# Supplementary material for: Proteotranscriptomics of ocular adnexal B-cell lymphoma reveals an oncogenic role of alternative splicing and identifies a diagnostic marker
Source: J Exp Clin Cancer Res. 2022 Jul 30;41:234. doi: 10.1186/s13046-022-02445-8 (PMC9338531; doi:10.1186/s13046-022-02445-8)
Supplement: Supplementary file 8 — Additional file 8: Table S1. Patient characteristics. [file 13046_2022_2445_MOESM8_ESM.xlsx]

## Sheet: OABL
ID	Groups and subtypes					QC		Clinical characteristics													Morphology	Immunophenotype											Molecular feature		Prognosis
	Group	Subgroup	Pathologic subtype	Molecular subtype of DLBCL	Morphological subtype	TMT-MS QC past	RNAseq QC past	Primary_tumor	Sex	Age	Ann_Arbor_Stage	T stage	N stage	M stage	IPI score	Bilateral disease	Conjunctiva involvement	Eyelid involvement	Lacrimal gland involvement	Orbit involvement		Ki67(%+)	CD20	CD79a	PAX-5	CD5	CD10	BCL-2	BCL-6	CyclinD1	CD23	Other (%+)	IGH rearrangement	TCR rearrangement	Death	OS	Progression	PFS	Recurrence	RFS	Local recurrence	LRFS	Distant recurrence	DRFS
L.DB.1	OABL	OABL	DLBCL	non-GCB	Large B-cell lymphoma	Yes	Yes	Yes	Male	75	2	4	0	0	2	No	No	No	No	Yes	large B cell	10	+	+	+	-	partial +	+	-	-	-	MYC (-)	NA	NA	1	8	1	8	0	8	0	8	0	8
L.DB.2	OABL	OABL	DLBCL	non-GCB	Large B-cell lymphoma	Yes	Yes	Yes	Female	66	2	4	1b	0	3	No	No	No	No	Yes	large B cell	75	+	+	+	partial +	-	+	few +	few +	few +	NA	NA	NA	0	19	0	19	0	19	0	19	0	19
L.DB.3	OABL	OABL	DLBCL	non-GCB	Large B-cell lymphoma	Yes	Yes	Yes	Male	64	4	4	0	0	4	No	No	No	No	Yes	large B cell	90	+	+	+	-	-	+	-	-	-	MYC (<1)	+	-	0	34	0	34	0	34	0	34	0	34
L.DB.4	OABL	OABL	DLBCL	GCB	Large B-cell lymphoma	Yes	Yes	Yes	Male	81	4	4	0	0	4	No	No	No	No	Yes	large B cell	80	+	+	+	-	+	-	-	-	-	MYC (90); P53 (5); EZH2 (90); PD-1(-)	+	+	0	21	0	21	0	21	0	21	0	21
L.DB.5	OABL	OABL	DLBCL	non-GCB	Large B-cell lymphoma	Yes	Yes	Yes	Female	51	4	2	0	1a	3	Yes	No	No	Yes	Yes	large B cell	80	+	+	+	partial +	-	-	-	-	-	NA	NA	NA	1	14	1	14	1	14	0	14	1	14
L.DB.6	OABL	OABL	DLBCL	non-GCB	Large B-cell lymphoma	Yes	No	Yes	Male	40	4	4	0	1a	2	No	No	No	No	Yes	large B cell	80	+	+	+	partial +	-	+	+	-	-	MYC(40), PD-1(5), PD-L1(5)	NA	NA	1	8	1	8	0	8	0	8	0	8
L.DB.7	OABL	OABL	DLBCL	non-GCB	Large B-cell lymphoma	Yes	Yes	Yes	Male	68	1	2	0	0	1	No	No	No	Yes	No	large B cell	90	+	+	+	-	few +	-	-	-	-	MYC (4); P53 (1); EZH2 (15); PD-1 (1)	+	-	0	23	0	23	0	23	0	23	0	23
L.DB.8	OABL	OABL	DLBCL	non-GCB	Large B-cell lymphoma	Yes	Yes	Yes	Female	69	1	2	0	0	2	Yes	No	No	No	Yes	large B cell	90	+	+	+	T cell +	few +	+	-	-	-	MYC (60); P53 (5)	+	+	0	18	0	18	0	18	0	18	0	18
L.M.1	OABL	OABL	MALT;EMZL	NA	Small B-cell lymphoma	Yes	No	Yes	Female	48	1	2	0	0	0	No	No	No	Yes	No	small-medium B cell	2	+	+	+	partial +	-	+	-	-	-	NA	NA	NA	0	82	0	82	0	82	0	82	0	82
L.M.11	OABL	OABL	MALT;EMZL	NA	Small B-cell lymphoma	Yes	Yes	Yes	Female	65	1	2	0	0	1	No	No	No	No	Yes	small-medium B cell	10	+	+	+	+	-	+	-	-	few +	NA	NA	NA	0	87	0	87	0	87	0	87	0	87
L.M.12	OABL	OABL	MALT;EMZL	NA	Small B-cell lymphoma	Yes	No	Yes	Female	59	1	2	0	0	0	No	No	No	Yes	No	small-medium B cell	2	+	+	+	-	-	+	-	-	-	NA	NA	NA	0	20	0	20	0	20	0	20	0	20
L.M.13	OABL	OABL	MALT;EMZL	NA	Small B-cell lymphoma	Yes	Yes	Yes	Female	82	1	2	0	0	1	No	No	No	No	Yes	small-medium B cell	15	+	+	+	partial +	few +	+	-	-	partial +	NA	NA	NA	0	18	0	18	0	18	0	18	0	18
L.M.14	OABL	OABL	MALT;EMZL	NA	Small B-cell lymphoma	Yes	Yes	Yes	Male	45	3	2	0	1a	2	No	No	No	Yes	Yes	small-medium B cell	8	+	+	+	-	-	+	-	-	partial +	NA	NA	NA	0	45	0	45	0	45	0	45	0	45
L.M.15	OABL	OABL	MALT;EMZL	NA	Small B-cell lymphoma	Yes	Yes	Yes	Female	40	1	2	0	0	0	No	No	No	No	Yes	small-medium B cell	4	+	+	+	partial +	-	+	-	-	-	NA	NA	NA	0	54	0	54	0	54	0	54	0	54
L.M.16	OABL	OABL	MALT;EMZL	NA	Small B-cell lymphoma	Yes	Yes	Yes	Male	81	1	2	0	0	1	No	No	No	No	Yes	small-medium B cell	5	+	+	+	partial +	-	+	-	-	few +	NA	NA	NA	0	62	0	62	0	62	0	62	0	62
L.M.17	OABL	OABL	MALT;EMZL	NA	Small B-cell lymphoma	Yes	Yes	Yes	Male	51	1	2	0	0	0	No	No	No	No	Yes	small-medium B cell	5	+	+	+	partial +	-	+	-	-	-	NA	NA	NA	0	37	0	37	0	37	0	37	0	37
L.M.18	OABL	OABL	MALT;EMZL	NA	Small B-cell lymphoma	Yes	Yes	Yes	Female	72	1	3	0	0	1	Yes	No	Yes	No	Yes	small B cell	20	+	+	+	partial +	-	+	+	-	-	NA	NA	NA	0	27	0	27	0	27	0	27	0	27
L.M.19	OABL	OABL	MALT;EMZL	NA	Small B-cell lymphoma	Yes	No	Yes	Female	22	1	3	0	0	0	No	Yes	Yes	No	No	small-medium B cell	10	+	+	+	partial +	-	+	-	-	-	NA	NA	NA	0	17	1	3	1	3	1	3	0	17
L.M.2	OABL	OABL	MALT;EMZL	NA	Small B-cell lymphoma	Yes	Yes	Yes	Male	68	1	2	0	0	1	No	No	No	No	Yes	small-medium B cell	7	+	+	+	partial +	partial +	+	few +	-	-	NA	NA	NA	0	58	0	58	0	58	0	58	0	58
L.M.20	OABL	OABL	MALT;EMZL	NA	Small B-cell lymphoma	Yes	Yes	Yes	Male	73	1	2	0	0	1	No	No	No	No	Yes	small-medium B cell	10	+	+	+	-	-	+	-	-	-	NA	NA	NA	0	42	0	42	0	42	0	42	0	42
L.M.21	OABL	OABL	MALT;EMZL	NA	Small B-cell lymphoma	Yes	Yes	Yes	Male	62	1	2	0	0	1	No	No	No	No	Yes	small-medium B cell	10	+	+	+	partial +	-	+	few +	-	few +	NA	NA	NA	0	57	1	53	1	53	1	53	0	57
L.M.22	OABL	OABL	MALT;EMZL	NA	Small B-cell lymphoma	Yes	Yes	Yes	Male	59	1	2	0	0	0	No	No	No	No	Yes	small-medium B cell	5	+	+	+	-	-	+	-	-	-	NA	NA	NA	0	30	1	29	1	29	0	30	1	29
L.M.23	OABL	OABL	MALT;EMZL	NA	Small B-cell lymphoma	Yes	Yes	Yes	Male	64	1	2	0	0	1	No	No	No	No	Yes	small-medium B cell	5	+	+	+	partial +	-	+	-	-	few +	NA	NA	NA	0	12	0	12	0	12	0	12	0	12
L.M.24	OABL	OABL	MALT;EMZL	NA	Small B-cell lymphoma	Yes	Yes	No	Male	64	1	2	0	0	1	No	No	No	No	Yes	small-medium B cell	30	+	+	+	partial +	-	+	-	-	partial +	NA	+	-	0	25	1	9	1	9	0	25	1	9
L.M.25	OABL	OABL	MALT;EMZL	NA	Small B-cell lymphoma	Yes	Yes	Yes	Female	84	2	2	0	1a	2	No	No	No	No	Yes	small-medium B cell; partial large B cell	30	+	+	+	partial +	-	+	-	-	-	NA	NA	NA	1	19	1	1	1	1	0	19	1	1
L.M.26	OABL	OABL	MALT;EMZL	NA	Small B-cell lymphoma	Yes	No	Yes	Female	72	1	2	0	0	1	No	No	No	No	Yes	small-medium B cell	10	+	+	+	+	-	+	-	-	+	MYC (-)	+	-	0	22	1	7	1	7	1	7	0	22
L.M.27	OABL	OABL	MALT;EMZL	NA	Small B-cell lymphoma	Yes	Yes	Yes	Male	48	4	4	1a	1a	2	No	No	Yes	No	No	small-medium B cell	7	+	+	+	partial +	-	+	-	-	-	NA	NA	NA	0	60	0	60	0	60	0	60	0	60
L.M.28	OABL	OABL	MALT;EMZL	NA	Small B-cell lymphoma	Yes	Yes	No	Male	51	4	3	0	1a	2	Yes	No	No	No	Yes	small-medium B cell	20	+	+	+	few +	-	+	-	-	partial +	NA	+	-	0	70	1	25	1	25	1	25	1	72
L.M.29	OABL	OABL	MALT;EMZL	NA	Small B-cell lymphoma	Yes	No	Yes	Female	88	2	2	0	1a	2	No	No	No	Yes	No	small-medium B cell; partial large B cell	40	+	+	+	-	partial +	+	-	-	-	NA	NA	NA	1	4	1	1	1	1	0	4	1	1
L.M.3	OABL	OABL	MALT;EMZL	NA	Small B-cell lymphoma	Yes	Yes	Yes	Female	65	4	2	0	1a	3	Yes	No	No	Yes	No	small-medium B cell	10	+	+	+	-	-	+	-	-	-	NA	NA	NA	0	45	0	45	0	45	0	45	0	45
L.M.30	OABL	OABL	MALT;EMZL	NA	Small B-cell lymphoma	Yes	No	Yes	Female	59	1	2	0	0	0	No	No	No	Yes	Yes	small-medium B cell	15	+	+	+	-	-	+	-	-	-	NA	NA	NA	0	64	1	11	1	11	1	11	0	64
L.M.4	OABL	OABL	MALT;EMZL	NA	Small B-cell lymphoma	Yes	Yes	Yes	Female	62	1	2	0	0	1	No	Yes	No	No	No	small-medium B cell	4	+	+	+	partial +	-	+	-	-	+	NA	NA	NA	0	46	0	46	0	46	0	46	0	46
L.M.6	OABL	OABL	MALT;EMZL	NA	Small B-cell lymphoma	Yes	Yes	Yes	Female	67	1	2	0	0	1	No	No	No	No	Yes	small-medium B cell	10	+	+	+	partial +	partial +	+	-	-	partial +	NA	NA	NA	0	83	0	83	0	83	0	83	0	83
L.M.7	OABL	OABL	MALT;EMZL	NA	Small B-cell lymphoma	Yes	No	Yes	Female	48	1	2	0	0	0	No	No	No	Yes	Yes	small-medium B cell	10	+	+	+	partial +	-	+	-	-	partial +	NA	NA	NA	0	77	1	52	1	52	1	52	1	52
L.M.8	OABL	OABL	MALT;EMZL	NA	Small B-cell lymphoma	Yes	Yes	No	Male	46	1	2	0	0	0	No	No	No	No	Yes	small-medium B cell	5	+	+	+	-	-	+	-	-	-	NA	NA	NA	0	78	0	78	0	78	0	78	0	78
L.M.9	OABL	OABL	MALT;EMZL	NA	Small B-cell lymphoma	No	Yes	No	Male	62	1	3	0	0	1	Yes	No	Yes	No	Yes	small-medium B cell	7	+	+	+	-	-	+	-	-	-	MYC (-)	NA	NA	0	53	1	29	1	29	0	53	0	53
L.MCL.1	OABL	OABL	MCL	NA	Small B-cell lymphoma	Yes	Yes	Yes	Male	68	4	2	3	1a	3	Yes	No	No	Yes	Yes	small B cell	20	+	+	+	+	-	+	-	+	-	NA	NA	NA	1	37	1	37	1	37	0	37	1	37
L.MCL.2	OABL	OABL	MCL	NA	Small B-cell lymphoma	Yes	Yes	Yes	Male	63	1	2	0	0	1	Yes	No	No	Yes	No	small B cell	35	+	+	+	+	-	+	-	+	-	MYC(10), P53(1)	+	-	0	12	1	12	1	12	0	12	1	12
L.SLL.1	OABL	OABL	CLL/SLL	NA	Small B-cell lymphoma	Yes	Yes	Yes	Female	63	1	2	0	0	1	No	No	No	No	Yes	small B cell	5	+	+	+	+	-	-	-	-	+	NA	NA	NA	0	83	0	83	0	83	0	83	0	83
L.SLL.2	OABL	OABL	CLL/SLL	NA	Small B-cell lymphoma	Yes	No	Yes	Male	73	1	2	0	0	1	No	No	No	No	Yes	small B cell	10	+	+	+	+	-	-	-	-	+	NA	NA	NA	0	65	0	65	0	65	0	65	0	65

## Sheet: Control
ID	Group	Subgroup	pathologic_subtype	morphology subtypes	TMT-MS QC past	RNAseq QC past
C.IOI.1	Control	Inflammation	IOI		Yes	No
C.IOI.10	Control	Inflammation	IOI		Yes	No
C.IOI.11	Control	Inflammation	IOI		No	Yes
C.IOI.12	Control	Inflammation	IOI		Yes	No
C.IOI.13	Control	Inflammation	IOI		No	Yes
C.IOI.2	Control	Inflammation	IOI		Yes	Yes
C.IOI.3	Control	Inflammation	IOI		Yes	Yes
C.IOI.4	Control	Inflammation	IOI		No	Yes
C.IOI.6	Control	Inflammation	IOI		Yes	No
C.IOI.7	Control	Inflammation	IOI		Yes	Yes
C.IOI.8	Control	Inflammation	IOI		Yes	Yes
C.IOI.9	Control	Inflammation	IOI		Yes	Yes
C.LP.1	Control	Inflammation	RLH		Yes	Yes
C.LP.2	Control	Inflammation	RLH		Yes	Yes
C.LP.3	Control	Inflammation	RLH		Yes	Yes
C.LP.4	Control	Inflammation	RLH		Yes	No
C.LP.5	Control	Inflammation	RLH		Yes	No
C.LP.6	Control	Inflammation	RLH		Yes	No
C.N.1	Control	Normal	Normal		Yes	Yes
C.N.10	Control	Normal	Normal		Yes	No
C.N.11	Control	Normal	Normal		Yes	No
C.N.12	Control	Normal	Normal		Yes	Yes
C.N.13	Control	Normal	Normal		Yes	No
C.N.14	Control	Normal	Normal		Yes	No
C.N.16	Control	Normal	Normal		Yes	No
C.N.2	Control	Normal	Normal		Yes	No
C.N.3	Control	Normal	Normal		Yes	Yes
C.N.5	Control	Normal	Normal		Yes	Yes
C.N.6	Control	Normal	Normal		No	Yes
C.N.7	Control	Normal	Normal		No	Yes
C.N.9	Control	Normal	Normal		Yes	No
