# Supplementary material for: Proteotranscriptomics of ocular adnexal B-cell lymphoma reveals an oncogenic role of alternative splicing and identifies a diagnostic marker
Source: J Exp Clin Cancer Res. 2022 Jul 30;41:234. doi: 10.1186/s13046-022-02445-8 (PMC9338531; doi:10.1186/s13046-022-02445-8)
Supplement: Supplementary file 9 — Additional file 9: Table S2. Protein abundance of patients. [file 13046_2022_2445_MOESM9_ESM.csv]

	C.IOI.1	C.IOI.12	C.IOI.10	C.IOI.6	C.IOI.2	C.IOI.7	C.IOI.3	C.IOI.8	C.IOI.9	C.N.1	C.N.9	C.N.3	C.N.2	C.N.16	C.N.5	C.N.12	C.N.10	C.N.11	C.N.13	C.N.14	C.LP.1	C.LP.5	C.LP.3	C.LP.2	C.LP.4	C.LP.6	L.M.17	L.DB.1	L.MCL.1	L.SLL.1	L.M.13	L.M.20	L.M.11	L.DB.2	L.MCL.2	L.M.12	L.M.23	L.SLL.2	L.M.15	L.DB.3	L.M.4	L.M.16	L.M.18	L.M.19	L.M.1	L.M.2	L.DB.4	L.M.14	L.DB.7
NP_001254479.2	414.2	84	245.8	112.4	39.3	57.1	127.2	42.6	38.3	303.6	65.2	543	320.9	46.2	263.3	463.8	32	20.7	30	59	93.9	58.3	52.5	72.9	45.5	36.5	79.5	58.6	62.7	68.4	65.5	70.6	77.2	61.4	54.8	53.2	61.7	52.7	82.4	43.6	49.4	79.3	41.5	43.9	89.8	41.3	26.5	27.3	22.6
XP_016873759.1	108.7	51.1	92.5	91.2	68.3	84.5	97.6	87.1	108	137.1	253.5	65.9	114.3	296	85	60.6	232	273.3	264	298.4	86.3	55.5	76	109.6	44.1	58.4	89.2	142.2	69.2	77.3	79.3	87.5	91.8	70.2	84.1	53.3	110.7	51.8	75.5	69.3	142	84.6	63.7	87.8	45.7	76.4	61.1	86.5	98
NP_005954.3	342.1	84	179.1	89.3	26.1	43.4	79	18.3	13.6	423.2	49.7	774.7	330.4	26.8	807.5	845.6	13.1	8.2	17.7	120.2	71.5	31.5	38.3	71.6	30.9	17.6	81.6	34.2	41.7	43.5	43.4	44	58.7	72.8	41.1	41.5	48.4	40.9	92.4	22.4	32.4	54.5	24.3	25.1	60.1	23.1	9.2	9.7	8.4
NP_001093582.1	840.1	60.5	271.6	84.9	21.3	46	160.3	18.3	13.6	259	51.8	529.8	408.7	26.9	596.8	876	16.7	19.3	33.8	254.1	131.4	29.4	27.3	66.3	27.5	25.6	65.1	32.9	38.6	43	41.4	37.9	50.2	53.3	31.3	32.1	39.3	30.2	95.5	20.8	33.7	40.1	21.9	24.9	89	20.3	12.9	13.4	11
XP_005251037.1	110.4	107.7	128.6	126.6	99.4	107.8	114.7	102.2	117.3	96.9	154.5	85.1	124.7	164.7	78	68.9	133.7	145.9	166	157.9	99.4	83.1	96.8	98.5	72.1	81.5	94.3	152.5	79.9	85.1	91.9	88.6	104.5	72.9	80.5	95.5	89.8	94.6	94.8	91.1	83.9	105.2	97.6	111.4	89.9	97.1	67	91.2	99.1
XP_011515432.1	90.9	113.2	100.2	109.8	92	115.9	117.3	114.2	142.9	82	141.2	62.3	107.7	116.3	41.5	38.2	121.4	122	135.4	146	109.2	111.8	91.1	84.6	73.8	120.3	87.7	157.3	79.4	89.4	89.9	90	98	75.5	72.5	68.6	79.6	98.5	96.5	100.1	76.5	103.9	99.5	117	99.2	108.5	74.2	91.7	113
XP_016880165.1	62.7	63.3	101.7	140.8	17.2	25.3	7.5	21.6	22.1	367.8	33.2	281.2	194	32.8	1674.8	284.2	9.1	6.3	12.9	78.3	37.4	33.6	64.6	75.6	18.5	13	44.2	36.7	35.4	37.7	41	41.3	75.9	124.3	65.8	67	69.4	64.6	41.7	20.9	19.2	95.1	19.8	19.2	24.9	19	7.6	9.1	8
NP_002464.1	56.3	144.8	92	97.3	99.8	84.8	137.4	104.2	99.1	59.4	73.3	43.9	67.1	73	36.5	51.4	72.5	75.6	84.1	64.3	89.9	197.2	108.3	89.4	207	153.4	108.1	109	99.4	96.6	118.6	89.6	104.4	85	100.1	130.1	89.1	138.7	96.7	91.7	83.1	96.1	110.8	108.2	93.3	109.3	81.7	93.8	140.3
NP_001104026.1	71.9	113.4	101.2	123	86.5	140.5	138.5	92.1	141.3	57.9	76.9	53.9	93.5	93.4	54.7	51	101.9	73.4	85.8	78.2	82.6	114	112.1	195.2	96.7	88.6	113.6	102.4	86.4	92.4	116.2	95.1	104	76.4	83.5	120.7	84.5	97.5	116.1	87.8	165.9	116.7	101	102.4	120.5	102.2	60.9	101.7	165.4
NP_006280.3	64.8	98	102.8	95	130.7	110	113.6	111.5	120.7	53.5	62.3	47.8	71.4	68.5	49.3	55.8	83.4	58.9	68.5	68.4	105	89.1	114.5	88	96.6	116.3	112.3	65.9	111.2	104.7	111.8	102.6	95	114.6	112.6	124.2	88.5	114.6	98.6	105.9	122.3	103	101.8	119.8	101.2	119.2	83	102.1	108.9
XP_016876829.1	791	64.1	203	292.5	42.1	61.1	100	107.4	37.3	187.1	59.8	298.6	108	37.2	339.8	643.9	24.7	24.3	36	89.3	124.7	53.1	43.1	49.8	40.6	60.3	66.2	53.1	64.1	80.3	66.8	69.6	78.2	45.2	37.3	36.7	44.4	35.3	104.9	40.7	54	92.7	44.3	46	174.7	43.3	20.9	22.3	18.8
NP_001157979.1	371.9	81.6	191.1	106.1	39.9	71.2	117.8	33.2	29.3	272.2	63.2	566.7	262.2	45.5	405.2	582.9	32.8	24.6	32.4	73.6	88.9	58.6	50.7	66.6	42.2	29.9	79.3	51.9	62.1	66.7	64	72	70.2	64.4	52.7	51.8	60.8	50.7	88.3	42.4	55.8	83	40.5	41.3	59.2	39.3	25.6	25.2	23.7
XP_006717309.1	79.8	135.3	79.6	92.1	70.6	89.9	78.4	90.8	68.8	109.8	139.7	64	101.3	136.3	59.7	54.4	151.9	124.7	138	147.5	75.1	74.8	89.1	120.1	113.1	120.3	115	77.7	103.5	95.1	85.4	105.2	108.2	92.6	123.8	86.8	120	98.9	111.1	98.2	158.6	112.8	83.9	104.5	120.6	102	70.3	106.4	86.2
XP_011508876.1	158.5	174.4	260.3	188.1	122.9	209.9	145.8	145.3	111.6	85.5	55.4	96.4	128.8	64.3	37.3	46.8	62.4	36.8	48.1	45.8	209.6	200	130.8	136	120.7	93.6	95.7	80.9	68.8	140.3	100.8	125.8	84.3	92.6	73.6	98.8	249.1	79.7	135.2	69.1	127.5	100.6	100.1	95.1	110.9	81.9	60.9	129.6	50.6
XP_005246122.1	161.1	165.6	299.6	220.9	146.7	222.7	136.9	162.1	77	79.4	50.4	79	155.9	74.6	38.3	36.5	96.8	37.8	48.6	61.4	204.2	174.9	166.3	117.3	121.2	102.8	108.6	81.8	103.6	173.3	109.5	139.2	105.3	122.5	93.8	125.6	357.5	115.9	165.4	84.6	147.4	124.5	108.5	116.3	121.9	106.1	77.6	165.6	56.2
XP_016860268.1	87.1	126.1	86.3	91.1	74.5	99.7	82.5	93.7	76.2	94.9	93	67.6	104.9	107.3	65.7	69	123.6	82.8	103.6	104.4	82.5	76.1	97.9	122.2	116.2	125.6	116.8	75.8	112.8	103.4	88	116.6	112.6	98.2	131.7	90	126.1	104	119.1	102.4	176.6	119.4	86	109.4	130.8	109.2	72	109.6	81.1
NP_004406.2	49	62.7	42.9	54.6	27.5	42.8	57.4	44	35.4	130.5	623	46.4	94.2	779.9	27.2	17.3	443.5	656.7	561.6	617.3	57	82.8	44.1	100.4	29.1	54.6	45.2	382.3	50.7	48.7	51.6	52.6	67.9	41.3	38.6	51.7	44.1	40	32.1	45.5	31.1	33.4	41.8	39.8	35.6	33.2	77.2	54.5	67.9
NP_003793.2	23.5	38.7	67.6	102.3	48	55.8	22.5	64.5	74.4	50.8	22.5	52.9	113.4	52.5	906.8	80.8	41.5	14.1	23	43.7	43.7	63.2	61.3	67.7	54	28	37.7	26.3	40	50	40.9	40.8	181	91.5	64.4	61	80.1	59.7	169.6	62.2	57.4	461.4	57.7	50	81.2	45.8	45.9	27.6	15.1
NP_008835.5	56.7	84.2	73.2	72.1	78.2	64.1	87	93.3	85.3	65.9	72.5	44.9	66.1	63.5	36.7	48.1	64.3	78.3	81	56.1	94	93.4	105.9	68.8	130.7	139.2	98.2	86	148.8	138.9	100.5	89.9	111.6	139.2	156	117.3	89.6	124.9	104.4	134.4	63.9	103.4	116.5	129.7	91.1	127.7	158.4	107.7	103.1
NP_001367.2	82.5	114.8	107.5	96.3	94.3	75.4	108.7	101.2	116.9	86.5	105.3	66.8	94.5	96.7	47	64.6	94	114.3	113.3	86.9	102.5	111.1	114.3	106.4	124	106.5	94.2	116.6	100.8	101.6	102.5	90.6	101.7	116	95.9	124.2	84.2	117.9	94.1	101.3	86.6	89.3	109.3	109.5	92.1	108.7	96.9	96.2	107.4
NP_000468.1	156.4	119	106.4	133.5	119.3	169.4	104.4	81.4	63.8	140	150.1	96.4	108.6	149.9	177.8	110.3	249.1	159.6	162.6	181.8	71.1	56.9	53.1	103	30.2	51.2	92	120.6	53.3	67.8	65.9	143.5	60.1	70.3	47.6	48	136.7	80	112.9	62.1	216.6	83.9	73.7	64.1	178.1	54.7	98.5	86.8	103.7
NP_002461.2	403.9	72.7	1001.3	335.2	30.6	57.6	31.8	74.7	31.7	378.1	42.2	585.4	149.6	67.8	216	1120.2	4.4	5	14.2	68.7	82.6	60.5	88.4	72.8	33.4	8	65.8	34	55.8	64.4	58.4	70.9	84.7	85.6	77.7	74.1	81.8	75	125.2	54.5	47.9	86.7	67.1	57.2	130.2	56.3	6.2	8.9	6.3
NP_001157789.1	81.9	122.8	83.9	107.5	77.1	107.5	98.2	89.3	89.9	103.4	120.5	66.3	92.4	130	53.5	51.6	120.6	122.8	123.2	110.6	85.8	97.9	119.1	115.9	102.9	83.5	114.6	138.9	82.4	100.6	94.6	92.5	108.8	78.3	82.8	119.1	103.7	84.1	134.8	93.3	108.5	119.5	104.1	98.5	120.3	103.3	69.5	126	125.3
XP_016856610.1	114.4	138.1	106.4	126.5	92	178.9	133.5	122.5	125.1	109.2	60.6	84.3	127.3	69.2	49	49.6	61.7	50	56.9	52.6	101	244.7	92.9	182.6	102.4	110.9	95.1	77.5	76.7	113.4	98.7	109.9	94.3	89	75	96.1	148.1	90.2	146	93.1	139.1	109.6	127.7	90.9	120.6	91.3	74.4	110.9	116.5
NP_000055.2	126.8	172.8	81.1	132.6	139.6	189.7	135.2	96.6	103.6	96.6	88.5	83.3	142.6	78.7	139.9	114.1	168.7	74.9	85.4	99.4	81.6	100.8	62.1	140.2	55.7	69.8	94.9	100.3	70.1	72.6	86.3	142	79.3	76.4	54.6	78.6	149.7	95.6	127.7	79.6	219.2	116.4	122.1	84.6	208.1	76.6	101.9	122.8	97.8
NP_002465.1	96.6	119.2	82.6	79.7	66.4	216.3	89.7	54.2	58.1	86.3	63.6	82.9	142.9	137.1	57.9	54.4	130.4	54.6	61	68.6	62.8	147.9	80.6	953.4	64.9	68.3	85.8	135.6	46.6	53.5	101.6	117.2	70.1	52	55.7	80.2	79.2	58.9	102	73.2	630.4	90.3	72.5	85.4	108.4	66.2	108.7	76.6	56
NP_000375.3	149	118	130.2	123.6	100.9	250	134.8	91	126.1	101.8	101.7	95.5	159.9	111.3	73.2	107.3	117.4	130.3	96.1	98.5	79.3	82.2	60	136.1	54.4	60.5	88.5	111.6	54.8	59.7	98.9	155.2	97.6	80	64.4	73.1	186	84.3	137.2	72.8	330.5	120	93.4	87.9	214.9	75.6	153.5	97.8	92.4
NP_003861.1	68.6	120.2	113.4	97.6	122.4	74.1	109	128.1	130.5	78.2	104.8	47.7	82.1	105.4	36.8	37.3	99.6	117.3	114.9	105.6	96.6	103.5	117.9	91.5	131.1	125	108.2	95.2	95.7	98.3	108.4	91.8	98.8	116.9	104.9	128.1	91.8	123.4	88	104.8	75.4	93.6	109.6	121.5	87.1	109	83.1	105.7	120.1
NP_002007.1	39.1	34.1	48.1	63.2	23.4	32.7	55	55.8	37.4	48.2	489.5	33	52.7	1026.4	35	15.2	312.6	827.2	502.5	886	57.5	69.1	49.3	65.5	26.7	52.9	39.3	339.5	44.1	46	44.6	43.8	89.2	43.1	46	43.4	62.4	45.1	29	38.7	23.5	29.6	23.4	30.3	27.4	29.6	90	60.3	65.9
XP_011508218.1	105.8	80.6	49.5	102.7	104.4	461.1	56	43.4	75	41.2	89.8	100.2	111	108.3	110.3	184	130.5	107.9	86.6	37.7	66.8	66.7	48.3	137.2	63.1	68.9	86.6	54.9	45.5	62.3	80.4	269.6	120.8	49.9	66.5	61.8	186	60.8	141.4	78.2	344.7	131	66.1	78.4	255.2	66.9	112.8	190.2	45.5
NP_001342365.1	119.9	74.2	72.4	111	95.4	477.2	69.6	44.4	77.7	43	86.3	114.6	115.7	97.3	128.7	188	121.2	93.3	76.4	41.3	64	62.2	48.7	135.8	62.1	63.9	81.9	52	42	57.5	79.6	265.3	115.6	50.2	65	59.5	179.8	57.3	141.7	78.3	342.1	131	63.7	78	262.1	64.2	101.7	175.7	46.6
NP_001275582.1	74.1	124.1	110.6	98.8	111.6	77.7	117.1	97.2	114.2	84.2	89.3	52.3	86	79.3	50.8	42.9	89.5	83.6	83.8	88.4	108.4	139.8	125.1	97	134.1	112.7	94.3	116.1	97.9	104	103.2	87.1	98.7	133	97.6	120.9	82.9	116.7	86.3	122.5	81	89.2	127.2	105.8	88.8	100.9	112	88	108.8
NP_001352447.1	73.1	115.5	126.7	325.3	137.4	383.7	260.4	172.5	188.8	56.5	53.1	47.1	90.6	48.3	55.6	45.8	70.2	39	55	45.9	70.3	223.2	88.7	67	59.6	119.2	88.5	75.1	81	72.6	97.6	104.4	77.5	98	69.1	79.2	102.4	69.8	100.4	73	101.8	92.7	109.5	82.9	171.7	80.3	70.5	125	230.8
NP_000129.3	64.2	54.2	63.7	58.1	60.7	71.2	102.8	102.3	77	47.5	60.7	49.4	54.2	51.9	64.6	56.9	54.4	50	57.2	50.3	108.1	86.2	137.8	56.5	54.6	108.8	172.1	48	122.4	154.9	127.3	149.1	156.8	73.5	103.9	80.4	322.5	45.8	147	84.1	62.1	72.4	203.4	127.3	69	187.2	62.6	204.9	61.6
XP_011543365.1	53.2	95	70.2	72.2	78	64.3	85.4	95.6	75.6	70.6	83.1	41.4	69	84.4	36.3	40.4	72.4	85.8	91.9	74.7	86.7	77.2	90.1	73.5	149.7	139.9	110.8	71	147.7	162.4	99.1	96.7	103.2	92.6	187.5	89.9	97.2	104.9	102.2	103.7	58.1	101.4	80	142	93.7	137.4	97.7	120.4	85.2
NP_001352205.1	218.3	118.5	73	89.1	70	146.3	72.4	81.1	65.9	131.7	236.2	127.6	148.5	235	140.8	128.8	179	112.8	230.4	335.1	99.3	73.5	76	124.5	60.3	104.5	86.7	65.7	68.7	77.1	72.5	128	94.5	64.7	72.7	71	106.9	76.2	77.2	62.7	156.2	125.3	79.2	88.5	117.8	70.9	56.9	113.7	53.1
NP_004915.2	102.9	137.3	98.4	96.6	88.1	103.7	116.1	87.6	101.5	106	118.2	105.3	103	135.6	66.6	70.9	132.2	131.3	133.4	123.7	86.1	111	96.4	116.5	101.8	106.4	89.6	112.4	79.3	84.4	104.9	87.7	95.7	84	72.8	120.5	79.1	94	93.9	88.8	91	93.2	108.8	95.6	88.7	92.4	68.8	84.5	122.3
NP_001449.3	495.7	81.6	384.5	184.4	48.1	89.1	224	51.8	46.3	170.5	76.2	348.2	200.3	64.3	271.6	321.9	57.6	45	55.7	118.2	97.5	54.4	60.2	113.7	42.3	64	70.4	68.5	58.2	63.8	62.7	78	74.3	63.6	58.6	54.6	75.5	58.9	81	56	104.3	79.1	49	56.6	103.6	47.6	48	50.2	42.7
NP_001352542.1	77.9	114.8	122.1	231.7	366.8	91.9	201.1	293.7	163.6	81.7	68.3	39.5	75.9	73.2	41.6	31.4	52.6	61	68.9	52	243.8	82.9	258.5	160	61.6	62.5	67.6	107.3	54.3	75.4	178	56.5	139.9	88.4	71.8	65.1	68.3	64.8	78.5	90.9	56.5	81.5	88.1	64.6	48.5	80.2	60.6	97.5	177.5
NP_001609.2	47	43.7	38.4	43.3	70.1	44.6	75.9	90.2	63	34.8	36.8	36.6	47.6	31.9	29.2	30	36.3	34.1	46.5	38.6	97.8	78.9	82.3	40.8	98.9	164.6	130.9	31.3	151.1	139.6	97.6	83.3	122	96.2	164.9	120.1	84.8	127.6	95.7	92.2	44.8	116.1	136.2	173.3	101.9	125.7	184.4	129.3	89.6
XP_016877212.1	113.4	143.9	126.7	154.5	116.6	127.1	150.4	102.2	151.5	110.5	71.4	114.9	113	76	88.1	134.1	86.2	64.5	79.3	68.1	72.4	113.4	116.1	140.6	80.3	82.3	100.3	141.7	79.9	80.3	104.5	91.5	86.4	80.9	70.6	129.2	78.7	89.4	125.8	86.1	117.5	111.5	131.6	87.6	110	105.4	61.9	92.8	163.5
XP_011533736.1	69.8	96.1	116.3	309	90.2	329.8	672.2	71.6	263.1	136.1	107.2	48.7	142.9	113.1	67.7	46	144	56.3	124	149.5	56.2	145	154.2	66.9	48.6	132.2	61.9	110.7	48.5	51.4	103	77.2	66.7	65	59.1	78.6	118.1	68.7	63.2	83.6	76.9	97.6	97.1	55.1	65.1	58	67.3	72.3	94.6
XP_016870167.1	50.6	76.8	65.9	120.2	46	68.4	306.1	133.6	220.1	59.1	52.3	46.8	54.3	40.5	36.1	39.6	50.6	38.7	46.2	39.8	75	338.1	135.6	46.6	134	125.1	79.3	118.4	94.6	171.4	103	101.2	96.8	103	182.6	142.1	147.9	87.9	141.9	88.6	54.9	114.8	144.3	171.7	64.7	114.6	54.6	110.2	137.3
NP_001258898.1	57.8	74.6	78.8	68	83.9	48.2	94.3	93	85.8	75.2	76.2	45.8	61.6	60.5	38.6	39.6	69.1	79.7	81.3	64.9	109.9	123.8	119.3	56.7	110.5	95.3	89.9	103.8	110.2	117.4	104.9	77	87.4	175.5	102.7	143.2	58.8	120.9	76.2	188.6	45.8	80.7	115.7	91	77.6	101.2	207.2	103.9	179.6
NP_001094.1	496.9	75.3	235.2	126.1	28.2	49	118.6	37.4	29.2	275.4	56.2	607.9	286.8	37.7	532.7	646.2	22.2	14.5	25.1	137.9	91.5	41.7	52.5	67.4	39.5	34	73.8	41.6	52.3	57.6	56.1	55	78	67.8	50.7	52.8	58	49.5	94.6	32.7	39.3	91.5	37.6	31.8	90.1	27.9	19.4	19.4	16.2
NP_001093.1	81.5	124.3	106.2	142	127.3	139.5	151	91	190.6	70.9	64.6	53.8	86.8	64.1	33.9	55.5	102.1	60.7	69.9	33.2	77.8	92.8	94.8	100.4	88.1	105.7	81.6	118.3	77.4	75.5	92.4	98.6	82.8	82.7	78.2	108.3	59.4	97.8	142.5	100.5	143.3	101.7	132	96.3	107.4	103	89.1	103.2	142.3
NP_001146.2	64.5	116.2	70.1	66	114	62.6	94.3	112.1	66.4	49.7	34.3	57.7	55.2	29.4	34.5	53.3	36.6	21.9	43.4	33.7	113.7	152.5	97	68.4	258.2	236.2	135.7	42.9	177.4	120.4	114.7	95.5	121.4	77.8	154.2	121.6	85.9	149	107	70.6	66.3	109.4	79.3	148	133.5	139	55.4	127.9	56.8
NP_001054.2	133.5	119.9	128.6	128.2	129.3	173.5	111.8	96.9	92	117.5	149.2	89.2	113.1	189.8	145.6	137.1	190.9	127.6	157.5	147.6	70.9	71.1	67.3	100.5	39.3	54.3	123.2	102.1	62.4	76.7	78.2	122.7	72.2	78.4	61.9	64.1	147	92.1	94.7	73.6	215.9	106.7	76.4	74.2	211.2	57.9	113.7	108.7	150.9
NP_006112.3	43.3	32.1	32.4	48.9	22.2	37.3	40.6	39.6	26.6	52.7	768.6	39.4	35.7	951.9	30.9	11.3	489	863.7	701.9	831.4	55.4	84.5	39.3	54.3	26.8	31.8	39.5	328.3	38.5	37.2	39.3	39.5	75.6	31.7	29.7	35.2	40.9	28.6	23.2	43.6	32.3	22.9	26.4	23.3	28.8	21.9	68.5	43.4	70.1
NP_001350043.1	45.2	169.9	63.1	74.8	104.7	76.5	119.1	130.6	64.2	28.7	28.9	50.8	58.8	40.1	30.8	45.9	37.5	4.8	27.4	22.7	103	187.4	113.4	125.9	220.1	208.6	174.3	34.9	218.3	175.8	129.8	113.1	138.8	89.6	149.8	131.4	106.3	152.5	122.8	58.9	78.4	125	81.2	119.4	157.4	157.9	35.9	117.2	37.8
NP_004095.4	78.8	96.5	69.1	62.3	68.5	70	67.9	68.7	72.5	363	279	68.4	223.9	112.1	34.6	43.3	219.3	364.3	145.6	162.3	83.9	113.9	81.2	85.6	64.8	59.5	67.1	242.8	74.5	71.6	82.9	76.7	67.4	87.4	53.1	76.5	71.8	75.1	56.5	127.7	62.7	56.9	76.2	61	60.8	59.9	216.1	71.3	91.8
XP_006720633.1	62	95.9	95.7	85.6	93.8	44.5	96.1	106.2	208.1	64.4	72.7	43.2	63	66.2	40.6	27.4	57.4	66.7	73.1	67.1	92.7	108.6	102.7	64.7	103.5	94.3	111.3	140.4	196.2	107.8	109.6	116.8	91.3	102.3	153	143.6	83	134.7	65.9	131.5	52.9	96.1	147.6	126.8	90.6	117	123.1	98.4	156
NP_001017963.2	52.6	84.2	85.3	73.7	82.4	54.7	94.8	93.4	90.1	67.6	83.9	45.9	63.3	70.1	41	40.5	80.4	82.3	82.9	68	92.3	118	126	72.1	89.1	87.9	98.3	101.3	122	115.6	108.7	80.8	94	163.4	102.8	147.2	70.6	127.2	81.6	159.9	62.3	86	127.3	96	88.5	108	162.7	96.6	170.8
NP_054706.1	104.9	179.4	140.3	134.7	87.1	196.6	123.3	85.6	116.4	95.1	108.2	79.9	118.2	122.6	74.1	66.9	139.6	108.1	109.2	105.4	86.9	88.1	102.1	196.3	57.4	81.1	96.7	114.4	80.6	77.9	96.6	111.4	88.2	70.2	88.3	96.6	96.6	87.8	105.3	92.1	202.4	101.2	102.2	113.6	117.3	88.5	129.8	87.4	112.7
NP_001243000.2	61.7	81.2	80.3	78.1	83.5	69.4	99.8	105.4	127.2	46.1	50.1	47.2	62.7	49.3	50.9	56.5	48.5	48.7	55.7	48.8	115.6	163.5	128.4	59.6	191.3	99.4	91.3	90.1	106.5	103.5	120.2	98.6	110.1	190.2	91.9	153.1	84.8	142	96.7	192.3	75.2	90.8	103.5	102.5	90.7	106.4	80.8	115.9	126.8
XP_006719119.1	256.7	125.2	133.2	128.5	93.5	185.8	122.2	60.9	83	71.5	107.6	94.6	163.3	121	192.1	154.9	143.3	106.9	121.5	77.3	89.9	73.1	57.7	187.2	65.8	60.6	93.8	118.1	59.1	77.1	86.9	172	74.4	74.2	56.7	83	139.1	83.2	131.6	64.7	202.8	98.5	101.4	96.2	231.4	78.7	139.1	72.1	128.9
NP_733821.1	115.2	137.8	103.7	124.8	75.2	156.8	119.4	81.3	96.2	164	222.4	81.5	199.3	257.2	61.6	50.7	241.2	218.7	257.2	300.3	76.4	66.8	78.3	155	48.9	83	87.3	115.1	59	67	92.9	95	86.1	46.1	61.7	76.9	108.5	77.7	95.1	83.1	135	113.1	99.6	108.9	90.6	79.8	58.9	100.2	102
NP_003371.2	102.8	116.5	126.9	141.6	128.5	118.5	115.7	135.5	145.9	115.7	105.2	63.4	140.1	122.8	58.5	51.1	128.8	86	108.9	129.3	106.9	76	97.5	95.3	63.5	73.8	119.2	68.7	98.7	100.8	104.7	109.5	115.5	80.7	86.5	93	104.3	113	119.4	91.9	131.2	120.8	88.3	116	90.4	99.2	54.7	115	110
NP_001193725.1	91.7	82.7	103.3	80.1	81.8	44.7	97	87.4	165.8	95	67	136.3	81.2	64.6	140.1	123.9	71	63.4	73.2	72.3	86.4	66.8	87.4	62.5	90.4	92.9	91.9	101.4	150.7	81.2	89.9	70.7	81.1	92.7	116.7	112	64.6	111.8	65.4	104.1	50.5	81.9	119.1	95.4	82	90.4	104.5	85.5	160.9
NP_001092.1	98	88.7	92.8	77.7	132.2	74.3	108.8	122.4	99	74	53	97.1	86.8	53.7	118.7	104.8	47.3	53.9	61.3	58.2	88.4	88.5	95.6	72.3	144	115.5	106.9	62.3	120.7	98.2	104.9	80.6	95.2	90	101.4	129.8	73.3	115.7	94.7	76.5	67.6	100	162.8	119.2	80.8	118	72.8	94.1	89.4
XP_011522177.1	97.9	93.2	96	178	103.8	115.9	179.9	75.2	90.6	114.3	81.5	83.5	94.4	82.1	60.1	65.1	103	75.9	89.6	108	98.1	129.9	103.9	102	103.7	101.5	138.9	94.3	89.7	92.9	119.6	96.1	89.8	76.4	71.9	81.1	114.9	75.8	126	110.5	158.1	112.4	83.6	73.9	110.8	78.4	67.2	99.2	125.7
XP_006719469.1	396	72.3	170.6	110.6	33	54.4	84.9	31.9	20.5	312.9	59.7	568.2	282.7	39.9	754.1	791.3	24.7	11.6	22	147.1	72.3	41.1	48.3	70.4	43.2	22.2	66	52.6	45.3	47.8	49.4	53.1	64.7	74.3	49.7	49.3	57.1	50.2	88.6	33.8	40.3	55.6	33.5	34.4	81.5	32.4	15.4	14.2	11.8
NP_002334.2	44.3	601.4	90.2	98.5	36.2	76.6	52.3	81.9	106.9	42.1	49.1	80.5	131.5	107.9	48.5	30.5	27	36.5	36.3	24.1	53.5	85.8	87.9	1113.8	82	59	73.4	55.3	43	61	86	75	60.8	49.5	51.7	126.5	53.2	68.7	62.8	44.8	52.7	89.5	177	40.4	73.7	102.1	128.3	155.5	164.5
NP_006436.3	58.7	87.4	73.7	73.6	79	68.8	81.2	89.7	87	61	71.5	49.1	69.2	58.1	53.5	51.3	65	73.3	76.4	56.7	97.7	123.7	102.5	69.7	145.6	143.9	108.7	76.2	137.1	126.8	106.5	100.5	110.6	122.1	148.6	113.1	93.8	125.3	102.3	134.5	69.8	101.5	95.8	119.6	95.4	118.8	143.7	111.6	95.6
XP_016869298.1	110.7	214.9	100.6	260.1	196.3	393.2	277.4	187.1	109.8	128.9	74.9	76.3	151.3	111.5	92.8	47	152.3	58.6	82.3	103.8	144.4	126.6	157.9	133.6	52.5	81.2	96.8	101.8	46.3	72	95.4	138	90	61	69.6	81.5	208.8	82.7	91.1	60.6	180.8	99.1	92.2	65.3	135.2	54.8	59.6	140	59.2
XP_005266431.1	43.6	93.3	90.7	70.1	146.3	56.3	101.9	139.6	112	26.6	40.6	33.9	44.1	37.9	35	27.3	44.1	44	44.7	38.6	98.2	104.3	131.2	39.1	80	108.5	95.2	43.1	135.8	113.5	132.6	87.6	113.4	144.8	126.1	160.6	91.6	149.1	94.8	105.9	54.5	111	153.1	143.3	104.1	152.7	89.7	120.6	118.9
NP_000517.3	49.2	59.9	32.4	41.5	17.9	31.3	34.7	26.3	19.7	201.5	444.5	48	158.7	816.2	18.3	11.1	386.2	650	572.6	565	59	93.4	28.2	91.5	18.5	29.3	34.7	823.1	53.6	51.5	53.2	49.8	73	29.3	28.6	42.6	32.2	27.3	19.6	39.6	22.9	20.6	19.1	51.3	25.3	19	55	38.9	71
NP_001091.1	222.3	81.7	127.9	89.6	82.5	77.6	107.2	67.9	54.4	157.9	54.3	309.1	170	39.4	278.5	387.1	39.2	27.2	33.6	81.8	94	74	75.9	87.8	80	58.5	94.9	51.7	79.6	77.2	87.1	75.4	81.5	79	80.4	95.3	64.1	85.7	90.6	56.1	90.8	84.1	88.1	68.2	81.7	63.5	38.3	45.8	50.8
NP_775293.1	251.3	91.1	102.5	86.5	33.6	45.8	54.2	35	34.4	379.7	51.3	648.8	303.3	31.8	745.1	582.2	20.7	21.3	30.6	103.6	73.1	46.3	56	83.1	56.4	51.9	92	46.3	56.4	57	55	61.9	71.3	81.9	56.7	51.4	54.3	55.2	83.8	37.5	37	100.7	36.9	42.9	61.5	41.2	29.2	30.6	27.5
NP_006588.1	70.3	94.9	81.6	78.4	94.7	60.1	95.9	100.8	87.7	89.4	85.3	75.4	71	66.3	54.4	59.6	81.5	100.8	95.1	82.3	90.4	112.9	102.5	58.8	80.5	88.1	97.9	104.6	105.3	105.1	108	75.6	93.9	123.4	99.4	118	71.4	113.4	82	150	59.8	92.5	207.1	104.6	93.1	97.8	108.4	93.2	142.1
XP_011529261.1	42	107.4	85.2	73.2	129	55.4	107	120.9	106.7	36.1	57.5	30.8	46.8	54.8	27.7	27.5	59.3	59.5	69.6	55	97.2	141.1	116.7	44.1	100.9	135.6	135.4	75.1	138.5	123.3	122.5	90.8	104.6	95.4	106.4	125.9	83.3	141.5	82.6	68.4	47.1	96.1	135.7	143.5	92.4	126	74.3	107.9	116.6
NP_001839.2	163.6	198.7	256.4	140.6	128.9	189.6	137.9	144.4	112.8	68.1	55.6	93.4	116.8	51.7	39.9	47.7	56.7	28.3	45	43.9	219.1	204.3	138.6	107.3	131.3	92.1	95.6	81.6	65.3	138.1	95.5	121.5	90.3	100.3	80.6	107.6	249.5	91.8	139.1	71.8	117.9	101.6	100.8	96.3	119.7	84.7	60.5	135.7	34
NP_003283.2	61.3	97.5	76.4	82.7	87.6	77.1	93.2	103.9	82.1	70.7	77.1	54.8	70.2	69.6	42.6	43.4	84.3	85.1	84.5	67.6	94	95.7	104.4	70	139.4	134.8	110	79.6	117.4	120.8	102.1	94.7	113.6	112.8	130.8	114.2	91.1	121.5	105.5	124.1	66.9	106.3	106.1	118.3	100.3	110.4	112.7	120.1	111.2
NP_009057.1	57.1	103.5	86.1	89.4	112.8	79.8	98	113.1	108.1	79.1	80.3	48.1	71.7	74.7	43.4	56.8	73.8	76.8	77.2	68.7	142.2	140.5	121.6	84.2	119.6	129.5	94.4	76.2	108.1	104.7	124.9	80.3	97.9	106	107.7	124.8	74.7	125.4	85.7	105.3	76.9	95.9	115.9	113.5	98.8	112.1	79.9	100.5	101.4
NP_001366295.1	33.4	22.3	35.8	51.5	19.9	32.1	35.2	33	18.2	52.4	810.4	38	49.8	998.4	28.9	7.2	507	902.4	765	821.2	43.8	88.6	41.9	61.6	19.6	27.9	28.5	288.3	29	27.5	32.1	34.3	74.5	32.1	31.5	30.8	40.4	34.5	18.8	50.6	25.7	15.9	17.8	17.4	20.7	15.6	63.5	35.7	73.3
NP_001952.1	65.5	92.8	94.1	97.2	107.6	46.6	105.5	116.8	89.2	67.8	97.4	60.2	63.2	91.1	54	39.2	79.6	104.1	99.2	91.3	120.5	144	142.7	72.8	118.5	95.9	92.6	107.4	94.9	96.2	124.1	75.2	101.2	136.5	101.9	123.4	70.5	118.2	75.2	101.3	42.7	78.3	104.6	107	69.9	107.2	180	94.2	127.8
NP_005959.2	57.4	49.1	72.5	71.8	84.2	60.4	92.7	95.4	86	70.9	81	48.1	57.2	76.8	42	43.7	77.7	83.9	83.3	74.7	92.6	65.4	114	66.8	105.9	91.4	124.4	82.6	153.2	154.9	113.4	98.6	123.4	144.9	180.9	99.9	97.9	133.1	105.6	142	59.8	107.1	104.6	112.1	66.6	128.6	137.3	114.2	113.1
NP_000282.1	76	96.3	88.7	86.1	130.2	63.2	92.7	116.3	128.1	93.5	76.3	116.6	82.9	75.1	157.9	120.6	78	74.7	73.4	76.7	101.5	83.9	102.1	73.9	63.9	81.5	110.2	69.1	116	96.6	106	86	103.9	100.2	112.7	117.1	94.2	125	87.7	83.6	67.4	101.7	98.3	127	117.3	113.2	80.3	96.6	127.7
NP_005132.2	100.7	188.7	87.2	190.7	124.2	935.4	115.5	54.5	88.7	68.7	44.7	71.1	124.9	50.5	60.2	55.2	117.7	28.9	41.5	47	62.4	86.7	51.1	116.9	49.7	50.8	77.4	75.9	44.8	60.9	97.6	212.8	175	95.2	47.6	94.8	124.4	53.8	188.5	99.1	217.6	119.7	62.8	86.3	229.9	65	75.1	248.8	41.8
NP_054733.2	58.7	86.5	85.2	83.8	84.3	81.6	82.1	90.2	88.2	62.3	72.2	51.9	72.7	69.3	49.5	41.8	70.2	76.2	74.5	62.6	97.3	92.8	107.8	77.5	115	136	111.6	75.9	135.8	126.9	103.6	95.3	115.2	128.2	150.2	111.8	100.9	126.2	110.1	148.2	70.9	111.2	97.5	127.2	99.4	130.2	140.4	111.8	97
NP_000415.2	36.6	61.2	32.7	40.5	15.4	25.7	41.2	31.4	20.2	221.7	546.1	37.9	217.6	867.6	18.4	7.1	428.6	565.8	567.9	639.2	39.4	82.2	28.4	107.6	16.4	31	28.5	658.4	41	40.3	44	38.9	72.8	27.6	26.9	70.8	33.6	26.7	18.3	48	21.6	17.8	18.7	66.2	22.1	17.1	56.2	37.3	60.5
NP_001002029.3	132.4	170.3	70.7	178.3	131.3	237.7	129.9	81.1	102.5	88.5	93	80.9	152.8	75.7	129.2	111.4	137.3	70.5	72.8	76.2	88.2	103.2	79.2	168.7	62.1	62.4	98.4	101	53.4	66.5	103.7	156.8	119.8	75.6	53.5	89.2	166.3	82.3	187.7	93.9	245.2	142.8	102.1	83	199.5	80.5	147.6	171.9	97.3
NP_002829.3	37.3	98.2	63.5	65.5	145.7	58.5	87.6	118.9	89.1	25	30.4	32.2	38.7	28.7	28.8	44.8	41.3	31.3	44.5	37.2	90.4	153	119.5	39.4	272.9	208.8	131.2	39.6	138.8	120.7	116.2	88.4	113.3	124.9	144.8	140.6	92	142.6	106.1	96.2	58.3	110.4	141.3	151.4	101.4	141.5	101.9	108.9	96.3
NP_001307784.1	115.4	104.1	341	189.5	67.9	192.9	122.3	58.4	62	142.2	56.4	116.3	177.7	101.3	140.6	235.2	87.2	38.1	48	100.1	51	85.2	56.8	473.3	51.2	38.8	63.4	73.4	42.7	70	77.6	94.6	104.2	63.1	62.8	64.8	69.5	58.4	147.4	66.5	297.8	161.3	63.9	66.1	156.9	58.9	30.9	40.9	58
NP_005338.1	68	141.6	115	147	177.6	84.2	106.4	149.4	112.8	70.6	93.1	52.5	80.3	71.4	48.6	43.7	67.9	80.9	79.3	69.8	391.7	209.9	160.1	97.4	170.1	94.7	73.4	106.3	73.1	82.2	207.6	72	109.5	106.6	69.9	98.2	68.2	119	95.6	119	63.9	98.7	93.4	79.6	73.5	78	90.9	92	116.8
NP_003290.1	76.9	135.2	126.1	190.3	196.8	74.3	101.7	186.5	131.2	50.2	81.1	46.5	66.3	41.2	34.7	36	45.3	53.3	59.3	56.6	523	224.2	224.2	95	179.5	95.3	65.6	71.3	59.2	65.3	198.2	63.9	158.8	111.8	59.1	80.5	55.1	117.8	86.8	94.6	49.2	85.1	71.8	70.1	52.3	67.7	54.4	96.6	99.8
NP_004362.2	72.1	111.5	102.7	121.5	120.6	69.3	111.4	122.1	128.2	68.8	75.5	58.3	74.6	73.6	44.3	46.2	68	75.5	90.5	72.3	166.7	140.7	141.9	106.5	137.5	103.6	87.8	96.7	97.4	94.5	131.6	82.9	99.1	113.1	99.1	116.2	74.4	118.2	82.5	115.4	64	89.2	111.5	101	77.8	105.9	109.2	94.1	116.8
NP_009224.2	144.8	142.8	115.2	173.3	105.5	314.2	129.6	87	97.5	89.2	83.3	111.5	119.8	69.4	89.1	78.7	95.9	53.1	64	65.4	104.3	130.5	97.9	126	59.2	67.2	83.3	83.8	50.7	85.9	110	118.5	109.2	96.9	62	136.9	201.7	85.3	185.4	78.7	214.4	108.8	94.4	102.9	185.2	112	164.9	170.1	119.3
NP_005564.1	48.6	99.5	70.1	72.3	87.6	81.8	88.2	109.1	68.6	46.9	57.9	42.9	52.8	60.7	41.3	41.7	61.5	60	74.6	51.7	84.6	84.6	95.3	49	118.4	165.6	151.5	55.4	166.3	140.8	111.3	96.3	129.5	97.4	202	106.8	122.7	144.4	123.2	105.1	61	128.4	98.6	136.2	115	137.5	79.5	132.1	103.2
NP_000028.3	111.8	85	54.9	99.9	100.4	474.9	59.4	51.5	85.2	36.9	85.9	111.1	110.9	94.4	109.2	164.5	116.6	100.8	82.7	46.7	65.7	66.1	53.2	132.6	59.6	67.3	85.1	52.9	41.9	58.6	80.4	290.4	115.6	55.3	72.1	63.8	176.4	65.2	142.9	80.5	324.1	130.9	69.8	84.6	249.5	71.4	106.3	173.6	50.5
NP_821133.1	61	79.7	85	94.7	89.3	65.3	94.4	103.1	120.3	51.4	63	41.7	64.1	58.4	36	38.5	75.1	54.5	63.7	52.3	107.3	99	113.4	75.1	146.1	109.6	85.9	83.5	125.5	107.6	121.1	85.6	96.2	124.6	141.6	112.6	89	113.9	86.7	134	96	97.3	151.1	102.3	87.6	112.5	134.6	95.1	122.5
NP_005600.1	240.3	106.8	83	72.1	44.6	64.6	38.8	34.9	34.8	474	74.1	548.7	287.3	37.9	583.2	674.2	33.8	22.1	36.3	105.5	68.6	57.7	44.7	86.8	42.6	29.1	74.9	59.1	53	57.9	57.5	63.3	71.3	66.2	55.3	50.6	55.9	48.9	92.6	43.1	67.2	96.2	44.4	44.7	101.9	42.9	22.5	23.5	21.6
NP_006079.1	75.5	94.5	99.8	90.2	87.7	65.3	105.4	92.8	106.5	77.3	92	61.8	79.8	86.8	49.7	53	87.2	97.4	103.1	84.2	100.2	110	115.4	92.1	137.1	93.6	86.7	111.8	120.1	99.8	111.9	90.7	97.8	123.7	127.9	119.1	85.5	119.1	85.9	121.8	90.3	96	135.9	106.3	82.7	110.7	132.3	95.9	122.3
NP_004937.1	60	92.4	79.2	69.9	104.6	65.6	89.7	104.9	92.4	36.1	41.1	45.2	43.9	31.6	32.4	46.7	45.4	46.5	58.3	40.2	107.7	105.5	115.6	42.9	196.5	158.1	142.6	48	145.6	126	113.4	101.1	108.6	119.1	131.5	125.3	88.7	133.5	103.3	110	68.6	113.4	134.6	134.8	105.3	140	110.4	118.9	89.3
NP_000079.2	89.9	73.4	69.1	82.2	187.7	238.2	168.8	165.5	101.1	92.3	66	43.7	145.8	100	97.7	36.7	111.4	25.5	51.6	107.6	96.6	60.7	77.3	79.3	51.3	102	105.3	241.4	58.8	80.6	112.7	230.5	132.9	49.3	82	45.8	217.9	59.8	137	85.2	114.5	52.6	57.2	87	122	87.1	46.5	197.2	39.6
NP_733765.1	190.3	114.5	133.3	115.7	114.4	77.2	94.4	105.1	115.1	109.8	101.2	112.8	120.4	80.6	83.7	105.9	80.4	90.5	87.5	92.8	120	161.4	128.2	144.2	151.6	108.9	76	131.8	73.8	78.9	106.5	90.4	98.9	120.2	79.7	105.8	67.1	99.7	100.8	128	84.2	105.2	97.8	91.1	97	88.4	105.6	94.4	108.5
NP_005545.1	53.9	71.9	26.4	26.8	13.8	19.5	17.6	10.8	10	103.3	111.7	55.4	230.8	110.1	60.2	16.7	121	153.6	138.1	77.7	69.7	113.7	20.1	84.9	16.5	17.1	39.8	1726.8	76.1	71.6	66.5	64.4	26.5	24	23.8	41.3	30.2	21.2	15.5	25.6	18.8	19.5	15	59.3	21.8	15.7	21	19.9	21.5
NP_001290203.1	73.5	88.1	70.8	74.9	89	68.6	91.9	92.2	93.4	156.9	83.1	70	92.6	54.5	40.3	46.5	74.4	79.4	62.1	52.6	87.8	99.4	101.8	69	122.6	109.6	102.2	98.3	112	111.8	98	104.1	94.6	113.7	83.8	122.9	79.1	128.2	87.3	111.9	87.3	96.5	151.6	115.8	103.5	119.3	143.2	102.8	100
XP_016885266.1	59.8	96	81.7	72.8	84.2	64.7	95.4	81	81.3	60.3	73.9	68	65.4	69.2	57.8	51.6	76.8	67.1	75.8	65.6	81.9	122.4	116.6	73.5	77.2	94	98.6	69.5	125.4	110.7	106.6	87.9	103.8	138.2	107.8	131.5	77.5	126.5	94.3	119.5	81.6	102.4	232.2	146.2	118.9	124	82.1	86.1	131.3
NP_001276675.1	113.8	90.1	99.5	76.8	81.8	58.5	93.6	88.5	101.4	124.3	68	196.1	89.1	52.7	183.9	133.9	60.1	58	67.5	78.3	109.4	64.6	97.2	74.2	75.3	75.3	101.1	78.1	126	100.3	95.8	87.2	89.3	92.8	97.3	106.9	80.1	104.7	75.8	91.2	60.3	93.3	104.3	142.8	101.2	103.2	94.7	89.7	96
NP_005546.2	74.4	56.6	23.8	25.3	20	35	17.4	23.9	21.4	134.5	153.5	68	158.7	167.8	44.7	17.4	216.1	162.6	185	122.2	65.8	129.2	16.7	38.7	20.2	20.7	40.9	1788.2	69.9	61.4	64	55.7	24.9	17.5	17	16.4	29.9	16.2	22.1	32.5	25.7	16.6	17.1	19.1	20.9	19.8	19.2	17.3	19.5
NP_004902.1	76.2	144.3	113.9	152.6	192.3	84.7	110.5	162.6	119.6	56.4	73.1	59.4	74.3	52.6	44.9	48.1	51.7	50.1	57.8	46	378.8	209.4	193.8	104.9	188.1	104.2	70.2	80.2	69.2	74.3	205	68.1	151.6	100.9	77.1	96.8	66.3	131.5	110.4	93.9	68.2	97.1	94.3	70.5	72.4	73.4	72.3	99.1	104.9
NP_002145.3	62.3	98.2	83.7	82.7	90.7	60.9	96.6	96.3	96.8	83	90.1	52.1	77.5	87.9	49.1	55.8	88.2	95	91.7	84	93.2	108.5	116.9	75	78.7	92.2	100.7	98.2	119.5	118.9	108.1	93.8	113.2	133	131.1	132.6	89.9	131.7	84.2	118.1	70.2	90.1	164.4	105.7	98.8	103	147	93.8	142.8
NP_573566.2	61.8	85.4	87	69.8	90.3	69.2	83.2	89.8	94	85.1	93	63.7	94.5	70.9	52.8	70.5	85.7	96.9	96.3	78	92.5	150.3	94.8	83	150.1	154.8	85.3	83.2	106.7	100.2	90	81.7	95.7	132.3	113.3	102.8	69.4	102.2	89.3	159.4	66.5	96.1	93.5	92.6	82.7	92.9	202.2	99.6	132.5
NP_000173.2	98.6	117.1	109.6	92.7	129.1	83.2	94.6	105	142.8	123.7	102.9	107.7	116.7	86.2	117.4	108.2	103.7	94.5	99.5	90.6	94.5	152	95.2	98.9	189.2	165.7	98.5	84.6	107.7	104.5	91.3	86.2	101.7	99.3	100.6	100.1	77.3	102.8	98.3	100.1	76.9	101.5	81.2	93.3	95.5	90	94.4	95.9	94.8
NP_002652.2	53.9	64.7	56.4	64.2	114.9	62.3	112.1	108.3	77.9	37.7	37.8	45.7	41.3	32.5	29.8	46.5	44.7	34.5	40.2	49.4	95.5	113.6	98.4	46.6	139.8	142	120.4	44.4	167.5	132.4	134.7	86.7	100.2	118.4	150.2	136	66.6	156.6	84.2	123.7	62.6	120.9	123.5	183.1	106.5	166.5	153.4	114.2	86.4
NP_001348.2	55.4	70.5	72.9	70.3	80.4	66.3	83.4	94.1	79.1	58.3	67.5	44.8	67.7	71.1	39.4	38.9	68.9	80.9	82.8	65.8	85.6	99.5	109.7	65.3	121.6	114.3	107.5	75.6	138.2	133.4	98.3	92.3	109.7	131.6	139.8	114.7	92.6	121.6	109.9	155.1	69.6	114	115.2	121.2	89.7	132.6	186.8	109.1	115
XP_016869379.1	72.3	80.5	53.6	53.6	34.7	52.2	63.4	60.6	65.4	96.1	419.3	78.9	126.7	366.3	33.7	26.6	386.6	471.5	430.1	429.3	72.5	73.3	54.6	138.1	37.9	69.8	55.7	151.8	60.8	59.2	62	74.2	72.9	53.8	55.6	57.3	59.6	61.8	52.5	55.6	49.3	43.4	39.7	70.9	46.4	47.6	85.4	68.1	78.1
NP_000177.2	139.5	166.3	120.2	194.6	123.3	224.3	133.4	126.6	108.5	131.2	124.2	89	149.4	103	122.6	115.5	168.9	72.8	85.8	118.9	92	104.2	73.8	122.6	48.8	66.3	92.5	102.6	60.6	77.8	91.7	140.8	82.7	82.6	58.5	73.5	135.7	82	121.3	85.4	211.7	122	84.5	75.5	174.7	66.8	80.5	113.5	97.4
NP_001677.2	89.7	91.1	97.9	90	114.2	92.1	85.4	100.7	109.3	103.9	82.1	116.2	115.6	80.1	93.7	102.4	95.5	84.6	90.6	86.9	95.9	123.1	92	109.2	195.8	175.5	99.1	74.3	118.3	112.6	97.2	95.5	111.5	98.2	97.9	100.6	78.9	109.4	111.3	105.4	95.7	126.1	89.8	114.4	106.6	100.1	109.8	96.4	91.3
XP_006720965.1	99.3	79.2	66	72	46.1	60.3	64.3	54.1	50.4	163.3	436.4	74.6	146.7	454.2	71.9	42.5	425.3	500	483.4	563.6	75.2	75.2	58.4	98.3	46.5	62.6	53.8	183.3	52.2	52.1	59.1	69.9	71.7	57	60.2	60	70.5	60.9	46.3	66.8	68.1	49.1	50.7	64.6	48.5	45.4	76.5	68.3	66
NP_002284.3	122.9	138.8	120.1	103.1	93.9	216.6	103	112.1	93.4	100	63.1	110.9	124.8	70.4	99.1	70.7	95.8	47.6	70.8	83.5	92.4	225.9	80.6	175	113.1	91.8	103	90.3	72.5	110.9	102.1	115.2	85.8	75.7	60.1	79.6	201.4	70.2	147.7	102.9	165.4	122.4	116.1	87.6	117.4	98.5	74.7	137.1	120.8
NP_006827.1	79.4	92.8	94.3	99.6	99	78.8	89.6	91.2	111.4	79	89.2	62	82.5	70.4	52.4	46.3	74.5	85.5	85.5	66.1	143.3	138.4	126.5	93.2	150	93.9	96	100.2	106.9	109.9	117.7	88.3	110.8	120.1	107.4	99.5	91.9	104.5	91.6	145.1	78.6	98.6	93.4	111	82.6	112.5	129.1	97.7	102.9
NP_004125.3	60.6	101.3	89.5	82.5	121.1	77.3	93.8	115.5	119.6	90.9	83.3	67	85.2	72.2	60.3	61.7	92.6	88.1	85.5	77.4	86.1	163.5	104.6	72	193.6	147	91.7	83.4	103.4	104.1	102.3	71.9	101.4	127.3	103.6	118.8	68.7	114.9	102.2	144.1	57	107.5	128.6	90.3	91.1	95.1	179.5	105.3	131.2
XP_024308018.1	104.2	99	91	90.8	128	70.7	102.1	107.3	115.9	95.9	72.3	137.7	111.1	69.5	130	126.7	74.6	67.8	79.1	78.1	106.5	106.4	100	83.6	191.7	197.4	99.2	61.9	101.2	93.1	97.3	85	108.6	95.4	87.5	100.1	75	104.1	103.9	81.8	64.1	134.6	93.8	101.9	118.8	99.4	75.7	85.3	86
NP_003961.3	506.9	82.9	167.2	89.8	38.6	63.6	111.9	41.2	36.2	280.3	69.8	565.6	335.5	41.3	409.3	723.3	30.6	14.1	22.5	126.5	95.5	54.9	46.6	74.2	43.2	25.4	76.5	57.4	58.2	59.6	62.7	70.6	53.1	60.6	48.8	48.2	55.6	49.1	74.7	41.7	51.5	40.8	40.9	40.7	55	38.9	16.8	14.5	22.8
NP_000499.1	104.1	127.7	78.4	192.2	125.5	586.5	136.2	67.5	91.8	44	51.4	48.9	123.9	48.7	53.7	63.5	107.9	44.1	55.8	45.5	55.5	62.9	47.5	111.4	41.6	58.6	90.5	69.7	42.1	52.7	94.1	220.9	149.2	89.3	49.9	85.4	123.6	57.5	211.9	105.4	164.1	140.6	74	93	115.5	77.1	86.2	260.2	48.4
NP_005164.2	40.7	111.6	52.4	60.3	64.9	58.1	81.4	76.7	68.1	34.3	36.8	43.1	46.2	34.1	32.7	47.5	48.5	38.7	49.1	46.3	88.3	127.7	90.2	79.6	282.4	253.6	140.5	43.3	174.6	120.9	97.6	99.7	95	98.2	165.7	98.6	72.1	151.2	102.3	80.4	62.4	137.8	78.9	201.5	121.3	180.4	98.8	127.6	56.1
NP_001273594.1	68.6	365.6	205.3	1052.6	111	145.3	511.4	101.9	265.6	49	57.2	49.9	62.6	66.2	76.2	16.1	137.8	58.2	63	50.6	141.3	56.9	268.8	40.6	27.6	84.9	38.2	59.9	30.7	31.8	69.3	48.2	54	50.9	51	66.8	94.9	66.2	29.5	61.2	32.8	46.5	117.6	89.4	38.4	32.2	56.9	47.1	203
NP_000549.1	134.2	77.8	32.7	92.8	98.4	320.4	44.3	28.8	75.3	19.7	102.1	138	90.2	61.6	159.6	299.8	131.4	93.4	53.9	24.2	70.3	34	28.6	149.2	33.3	31.1	105.7	54.3	27.4	53.8	72.4	409	91.7	34.8	65.6	39.8	267.3	50.1	180.5	61.4	508.5	136.1	52.3	59.6	318.6	52.2	131.5	150.8	33.3
NP_001230106.1	190.8	94.8	119.2	76.2	65.7	52	98.6	72.6	99.4	173.5	70.3	317.8	138.7	53.3	416.3	317.8	60.5	75.8	72.6	96.3	100.8	53.5	71.5	73.7	58.8	67.4	93.2	71.9	75.7	80.7	82.8	82.7	79	92.3	69.4	92	65.9	79.6	88.5	84	61	77.9	67.8	78.3	89.5	81.2	75.2	78	88.5
NP_003741.1	52.3	73.8	91.2	93.6	95.8	52.4	93.6	119	107.2	70.1	109	42.2	86.4	91.7	47.5	32.7	78.7	98.7	98.2	79.5	110.3	86.9	131.5	86.5	83.3	104.3	92.9	107.1	108.1	106.1	110.4	86	110.7	123.5	115.9	116.5	83.1	109.6	83	118.8	52.7	84.8	88.4	97.4	64.6	104.3	110.3	97.8	110.2
NP_005436.1	73	90.5	77.8	75	86.6	66.2	85.7	107.3	85	67.9	76.6	65	70.9	75.9	46.9	41.3	74.6	81.2	90.3	63.9	95.4	99.4	101.5	73.9	118.9	145.9	109.6	73.4	122.9	119.8	102	97.6	119	112.3	137.7	117	108	120.6	107.2	115.8	63.2	104.1	94.9	117.2	96.3	122.8	108.3	110.2	109.7
NP_000414.2	59.1	49.5	55.5	76	35.8	67	65.3	49.5	33.8	72.2	548.3	54.4	72.1	1041.8	67	43.5	404.4	462.1	551.3	498.6	58.3	72.8	58.6	85.9	47.3	51.5	44.7	169.3	45.2	43.1	43.6	42.4	108.8	55.2	52.6	47.2	70.9	43.6	47	53.7	69.7	36.8	47	34.7	49.7	36.3	63.9	49.3	60.2
XP_016876767.1	73.5	111.3	89.6	94.5	99	74.1	101.9	99.4	88.2	104.8	129.4	67.3	87.1	116.2	63	43.3	111	157.9	128	130.2	92.4	90.4	98.1	88	84.1	84	109.1	127	88.7	94.6	101.7	79.3	97.2	102.5	98.8	95.8	82.3	89.9	93.4	122.9	71.2	102.9	110	104.1	87	99.2	82.2	102.4	124
NP_001002236.1	157.9	155.6	158	149.3	104.4	205.1	111.5	97.8	73.3	105.1	129.2	94.3	106.4	111.6	132	126.7	187.3	101.9	135.5	134.9	85.3	90.9	59.7	128.8	33.6	53.5	98.9	109.9	82	69.1	84.8	145.2	64.5	64	51.6	56.8	136.5	86.6	97.1	69.9	190.7	114.2	60.3	56.3	173.5	59.8	131.6	98.1	103.7
NP_114032.2	38.3	41.5	51	50	82.6	40.3	90.6	89.2	72.1	50.1	79	29.8	41.1	68.7	26.6	27	70.4	83.4	87.5	61.7	90.2	63.3	104.2	51.3	112.3	108.1	143.4	63.6	148.1	153.2	111.8	85.9	115.3	125.5	182.7	80.1	96.1	97.5	109.2	142.9	44.9	107.9	115.5	107	53.1	144.5	138.8	114.3	125.9
NP_004437.2	77.2	90.7	93.2	94	95.4	67.6	100.8	100.9	106	83.9	90.5	66.3	84.8	89.9	72.8	98.7	77.1	102.6	96.3	88.9	119.7	98.6	114	90.8	112.8	111.1	91.9	94	95.6	96.4	108.9	81.8	99.8	117.9	98.6	110.4	79.9	106.2	88.7	119	59.7	84.2	97.2	94.4	109.4	93	203.9	102.8	130.4
XP_016880077.1	55.8	73.3	50.3	59.6	26.9	49.7	55.4	46.6	36.6	140.2	511	52.8	112.9	629.3	28.9	15.6	478.8	672.5	562.5	520.1	63.9	85.3	50.5	116.4	26.8	42.4	45.8	367.7	54.4	53	59.7	62.7	67.5	49.3	45.5	58.4	53.4	47.6	34.6	51.3	41.9	36.1	40.6	43	39.6	33.9	71.6	53.4	61.2
NP_056991.2	62.9	89	85.3	95.7	103.5	75	111.5	104	224.2	49.3	52.6	41.3	57.9	52.1	42.4	36.9	54.9	52.7	52.9	45.1	113.6	129.4	175.7	56.6	72	72.3	100.9	91.9	85.9	99.2	124.4	94.3	87.7	206.1	85.7	197.8	76.8	123.3	90.8	146.1	66.8	88.5	167.5	90.8	86.3	107	73.8	104.9	175.9
XP_006723859.1	112.7	146.8	112.8	132	99.8	230.5	80.3	147	85.3	78.9	69	74.5	103.8	66.7	46.1	64.4	83	47.7	65.4	58.8	90.6	222	102.9	151	102.8	97	103.5	77.3	67.2	111.5	94.4	106.8	108.1	87.5	72.7	95.7	200.9	77.3	160	97.1	145	121.9	109.2	87.8	112.7	114	72.4	138.5	50.9
NP_005336.3	86.7	138.8	116.5	95.3	89.8	87.9	86.1	90	64.4	169	243	73.2	137.6	298.6	71.8	68.2	243.1	262.2	245.1	258.3	83.4	77.2	84.3	159.2	61.7	82.1	90.4	122.2	81.4	81.9	85	81.3	80.6	73.7	60.5	94.4	93	79.2	85.9	85.2	109.3	100.6	99.4	77.5	103.9	92.6	71.3	87.5	84.7
NP_006576.2	57.4	85.1	82	80.5	87.3	76.1	87.8	107.2	94.5	58.2	75.7	47.7	63.8	72.4	56	72.1	67.9	75.4	77.7	73.6	97.8	95.9	107.5	67	97.7	120.2	103.7	73.6	110.5	103.6	100.7	86.4	103.2	128.7	103.8	119.9	74	115.3	92.4	96.3	64.1	88.7	106.9	99.9	85	99.9	192.3	114.4	98.3
NP_002147.2	53	73.5	76.2	72	116.5	69.3	82.8	102.2	91.4	74.9	66.8	45.3	61.1	58	41	44.9	64.5	63	65.9	59.2	91.9	142.4	106.2	61.1	219.8	149.4	105.7	68.9	113.8	111.1	105	77.5	116	153.5	95.6	118.5	73.1	109.4	101.1	169.8	55	99.5	124.7	111.1	75.7	110.5	256.3	100	114.6
NP_938148.1	67.5	110.3	97.3	108.2	145.8	84.7	94.6	124.1	113	73.6	114.6	43.7	80.4	73.5	39.7	58.6	89.6	70.5	77.4	64.2	149.8	156.1	140.3	99.6	194.2	120.3	97.1	94.2	107.2	99.6	114.7	85.7	115	108.3	118	109	91.1	121.1	104.8	102.3	87.2	102.6	99.4	109.2	95.2	109.8	80.7	111.7	100
NP_001257328.1	60.5	87.4	86.1	86.8	81.6	74.8	100.3	86.6	120.7	61.2	88.8	50.6	67.2	78.9	43.9	36.2	80.2	70.6	78	83.3	109.9	99.8	111.3	86.2	123.1	105.2	78.8	82.6	102.2	86.2	95.4	75.3	90.2	115.2	124.2	109.8	92.3	99.5	75.5	107.3	91.9	79.5	126.2	98.3	67	98.1	119.2	89.8	113.4
NP_001104547.1	39.2	67.4	52.2	55.1	64.4	38.3	88.5	86	71.5	54.3	92.6	33.3	46.2	93.6	25	25.5	72.5	109.2	101.8	85.3	100.6	89.2	119.5	43.9	91.4	123.2	101.7	64.7	140.5	146.3	112.8	86.2	115.1	106.4	184.2	144.2	86.4	132.3	75.4	66.6	39.4	96.6	171.3	121.8	73.3	120.5	133.4	135.5	90.2
NP_006422.1	60.7	67.4	76	78.4	94.1	83.5	86.9	111.8	89.8	59	74.6	46.9	58.6	69.4	47.7	45.3	77.4	81.4	81.9	70.9	92.6	83.1	111.9	63.2	99.9	124.1	99.8	75.7	113.4	106.7	100.4	94.3	105.4	128.2	111.3	122.7	79	116	101.2	105.1	76.2	100.8	115.1	110.5	82.9	108.1	188.1	117.3	103.8
XP_011509878.1	64.8	70.8	79.2	76.4	90.2	75.6	96.1	94.7	101	69.7	85.7	51.8	74.7	79.8	42	44.1	81.1	83.7	84.8	67.3	101	86.5	99.8	70.4	130.8	107.8	108.8	83.6	113.3	114	102.3	86.9	103.8	117	120.9	106.1	84.1	115	103	124.4	71.7	105	108.8	118.5	86.9	117.8	111.2	110	113
NP_006297.2	75.5	106.8	71.8	76.3	95.7	72.9	80	111.5	82.4	68.1	84.2	55.8	67.8	82.8	37.9	44.5	72.6	75.8	82.7	69.1	90.8	111.2	104.1	71.8	118.8	140.9	107.5	75.1	118.9	122.9	102.8	86.9	125.2	120	140.1	124.1	105	125.6	110.7	116.7	66.2	105.5	97	115.3	99.9	117.5	112.9	114	102
NP_001815.2	262.2	72.4	136.2	91.1	30.9	51.2	69.4	18.3	12.6	368.9	52.7	602	229.1	31.5	928.9	791.9	18	10.5	19.7	141.2	65.9	40.3	44.5	56.2	35.7	12.8	69.3	42.8	50.8	51.3	50	50	63.1	76.4	50.7	48.7	56.3	46.5	93.8	29.6	44.7	53.3	30.7	34.5	92.1	31.5	7.3	7	6.1
NP_001060.1	103.6	78.7	162.6	123.5	86.2	84.9	103.1	85.6	146.9	164.2	239.3	78.6	139.6	207.1	63	52.8	190.4	168.4	172.1	128.3	80.9	109.7	99.6	151.9	95.3	66.2	71.1	383.4	112.1	58.7	100.7	85.3	71.9	72.5	67.8	77.3	82.6	66.9	88.5	94.9	124.1	102.2	134.9	123.4	99.8	97.2	96.3	97.5	97.4
XP_016884687.1	70.1	89.5	93.9	89.6	74.1	77.1	81.5	88.3	91.4	79.6	105.6	55.1	94.1	87.4	59	70	87.4	93.9	93.5	74.5	94.2	126.2	108.8	87.2	95.5	97	90.1	101.9	106	103.6	97.9	97.5	99.8	107.5	107.9	104.8	94.1	105.7	86.7	104.3	89.1	91.7	165.4	94.2	84.5	98.3	108.1	86.8	108.1
NP_001093640.1	82.7	89.1	87.2	81.3	123.3	73.2	85.8	112.2	119.7	92.1	68.1	102.9	95	68.5	84.4	101.4	74.8	63.2	81.1	67.8	91.1	104.1	91.1	77.3	231.7	230.2	104.1	61.9	116.2	96.7	88.5	75.9	100.2	86.6	108.3	93.7	72	102.7	103.9	99.6	61.2	102	100.1	105.7	94	106.3	97.4	90.9	101.2
NP_059830.1	65.1	112.4	85	83.2	130.6	70.3	118.4	107.1	99.2	57.9	64.4	54.8	74	67	51.8	52.2	71.3	66.9	71.7	63	125.2	121.9	112.8	97.2	123.9	109.3	119.4	87	118.7	119	127.4	102.9	117.1	114.9	104.9	155.4	98.2	145.3	99.8	100.5	75.3	106.4	143.2	142.8	107.8	137.4	79.9	101.7	111
NP_000509.1	127.6	67.1	24.3	72.1	95.7	317.9	39.4	26.5	73.2	14.2	104	135.8	86.9	48.8	167.5	294.7	129.9	101.3	53.5	23.4	63.9	39.2	15.7	138.1	29	27.5	103.6	45.5	23.1	44.6	58	395.3	89.6	31	61.4	31.6	281.5	35.6	185.6	59.5	477.6	127	51.2	55.5	303.7	47.3	129.5	160.1	30.6
NP_059447.2	85.1	112.8	122.5	125.3	103.3	75.2	127.1	105.6	160	58.4	64.2	57.9	73.7	56.3	47	42.4	57.3	72.3	70.4	58.4	108.2	171.9	126	54.6	117.5	104.4	88.4	119.8	85.2	84.8	125.3	95.1	86.7	131	81.4	174	69.3	136	62.2	110.3	66.6	76.3	143.3	92.7	84.1	101	71.1	101.9	159.4
NP_037506.2	83.2	92.9	88	78.8	117.6	76.2	97.2	107	108.6	90.8	114.5	56.1	75.4	113.6	50.9	65.1	105.3	103.1	106.8	104.1	101.7	98.5	98.4	83.5	133.4	120.3	120.6	94.1	116.5	108.7	115.6	99.8	102.9	98.4	108.7	108.1	92.1	125.7	85.1	90.3	75.7	96.7	85.4	116.2	114.2	115.7	95.8	99.8	95.2
XP_011527753.1	168.3	193.3	264.9	159.9	132.4	192.6	143.9	142.1	98.3	83.6	57.4	101.4	122.7	58.7	42.5	47.3	56.8	26.6	40.3	43.1	210.1	188.4	146.8	109.7	139.7	90.5	84	84	63.4	133.2	91	132.7	89	102.1	79.6	99.7	259.5	94.4	146.5	68.2	126.5	100.6	102.1	98.4	123.9	79.9	67	131.6	37.4
NP_001309294.1	79	100.7	96.3	78.3	131.4	77.3	92.9	99.7	111.7	80.6	88.4	86.5	92.3	86.1	57.9	80.9	89.1	84.8	90.5	77	83.4	129.1	93.2	79.8	213.9	184.6	122	80.6	116.2	106	94.9	89	96.9	99.2	105.5	121.6	79.5	129.4	103.1	103.3	80.4	108.6	98.1	107.5	107.2	107.2	71.4	96.1	95.9
NP_004492.2	32.3	9.5	51.5	45.5	102.8	37.5	125.4	98.5	100.1	56.1	90	19.3	33.1	98.6	20.4	20.1	92.5	118.1	97	53.2	95.9	21.8	183.4	58.2	61.4	43.6	195	100.6	243.1	202.1	184.8	127.6	180.6	245.6	302.4	74.2	118.6	39.8	147.7	223.9	33	152.4	164.4	103.4	20	237.5	197.5	161.2	181.8
XP_005265184.1	151.2	114.5	98.2	90.4	78.3	212.6	92.1	103.1	84.7	112.3	68.7	142.1	140.7	77.6	90.6	89	104	56.6	71	77.7	90.4	163.4	84.3	217.4	122.1	96.6	104.8	65.4	77.8	104.9	99.3	117.1	91.9	71.8	77.6	82.1	184.2	77.1	146.3	81.3	191.6	128.3	109.7	87.6	119.1	96.8	69.2	138.1	58.7
NP_005548.2	62.4	77.1	40.1	42.1	9.7	14.9	18	14.7	14.8	83.2	101.3	56.8	72.9	395.5	28.5	16.9	98.2	95.1	65	44.9	77.4	123.3	21.6	48.1	9.1	19.6	58.5	1356.4	84	82.2	77.4	76.5	41.4	21.2	19	47.7	26.1	19.7	14.8	14.1	15.2	12.2	11.2	16.1	16.9	14.9	21.8	20.7	18.3
NP_000168.1	92.9	159.8	120.9	106.5	82.9	79.1	109.3	101.8	231.9	98.7	109	85.5	113.7	146.1	82.5	70.5	138.7	102.3	127.3	133.7	68.9	118.2	90.1	91	94.9	132.3	106.8	79.7	77.5	68.7	92.7	76.5	64.7	69	53.5	124.7	92.1	129.4	82.3	73.1	122.1	87.1	102.4	185.8	88.5	127.1	59.4	79.7	146.8
NP_000692.2	85.5	147.8	88.2	85.8	83.2	72	79.1	87.2	109	108.7	143.5	95.4	122.7	147.5	78.3	70.6	203.5	162.2	160	122.9	86.5	132.1	92.1	174.7	125.3	122.7	85.1	121.5	73	77.9	78.6	80	93.6	92.4	65.6	92.7	81.9	88	78.3	110.8	86.8	93.3	78.7	85.9	84.2	88.1	95.5	86.8	99.8
XP_011526286.2	62.7	76.2	76.8	78.1	83.3	56.7	96.2	95.3	81	73.5	74.2	51.6	66.4	80.6	42.6	30.9	61.1	70.8	74	70.1	94.3	91.8	110.7	66	76.2	119.2	106.2	80.9	133.6	125.1	101.3	90.5	118.5	142.1	163.9	121	101	131.9	102.6	115	57.5	101.5	97.5	124.4	85.1	126.7	105.4	92.7	100.2
XP_011519290.1	41	69.9	57	47.2	111.8	52.6	112.3	120.4	87.7	29.7	38	37.9	37.9	33.8	40.4	48.7	39.3	37.2	44.6	37.2	113.1	85.9	102.5	35	98.8	130.4	147	41.2	155.1	126.6	131.6	98	120.3	107.6	130.4	154.8	92.1	150.2	87.8	89.7	45.3	94.8	123.9	262.4	108.2	139.5	72.7	111.3	75.9
NP_055205.2	71.8	97.3	94.5	129	161.7	76	107.3	141.9	118.7	68.7	79.7	54.8	75.6	76.9	43.5	43.2	66.1	74	74	65.6	169.3	153.5	161.2	108.7	103.1	124.6	88.8	78.9	90.3	94.5	131.9	73.7	131.9	126.1	93.7	107.4	80.9	123	99	125.5	56.3	104.3	101.5	108.4	77	105.9	102.5	106	127.4
NP_001073027.1	56.9	81.1	72.1	72.6	82.5	53	87.7	96.4	91.5	59.9	74.4	53.3	64.3	89.9	37.7	29.8	72.8	98.6	98.1	68.9	97.6	78.3	99.7	75.5	104.8	134.6	114.9	69	137.9	149.2	98.1	87.9	113.1	120.3	148.9	116.3	90.4	127.9	99.6	114.4	53.6	96.7	100.3	120.3	89.9	131.6	83.9	108.7	95.3
NP_001091974.1	55.9	75	71.1	76.3	81.8	76.8	90.6	107.6	85	59.9	74.4	48.7	58	80.7	33.8	36.9	69.2	75	77.7	67.6	96.1	94.6	118.9	66.4	117.7	114	111.8	78	150.8	134.5	105.8	92	114	128.9	146.7	107	87.6	121	108.3	120.2	65.5	108.3	107	121.9	97.3	136.8	156.7	110.8	94
NP_005304.3	55.8	147.1	92.2	117.6	142.2	73.7	115.3	131.6	137.3	68.2	81.8	42.5	83.1	74.8	54.8	47.7	79.1	75.4	77.5	73.7	172.2	167.4	123.7	108.6	169.8	122.4	86.6	97.2	87.2	90.7	146.8	75.1	106.5	97.9	90.7	116.4	86	126.6	100.1	124.2	73.4	98.2	142.5	107.8	93.3	89.8	84.5	118.2	150.4
NP_036565.2	43	69	66	70.8	77.2	60.7	87.1	94.3	80.5	48.8	72	36.9	67.1	92.7	42	62.5	69.1	78.7	78.4	76	82.8	84	102.6	69.5	97.2	116.7	111.8	68	130.4	113.8	99.4	82.6	104.6	125.4	137.8	105.3	88.9	107.6	98.5	145.6	56.5	98.7	98.6	120	79.3	116.1	122.4	105.6	106.1
NP_001014364.1	35.1	28.2	32.3	41.9	20.6	34	56.1	44.6	37.8	36.8	652.4	28.4	36.3	630	31.1	15.9	488.8	741.9	724.6	675.4	60.7	66.3	31.6	41	16.8	71.3	38.9	165.1	42.8	48.5	41.1	40.1	53.1	30.2	31.6	28.9	32.6	30.7	22.6	35.9	15.9	19.3	20.2	18.3	19.2	19.6	86.5	57.3	68.4
NP_036222.3	83.7	106.4	111.8	104.7	96.9	85.6	99.2	102.2	116.9	86.7	132.4	73.5	90.7	126.5	60.7	50.1	107	171.6	151.8	115.2	101.6	113.6	109.6	96.1	93.8	99.5	94	150.6	89.8	92.5	101.7	88.8	108.7	116.9	87.7	114.7	85.3	103.4	100.2	110.9	77.2	97.2	119.2	111.7	87.6	102.8	83	98.7	112.8
NP_005989.3	51.4	66.1	70.6	71	95.3	95.7	92.8	106	87.6	59.1	80.9	44.7	55.1	82.5	41.1	53.7	75.8	81.5	81.6	108	91.1	99.9	106	65.9	143.2	131.4	106.7	85.5	117	110.9	100.5	95	105.4	117	105.4	111.8	77.4	112.4	103	104.3	90	104.6	126.1	116.1	94.8	119.5	193.9	115.8	100.7
NP_001337410.2	47.5	114.6	92.6	73.5	149	53.8	115	123.9	113.6	41.1	66.1	33.9	52	63.8	34.9	31.7	64.7	63.8	70.3	69.7	107	117.8	128.3	52.4	153.3	155	129.3	70.4	112.2	118	126	94.3	109	104	110.4	153.9	90.5	135.4	94.4	90.1	53.9	102.3	143.7	137.1	92.9	146.2	63.9	100.2	106.4
NP_005991.1	81.7	90.3	88.3	67	79.1	57.6	91.4	90.5	82.8	80.6	119	82.6	81.8	100	58.4	58.7	87.3	117.3	113	81.2	154.7	114	105.6	86.3	176.6	122.4	103.8	155.8	105.8	103.7	126.4	85.6	89.1	107.3	102.2	118.5	82.1	144.1	84.2	106.1	71.9	98	120.8	112.2	82	119.1	136.4	96.2	93.2
NP_001275905.1	38.8	85.9	63.4	62.9	76.7	47.3	82.4	93	70.1	53.5	89.4	29.4	54.2	76.8	30.2	27.1	73.4	93	92.3	94.8	95.1	86	112.9	56.5	98.3	141.9	121.4	81.1	160.8	135	109.3	85.7	122.8	120.4	171.3	130.4	96.2	142.2	107	119.7	46.4	106.5	102.6	117.4	94.2	136.2	164.2	108.8	112.4
NP_001419.1	71.5	109.4	101.4	93.4	89	50.1	100.8	108.5	144.3	100.4	92.9	78.7	75.8	95.4	67.9	47.8	106.4	89.5	94.7	92.4	96	83.7	112.3	79.1	64.3	78.7	97.8	102	126.9	108.5	112	81.3	94.5	121.8	102.3	141.3	80.2	130.4	80.3	130.5	58.4	89.5	97.6	108.8	92.1	113.3	83.1	85.5	127.2
NP_001269374.1	55.4	81.2	71.7	56.2	110.6	80.4	91.8	98.9	81.8	42.9	50.6	50.3	49.6	42.8	38.1	56.6	62	54.5	58.5	58.5	76.2	101.6	100.3	55.5	126.8	105	130.7	50.9	152.3	106.3	110.1	102.2	81	118.7	139.7	159	77.7	124.3	115.6	137.7	116.4	115.6	184	136.5	124.1	131.2	95.3	108.3	119.4
NP_000413.1	77.2	115.9	43.2	46.6	15.4	26.1	31	17.6	28.7	296.7	247.1	75.1	377.9	343.1	27	15.4	295.4	320.7	344.1	258.7	60.1	95.5	30.4	187.7	16.8	30.7	37.2	1009.5	52.2	54.4	60	63.5	46.3	35.1	33.2	99.6	34.9	32.5	17.5	49.4	17.1	18.4	22.5	29.2	21.6	17.4	44.4	45.7	63.9
NP_001918.3	339	45.7	524.2	215.3	32.3	46	328.7	61.7	40.8	140	63.9	343.8	270.3	85.8	298.5	342.3	41	30.4	49.6	98.7	75.2	30.6	67.7	297.2	29.2	54.1	47	79.8	34.7	38	46.2	46	78	63.4	53.9	53.3	54.5	52.7	79	31.7	197.2	104.1	31.2	44.5	75	27.8	24.4	27.6	38.7
NP_001186913.1	89.9	102.9	103.9	98.4	110.6	74	85.7	105.9	107.5	106.3	91.8	116.7	126.3	82.7	148.3	142.1	89.3	96.6	91.8	101.5	95	153.4	100.8	98.9	225.6	106.6	75.4	70.4	85	87.5	89.9	83.2	104	98.5	86.6	101	78.7	105.3	108	102.3	75	138.4	96.4	102.6	98.9	96.6	116	91.6	84.1
NP_006286.1	69	86.7	98.7	110.1	128.8	81.1	100.2	114.7	107.9	70.2	84.8	51.8	86.2	76.7	54	47.8	78.4	90.2	80.5	77	138.8	88.2	122.7	86.8	131.2	116.8	98.9	89.1	110	106	118.6	100.3	113.7	105	118.3	105.6	80.8	116.2	100	87.4	69.4	95.7	100.4	112.3	86.4	114.7	150.6	113.7	108.3
NP_116126.3	61.6	120.2	64.3	84.9	101	109.1	79	126.5	79.8	70.1	80.6	49.5	72.1	75.6	44.2	45.3	87	74.9	89.6	87.8	88.4	84.1	94.7	88.3	97.3	131.8	143.7	66	107.5	137.9	104.2	105.2	127.6	82.3	106.9	100.2	126.9	116.6	132.6	84.2	85.8	144.6	88.6	126.2	125.8	146.7	62.2	120.1	79.7
NP_000543.3	121.8	177.9	152.6	145.1	115.5	314.3	98.5	80	90.9	115.2	66.2	100.3	144.4	93.7	74.4	61.7	98.6	52.4	73.9	72.8	107.2	108.6	76.1	173.7	79.4	93.2	87.9	78.2	65.9	71.3	81	163.1	126.3	83.1	82.5	73.1	127.2	94	164.6	85.3	178.2	93	62.9	66.8	156.9	81.7	88.6	109.4	76.9
NP_001363516.1	41.9	36	68.8	66.7	82.8	53.5	90.4	101.3	86.7	42.8	53.7	38.5	56.3	61.9	37.8	39.5	59.2	70.9	71.3	58.7	82.6	81.2	103.4	57.3	103	111.8	115	76.8	157.4	141.7	107.8	88.7	113.9	141.4	162.7	112.8	94.1	113.5	113.7	153.7	56.1	114.6	93.7	104.1	84.5	138.4	137.8	116.2	96
NP_036475.3	98.3	110.5	113.5	92.4	105.9	78.3	86	100.5	103.5	149.3	70.2	155.9	138.3	56	120.2	121.1	66.2	67.1	77	76.7	90.1	143.3	93.3	70.7	184.3	202.9	93	60.9	92.7	100.3	87.9	78	101.6	86.8	90.6	94.8	92.1	90.2	122.1	83.4	66.1	135.7	111.5	85.8	101.1	104.6	76.9	84.5	93.9
NP_060918.2	60.8	99.7	90.8	86.2	84.9	73.1	103.7	92.2	94.5	70.3	87.2	50.3	82.2	70.5	50.6	56	80.8	90	93.2	64.2	106.2	103.3	125.5	84.7	95.9	105.4	113.1	98.8	130.5	127.1	119.5	112.8	113.1	118.5	132.8	131.2	94.3	121.4	103.9	105.9	98.5	113.2	126.7	120.6	109	132.8	109.4	108.1	114.7
NP_001393.1	57.8	56.8	93	97.5	110.4	51.4	106.3	112.1	100.8	72.9	105.6	47.4	61.2	97.3	44.3	43.6	90.6	114.9	111.2	89.2	117.2	95	137.6	78.4	119.5	77.9	110.9	125.2	115.9	111.6	138.3	81.5	99.9	129.8	108.9	111.9	66.6	107.1	86	167.2	53.8	88.2	102.9	96.1	58	115.7	104	112.8	123.3
XP_011532356.1	45.5	173.7	121.7	97.5	110.1	54.2	105.8	128.4	161.8	128.5	85.5	41.4	79.8	73.1	33.1	37.8	81.4	74.6	77.2	70.5	99.2	96.5	95.3	67.1	66.6	105	84.1	81.8	149.5	109	110.7	82.9	103.8	106	130.6	129.1	89.3	134.5	75.9	91.5	62.6	86	96.6	199.4	94.4	139.7	93.4	82.6	123.9
NP_006816.2	85.5	167.8	133.5	221	207	97.9	186.8	178.5	125.5	101	119.4	56.4	107	108.3	51.3	41	101.1	118.9	112.1	96.7	203.7	177.8	149.9	130	185.3	101.9	68.2	179.4	80.9	96.8	104.5	76.8	108.8	81.1	125.3	73.9	72.6	104	74	76.6	66.9	80.1	67	82.3	63.3	73.3	89.8	97.8	116.7
NP_000292.1	136.6	116.2	76	144.2	143.9	392.8	102.9	98.6	80.1	141	86.3	191.8	139.2	94.9	109.2	98.1	147.9	89.7	92.2	81.7	81.3	247.6	63.8	118.5	62.8	68.3	99.7	89.4	61	77.5	89.3	161.3	97.9	76.6	52.2	69.2	177.9	81.7	152.9	88.2	201.4	111.5	78.9	86.1	175.6	71.3	123.7	164.2	74.9
NP_001184223.1	81.9	100.7	83.8	155.9	72.8	80.7	185.6	74.7	119.2	94.3	109.7	62.6	112.3	104.7	80	66.7	124	93.5	107.8	114.2	80.8	66.7	109.6	111.3	65.6	80.8	112.1	63.7	72	76.4	111.9	85	79.9	66.8	76	99.7	98.5	83.2	95.9	85.1	149.8	107.3	193.6	120.7	100.4	98.6	75.7	102.5	144.2
NP_001485.2	63.4	104.2	81	89.3	106	76	114.7	104.1	96.8	64.6	77.1	54.9	63.2	71.8	47.3	58.2	76	79.3	82.7	82.6	100	122.8	122.4	68.8	81.1	101.4	121.2	79.4	122.6	125	122.4	95.8	109.4	128.5	136.1	156	84.4	139.8	88.9	113.7	88.9	101.8	151.8	130.3	113.7	120.7	98	104.2	116.5
XP_016874792.1	125.7	112.7	193.5	192.4	172.3	153.6	153.3	138.4	189.3	87.5	82.4	72.4	120.1	98.3	82	60.6	125.9	71.3	97.4	118.2	96.1	117.1	104.8	113.7	71.5	88.9	77.2	98.9	55.8	70.2	85.1	108.9	79.3	102.1	66.5	75.7	112.1	82	94.2	101.6	155.1	86.5	85.6	76.1	95.8	69	85.5	84.9	130.9
NP_005372.2	39.9	50.7	54.2	50.8	64	35.1	81.4	93.1	70.5	60.8	90.6	33	46.9	55.2	25.1	22	62.2	102.9	95.7	60.9	103.3	66	98.1	51.4	66.4	104.6	113.5	74.9	128	157.4	109.1	76.4	112.9	133.9	170	95.2	84.2	109.6	80.7	138.8	37.2	82.7	88.1	88.8	68.6	109.4	225.6	91.9	144.5
NP_001351766.1	67.8	49.4	89.8	76.2	86.8	62	90.6	82.4	110	66.5	80	57.9	73.5	80.3	55	78.6	77.6	73.5	78.6	102.8	102.3	87.7	110.7	78.6	139.7	95.6	87.9	78.3	109.5	100.8	102.6	86.2	99.2	165.7	109.1	128.2	78.1	110.4	84.4	153.6	76.3	90.5	104.9	101.7	63.5	99.9	125.4	87.5	147.2
NP_001005337.1	54.4	49.1	52.7	71.7	36.8	71.2	65.1	52.6	46.2	118.5	536.7	49.1	100.4	718.2	40.1	45.2	427.1	535.2	467	617.5	66.5	92.9	52.1	80	35.6	67.9	45.8	348.3	51.1	51.6	53.5	55	71.8	48.6	46.1	46.8	75.2	46.3	45.7	56.7	60.1	43	35.7	42.3	51.7	37.8	73.6	63.4	59.4
NP_002266.3	35	54.2	46.5	55	23.7	39.4	52.3	34.3	26.1	111.4	687.2	33.3	165.4	709.2	28.8	16.9	509.9	455.4	701.9	726.2	56	79.2	53.3	131.5	25.7	55.2	45.8	137.9	57.7	51.7	58.1	43.9	74.7	53.4	50.5	104.2	48.3	50	28.7	53.6	41.5	30.2	27.8	77.9	37.1	27.7	63	58.9	74.2
NP_001184222.1	95.1	107.6	106	94.6	81	89	118	93.3	131	75	131.9	67.8	94.6	135.8	71.5	40.7	159.7	109.3	136.9	134.8	100.7	90.7	95.6	99.1	72.6	83.3	93	75.9	73.8	75.2	93	125.2	102.2	84.1	92.8	107.8	133.3	82.1	93.5	74	114.8	88.9	113.3	102.1	87.1	86.3	75	99.7	106.2
NP_001001937.1	91.1	83.8	97.7	81.5	124.9	72.8	83.8	97	111.3	109.4	81.4	121.3	113.6	75.2	101	99.1	88	86.8	91.8	80.1	93.8	128.9	99.9	96	240.1	194.4	104.3	67.6	121.3	112.5	95.2	82	112.2	99.9	109.6	103.3	104.2	106.8	116.2	117.8	70.4	138.5	90.8	121.7	93.5	116.5	117.5	97.2	94.4
NP_000633.2	185.5	106.2	142.9	91.1	60.7	69.7	98.1	70.1	73.9	214.2	70.9	343.2	206.8	68.4	322.3	316.2	58.8	55.8	63.5	85.5	86.4	74.8	78.3	111.8	92.7	96.5	90.5	67.8	82.2	89.2	83.4	81.7	92.1	85.1	76.7	82.8	79.4	82.6	92.9	77.6	74.6	93.4	68.8	86.7	98.7	82.8	88.3	75.3	58.4
NP_065872.1	86.3	105.8	97.9	98.3	93.2	86.6	97.9	105	105.4	67	69.6	69	91.8	70.3	56.5	50.9	87.6	61.5	70.4	64.6	110.9	100.5	114.2	105.1	115.2	127.7	118.1	68.8	131.3	127.1	112.4	109.1	105.7	103.6	112.7	113.5	94.4	123	91.7	101.3	89.8	98.4	112.5	109.6	96.6	125.3	90.1	113.9	91.8
NP_001317629.1	50	83.2	73.9	74.2	74.1	62.3	84.2	88.4	80	58.5	74.9	42	67.5	68.2	42.8	41.9	63.1	77.1	77.5	68.9	85.6	94	107.1	67.6	93.6	123	101.2	66.2	153.1	114.8	97.4	94.8	116	103.8	200.2	103.1	103.6	114.9	100.6	114.7	66.7	94.8	115	114.8	99.1	102.5	174.3	103.1	103.5
NP_000909.2	64	209.5	141.4	164.7	211.6	73.1	144.4	175.3	181	90.8	104.6	52.5	105.4	87.8	63.3	54.7	94.9	98.1	91.3	89.3	199.4	181.7	167.2	182.1	171.1	87.3	66.1	118.7	56.8	65.7	153.1	60.5	103	102.5	68.7	95.4	61.1	97.7	75.3	98.2	51.7	77.1	89.6	68.2	61.3	68.1	65.1	88.6	143.3
NP_001914.3	75	103	86.1	89.2	83	67.8	102.5	89.1	76.6	87.9	119.3	69.9	88.6	118.7	63.6	61.5	103	109.8	106.9	104.8	100.7	105.1	111.4	95.4	97.5	110.9	101.6	95.9	124.9	103	103.5	100.7	113.2	123.7	136.4	124.5	98.2	127.8	98.4	118	84.1	103.8	99.1	114.8	107.4	116.8	109.7	95.3	105.8
NP_004334.1	48.7	132.1	91.1	129.5	152.9	66.1	103.1	147.8	131.6	57.8	73.3	35.6	70.5	46.3	27.3	40.7	67.1	62	65	54.2	167.1	194.3	129.1	88.6	174.3	106.5	77.7	91.2	69.7	78.1	165.5	64.3	107.6	127.2	77.8	111.6	62.5	113.6	93.2	111.7	55.6	88.5	96.4	76.7	70.7	81.7	71.5	115.4	175.4
NP_056289.2	83	121.2	112	101.1	204.8	78.7	117.2	159.2	162.5	54	64.6	54.9	82.1	60.4	54.8	51.5	74.4	56.7	63.6	74.2	91.6	90.6	146.7	71.8	101.3	78.9	88.6	93.2	68.1	98.5	112.8	99.4	96.2	157.8	65.7	153.2	99	131.2	145.6	115	74.1	89.5	104.5	97.6	80.7	109.4	87.3	112.3	145.1
NP_001152759.1	103.1	110.7	102.9	117.3	91.1	59.5	104	90.7	103.6	133.4	92.8	173.4	95.6	84.9	186.2	139.2	92.9	79.3	81.2	96.2	93.2	67.2	109.1	83	60.1	80.8	115	75.3	134.7	120	104.7	85.3	104.7	93.5	93.8	118.8	91.8	130	87.1	92.6	65.8	95.5	102.2	137.6	112.1	115.3	59	113.3	99.5
NP_001371810.1	52.8	64.9	60.7	64.8	54	51.7	90	86.1	263.8	49.6	54	53.6	57.4	42.5	38.8	38.6	55.6	51.8	67.4	43	90.3	199.8	114.2	50.3	95.2	68.5	74.5	181.2	78.8	117.3	141.2	100.3	73	221.9	70.8	234.3	66.6	125.8	90.5	197.8	62	69	98.5	62.9	70.8	79.4	66.1	164.4	291.4
NP_000510.1	130.9	79.5	33.5	95.5	95.7	331.9	40.2	23.4	69.2	22.7	97.5	137.4	96.4	61.1	148.3	273.7	126.3	91	47.4	18.1	70.6	35.9	29.9	152.7	33.8	29.6	104.6	53.4	32	59.2	85.8	384.7	94.6	36.1	65.9	41.2	266	56.4	177.2	63.4	519.5	155.5	55.5	61	288.9	54.4	129.5	158.5	27.4
XP_024307077.1	59.1	77.9	69.5	72.2	72.7	55.2	86.6	86	74.5	66.9	83.8	48.2	65.6	83.2	44.3	57	83.6	93	91.1	81.6	80.3	87	101.6	68.3	134.3	111.1	108.8	84.5	162.1	134	104.7	92.1	104.9	167.2	183.1	105.7	95.9	119.8	91.3	147.7	58.6	94.4	94.1	111.1	79.8	122.4	168	100.5	110.9
NP_003881.2	14.8	14.4	43.8	117.4	1131.8	206.1	25.5	503	87	26.3	54.2	14.6	29.9	58.1	18	64.6	87.7	54.8	71.9	68.5	9.4	18	28.6	25.2	81	17.9	10.4	72.2	16.3	11.4	17.4	21	24.5	24.3	26.6	34.9	30.3	19.3	89.8	90	102.1	94.2	84	89.7	97.1	91.3	19.7	21.5	22.6
NP_001269581.1	50.8	59.8	84.9	73.2	100.4	68.3	100	100	86	62.2	75	45.7	62.1	75.7	57.3	50	74.4	75.4	79.5	75.8	96.5	71.4	113.9	73.3	87.4	91.2	109.5	70.6	121.4	118.3	111.9	86.2	108.2	121.4	114.4	125	86.2	119.6	96.1	112.9	86.8	100.7	174.6	110.4	104.4	114.3	120.1	101.1	119.5
NP_066964.1	53.6	93.1	64.7	64.4	77.2	61.8	82.1	91.1	77.8	62.1	85.3	47	61.8	80.8	38	37	77.6	88.3	91.3	70.1	98.7	95.1	107.3	64.2	100.5	143	120.6	85.5	159.2	134.7	102	97.3	121.2	118	164.3	126.4	100	139.7	108.8	117.7	64.5	106	105.7	120.6	103.7	133	139.8	111.3	110.6
NP_001257376.1	112.6	122.2	120.4	108.8	93.2	91.4	88.9	93.3	107.8	146.5	112.1	157.5	140.7	116.7	132.9	128.7	137.6	108.3	117.2	93.5	114.1	113.6	91.9	121.2	124.6	106.2	86	85.6	88.8	85.7	91.7	86.5	90.9	95.3	77.9	102.5	68.7	100.2	101.9	92	76.2	113.9	72.1	80.3	94.9	86.1	61.5	84.1	80
NP_001018005.1	323	75.1	150.2	104.1	32.3	87.3	126.5	30	31.4	290.6	48.5	539.6	265.9	38	832.6	660.3	43.2	18.5	28.2	134	42.8	28.2	27.6	132.6	34.4	32.1	70	32.4	30.6	37.2	47.4	41.5	52.7	67.7	32.5	35.7	37.9	30.9	97.9	33	108.4	79.4	37.8	34	72.4	32.2	16.9	25.6	37.5
NP_000497.1	132.2	122.4	101.3	149.8	155.5	353.5	141.4	100.4	84.8	109.4	105.6	93.1	160.8	94.4	127	101.5	162.9	100.9	112.2	96.6	75.5	95.8	64.3	111.4	60.6	74.1	90.9	80.8	54.4	72.8	92.7	167.9	101.6	78.5	55.4	63.1	151.5	86.9	158.4	99.9	226.5	115.7	86.7	83.5	120.8	72.1	148.4	168.4	82.2
NP_003312.3	67.4	89.7	87.1	82.6	107.8	59.1	86.5	107.9	99.2	78.9	78.7	68.5	88.4	82.2	67.8	75.3	81.8	82.2	97.9	83.5	110.2	139.8	96.2	87.4	183.7	208.9	109.1	70	119.9	114	95.3	81.3	106.4	95.1	98.9	94.8	74.6	95.3	100.8	103.8	57.1	105.5	94.6	108.6	88.5	97.8	142.2	98.3	88.8
NP_001361453.1	312	73.1	126.4	98.9	28.4	48.7	91.2	21.4	16.9	304	66.5	786.8	247.5	23	1029.8	756	26.9	9.1	18	112.6	66.6	31.5	40.7	64.7	29.6	16.9	81.4	42.8	40	42	46.9	57.8	63.2	76.7	40.2	44.3	55.9	42.5	83.3	27.5	34	57.1	24.3	25.6	140.4	22.4	8.9	9.7	7.5
NP_004073.2	87.3	110	102.4	97.9	123.2	84.4	105.3	121	116.6	84.7	104	67.6	93.4	100.1	80.3	51.1	98.2	114.2	111.3	96	107.5	92	112.2	102.3	107.9	101.1	103.5	102.6	106	105.3	108.1	99	105.7	99.3	96.5	107.4	86.8	106.7	98.3	112.1	93.2	100.3	120.6	117.3	90.2	120.8	80.2	99	97.1
XP_011523944.1	56.9	88.5	67	65.5	77.8	65.1	75.7	94.4	77.1	48.5	54.3	48.8	63.9	57.7	44.3	60	54.2	46.9	58.1	43	99.5	112.2	96.3	113.4	179.1	177.2	124.6	53.5	137.5	150.8	97.4	105.3	115.4	160.9	133.9	119.7	96	129.3	104.8	89.4	65.9	104.7	91.1	127.7	102.2	122.1	98.4	120	79
NP_005817.1	54	86.5	66.4	71.4	88.8	89.2	95.4	92.8	85.2	72.4	74.2	52.1	60.1	67.7	32.1	55	75.2	74.4	80	64.1	91.9	87.1	116	68.5	98.2	120.5	119.8	75.7	146	145.6	109.5	94.3	128.1	135	163.8	118.7	95.3	133.6	126.5	131.6	131.3	119.8	104.1	117.8	115.1	131	101.1	99.5	112.7
NP_002853.2	79.3	157	86.4	86.9	103.6	79.9	92.4	102.6	107.2	103.6	110.3	67.8	126.6	131.1	80.8	71.1	163	118.8	155.6	99.2	128.6	83.3	98.6	277.6	90.2	101.8	89.2	114.4	81.3	95.1	102.9	97.6	108.8	84.7	83.9	105.9	106.6	104	101.2	80.6	137.3	93.5	83.5	89.1	88	106.4	73.2	102.8	97.1
XP_005269750.1	91.3	144.7	142.1	127.1	151.3	155.9	153.7	124.7	285.7	98.3	116.5	67	119.3	113.1	60.4	42.1	99	117.9	139.9	111.3	98.8	157.8	108	82.1	76	91.1	66.9	147.9	62.3	68.5	94.5	96.5	66.8	91.2	63	101.1	86.6	81.3	79.9	113.3	106.6	73.5	89.5	87.4	81.3	74.5	70.6	78.2	162.4
NP_001290043.1	67.6	82.7	95.4	81	83.1	54.5	109	87	119.5	73.1	102.7	48.4	69.9	90	38.4	60.2	90.2	94.6	98.3	89.5	92.7	99	113.6	76.9	147.2	91.3	89.5	111.7	118.4	90.7	111	84.9	95.2	128.2	146.2	124.9	78.8	121.3	79.4	121.7	79	88.6	141.8	104.2	68	109.4	140	102.4	138.3
NP_005134.1	177.8	248.7	141.5	198.3	116.8	164.4	143.2	72.9	61.4	51.3	76.7	69.6	88.6	63.3	114	235.3	193.3	42	54.2	66.7	76.3	118.9	49.1	137.6	46.8	53.7	67	125.8	87.1	45.3	71.8	179.6	41.3	96.1	38	65.8	160.5	93.1	147.3	95.5	211.9	63.8	74.5	78.3	211.3	54.2	158.6	57.8	106.6
XP_011538288.2	52.9	78.8	51.6	62	75.5	65.9	100	85.6	83.5	38.4	45.4	49.9	50.2	42.4	39.1	51.1	52.5	41	47.8	42.2	101.7	97.8	92.2	50	204.8	143.2	132.2	49.5	145	122.4	118.4	108.4	104	107.4	131.8	121	78.2	136.6	87.3	112.3	67.1	102.2	172.7	136	101.8	138.1	82.2	95.5	70.7
NP_064505.1	70.3	123.9	92.3	108.8	160.2	81.1	93.7	137.9	130.5	61.4	94.8	55.1	78.4	70.2	51.2	48.1	73.9	89.2	91.2	74.1	161.3	155.9	135.8	99.1	199.4	134.8	89.8	90.4	100	97.5	117.5	95.2	112.3	99.3	112.6	102.1	101.4	107.3	100.1	105.5	78.3	103.7	104.6	107	96.3	106.3	77	105.2	100.8
NP_002256.2	67.3	90.3	89.4	77.4	97.1	72.1	100.2	99.4	100	72.2	73.5	58.6	74.3	63.5	52.8	61.1	78	73	74.7	63.1	100.4	121.7	111.1	69.9	136.2	117.5	109.5	95.9	126.5	126.3	116.8	99.1	109.9	130.8	117.7	125.8	87.2	120	98.4	123.5	86.7	102.6	137.3	117.1	105.5	119.2	138.8	116.6	116
NP_001353228.1	50.5	40.9	74.8	73	81.1	54.8	90.8	87.3	83.9	68.2	84.3	40.2	70.1	86.6	47.1	47.7	87.2	86.5	86.7	72.7	91.8	53.4	107.7	70	88.5	88.3	107.4	73.5	138.7	136.5	112	82	109.6	150.6	140.7	101.2	91.5	113.2	101.9	141.4	65	107.2	111.1	116.1	66.5	131	122	100.6	134.3
NP_002511.1	33	43.8	63.5	64.4	78.3	53.6	87.7	93.8	69	55.9	84.8	23.6	50.4	79.3	36.1	25.8	81	97.1	93.6	74.7	89.6	66.8	106.2	49.6	64	99.2	105.2	83	134.7	142.4	113.7	77	122.6	154.2	158.8	90.1	91.8	117.4	101.8	201.8	59.4	119.2	133.2	110.5	69.2	140.2	183	97.5	152.1
NP_000120.2	203.9	186.5	348.1	144.9	79.7	211	186.9	94.7	84.3	79.5	135	67.3	151.7	97.4	75.9	47.7	193.2	131.8	157.2	249.3	188.4	76.2	224	90.2	43.5	58.3	85.7	114.7	50	55.2	80.2	122.9	78.3	146	62.1	60.2	110.9	73	77.4	103.6	164	68.4	55.9	91.2	100.6	56.1	64.5	81.9	73.6
NP_068656.2	96.7	197	82.4	185.4	116.6	974.2	115.1	60.7	84.7	53.1	47	73	118.4	38.8	57	76.8	108.9	36	48.8	39.4	59	82.9	38.6	115.9	40	50.2	81	75.1	37.9	50.4	92.6	210.4	187.7	89.7	40.1	95.3	128.7	47.6	186.2	97.7	188.6	110.9	65.2	83.1	233.3	62.3	70.2	237.2	42.1
NP_002898.2	52.1	71.7	68.5	78	81.5	63.3	100.5	103.6	93.7	44.4	58.7	39.5	57.3	57.8	41.1	49.5	65.7	60.1	72.5	66.7	92.3	108.1	103.3	49.5	146.7	182.9	127.7	64.1	143.7	130.8	103.4	92.9	117.6	116.2	162.3	126.5	74.5	137.4	106.1	107	61.6	116.1	111.8	140.2	102.2	141.8	84.2	116.8	117.5
NP_004930.1	62.9	82.2	82.1	97.1	85.8	61.5	95.6	105.2	93.2	78.1	97.7	50.8	74.5	99.1	50.8	47.5	89.2	99.3	95.9	98.3	109.4	97.9	112.9	86.1	107.5	113.7	100.6	89.1	123.1	117.2	104.8	85.8	111	109	133	100.1	97	112.4	94.4	111.6	62.5	98.1	95.5	113	80.6	122.8	105.6	104.5	110.1
NP_000886.1	64.5	91.4	90.3	78.1	76.8	56.9	89.8	113.2	311.9	57.4	77.5	53.8	74.1	64.6	56.3	78.3	63.5	63.7	78.4	63.4	103.2	99.9	102.4	74.5	55.1	101.7	112.3	63.3	123.4	153.9	115.7	115.8	126.7	106.7	171	116.7	112.3	109	92.5	96	70.3	89.1	118	87.2	116.8	135.1	93.4	91.3	164.2
XP_005249816.1	103.7	110.7	97.1	86.8	111	88	90.2	106.5	122.4	125.3	81.8	120.4	113.5	73.1	91.1	107.5	90.6	95.4	107.9	89.1	101	138.1	98.5	85.6	187.8	161	93.6	74.4	94.5	109	90.8	84.3	99.6	87.5	87.4	104.8	86.3	98.1	116.5	88.2	89.5	127.8	90	109.4	100.8	106.4	76.9	93.2	84.1
XP_005248694.1	63.2	86.6	85.7	88.6	96.3	68.1	104.5	93.9	90.7	83.2	90.5	63.4	81.3	91.8	48.5	35.9	84.3	110	101.5	88	99.7	93	119	124	86.4	109	105.5	101.3	118.6	107.8	107.1	91.8	111.3	138.7	132.7	119.2	91	125.5	99.5	169.3	64.8	94.6	92.5	121.4	92.4	113.2	56.6	106.8	119.4
NP_005262.1	69.1	115.3	76.7	69.8	129.3	99.7	90.6	105.5	100.3	63.7	97.7	53.3	75.1	96.7	42.4	53.3	103.6	88.4	105.8	112.9	93.9	137.7	96.6	93.4	248.9	274.1	128.4	70.3	128.1	116.8	98.1	95.8	104.9	101.4	118.1	160.7	84.2	122.6	106.6	107	79.4	109.4	98.4	128.9	100.7	130	73.1	99.1	94.4
NP_787028.1	70.9	183.3	50.1	39	21.6	22.4	40.4	19.9	33.3	925.3	282	76.9	528.1	145.2	30.1	14.6	249.9	506.5	127.7	135.4	49.3	83	51.8	146	21	40.4	65.1	166.4	86.8	78	67.7	62.8	64.8	45.4	63.6	51.3	55.3	41.4	20.6	36.1	19.8	22.3	24.3	21.5	24.5	22.1	58.1	50.6	50.4
XP_024309291.1	62.1	76	66.5	115.3	85.5	118.9	107.4	96	143.5	77.1	94.6	43.4	85.8	103.6	52.8	51.6	84.1	31.8	43.8	84.1	90.8	79.5	117	97.4	74.4	151.2	77.4	116.1	97.7	84.1	103.5	83.2	104.6	87.1	96.8	81.7	103.4	67.6	86.6	98.4	104.2	95	112.8	106.3	65.5	101.7	53.2	103.7	37.8
NP_005023.2	96.3	133.2	95.1	153.7	70	103.1	174.4	85.7	104.4	119.5	220.5	59.7	120.6	255.1	48.9	40.7	237.9	226.2	214.8	241.5	95.5	88.3	116	97.1	53.1	74.8	87.5	246	58.8	66.5	104.7	92.2	80.9	59.7	66.6	96.7	98.1	81.5	82.8	78.6	111.3	99	119.8	91.4	95.1	77.2	58.6	89.1	118.2
NP_001351609.1	209.6	97.7	114.6	113	101.5	76	111.2	87.3	63.6	145.4	54.6	292.8	138.1	42.7	379.4	287.7	59.5	58.6	64.5	122	69.8	51.5	69.8	76.9	80.8	83.8	101.4	47.7	71.4	70.9	79.2	61.3	82.1	79.4	70.7	91.7	66.1	91.6	94.6	74.1	71.3	101.1	100.7	84.9	86.4	77.7	46.8	72.5	98.8
XP_011532005.1	82	51.5	86.3	83.4	84.6	65.6	123.5	84.6	112.4	96.8	144.4	72	67.9	131.8	61.9	52.3	124.8	139.8	144.9	118.9	98.8	59.8	106.6	77.4	42.8	69.1	112.8	118.3	98.1	96.5	107.9	84.8	101.3	113.9	106.6	73.7	79.1	53.3	73.7	93.4	74.5	81.2	138.2	61.3	40.1	104.9	65.2	97.8	158.8
XP_005271170.1	66.3	78.4	59.7	73.3	76.7	94.8	91.1	98.7	80.6	58.9	67.2	49	53.6	59.5	30.6	40.4	60	66.3	67.2	76.7	89.4	83.6	103.1	59.4	67.7	111.1	118.5	73.8	144.4	148.1	109.1	91.7	114.4	119.1	149.1	100.9	89.2	122.6	115.1	140.7	47.5	108.1	106.6	119.7	80.6	126.8	114.9	110.7	103.4
NP_001979.2	50.1	52.4	50.2	59.6	63.3	56.2	76.6	62.4	57.3	144.7	523.9	39	97	490.3	28.5	69.6	287.9	451.6	399	479.2	69.4	78.1	55.5	69.1	42.5	72.2	48.7	229.7	60.4	59	59	56.4	71.8	57	54.7	56.5	54.1	53.5	64.3	77.7	53.8	61.2	59.4	70.6	68.5	65.3	84	78.3	69.4
NP_002799.3	66.4	96.1	87.4	82.8	93.7	69.1	98.7	96.4	102.6	89.9	92.9	57.9	80.4	100.6	57.6	67.6	89.7	103.1	95.5	82.1	110.9	118.9	111.2	73.4	151.3	116.9	94	99.7	114.3	107.1	105.5	96.5	97	119.6	111.7	122.1	86	125.2	88.6	109.9	84.1	92.1	119.1	103.9	98.5	101.5	132.2	94.3	119
NP_001351608.1	460.3	116.3	122.9	135.6	32.6	63	130.2	42.3	29.4	186	115.4	265.5	197.4	40.4	922.2	845.5	22.5	51.3	64.8	176.1	80.4	72.3	43.1	91.1	26.7	49.3	89	117	69.8	88.1	84.3	65.4	64	95.2	40.5	57.4	41.7	50.4	120	27.8	80	82.6	36.5	38.1	71.5	33.5	29.9	62.4	91
NP_001243211.1	46.4	839.5	66.1	56.7	27.1	48.3	21.1	38.9	138.7	182.8	55.4	85.3	218.7	145	45.2	18.4	258.3	85.9	126.6	62.7	59.4	54.5	67.3	1003.9	26	21.1	44.3	90.3	42.5	45.5	79.7	61.5	55.7	56.8	52.1	120.4	58.2	52.3	28.5	160.5	44.3	35	60.6	75.1	40.1	27.1	31.2	105.5	144.7
XP_011510737.1	131.1	204.2	123	212.1	121.4	227.7	99.2	105.3	89.8	102	129	74.8	125	87.3	138.4	110.7	191	92.8	108.4	131.5	77.5	93	71.9	136.4	56.9	58.5	91.9	100.1	74.7	77.4	92.6	134.7	76.3	98	54.6	74.3	132.9	79.2	119	74.9	300.6	121.1	83	70.2	195.7	65.9	103.2	97.7	93.4
NP_005547.3	33.6	830.8	55.2	46.7	17.5	28.5	21.5	39.3	112.5	76.5	39.2	72.9	157.2	156.8	44.5	13.5	153.9	61.3	52.8	47.6	53.7	52.5	75.3	1250.5	18.4	23.4	36.4	91.8	39	39.1	47.4	41.1	65.7	55.9	63	72.7	58.5	52.7	20.6	79.1	27.1	25.5	58.5	40.2	27.8	19.8	26.1	100.7	215
NP_001002858.1	122.5	164	118.1	114.6	68.5	136.2	109.3	83.6	160.4	117	146	70.8	152.3	155.6	42	47.9	139.3	118.7	167.7	171.8	88.6	132.5	87.9	111.5	114.6	126.5	83	139.3	65.1	65.8	77.4	113.1	82.9	67.5	67.3	90.2	110.8	91.8	77.7	88.1	175.2	87.3	88.1	105.5	103.8	63.3	61.6	89.2	99.5
NP_001341664.1	223.2	84.8	150	92.3	49	52.8	73.6	56	54.3	276.1	74.9	470.1	203.1	57.1	512.7	438.8	47.8	52.2	59.7	90.2	72.5	64.6	51.4	89.9	69.5	52.9	73.9	71.6	69	65.7	72	69.5	74.1	73.9	57.4	57.8	63.5	61.6	85.8	58.9	65.6	102	58.6	65.6	92.3	59.8	85	54.8	42
NP_954659.1	57.3	53.8	82.8	70.9	83.2	58.5	87.9	102.5	82.3	65.2	74.3	44.2	72.5	67.2	53.1	47.1	69	79.4	76.8	78.3	92	73.8	107.1	67.6	123.4	100.2	117.7	76.9	145.6	143.1	110.6	92.8	118.4	131.1	162	90.4	96.6	126.1	108.6	159.1	65.6	114.2	113.5	119.3	80.2	140.4	139.3	107.9	109.4
NP_005326.3	51.7	37.2	54.1	52.3	192.5	56.4	126.8	143.1	86.2	40.4	47.9	40.6	27.7	29.2	22.3	28.1	39.7	36.9	45.5	60.9	100	48.7	122.4	30.7	48.9	93.8	153	49.3	153	139.8	143.4	100.6	112.5	119.2	138.9	58.8	82.9	38.3	87.3	92.7	45.1	102.1	150.7	86	35.7	154.4	67	122.8	118.5
NP_004035.2	65.3	76.1	82.9	75.8	85.6	61.1	91	96.1	96.7	66.6	65.3	58.4	72.5	60.5	66.1	42.7	66.6	62.4	65.6	60.7	109.4	86.9	115.7	86	83	120	88.9	80.9	129.7	121.1	105.5	95	103.7	135.1	116.6	125.8	85.1	121.3	90.4	147.5	81.6	102.3	124.5	123.1	107.4	120.7	255.5	104.4	106.9
XP_016864830.1	64.2	95.5	67.3	76	117.9	80.1	87.1	121.5	92.3	61.1	69.6	61.7	59	60.5	40.5	43.8	64.9	58.8	68.4	67.2	91.2	119.2	115	63.8	178.4	178.9	143.8	70.2	160.7	128.2	108.2	106	107.1	129	157.8	129.6	99.9	135.8	100.5	117.6	75.8	121.9	122.9	164.3	133.1	141.4	87.1	108.3	80.2
XP_005271451.1	67.5	121.4	99.6	133.9	160.4	71.5	105.9	150.7	125.8	59.8	72.9	50	79.8	53.9	38.2	37.6	62.3	61.2	61.5	59.5	253.4	210.7	165.2	105.9	196.8	89.6	76.9	96.7	75.4	82.8	173.5	74.5	117.6	95.3	77.3	104.5	66.8	114.8	98	123.1	60.4	98.1	103	80.8	69.9	82.5	78.3	95.8	136.1
NP_001743.1	101.2	164.3	97.1	98.4	101.4	109.4	61.4	68.1	84.5	62	94.8	88.1	80.7	99.3	112.8	201.7	113.2	106.3	81.1	60.5	81.2	67.9	67.9	122.2	89.1	82.3	94.5	62.7	74.5	76.7	90	196.6	83.9	69.4	84.4	66.9	167.9	72.3	115.8	87.5	283.6	111	75.6	86.4	203.5	79.1	118.3	124.4	64.6
NP_001741.4	68.3	58.2	68.6	81.6	102.3	75.6	102.3	100.8	103.7	99.4	198.5	55	67.1	243.1	65.6	64.8	204.7	243.9	219.5	212.4	79.9	66	99.1	79.1	55.9	74.3	106.2	110	82.3	107.7	106.9	109.6	107.3	88.6	96.6	73.4	106.8	58.2	73	89.8	86.2	82.3	101.3	68.7	46.5	97.1	64.8	90.7	156.7
XP_005249786.1	55.7	57.9	58.7	59.3	75.5	40.8	88.3	96.5	73.8	70.1	77.5	48.1	48.7	72.5	29.6	23.3	68.7	74.2	74.5	65.6	95.6	85.6	114.2	57.6	52.2	100	129.5	72.4	170.3	167.6	119.9	92	132.2	139.3	200.7	94.8	101.6	118.2	103.3	134.1	41	98.2	113.3	113.1	55.2	129.6	108.8	112.8	103.8
NP_005712.1	47.8	101.4	86.5	78.2	135.1	68.2	114	125.6	104.5	45.7	64.7	39	53	56.3	37.1	36.2	57.4	57.7	65.3	58.2	92	131.4	116.2	51.9	150	143.1	133.6	68.1	131.6	121.7	118.6	94.2	105.2	121	102	152.7	79.5	151.8	93.3	95.3	57.2	116.2	150.4	152	105.2	146.6	71.7	111.1	105.5
NP_001181876.2	78.1	75.5	92.6	94.8	118.8	60.9	113.1	113.7	104.8	91.9	125.1	64.4	84.3	112.2	61.5	44	92.8	142	130.2	110	120.3	88.9	136.5	92.2	80.8	71.6	83.9	136.4	93.4	80.3	115.9	77.7	97.3	125.3	83.9	83.4	77	87.7	79	146.2	58	85	114.6	94.9	69.1	102	140.5	89.1	125.6
NP_001018004.1	64.5	150.1	48.5	191.3	68	300.6	174.4	70.3	85.3	98	130.9	59.3	95.8	160.7	58.8	48.7	166.4	95.2	111.2	85.6	47.2	119.4	75.4	388.4	71.2	85.3	133.6	88.2	49.6	77.8	113.8	102.7	67.6	35.1	58.3	82.1	81.4	49.8	124.8	61.3	396.6	142.2	78	66.6	120.4	69.3	48.1	96.9	183.3
NP_006187.2	57.3	67.6	83.1	74.2	102.4	61.8	100.9	111.7	99.8	67	103.3	43.6	70.9	80.5	41.2	35.3	90.9	87.7	77.8	85.4	104	99.8	128.8	74.6	112.6	90.1	99.4	92.2	131.9	130.2	119.6	89.5	120.1	134.8	133.7	122.2	93.9	125	96.5	125.1	58.4	100.7	109.1	126.8	80.5	138.1	165	108.4	106.7
NP_055870.2	50.3	70.9	56.8	98.5	92.6	72.3	93.4	91.1	75	40.2	53.8	42	53.6	68.8	98.6	44.4	81.4	60.9	70.7	59.5	78.9	86.7	92.5	56.9	118	155.9	135.4	49.1	128.9	139.1	107.8	103.4	96.3	110.5	174	100.7	92.2	113.2	75.8	115.1	67.5	121.9	171.6	138.5	96.7	142.6	158.2	109.4	108.6
NP_001138880.1	50.3	63.6	72.7	71.2	76.2	58	93.3	96.9	80.7	57.2	73	44.5	57.7	70.3	38.1	42.8	71.5	75.8	78.5	69.9	87.6	89.3	109.1	69.6	88.1	122.7	112.2	72.1	132.3	130.1	102.7	79.9	117.7	119.4	164.6	99.8	91.2	109.3	108.6	135.9	60	108.5	104.1	119.8	83.1	138.9	140.6	112.7	110.6
NP_006421.2	60.4	73.9	79.3	78	93.4	86.5	93.1	106.1	88.2	71.2	79.3	57.2	63	79.5	51.8	56.3	71.1	73.8	69.4	68.6	95.8	105.8	110.9	69.7	107	114.1	104.1	82.6	120.6	111.1	100.2	84.4	106.7	128.6	106.8	122.3	76	111.9	102.7	107.3	72.6	101.9	121.3	113	87.4	116.1	209.5	121.8	95.8
NP_001018006.1	56.8	198.1	66	252.1	91.3	184.6	241.2	91.5	107.4	79.9	90.4	43.3	96.3	96	66.3	58.9	102.6	68.3	84.4	82	62.5	146.2	139.9	148.5	91.1	96	130.6	90.9	78.3	105.7	125.5	99.8	94	81.6	87	106.9	109.8	71.6	114	86	105.5	119.4	96.3	79.8	108.7	90.3	53.8	111.9	186.4
NP_001372580.1	50.9	80.4	70.6	73.7	86.2	59	89.5	103.4	85	57.2	83.7	40.4	62	75.1	57.7	45.5	81.1	86.7	85.6	76.3	90.5	98.7	110	63.6	113.2	108.9	121.5	79.6	134.1	142.4	106.8	92.3	123.7	129	166.5	119.1	95.4	129.6	110.1	138	64.6	108.3	103.6	122.9	92.2	129.8	140.4	113.3	121
NP_000333.1	132.7	92.4	53.1	112	109.2	545.2	49.3	34.8	81.7	38.6	78.6	120.5	118.8	71.9	52.2	148.7	114.3	87.2	77.6	26.5	70.2	73.7	50.6	147.8	68.4	64.4	95.4	52.6	42.2	61.3	85.5	335.8	118	48.7	64.3	76.2	194.8	60.6	156.3	72.1	412.9	143.4	60	73.7	323.7	63.2	121.7	175.2	35.1
XP_011525622.1	100.5	132.1	116.3	102.7	63.2	71.6	97.1	52.5	74.1	175.3	212.5	97.9	152.9	249.4	77.4	79.4	196.5	301.8	308.5	384.2	73.5	96.8	78.5	196.4	64.9	62.7	79.6	107	62.6	76.9	83.6	82.4	84	72.3	66.1	84.5	75.8	65.4	67.8	79.4	63.6	79.9	77.6	86.2	64.5	64	72.1	76.1	89
NP_057535.1	65.9	108.9	98.5	118.9	124.9	84	114.2	121.3	129.7	69.6	78.5	54	76.6	78.3	42.4	42.7	69.1	80.4	81.6	65.6	151.5	133.7	137.3	110.4	126.9	95.2	91.1	96.5	100.4	94.9	126.2	81.3	100.8	108.7	100.3	110.7	80.8	108.3	93.2	126.5	74.3	95.3	119	109.5	87.7	113.8	119.8	100.8	132.7
NP_004332.2	65.2	89.8	91.1	94.3	81.9	79.4	92.1	95	99.5	67.7	75.9	56.8	80.8	59.7	52.6	53.2	73.9	70.7	73.9	66.7	103.1	136.9	105.7	69	140.5	98.3	89.1	85.4	110.5	119.7	108.7	98.3	90.9	148.2	86.2	104.9	76.3	107.2	88.6	185	75.2	90.9	97.4	102.1	84.6	106	228.2	101.9	111.4
NP_036205.1	52.6	74.9	79.7	73	94.5	77.3	92.2	107.6	83.4	63.2	82.8	47.3	65.8	77.3	64.7	102.7	74	66.4	68.3	70.6	94.4	93	103.5	63.7	116.1	110.9	111.2	81.6	119.6	110.5	106.6	89.7	108.2	126.7	113.2	124.5	79.6	118.7	98.9	97.2	75.5	96.5	121.2	103.9	88.3	103.2	174	99.6	89.8
NP_001362986.1	51.9	51.6	76.3	78.4	86.2	56.8	95.5	105.4	80.6	58.5	65.6	42.7	60.1	63.4	38.1	34.3	68.1	70.7	73.3	83.1	102.2	63.3	135.6	67.3	82.1	89.8	125	80.7	140.5	161.3	120.9	96.9	133.1	132.3	189.3	135.3	101.7	131.6	107.7	134.6	54.9	117.5	115.7	149.2	71.6	151.5	128	118.2	115.7
XP_011537116.1	88.8	103.1	112.6	119.2	100.9	81.4	142.3	101.5	113	105.3	129.8	64.6	95.1	121.3	62.6	63.8	152.6	127.6	122.2	140.3	105.2	85.2	99.8	90.5	73.1	93.9	95.5	106.7	70.4	93.4	104.9	86.5	98.7	97	83.4	92.5	93.8	96.3	83.1	87.6	93.5	80.1	109	86.4	79.6	79	81.8	106.6	122.8
NP_001407.1	48.6	73.4	80.2	80.5	92	51.7	91.2	98.3	109.3	58.5	93.8	37.1	64.7	85.8	36.6	40.1	90.9	107.9	101.1	103.4	100.4	110.2	122.5	73.4	113.1	91.2	88.4	106.4	103.1	97.2	102.3	74.7	92.6	130.9	98.8	121.5	69.5	115	76.8	180.2	51.8	82	95.7	99.6	76.6	100.3	167.2	86.3	143.2
NP_110379.2	63.2	79	88.2	79.5	99.2	95.4	99.4	103.2	88.8	69	80.5	54.1	74.8	70.6	54.3	49.9	71.1	78.7	78	85.8	98.5	103.7	115.8	74.2	130.4	120	114.8	94.2	123.7	115.8	111	101.2	119	137	118.1	130.7	90.6	119.8	106.3	100.2	90.4	109.6	126.4	121.5	95.1	121.6	184.3	116.9	96.4
XP_011544016.1	37.1	90.3	70.8	57.2	130.6	46.4	103.1	107.8	64	26.1	30.6	32.6	29.6	22.8	20.5	33.9	31.6	24.8	30.9	24.8	99.7	85.4	128.7	26.9	106.6	118.1	150.5	35.8	148.4	131.8	140	95.5	125.6	103.4	123.2	152.5	92.5	170.1	106.5	105.6	43.2	124.2	142.7	158.2	110.3	170.9	117.1	99.9	90.9
XP_005261192.1	78	104.3	95.4	92.5	119.8	69.2	96.5	118.1	135.6	75.8	77.6	71.2	75.1	65.1	60.4	60.2	84.2	80.4	80.6	70	115.9	93.8	112.8	82.7	178.6	111.7	93.2	68.7	126	114.2	104.1	100.7	118.6	109.8	119.1	114.2	96.3	104.4	95.8	98.3	80.7	97.3	96.2	109.6	98.5	131.3	97.2	92.9	92.7
NP_005909.2	78.8	97.7	81.6	76.6	104.2	60.7	81.1	97.5	96.4	98.4	104.8	124.7	101.9	79.7	127.9	129.9	89.2	89.5	98.6	86	92.8	101	86	85.2	180	200.4	99.6	73.3	116.7	96.2	90.9	77.3	104.9	89.9	105	99	72.2	107.7	112.1	96.4	60.7	117.5	101.6	99	105.2	94.3	98.9	90.2	85.9
NP_006420.1	61.7	75	82.2	90.9	92.4	97.7	94.6	110.4	100.3	61.4	75.2	49.6	58.7	73.7	44.3	46.8	72.1	73.6	71.4	62.4	96.2	98	114.2	66.4	112.7	119.6	105.5	76.5	117	112.5	99.5	93.5	108.6	130.9	112.3	127.9	82.5	122.7	108.3	95	112.3	105	116.1	113.1	110	114.4	215.2	123.8	93
NP_062830.1	517.7	78.7	193.4	112.3	47.9	64	90.7	44.7	40.2	299.7	56.7	602.5	336	43.5	368.4	484.4	28.5	19.7	26.4	86.5	99.8	73.3	51.2	76.6	48.2	42.5	78.4	52.5	63.7	66.8	64.5	68.6	74.9	65.4	53.7	51.8	61.9	53.7	86.8	45.5	48.1	82.9	46.8	47.3	102.3	45.9	37.1	38.2	24.6
NP_057212.1	77.2	100	110.4	143.1	141.2	81.8	113.6	126.4	125.8	68.7	72.3	67	86.1	62.4	49.4	41.3	69.7	71.3	67.5	60.5	157.8	116.7	149.1	122.6	115.7	92.8	85.5	90.7	92.5	94.8	124.9	88.6	108.9	110.5	98.4	114.8	86.1	115	87.9	115.5	70.6	94.7	115	105.4	88.1	104.7	117.5	100.2	115
NP_006301.3	98.6	104.9	106	85.2	82.8	62.3	102.6	95.7	103.1	105.7	85.5	111	89.9	81	107.3	87.8	81.9	91.8	95.1	89.7	100.1	100.3	112.4	93.3	75.8	88.3	102.5	106.2	118.8	115.6	107.2	94	97.7	118.6	121.5	122.3	88.5	115.7	93.5	100.4	83.7	95.3	139.4	100.3	111.3	105.2	80.6	95.2	103.7
NP_000202.3	60.2	164.7	156.7	116.1	166	85	96.7	142.1	176.5	34.6	48.2	41.1	57.9	38.9	38	48.5	44	45	56.4	53.6	94.7	271.5	139.2	50.6	203.3	131.8	81.4	54.7	81.9	84.5	118.7	88.3	90.6	116	76.7	165.3	92	110.2	123.3	112.2	71.2	95.4	134.1	115	93	122.2	93.5	95.5	162.6
NP_003357.2	94.9	94.6	85.9	77.3	110.4	87.9	82.6	90.5	119.9	108.9	87.4	149.3	115.2	68.3	119.6	137.4	80.6	102.8	100.4	105.4	97	132.7	86.2	87.7	191.8	170	91.6	66	97.4	95.3	87.4	76.9	100.1	89.2	88.4	85.5	68.6	90.4	104.1	94.7	66	118.5	87.1	97.5	94.4	90.4	102.8	90.2	89.1
NP_001287789.1	62.4	64.5	87.7	82.2	88.5	68.8	91.1	96.7	98.5	66.9	84.7	48.8	76.3	72.9	45.6	44.5	84.2	83.6	85.3	69.6	106.2	77.6	115.4	75.9	120.8	121.2	116.6	88.4	139.7	131.2	115.3	100.2	113.6	131.6	147.8	115.8	93.3	113.1	106.7	139.3	71.9	107.9	116.9	132.9	82	132.1	121.6	103.5	107
NP_006635.2	59.3	71.2	84.9	78.2	86.6	61.8	89.8	89.6	91.8	61.4	75.5	50	64.7	74	40.5	44.7	77.3	69.9	73.2	62.5	85.8	137.5	121.3	59.2	87.8	82.4	94.1	136.4	100.8	92.3	99.2	72.7	96.6	157.1	94.7	131.1	74.4	111.4	88.9	180.1	72.2	87.3	168.3	95.5	90.9	97.7	138.7	92.3	158.2
XP_005268101.1	51.3	90.5	63	79.7	60.6	45.7	75.2	87.7	511.4	35.9	49.3	37.2	45.9	41.1	37	37.8	47	48.3	57.1	41.3	185.1	148.6	136.3	60.1	51.7	71.3	58.1	98.9	59.3	106.3	141.6	73.2	77.4	181.4	60.6	192	63	105.2	68.8	181.7	44.1	62.5	82.3	65	59.4	59.2	54.9	120.5	234
NP_006169.2	74.3	89.6	93.9	94.9	114.3	85.9	102.9	110.7	108.9	68.4	70.7	56.7	70.7	65.7	54.4	59.6	75.6	65.3	72	68.5	120	101.7	112.3	88.8	114.8	101.9	117.9	74.3	145.7	132.3	110.7	96.6	102.9	108.9	160.7	108.9	88.5	109.3	106.2	96.6	91.2	117.3	118.7	124.5	99.8	126.2	83.3	125.7	104.1
NP_002798.2	67.3	98.1	99.6	91.3	96.6	85.9	95.2	95.2	100	91.8	91.4	58.9	83.9	86.5	69.6	70.8	83.2	95.4	91.8	102.8	115.4	124.3	122.7	84.1	131.8	106.2	97.3	97.7	111.8	107.1	111	90.9	103.9	123.6	115.4	128.7	89.9	125	98	117.4	96.4	102.9	123.5	115.1	103	111.9	123.1	103.8	109.7
NP_001191236.1	162.7	136.9	128.4	148.9	128.5	168.1	119.7	89.9	71	122.4	142.4	100.1	118.8	111.7	186.2	129.6	216.8	124.1	164.4	157.5	86.6	81	70.8	106.1	70.3	73.8	106.2	119.3	68.6	75.4	96.5	123.3	64.7	71.4	51.8	63.3	136.5	87.2	122.5	76.7	253.9	105.1	82.3	67.3	179.5	68.8	122.3	96	117.1
XP_016870580.1	414.9	57.1	237.1	167.4	10.4	34.8	91.1	44.8	34.5	363.1	49.2	592	287.1	30	1607.2	1308.4	4.4	21.8	32	159.8	58.8	32.1	11.5	49.2	25.1	33.3	45.1	22	22.1	23	36.3	24	40.5	63	18.2	19.4	32.3	16.5	90.3	13.1	14.8	54.9	16.1	15.3	48.5	13.4	25.1	27.2	19.4
NP_001300821.1	35.5	61.6	59.5	55.9	85.5	38.8	87.4	103.5	62.2	50.1	90.1	32.4	41.3	76.3	27.9	27.3	68.1	82	83.5	69.3	105.7	46.4	114	48.5	39.3	114.4	166.2	51.5	178.5	167.9	125.1	90.8	171.2	81.5	240	107	138.2	152.8	133.6	82	41.3	109.1	102.1	111.5	73.1	155.4	73.5	122.2	114.6
XP_016870579.1	86.7	141	85.1	167.3	79.6	296.3	184.8	74	72.5	106.5	90.1	84.5	158.7	168.2	114.4	48.4	173	87.4	90.1	88.9	54.8	127.7	67.1	497.4	89.4	74.5	106.1	103	55.6	85.4	127	125.7	76.1	50.1	56.9	77.5	76.4	55.1	136.8	83.7	516.3	151.3	89.5	82.7	130.4	74.1	46.3	86.9	162.8
NP_001074419.1	128	114.4	115.9	113.6	74.7	171.9	103.7	77.2	108.4	119.6	122.1	110.4	126.3	123.9	57.1	61.6	146.3	121.6	125.8	127.3	84.8	100.2	105	166.1	99.2	92.7	113.1	106.7	85.6	96.3	94.6	127.4	91.9	86.9	89.6	103.9	102.1	87.3	131	90.2	175.9	112.3	108.2	131.8	103.5	104.9	82.5	105.6	95.6
NP_149043.2	55.1	90.3	72.9	76.9	79	80.1	86.2	142.7	126.1	34.3	46.7	39.3	64.1	52.4	39.5	49.9	50.2	49.5	54.2	49.5	128.8	115.5	100.8	56.5	216.7	119.6	121.3	48	137.6	101.9	110.3	98.3	159	89	141.7	122.3	107.4	122.8	120	97.3	80.8	116.1	103.1	147.2	104.6	121.8	67.1	106.9	80.2
NP_945353.1	63.7	74.4	85.9	81.6	99.9	70.6	98.3	113.6	93.9	55.4	53.4	53.4	62.5	55	46.1	46.4	55	58.3	61.8	50.1	110.7	95.3	136.2	64.5	126.9	111.9	124.5	69.1	131.9	132.9	127.9	100	124	140.3	107.3	140.9	100.5	137.4	114.8	140.9	70.6	111.7	118.1	125.4	99.8	150.3	134.4	106.2	95.2
NP_006624.3	99.8	147.2	141.2	104.4	84.2	77	89.5	97.6	161.7	51.5	78.4	56.9	89	75.2	50.1	43.9	92.7	62.6	72.7	90	125.7	102.9	132.7	146.3	87.2	85.9	93.4	70.6	114.5	94.8	101.6	82.9	115.1	139.5	154.2	106.6	115.4	110.9	108.7	120.9	88.2	99.1	84.9	101.2	88.8	110	99.4	127.9	101
NP_001247422.1	93.2	106.4	110.9	110.6	81.6	84.9	108.6	108.1	143.2	97.6	118.9	77.7	88.4	97.5	73.4	68.7	97.7	125.7	132.1	141.1	101.6	99.8	101.1	88.8	80.7	78.2	99.8	102.6	72.5	81.9	107.2	80	83.2	94.3	80	100.9	68.5	82.6	92.1	120.8	72.8	91.9	104.9	100.2	71	97.2	67.7	91.2	169.7
NP_001373054.1	234.8	86.6	216.2	134.8	56.6	106.8	107.7	69.3	67.7	179.7	82.8	320.6	201.6	74.1	289.1	265.1	49.1	63.4	82.8	80.1	93	71	75.5	95.2	50.9	40.1	85.1	79.9	74.8	79.4	79.2	84.2	96.7	83.2	75.7	75.6	94.3	76.3	82	66	60.8	90.5	61.7	59.9	97.5	58.2	94.3	65.6	63.6
NP_127492.1	54	57.6	66.9	69.6	70.8	62.4	81.5	89	81.8	84.8	105.6	52	79.1	90.9	49.4	40.1	97.2	107.4	102.7	85.8	76.3	81.5	99.7	77	112.1	103.9	124.3	100.2	177.9	110.2	102.2	88.7	104.9	113.3	190	96.2	88.9	103.4	107.6	114.4	63.7	112.2	85.9	124.6	77.9	122.1	169	107.6	118.2
NP_001017915.1	62.6	66	60	52.1	129.6	66	105.2	121.7	82	44.4	45.8	52.5	40.2	33.5	35.4	57.7	50.4	36.6	45.4	56	91.5	106	98.8	39.7	133.5	165.1	153.1	54.7	165.2	146.3	126.3	97.7	115.5	117	143.3	115.4	78.9	115.3	98.6	120.3	76.6	116	142.3	150.3	92.8	148.4	129.9	118.2	96.3
NP_001596.2	66.4	94	102	109.8	99.3	56.2	114.8	115.8	107.5	58.3	79.9	50.9	69.9	67.7	58	44.9	74.5	69	74.9	74.1	163.8	116.5	151	96.8	87.6	90.6	91.2	89.2	97.6	98.6	150.2	77.5	116.6	115.9	96	133.1	79.8	134.5	84.9	112.5	68.5	83.3	97.5	99.4	73.1	92.1	124	99.1	123.9
NP_001288155.1	275.2	90.1	164.9	119	49.1	104	126.5	56.6	54	231	73.1	365.7	202.4	40.4	627.2	603.6	58	34.4	41.2	134	66.5	62.6	43.8	98.7	47.9	33.4	80	59.8	50.5	57.1	70.5	58.3	58.5	70	42.4	53.5	48.7	44.3	94.9	55.2	108.4	85.6	54.7	51.5	79.6	49.1	22.9	37.6	63.3
NP_057417.3	52.3	45.5	74	75.4	100.7	76	98.4	104.9	101.8	65.1	78.6	41.2	62.8	76.1	40.2	46.1	71.7	82.7	84	79.6	100.2	58.5	119.2	69	116.5	102.6	112.9	87.5	143.6	137.8	122.4	86	110	122.1	132.3	79.4	98.5	68.1	111.2	161.1	71.3	111.6	108.1	113.7	66.8	132.6	118.7	117.2	129.9
NP_976221.1	82.8	59.1	156.1	222.6	184.5	85	162.4	190.1	155.2	89	96.8	46.1	99.3	100.8	46.1	49.8	90.7	101.2	98.8	96.9	179.7	107.1	241.1	153.2	81.6	75.2	68.4	130.9	64.9	69.4	170.6	64	120	108.2	64.9	99	72.8	97.7	90.1	106.9	79.2	91.2	96.8	85.3	64.7	89.8	115.6	93.2	138.6
NP_056107.1	72.3	131.7	92	85.4	99.4	96.6	98.3	100.5	116.7	67.7	68.7	68.7	82.8	63.9	56.6	63.3	82.5	63.5	71.5	68.4	110.1	147.7	108.9	79.3	156	151.6	117.5	93.4	104	132	101	107.5	105.5	96.8	97.8	115.1	89.3	114.9	122.4	103.8	97.5	106.9	92.9	119.7	98.3	129.4	66.7	117.1	86.3
NP_004159.2	83.5	93.3	85.8	78.6	105	71.4	81.3	104.1	134.7	82.8	80.2	97	98	77.5	93.4	101.8	89.5	71.9	90.6	83.2	100.2	134.8	94.7	83	236.1	197.8	96	70.3	120.4	103.2	94.5	83.7	100.4	74	104.5	98.8	87	108.7	93	100.2	71.4	108.3	76	101.7	87.3	98.6	98.2	95.9	91.8
NP_000405.1	60.8	99.6	115.1	88.4	113.1	70.9	82.4	110.6	176.8	141	111.4	48	103.2	80.8	41.4	45.1	114.7	110.6	97.7	82.2	94.4	176.7	107.3	70.8	140.5	102.4	75.6	111.3	90.3	104.1	88.5	75.8	75.8	118.9	127	95.6	80.3	91.9	85.1	149.7	74.8	99.8	98.5	79.5	80.9	86	93.8	91.6	120.7
NP_001933.2	49.3	43.9	52.7	62.3	28.5	44.4	61.3	49.1	45.7	103	581.8	47.2	82.1	740.9	54.5	23.7	455.8	599.6	573.7	656.8	65.8	87.4	49	64.3	30.8	54.6	50	255.9	54.8	52.9	54.3	52.6	69.8	44.3	44.4	44.4	53	41	34.5	51.5	38.8	33.8	33.7	37.6	41.9	31.2	78.8	59.3	62
NP_002330.1	37.2	41.1	65.5	58.8	79.2	47.5	106	104.9	74.7	34.9	55.3	31.3	42.1	47.6	38	30	50.4	40.4	43.4	49.6	100.4	69.3	103.9	34	86.4	82.8	175.6	51.9	138.4	144.2	137.1	100.8	119.7	81.4	107.3	153.1	85.5	110.4	115.7	70.6	47.6	118.5	134.6	136.9	51.1	139.1	83.4	167.1	105.1
NP_002267.2	56.3	660.2	71.1	75.8	36.1	71.9	31.2	39.8	112.2	258	36.6	111.2	302.8	126.3	51.6	18	138.6	55.5	90.1	41.9	45	41.8	67.5	769.4	22.6	24.6	38.4	78	39.6	38.4	85.6	34.4	69.2	67.3	61	199.6	86.1	61.3	41.2	129.9	43	31.5	49.3	158.9	39.9	27.9	25.1	102.1	125.6
XP_005258516.1	51.2	80.7	77.9	80.9	81.4	76.9	98.1	95.7	82.2	70.6	93.3	45.9	66.4	73.8	53.6	33	91.2	81.6	90.7	85.4	87.2	102.1	117.9	69.9	93.4	115.9	117.3	89.3	135.7	117	109.7	91.3	92.7	128.8	127.4	129.1	95.8	107	102.7	116.5	62	107.2	117.1	129.6	87.1	126.9	102.8	109.4	104.1
NP_001365491.1	90.4	112.3	131.1	111.5	122.9	81.2	109.4	114.5	131.6	85.5	89.8	65.4	90.1	85	51.5	42.3	103	97.3	95.7	84.6	112.4	112.7	133.8	99	93.9	103.6	100.1	108.9	101.6	105.5	110.8	100.1	108.4	144.4	111.7	135.6	96	133.1	93.9	134.4	91	98.3	127.4	114.5	98.1	112	97.4	92.6	118.7
NP_008977.1	67.4	98.5	126.4	148.5	109	126	120.5	143	152.4	58.6	56.7	50.5	82.7	45.9	54.9	51.2	51.2	76.8	77.1	52.4	108.7	272.7	139.4	77.8	86.4	95.8	119.8	77.3	82.6	131.8	112.2	89.8	109	118.4	84.3	128.9	157.8	80.9	148.5	133.7	82.3	121.2	190.2	119.2	94.8	135.5	67.8	133.2	117.6
XP_011511974.1	60.2	87.6	66.9	73.9	77	61.2	84.8	97.1	86.9	59.4	68	49.2	74.4	63.5	45.8	40.1	88	74.4	78.1	61.4	91.5	114.2	113	77.3	136.4	122.6	111.1	73.8	130	131.1	103.8	101.4	114.9	128.4	136.3	107.6	94.3	114.4	105.6	121.6	59	97.6	97.2	118.5	88.1	125.5	132	112.2	96.3
NP_005723.2	58	98.4	75.6	81.9	83.2	61.5	95.3	103.6	90.2	64.8	92.4	44.2	72	84.6	43.4	52.2	82.8	103.9	104.9	84.7	96.9	113.1	102.2	68.1	162.1	136.7	114.1	81.8	113.5	118.8	100.1	85.2	105.9	126.9	164.6	112.1	105.1	120	93.9	108.1	56.5	95.9	129.6	116	89.5	117.7	103.4	106.9	126.5
NP_001340.2	64.4	74.9	84.5	85.1	89.7	64.1	88.6	95.3	108.8	74.6	99.5	53	68.7	82.8	44.9	42.7	79.1	85.7	87.7	76.9	119.1	103	116.1	81.2	137.8	115.7	98.5	101.9	121.1	103.6	102.8	87.8	101.5	139	125.6	122.5	79.2	110.9	88.9	140.7	68.5	76	97.8	117.6	71.6	109.2	135.7	103.8	112.6
NP_000174.1	108.8	103.3	119.3	92.9	123.3	83.4	88.8	110.1	134.5	130.4	93.3	141.8	132.4	79.8	111	108.5	92.8	93.6	95.5	101.3	92.2	141.5	92.7	91.5	182.1	162.9	96.3	73.7	103.6	102	87.6	81.7	102.5	102.5	103.5	102	78.5	103.6	97.9	97.7	74.9	100.4	81	98.5	94.2	91.6	90.1	92.4	98.4
NP_001070675.1	70.6	92.2	114.6	136.3	125.1	76.1	133.5	124.1	126.3	69.9	96.7	48.6	82.6	95.7	49.5	42.4	81.8	93.9	94.1	88.5	183.6	125.8	153.4	111.9	105	88.7	91.6	106.8	94.6	92.1	134.1	81.1	107.1	107.7	106.7	107.5	85.5	106.1	87.4	101	68.4	90.3	105.6	100.1	72.5	104.9	93.1	99.2	125.4
NP_001307526.1	47	61.1	61.1	60.8	86.1	62	90	88.3	87.2	61.1	71.2	37.4	62.5	90.7	45.8	37.2	68.4	80.6	76.2	61.1	91.2	93.1	126	58.1	106.6	107.4	100.8	89.1	110.2	117.8	111.8	81.4	107.6	160.9	128	113.6	76.8	108.6	93	225.2	62	97.5	113.5	129.8	70.3	122	233.8	111.9	130.1
NP_001341917.1	37.9	69.4	56.2	58.7	115	59.6	103.8	109.2	83.1	32	42.8	30	43	38.3	37.2	32.9	44.5	39.6	47.6	41.7	90.3	80	104.3	67.5	127.1	124.4	123.6	50.3	173.8	132.2	122.9	96	97.7	134.9	131.5	153.4	85.6	151.8	90.6	122	59.4	114.4	156.3	160	114.1	147.5	127.6	110	119
NP_001351974.1	54.2	67.3	91.4	91.6	93.4	70.2	86.9	99.5	94.8	61.3	71.8	40.7	64.8	67	37.9	36.5	73.8	79.8	78.5	72.1	99.3	100.5	112.9	74.8	148	113.1	114.4	82.3	130.2	136.7	109.3	95.5	111.3	124.6	135.1	109.9	92.1	126.4	109.3	135.3	75	111.9	121.6	121.4	86.8	135.8	139.6	112.8	105.4
XP_011529619.1	45.2	77.3	66	69.9	78.1	63	109.8	98.6	77.1	50	56.3	38.2	56.5	51.9	35.3	45.4	71.5	49	60.2	56.8	99.1	104.1	114.4	56.9	136.3	120.3	141.9	49.9	143.5	143.4	124	113.6	111.9	117.6	160.1	147.8	99.3	140.7	109.9	101	70.7	109.8	154.1	137.4	95.3	137.4	79	120.4	109.2
XP_011525231.1	44.7	106.8	50.1	53.1	25.5	36.8	59.7	51.4	64.9	76.4	552.9	40.8	67.8	563	36.7	28.6	383.2	618	536.6	587.9	67.1	102.9	49.4	57.4	24.5	59.7	51.6	238.1	56.4	58.1	54.1	55.5	74.5	54	51	56.5	50	50.9	35.7	46.5	28.6	43.7	29.3	30.8	41.4	30.1	72	64.7	68.1
NP_005887.2	91.1	153	164.8	118.4	153	82.3	111	95.8	194	182	140.9	70.5	123.8	106	50.7	56.3	127.4	143.2	107	105.8	110.5	92.7	128.9	127.6	55.6	66.3	86.7	125	91.1	86.1	100.2	94.9	80.9	146.4	99.4	118.7	89.9	93.9	78	104.7	93.6	80.4	99.2	80.7	88.2	84.1	84.4	88.2	139.3
NP_002159.2	121.5	111	99.5	95.3	105.2	53	98.1	94	120.5	123.1	75.5	181.1	125.1	68.7	153.8	177.6	69.9	70.4	65.8	72.4	146.4	79.6	107.5	85.7	174	114.7	75.1	58.7	84.2	78.8	87.3	69.6	120.4	98.1	109.2	91.9	62.4	81.8	96.9	94	42.7	124.7	82	58.8	112.2	71.1	91.2	70.4	125.3
NP_001027454.1	48.5	49.9	55.6	71	80.3	55.6	85.9	106.7	73.8	49.1	62.7	37.3	50.8	49.8	32.9	39.9	59.8	58.4	62.7	53.2	91.5	59.3	114.4	62.4	103.2	87.8	142.4	63.4	157.9	161.6	122.7	97.3	135.6	114.3	183.9	66.8	128.3	90.9	127.6	117.9	54.6	126.6	107	111.4	65.3	151.5	71.9	115	88.6
NP_060705.2	53.8	84.3	74.3	70.7	179.8	59.5	92.7	146	148.2	65.4	60.1	37.1	57.8	45.7	40.2	35.5	53.5	55.8	62.6	51.6	107.7	91.5	89.8	57.1	64.8	97.9	103.5	91.1	122.6	131.3	106.4	82.5	96	198	168.3	130.5	94.6	142.3	79.8	115.1	51.3	114.2	158.7	68.8	103.1	138.9	77	107.3	103.3
NP_112420.1	49	75.6	82.5	85.5	84	55.1	86.5	97.2	87.9	62.7	75.5	37.5	67.7	64.6	59.4	42.7	70.1	70.3	67.1	70.7	93.4	97.9	124.6	59.8	61.2	109.5	103	94.8	128.8	144.1	114.3	82.6	104.9	157.8	138	114	81.2	115.2	99.3	181.7	57.6	98.8	101.7	105.4	84.9	127.7	152.5	92.8	119.4
XP_011519389.1	85.8	103.1	98.4	87.9	88.2	61.4	97.9	93.5	93	77.9	73.6	97.6	88	61.1	56.2	50.5	69.7	74.1	75.9	56.6	105.1	119.8	122.3	83.2	113.1	99	97.5	109	118.7	98.8	114.9	95.3	107	140.3	88.2	126.9	83	132.6	88.5	151.5	76.2	98.6	118.4	124.2	88.9	126.6	144	91.6	121.8
NP_003066.2	56.2	78.9	70.8	75.8	81.6	62.8	83.9	104.7	82.9	59.6	82.1	42.3	63.2	75.2	44	32.8	73.5	77.5	82.5	74.8	110.7	86.4	94.9	63.9	95.3	130.7	121.7	82	131.2	130.4	104.7	93.7	105.4	103.1	145.9	100.2	92.3	105.1	106.1	121.1	55.8	106.8	98.6	130.7	81.4	131.6	88.9	119.9	99.8
XP_005252522.1	87	115.4	92.4	66	59.6	75.8	78	79.2	177.2	71.3	71.8	57.6	81.8	82.8	47.8	45.5	91.6	76	78.5	69.2	94.4	111.2	117.4	99.3	166.9	103.1	80.7	91.7	120.2	114.1	103.7	98.2	95.1	135.6	101.3	138.2	80.8	107.2	74.5	188.4	92.6	90	91.8	79.9	83.1	86.7	122	78.5	119
NP_001310245.1	55.7	100.3	183.8	281	77.4	306.4	140.6	204.4	259.7	51.9	43.2	51.3	89.2	44.7	68.6	58.1	61.1	37.3	42.9	35.2	144.9	230.6	155.9	84.8	102.9	82.2	91.7	46.5	66.2	91	131.1	94.2	85.5	129	65.6	99.3	108.1	83.5	118.4	270.9	109.5	105.6	88.3	64.5	103.9	81.6	73	147.5	93.2
NP_149131.1	70.8	53.2	55	165.9	79.6	79.9	184.6	93.6	117.1	83.1	67.7	36.9	51.5	62.6	46	36.6	76.8	64.2	75.1	89.3	86.4	58.8	146.8	51.8	47.8	79.8	139.4	118.3	76	105.6	149.3	128	80.8	64.2	76.8	102.8	112.5	52.8	139.6	89.2	85.7	133.8	148.1	67.3	51.5	111.5	69.6	119.3	180
NP_001107228.1	48.7	82.6	85.7	93.5	196.9	79.8	111.8	151.2	305.2	39.8	49	35.5	60.4	43.8	40.7	26.4	58.7	48.4	53.7	69.2	84.4	95.3	125	51.1	63.1	59	84.7	195.7	80.8	96.1	135	81.9	71	179.4	72.3	197.7	69.2	117.7	81.8	126.6	58.4	96.5	157.7	97.6	79.9	115.6	46.8	101.2	202.2
XP_006718732.1	84.4	95.1	80.4	91	46.7	65.8	70.3	57.2	69.1	162.4	259.2	71.6	131.7	302.9	52	21	323.8	399	306.8	344.8	85.4	84.5	79.8	154.1	25.9	75.4	70	123.8	71.9	85.1	81.3	73.3	80.1	90.2	62.9	83.1	80	70.1	49.1	59	58.6	52.3	42.5	56.5	44.5	40	82.4	64.6	71.5
XP_006718761.1	68.8	121.3	78.6	71.6	87.9	90	94.8	88	109.3	84.6	104.7	65.3	76.9	92.2	37.4	65	96.7	102.1	104.1	95.9	102.1	99.7	101.5	114.1	88.6	110.4	106.8	101.8	132.2	110.5	103.5	107.5	103.4	89.1	112.9	129.5	93.8	118.6	89.5	88.1	100.7	102.6	137.1	126.9	115.8	131.7	81.7	100.4	94.7
NP_004757.1	78.5	110	105.5	123.5	120.1	65.4	119.4	125.8	128.3	72.8	77.7	57.9	76	62	41.2	41	66.2	77.5	79.5	63.8	155.2	142	150	106.7	130.2	117.1	87.3	107.8	101	96.1	131.5	94.5	108.7	115.6	100.9	119.1	78.2	116.3	86.5	123.3	67.4	93.9	107.6	102.4	79.7	106.9	110.1	101.4	121.2
NP_001347.3	64.2	71.5	86.9	83.6	121.1	60.9	104.1	100.9	97.7	75	124.7	48.2	71.7	110.6	55.1	38.6	123.2	140.8	129.6	108.9	96.3	104.8	130.9	78.4	95.1	82.2	92.7	128	105.5	110.2	120.8	85.6	105.3	144.6	115.8	127.5	79.8	109	91.5	152.6	58.7	89.7	130.4	106.3	58.8	108.1	131.2	94	116.2
NP_001369291.1	62.9	84	92.4	83.4	190.6	97.5	94.2	142.5	139.8	36.3	45	53	59.3	37.1	45.2	73	55.5	42.7	47.1	39.1	111.4	125.1	126.4	49.8	135.8	108.4	106.8	53.1	105	114.8	115.3	104.6	104.3	127.8	103.8	129.5	93.8	122.6	102.6	115.5	89.4	100.4	124.2	132.9	101.3	119.6	159	103	107.4
XP_011539410.2	75.6	103.4	92.7	91	91.8	107.3	103.1	93	95.2	73.9	74.5	66.6	82.3	66.9	39.5	55.8	72	78.6	88.7	80.4	106.8	115.8	115.3	88	119	114.7	96.3	98.1	105.2	111.6	104.9	101.7	104.5	116.3	112.1	124.8	103.7	114.4	102.1	109.7	102	99.9	108.3	109.6	104.9	110	110.6	98.3	110.2
XP_024308689.1	65.2	93.8	86.4	97.1	85.2	83.4	108.5	86	100.5	81.9	91.7	47.4	90.1	99.3	51.4	40.3	86.3	79	93.3	81.7	98.5	97	117.6	87.3	99.7	102.6	111.5	78.5	109.2	112.4	105.6	92.8	99.4	118.2	120.1	117.3	102.9	115	98.5	98.8	98.8	107.7	108.7	126.8	92.7	123.8	81.9	104.5	111.1
NP_079199.2	64.5	81.3	61.9	69.5	69.4	74.9	75.5	77.1	71.1	46.8	48.1	60.8	54.5	44.7	40.3	53.1	50.2	53.1	61	51	81.9	143.8	86.7	58.6	203	180.3	109	52.4	142.8	124.7	90.1	105.5	114.1	117.1	133.2	106.8	102.3	133	107.2	132.4	80.6	112.9	95.2	126.5	114.3	121.1	143.8	123.8	89.4
NP_001339615.1	46.9	52.3	47.6	47.9	105.3	67.9	100.9	128.8	81.6	30.9	41.1	36.3	31.5	32.1	26.3	46	47.3	45.2	49.9	38.6	114.4	68.9	118.5	31.7	91.1	88.8	162.6	40.8	137.8	167.7	159.2	116.7	156.3	122.9	115.4	99.9	112.6	100.6	126.8	142.5	69.4	129.2	132.6	126.7	78.1	163.5	65.8	132.9	97.1
NP_001333694.1	91.1	95.3	87.2	85.4	76.9	71.1	101.7	102.5	101.1	77.3	80.1	76.4	72.7	103.6	63.3	65.3	64.1	88.8	77.3	86.1	107.9	134.8	93.2	62.2	187.6	157.3	103.2	83.4	116.5	105.5	106.9	89.3	100.1	75.9	102	102.1	83.4	108.3	92	94.6	81.1	111.6	114.3	143.3	99.1	112	114.8	105.3	81.2
NP_001014436.1	55.5	59.6	67	65.8	121.6	70.8	107.6	127.8	91	52.8	70.8	43.3	59.8	56.1	40	44.6	79.3	76.3	70.7	69	100.2	69.2	100.9	65.1	97.4	100.4	150.8	70.7	124.7	125.2	126.7	96.3	100.6	91.4	113.9	118.6	88.2	99.9	111.5	99.3	73.3	119.8	142.4	175	91.4	142.5	94.2	127.1	99.8
NP_149129.2	77.3	50.2	103.7	165.5	91.9	125.9	205.7	95.9	114.5	97.9	102.8	58.4	88.4	110.8	52.5	42.2	98.1	80.5	94.2	87.5	75.6	54.7	134	246.1	34.4	69.2	167.4	131.7	80.4	132	151.2	108.6	92.7	71.8	80	78.6	105.4	55.7	138.9	102.7	189.4	134.3	134.3	81.7	64.2	109.2	51.1	131.1	218.4
NP_000393.4	65.8	178.1	158.3	98	82.8	75.1	87.3	103.2	149.6	170.4	82.6	54	104	62.8	43	52.7	75.7	78	71.1	64.4	101.4	124.9	111.2	71.9	106.3	83	84.8	95.4	109.5	116.1	97.8	105.3	86	109.5	92.9	119	97.7	114.9	81.5	109.2	96.2	84.2	115.7	91.6	94.5	96.4	102.5	89.4	117.6
XP_024302117.1	122.6	124	116.8	135.4	117.5	95.6	126.5	99.5	118.2	91.6	81.4	60.9	101.5	92.7	62.3	66.1	128.4	71.7	90.9	114.5	95.8	95.3	134.7	115.4	69.6	95.7	105	74.9	75.8	99.3	97.7	109.4	105.6	102.4	95.4	96.5	135.8	87.2	108.8	107.9	141.9	121.3	126.7	96.2	77.6	97.2	83	106.3	114
NP_001350922.1	57.5	143.1	98.5	103.8	148.5	82.3	95.6	130.1	138.3	70.2	74.1	42.4	77.2	53.2	36.5	38.6	75.7	66.2	72.5	59.4	147.6	213.1	121.9	96.1	182.7	134.1	80.6	85.1	80.4	83.1	113.3	72.2	98	108.1	90.9	102.4	81.5	98.2	94.1	115.8	64.6	89.8	108.6	84.9	75.4	88.3	87.4	98.4	125.6
NP_006477.3	99.6	83.5	136.6	463.9	118.7	246.3	308.3	130.8	174.2	74.8	76.2	74.6	103.8	97.3	81.5	48	109	63.3	87.7	81.5	83.5	97.3	113	131.8	52.5	99.8	97.3	117.4	64.6	83	99.9	98.7	88	78.8	66.7	81	189.2	69.4	96	91.7	208.3	96.7	84.8	66.1	124.2	71.3	75.7	99.9	153.5
NP_001349.2	64.3	99.3	78	74	83.4	82.1	90.1	94.8	85.9	68.8	84.9	56.4	78.4	82.9	51.7	49.5	81.2	83.9	83.3	73.7	96.1	114.2	116.9	74.9	131.2	126.3	112.7	95.7	137.8	130.4	111.4	99.9	118.5	133.3	136.8	122.8	94.1	126.7	111.7	147.9	81.5	114.4	107.5	124.6	102.8	133.7	146.6	104.2	102.2
XP_016878157.1	61.5	74.3	115.1	105.4	110.2	112.5	111.3	121.6	102	76	84.7	49.2	119	105.3	83.7	64.3	113.1	109.1	95.9	87.5	103.7	73.2	109	144.5	72.3	64.1	95.5	89	109.9	101.9	120.8	89.9	101.3	93.3	88.9	99.1	97.4	100.1	146	113.8	147.2	107.3	89.9	93	88.7	100.1	151.1	109.9	128.7
NP_001025177.1	81.9	114.4	105.3	104.5	99.3	90.7	112.7	104.4	138.5	73.6	87.4	67.9	92	81.7	55.3	51.8	87.4	75.6	89.3	74.9	105	105.6	113.5	101.2	90.7	97.5	102.4	101.4	92.7	97.5	102.4	103.5	100.7	124.1	89.4	124.8	103.3	127.7	99.4	109.5	92.7	99.1	113.2	107.3	101.6	99.7	77.5	94.8	110.8
XP_011525056.1	138.8	145	132.1	96.1	92.3	62.7	100.4	100.8	103.7	205.4	91.5	231.7	132.4	71.3	234.1	181.9	88.5	86	81.4	92.9	91.8	83	102.1	83.6	58.7	79	95.3	77.1	100.4	103.7	97.3	78.9	89.3	123.6	81.7	110.8	79.5	95.3	80	100	69.7	81.4	99.3	84.7	95.7	82.6	120.1	81	113.6
NP_001311387.1	387.9	81.7	198.4	89.7	14.8	56.8	92.8	16.4	18.2	344.4	56.9	719.8	328.7	38.2	776.2	745.8	14.1	7.9	18.3	136.7	84.9	39.8	40	72.8	19.4	17.2	83.4	42.1	51.6	53.8	53.5	61.6	66.2	70.5	45.9	45.3	57.3	43.4	92.7	17.6	37	69.5	18.5	17.9	53.9	16.2	11.1	11.4	9.4
NP_006657.1	58.9	90.5	79.1	77.4	81.3	74.9	89.3	90.7	83.2	65.4	83.3	49.4	65.1	72.9	38.3	46.6	76.6	77.5	79.3	72	97.5	96.6	102.5	63.3	137.8	117.6	99.6	89	131.7	119.5	101.7	93	108.1	143.7	113.1	114.9	82.5	127.6	96	139.5	73.1	98.5	103.7	109.8	95.5	111.2	215.8	96.5	111.9
NP_001258535.1	42.3	41.2	67.7	62.9	323.4	81.6	111	199.3	77.7	38.9	39.6	44.5	31.7	36.3	31	37.2	50.4	32.6	52.4	42.3	57.4	89.7	68.5	27.5	130.7	129.7	158.5	57.2	124.2	64.9	100.1	63.5	62.6	112.5	106.3	112	50.3	83.3	64.5	78.9	40.1	116.4	140.1	114.8	69.8	129	91.8	100.8	219.1
NP_004485.1	44.7	69.3	76.4	82.8	78.2	58.1	97	101.2	89	82	138.7	37.1	70.9	128.2	75.5	81.7	118.5	141.6	148.5	128.5	89.6	75.8	92.4	64.7	72.1	126.8	107.9	92.6	117.9	112.5	109	84.9	103.8	88.3	120.2	117.1	97.2	118.3	91.2	84.7	51	84.9	100.9	103.1	75.3	103.4	100.8	102.4	131.9
XP_024305326.1	38.7	60.3	64.2	62	89.1	47.7	85.3	95	74	60.5	71.7	31.7	61.6	57.5	36	29.7	70.5	76.1	77.1	59	83	129	118.3	57.1	67.8	108.9	126.8	83.9	151.4	155.7	114.8	86.8	116.9	146.4	153.7	120.1	90.4	130.4	114.5	162.3	48.1	108.4	108.8	117.5	78.4	147.5	156	108.9	147.8
XP_016870146.1	110.5	287.8	194.4	120.2	65.8	113	142.2	108.6	171.8	107.8	158.9	70	148.4	182.1	42	41.2	175	112.6	161.4	186.1	82.1	134.7	86.3	96.1	91.5	92.4	69.8	206.3	56.7	63.5	90.3	91.3	60.4	65.5	47.9	86.9	74.2	80.6	81.1	91.5	131.2	61.3	66.4	76.9	67.1	64.5	86.2	68.4	122.7
NP_570849.2	74.7	97.3	93.4	76.1	104.7	70.1	94.8	95	107.1	69.4	70.8	71.4	85.6	73.6	64.6	67.2	77.6	69.8	85	71.2	94.7	113.4	94.5	87.6	260.8	218.4	124.2	68	167.2	117.2	93	104.5	105.9	88.1	110.8	102.8	88	122.5	108.5	83.7	77.9	108.3	93.8	115.8	107.8	113.8	72.6	100.4	81.3
NP_054782.2	33.1	18.2	66.5	48.4	173.8	52.4	135.1	144.8	97.6	44.5	65.2	21.7	35.9	49.5	18.1	16.7	74	73	63.8	56.4	97.7	32	141.1	52.2	68.8	42	154.4	75.1	180.9	163.4	152.6	129.7	112.4	120	142.3	127.6	79.3	64.5	141.4	135.4	56.4	182.7	237.2	302.7	37	243.3	79	159.6	96.3
NP_002620.1	57.4	104.1	103.6	92.7	128.3	58.4	97.2	114.8	121.9	82.5	97.5	50.5	77.1	82.2	41.2	35.2	92.3	94.4	87.6	90.1	111.7	92.8	126.1	76.5	89.1	96.9	106.8	110.9	125.3	119	119.3	87.7	111.5	121.4	106.9	146.7	85.3	145.1	83.4	111.4	70.4	96.2	118.1	116.4	105	114.5	93.2	101.8	137.4
NP_001302466.1	65.2	85.7	81.9	68.1	88.2	57.9	88.3	91.5	83.8	50.1	43.5	68.1	65.6	42.1	64.4	75.6	55	44.6	52	50.5	85.8	82.9	108.1	62	82.1	95.5	97.9	63.2	113	96.4	109.1	104.5	107.7	131.3	95.9	123.7	87.2	154.3	109.7	135	83	103.3	107.5	120.3	127.3	128.2	149.5	89.3	120
NP_036558.3	55.4	90.7	86.3	82.8	85.7	72.9	87.7	88	86.7	63.3	74.3	47.1	71.5	67.4	38.9	39.2	71.5	75.1	78.3	69.8	99	117.7	114.1	73.7	114.9	134.4	104.9	85.6	133.7	121.6	111.9	93.1	113	133.8	137.5	118.6	91.7	126.1	101.9	141.6	73.1	100.4	100.4	123	104.8	120.1	154.5	106.7	102.2
NP_001958.2	80.3	92.5	71.1	73.1	88.2	68	83.3	104.7	64.8	78.6	80.9	79.6	78.2	60.8	55.9	57.4	53.2	47.4	58.1	59.5	88.9	77.7	102.3	99.4	116.4	139.8	138.4	60.5	161.1	124.4	93.4	116.9	114.6	98.9	108.7	108.8	93.7	113.7	113.6	82.2	78.6	119.1	117.2	117.8	132.9	144.7	101.5	118.2	68.7
NP_068814.2	150.6	82.8	98.1	86.9	53.4	74.8	56.5	51.8	48.8	184.7	164.7	256.1	186.8	203.3	412.7	238.6	146.7	161.2	222.4	191.7	70.9	71.1	74.9	108.7	65.2	54.8	71.6	182.2	64	66.2	76.1	80.5	84.8	71.9	62.2	75.4	78.5	68.7	80.5	53.6	88.3	97.8	80.6	71.6	88.5	65.2	52.5	52	62.1
NP_006126.1	45.8	90.5	79.1	76.7	120	57.8	104.6	113.8	96.6	45.3	81.3	44.8	50.9	59.2	37.8	52.6	64.7	71.3	72.7	99.3	85.8	97.7	109.7	48.8	112.4	122.6	122.5	68.8	116.8	105.7	110.9	81.4	100.3	109.3	104.4	143.5	82.1	135.1	92.7	90.5	56	114.4	139	144.5	107.7	137.9	61.6	107.9	112.2
XP_005251120.1	42.7	89.7	62.2	60.1	79.4	57.4	93.1	95	80.1	60	103.7	33.4	54.1	108.6	27.7	34.1	90.3	111.6	117	124.2	101.1	88.3	106.9	66.1	90.3	124	124.4	93.6	132	133.2	111.7	92.9	117.4	93.4	138	137.4	98.8	145.7	96.9	84.6	71	112.7	147.7	137.7	113.6	149.8	64.2	103.8	97.5
NP_000349.1	109.9	166.8	124	274.2	118.2	105.1	120.4	135.3	176.2	87.8	81.4	64.8	96.9	80.2	77.6	41.3	73.6	44.8	66.9	72.5	104.5	215.3	129.4	73.5	107.8	80.1	97.5	70.4	85.1	163.2	90.6	100.1	93.9	115	110.4	127.5	181.1	93	149	70.6	71.8	113.5	103.5	131.2	75.4	97.9	55.1	130.1	114
NP_001188267.1	48.7	40.1	62.9	63.6	85.5	51.6	97.2	100.6	80.4	58.5	67.3	40.9	51.7	66.5	33.8	32.8	64.4	87.1	93.4	61.7	93.6	68.3	106.1	53.9	77.1	104.5	119	73.6	141.9	147.7	109.5	84.4	115.2	143.5	175.2	79.5	95	113.8	110.9	142.5	52.4	111	116.2	113.4	58.7	136.8	101.1	120	122.7
NP_001245282.1	68.8	90.9	82.2	82.3	82.2	94.7	89.8	93.4	92.9	71.3	75.4	65	80.8	80.7	54.6	53.3	70.1	73.6	75	58.5	94.4	106.5	100.2	74.2	129.5	131.5	107.8	76.6	128.3	124.2	105.3	91.6	112.4	117.5	134.8	115.9	93.6	121.7	108.3	134.7	86.9	105.3	97.8	117.1	107.2	114.6	140.7	116.3	103.5
NP_001288173.1	82	134.4	83.4	143.5	101.5	655.7	94	52.3	56.9	100.7	102.4	61.9	137.8	149.6	66.9	47.8	137.7	68.6	74.9	77.7	42.4	129.8	75.4	542	34.3	65.5	92.3	113.4	43	54.7	106.6	155.6	73.3	51.8	50.7	74.9	80.5	61.1	144.3	72.4	492.9	122.4	73	84.1	185.1	66	46.9	69.1	67.4
NP_001311048.1	115.3	134.8	140.7	108.3	230.1	116.5	114	145.7	141.1	120.1	101.3	81.9	134	111.2	44	53.6	125.9	146.5	143.5	97.6	97.4	111.1	103.2	131.4	102.5	81.3	68.6	151.9	68.7	80.1	83.8	97.8	86.6	172	79.4	118.3	79.5	89.6	93.2	108.2	106.4	97.8	100.9	83.7	92.8	99.5	81.4	90.5	134
NP_003356.2	116.3	109.1	97.5	88.7	122.7	82.5	86.9	101.4	111.9	117.6	82.7	142.5	133.8	74.6	126	127.6	84.5	82.6	86.9	98.4	98.1	149.3	92	100.8	182.6	171.7	93.2	76.8	104.8	97.4	93.5	90.3	111.1	94.2	92.7	94	84.6	97.6	103.2	101.8	67.7	123.4	87.4	101.1	91.2	90.4	101.8	95.7	86.1
NP_001354995.1	414.5	68.4	199	133.8	71.8	84.9	110	33.5	28.5	143.4	67.3	528.1	230.2	45.2	631.2	543.3	39.9	17.3	28.5	162.3	92.6	49.3	53.6	112.1	68.8	34.7	77.6	57.7	57.6	61	64.1	72.7	72	75.8	52.2	53	60.9	50.4	103.7	47	70.9	114.3	56.8	49.6	115	47.9	20.3	24	17.4
NP_002941.1	76.5	148.9	107.8	153.8	187.4	94.7	108.3	155.6	123.6	87.1	78.4	53.5	88.3	65.5	48.6	50.7	69.8	72.9	72.4	57.8	204.7	271.1	167.1	126.2	244.8	116.9	80.3	88.5	80.1	79.7	155.7	84.1	117.4	85.3	81.8	93	73.1	113.5	105	94.4	76.9	102	82.2	84.2	82.7	94.6	80.9	100.9	95.3
NP_001276978.1	68.1	102.3	98.2	130.8	134.1	67.5	111.7	127.5	134.7	85.7	91.6	54.3	91.5	79.7	53.8	50.9	77.8	131.5	96.7	72.8	174.4	110.7	135.3	116.7	79.4	90.2	84.1	109.7	88.7	95.6	152	76.6	106.2	110.2	96.1	108.7	83	107.5	81.1	116.1	67.8	92.7	99.2	92.3	71.3	97	85.7	99.3	127.4
NP_001305116.1	44.2	64.4	69.1	70.3	73	44.3	92.7	97.3	77.7	60.3	79.1	37.1	59.1	84.9	46.3	35.4	76.8	90.3	85.9	72.8	89.9	72.8	115.2	63.5	67.4	92.1	115.2	80.7	157.6	151.4	118.5	90.2	118.6	139.7	168.1	104.1	96.2	121.6	104.6	134.9	53	106.8	111	120	67.1	144.2	137	109.8	114.1
NP_000680.2	118.9	167.5	140.4	84.7	88.2	120.4	71	75.6	252.3	153.4	125.9	86.7	164.8	139.7	101.3	97.1	184.6	148.6	169.2	130.3	93.8	99.2	86	286	43.2	49.5	98.8	92	44.2	84.2	82.7	145.3	86.5	80.9	68.1	104.4	172.9	66	118.8	97.5	237	94.9	66.6	51.6	132.4	68.9	64.1	91.8	136.1
NP_006752.1	78.1	107.2	100.2	94.6	96.2	82.3	102.9	101.4	99.6	102.9	129.9	74.9	98.5	121.3	71.6	62.9	134.7	136.6	130.8	129.1	100.6	100.8	111.2	112	70	101.2	96.8	139.6	122.3	103.2	110.6	87.3	102.4	126.8	110.1	122.8	82.1	113.8	90.5	114	91.7	97.2	97.1	105.4	100.2	107.7	103.3	97	113.3
XP_005268559.1	43.5	41.8	61.9	71.6	93.8	62.8	94.7	108.4	73.3	49.8	65.3	33.5	47.3	58.1	37.6	35.1	66.5	68.7	73.2	61.7	100.1	48.9	106.9	58	69.7	82.9	151.7	74.8	143.1	152.5	116	96.7	112.1	115.4	148.1	92.7	103.6	68.7	123.5	134.4	59.5	129.2	148.4	112.6	51	158.1	94.2	114	114.4
NP_001351156.1	52.3	76.9	75.5	84.5	94.6	69.5	97.6	96.2	88.5	71.5	77.3	40	70.2	74.3	42.2	40.8	72.4	75.9	75.9	70.6	89.3	97.9	111	69.8	127.6	103.6	115	88.3	164.7	146.4	121	97.9	117.2	126	157.3	108.1	100.3	126.4	118.4	138.4	65.9	109.9	109.7	127.7	88.8	128.8	142	109.9	96.5
NP_000681.2	78.5	97.1	50	63.5	74.1	92.4	72	65.1	718.2	105.3	177	75	136.4	183.4	71	75.9	191.1	170.8	162.9	78.9	76.3	135	54.9	137.2	89.9	85.9	71.1	54.6	79.8	53.8	60	114.7	85	54.6	69.2	136	94.2	59.1	61.2	67.6	160.6	99.1	137.3	60	89.5	50.6	66.2	87.7	129.1
XP_006712157.1	59.2	95.9	94	77.5	79.5	71.8	93.9	86	93.8	71	109	51.5	87.7	62.7	82.8	67.2	77.7	87.3	86.6	63.9	93.7	107.4	110.9	85	105.3	99.2	104	97.9	130.7	122.6	105.8	100.8	98.1	135.5	127.3	124.4	87.1	119	101.5	122.7	83.6	95.7	116.7	112.6	94.7	118.2	144	101	115
NP_524144.1	369.6	78.1	169.9	100.2	29.9	73.6	98.9	25.1	18.3	333.2	57.2	698.4	284.2	23.9	815.4	737.8	17.3	12.8	23.2	144.4	82.7	43.2	34.2	70.7	38.1	22	80.2	36.1	44.9	49.1	51.9	53.2	62.7	70.1	37.6	37.5	55.2	39.6	90.9	26.4	49	73.5	28.7	28.8	76.9	26	12.7	14.3	14.7
NP_003742.2	73.9	98.9	118.5	97.3	100.1	70	92.3	110.3	96.7	76.6	93.6	60.3	86.2	79.5	44.5	36.7	85.1	99.1	92.8	81.7	117.9	115.5	125.7	96.7	103.4	107.9	97.6	106.2	120	111.6	114.9	101.3	113	132.6	116.9	123.1	92.4	116.1	91.7	133.1	70.5	101.2	126.7	114.6	95.2	113.5	134.1	105.3	118.4
NP_004512.1	68.4	98.5	107.3	105.1	97.1	75.8	101.1	99.5	102.8	82.2	118.7	55.9	87	114	50.1	44.8	111.5	115.8	108.5	131.7	103.1	109.6	105.7	94.5	110.1	86	87.2	125.3	88.4	87.3	101	90.2	95.3	104	88.8	107.8	88.2	95.2	82.5	108.1	86.7	86.2	110.1	99.9	75.1	97.7	83.7	84	111.9
XP_006713191.1	55.1	82.7	86.3	81.9	84.3	64.5	95.2	91.7	79.1	62.8	68.9	53	54.5	52.5	42.9	42.7	74.9	76.4	72.9	128.5	76.5	94.4	119.4	56.4	132	93.9	86.5	72.8	131.1	108.5	107.3	77.9	106.5	126.6	118.7	118.2	66.8	132.5	75.3	171.1	58	88.8	117	108.8	71.2	107.5	278.1	97	102.9
NP_002107.3	47.3	91.9	62.8	75.1	67.9	52.6	100.9	89.8	125.9	40.5	63	42.7	47.1	47.5	26.5	31.1	42.2	48.8	59.3	40.6	95	383.7	132	42.2	187	179.5	80.5	82.2	151.8	106.9	142.8	126.1	91.1	126.1	91.1	137.2	101	122.1	111.2	113.6	55.5	124.2	94.2	116.5	119.5	134.5	55.7	204.5	103.9
NP_067022.1	85.3	100.1	77.5	82.4	104.2	77.1	87.6	104.2	286.2	60.7	69.2	74.8	69.1	56.1	32.8	39.4	86.1	84.2	70.4	54.7	113.3	289.1	129.7	58.5	236.1	139.9	75.1	87.7	114	97.1	119.5	81.1	103.3	142.7	77.9	135	77.4	98.7	82.5	100.2	66.6	106.2	116.5	79.4	74.4	82.7	80.5	86.2	142.3
NP_002559.2	60.9	104.7	88.4	97.3	111.9	59.7	105	107.4	103.4	82.7	85	41.4	73.8	90.2	47.2	56.3	81.9	101.7	91.2	77.8	115	130.9	143.1	93.2	80.6	93.3	87.8	122.9	111.2	109.9	125.5	76.7	102	135.7	108.6	120	85.6	113.3	78.9	157.8	55.1	81.9	116.3	106.3	79.7	99.2	160.4	91.4	145.9
XP_016879141.1	62.3	94.4	74.7	74.1	81.3	70.3	88	94	84.3	67.2	90.2	51.1	71.4	87.4	39.1	47.2	85.5	100	95.6	81.7	103	110.1	119.2	75.6	117.9	105.4	97.6	87.4	131	120.7	104.8	103.5	111.1	111.7	140	120.8	97.4	123.6	97.1	113.4	77.1	98	104.4	113.8	101.4	113.3	204.5	99.2	108.4
NP_001158886.1	125.1	105.5	103.6	91.7	73.4	52.5	103.4	83.7	109.4	121.1	94.4	144.8	100.6	92.8	219.6	151	95.9	91.6	89	99.1	97.3	78.5	102.8	75.3	71	74.6	83.2	131.8	95.9	80.3	99.4	73.5	81.9	111.4	74.6	115	70.1	107.6	72.5	120.2	66.6	73.1	143.7	90.1	83.1	81.3	125.5	73.1	137.4
NP_036333.2	77.7	115.7	97.5	119.5	112.9	81.3	110.1	112.6	117.7	67.5	81.3	59.5	86.6	85	52.5	51.1	88.9	81.6	92.3	78.8	113.3	137.1	117.1	106.9	167.4	128.5	79.3	87.8	78.5	84.6	105.8	108.6	100.6	88.8	95.3	100.6	82.1	103.9	105.5	101	80.9	103.3	95.6	98.7	82.4	100.6	83.5	94.8	110.3
XP_011542031.1	53.6	103.1	84.5	76.8	104.5	75.3	79.3	108.5	99.4	70.3	66.5	40.7	69.9	66.8	33.1	40.9	72.3	77.2	86	61.7	94.3	76.8	102.3	66.1	93.9	170.8	140.3	65.5	141.5	141.9	104.7	101.5	125.9	93.3	141.4	131.8	114.3	136.3	134.3	96.9	61.5	120.5	118.9	143.4	113.7	139.5	91.8	127	90.3
NP_001281074.1	53.9	70	67.8	62.9	74.1	54.7	89	88	77	63.7	96.1	32.8	57.1	95.6	35.1	25.1	92.3	92.1	97	90.1	94.4	60.5	107.4	62.9	64.9	121.4	116.2	69.3	121.5	118.7	103.9	92.7	106.6	124.1	150.6	113.3	94	120.2	90.3	117.1	58.7	88.5	111.6	116.9	77.7	127.8	130.2	98.3	118.2
NP_061830.3	48.6	58.3	80.6	74.7	175.6	77.7	100.1	141.1	108.3	51.8	70.2	46.5	61.2	67.4	38.8	42.4	62.9	61.5	64.7	83.7	82.2	77.6	101	51.9	104.8	104.7	119.7	90.8	140	116	88.3	98.5	93	101.1	147.5	150.1	99	130.9	98	123.3	75.3	111.8	86.7	151.6	91.1	126.5	68.1	109.2	91.5
XP_024310152.1	53.3	106.5	87.3	75.2	79.4	61.8	114.9	95.1	96.3	44.4	90.7	46.3	58.3	75.5	36.7	40.3	83	80.5	82.7	85.8	109.1	92.5	113.6	50.6	108.6	113.5	116.6	89.8	109.5	124.1	114.3	100.6	114.3	93.1	87.7	139	90.7	125.9	94	92.7	66.8	91	129.2	98.9	79.6	126.9	74.2	106.3	103.1
NP_006833.2	70.1	57.5	67.2	72.4	76	56.3	90.7	94.4	96.5	65	78.5	69.1	64.6	70.5	49.2	60.8	68.2	74.5	73.6	78.1	92.9	64.7	115.4	69.4	76.5	95.9	110.8	80.5	134	128.5	106.3	93.5	115.8	130.5	149.3	112.8	95.6	123.8	99.1	150.1	51.5	101.6	98.6	112.5	66.6	115	114.6	103.8	113.9
XP_011518560.1	126.5	102.4	139.5	105.8	113.8	105.7	103.6	117.3	121.4	106	113.4	114.6	94.1	125.6	60.3	68.9	119.4	131.2	102.3	133.6	120	92.7	127.2	97.9	90.7	83.7	89.4	121.7	93.7	109.6	104	95.6	105.9	131.6	102.8	137.7	102.2	124.3	100.3	103.6	125.5	95.4	110.4	99.1	103.4	101.1	81.8	98.6	106.6
NP_001900.1	74.1	109.5	136.4	109.4	76.4	69.6	79.2	101.5	261.3	161.6	155.1	55.1	108.1	105.4	50.3	51.4	125.7	133.3	119.9	122.9	96.8	187.7	102.6	86.8	68.8	63.4	69.3	130.7	67.2	87.7	94.3	72.8	83.5	122.2	73.6	128.4	95	82.4	80.2	129	70.7	85.1	105.1	73.3	76.5	75.8	87.3	82.7	186.1
NP_055018.2	83.9	108.6	116.8	114.3	113.6	106.1	118	112.3	141.1	74.8	84.1	70.4	87.8	83.9	58	52.3	102.4	80.7	89.2	89.3	105.9	108	120.7	93	102.8	111.9	93.6	102.2	82.4	91	96.1	108.3	101.4	125.1	90.6	118.2	101.9	114.2	103	126.8	103.4	98.8	117.8	103.5	101.6	100.6	98.8	101.4	113.3
XP_011529449.1	54.9	79.5	68.5	80.1	93.1	61.1	93.8	95.1	73.3	55.4	76.2	47	63.5	75.7	45.2	35.1	73.2	75.2	80.3	74.1	95.6	89.2	112.2	67.6	83.8	105.5	136	72	144.5	144.1	117.1	100.6	128.1	119.7	150.7	97.6	114.3	103.1	111.1	109.7	64.9	115.5	122	110.9	72	146.7	95.3	107.9	99.4
NP_003277.1	38.3	70.1	63.2	67.7	92.2	49.6	80.9	102.7	80.3	37.9	42.6	26.6	45.7	40	33.2	30.9	42	47.8	52.2	36.4	92.7	107.9	126.1	50.8	73	130.8	98.2	68.5	118.3	139.6	106.8	69.7	118.8	144.4	149.3	107.7	74	120.1	104.1	157.6	47.3	95	97.1	105	74.4	103.7	179.6	113.9	128.7
NP_004719.2	50	54.9	66.3	62.4	86.7	70.6	77.9	92	76	48.1	57.9	33.7	64.5	53.6	31.5	32	61.7	62.8	63.5	53.1	83	100.7	108.8	52.6	91.4	106	88.2	88.1	91.2	112.2	103.2	75.9	101.4	151.5	84.2	105.6	70.4	114.3	92.7	265.4	65.3	95	101.4	101.2	70.7	102.2	316.9	98.3	144.9
NP_150241.2	59	84.7	77.1	88.5	88.5	79.2	102.4	98.9	131.9	71.8	81.9	48.6	74.6	69.3	36.7	50.9	75.3	73.5	71	69.9	87.7	101.1	101.6	75.7	191.3	146.9	115.2	133.8	150.3	110.3	105.9	108.7	107.3	106.9	114.7	150.2	99.4	127.8	100.6	124.4	67.8	113	96.9	121.8	94.1	121.6	78.2	129.7	115.9
NP_001153171.1	603.6	67	173	91.2	38.5	70.8	185.7	37	22.2	196.7	101	557.3	184.3	65.9	358.5	666.2	57.7	53.9	61.8	146	112.6	43.5	51.7	72.2	39.8	39.5	80.2	58.4	56	61.9	60.9	63.4	63.7	59.5	58.5	50.1	58.2	49.3	98.4	40	87.9	58.9	37	39	66.4	43.5	27.2	30.6	24.9
NP_005142.1	83.5	101.6	84.3	85.4	91.2	81	95.9	92.6	95.1	78.6	85.3	75.4	86.1	77.3	85.1	93.4	84.6	80.1	80.5	66.1	110.4	107	100.5	99.1	83.6	99.4	102.8	78.4	94.8	90	102.4	113.1	100.6	121	100.9	120.5	92.2	113.1	87.6	70.8	96	96.1	110.3	95.7	113.1	101.2	122.9	109.7	108.2
NP_001395.1	62.8	96.7	105.9	137.3	120.3	60.7	112.2	128.8	101	74.7	106.7	54.3	86.3	94.4	61.9	48.5	85.6	122.3	122.5	91.5	120.8	125.2	133.9	87.9	95.2	101.5	98.2	118.4	100.3	95.3	118.4	75	108.1	109.1	96.8	111.8	77.2	107.1	77	140	56.6	86.9	110.7	97.1	77.2	103.6	132.7	93.1	133.4
NP_002565.1	60	86.1	75.7	79.5	106.6	62.1	94	95.2	174.6	73.7	88.1	56.1	72.6	86.2	73.4	64.5	91	76.5	86.7	92.4	114	155.8	105.8	84	103.2	96	89.9	72.4	83.4	129	111	84.5	110.7	102.1	110.8	139.3	76.1	110.5	85.4	94.6	79.3	87.1	119.4	107.1	90.9	92.6	110.4	125.8	156.9
NP_001304947.1	138.7	95.3	119.2	134.8	160.3	236.3	122.6	78.5	74.5	93.2	148.9	76.5	99.1	115.2	160.1	130.7	217.3	112.1	132	104.7	72.1	67.7	54.7	132.8	32	55.2	98	107.6	53	72.4	92.6	149.3	78.1	83.6	52.2	61.8	266.9	87.7	146.5	88.2	269.2	108.7	62.4	74.6	170.6	63.1	146.3	112.3	125.8
NP_055121.1	60.5	79.4	83.3	92.4	92.2	67.9	98.7	107.3	92	72.2	96.6	47.5	76.8	92.9	51.5	59.7	98.2	99	94.1	83.3	107.5	86.5	116.8	81.5	116.2	111.9	102.7	90.1	124.7	118.8	106.6	95.6	111.1	115.9	134.1	120.2	98.3	122.8	94.8	103.8	81.2	100.8	100	109.6	92.5	118	107.8	112.6	99.4
NP_000604.1	145.4	138.7	209.3	162.5	112.6	194.6	118.5	90.1	75.9	136.8	151.1	99.6	117.2	134.9	135.6	97.9	171.9	116.9	111.3	163.4	87.4	86.7	78.1	131	55.2	60.7	89.4	120.6	66.1	75.7	88.2	124.5	80.4	91.8	61.3	68.8	175.7	90.9	108.7	81.3	220.3	111.7	79.4	77.7	183.1	69.5	132.2	111.9	83.3
XP_005258006.1	152.2	105.6	105.4	122.7	73	87.8	89.6	96.3	104	186.6	81.7	211.4	111.1	80.9	151.8	192.4	103.5	71.7	74	82	99.8	77.2	91.7	135.8	67.1	87.7	95.4	71.2	103.9	78.5	94	92.2	89.1	89	84.6	102.5	103.5	113.9	88.3	87	99.5	104.2	78.5	85.2	110.1	96.9	64.9	82.8	84.8
NP_000261.2	65.8	103.7	94.1	110.1	95.5	132.8	101	112.5	95.4	44.9	72.4	55.4	66.2	58.6	54.9	103.2	80.5	70.8	71.3	61.4	100.6	94	129.7	72.8	65.6	96.8	106.9	92	97.7	91.3	114.1	143.6	115.1	94.5	69.6	118.4	116	118	121.8	137.2	174.9	108.7	104.8	105.2	164.3	110.5	116.9	109	117.5
NP_982272.2	63.2	86.2	77.8	73.7	100.8	60.9	98.4	105.5	92	45.4	61.7	53.9	53.3	45.9	42.1	72	47	43.3	53.9	48.4	115.1	104.4	118.7	48.7	195.5	139.7	111.9	55.4	129.9	118	115.7	103	116.5	124.9	120.6	123.9	93.2	135	102.4	129.3	62.1	106.6	122.7	136.6	99.8	134.8	94.4	107.4	90.8
NP_002795.2	63.7	82.5	90	106	90.4	66.2	97.5	103.6	106.3	96.8	96.7	55	76.9	87.5	56.1	54.9	93.2	95.6	91.5	88.1	111.3	96.7	113.6	70	140.1	95.5	94.1	91.5	105.7	101.6	105.8	93.6	93.4	118.1	113.1	117.4	82.9	118.4	79	101.5	70.1	82.3	105.5	96.7	78.2	90.1	130	100.6	110.7
NP_006383.2	48.8	61.7	78.9	66.4	87.3	54.1	82.3	103.2	107.2	54.2	69.1	39.2	53.7	57.3	34.1	35.8	58.9	71.9	76.7	48.6	88.9	83.2	110	59.1	157.4	121.1	116	67.3	138.2	150	92.4	91.4	116	118.9	141.5	103.2	87.5	120.9	112.3	147.4	52.2	119.6	88.9	124	87.5	146.4	152.9	92.7	95.5
NP_006089.1	53.6	112.5	85.2	97.8	117.4	66.8	100.8	119.1	87.9	69.9	104.6	42.1	67.7	93.8	39.9	63.7	90.2	125.4	118.3	99	114.2	147	130.3	82	137.5	130	106.6	104.6	113.3	111.3	125.3	87	114.1	114	104.6	117.3	78	126	92.9	125.5	66.2	92.3	100	109.7	90.4	108.6	157.5	102.2	138.4
NP_006254.1	39.7	70.2	56	63.1	75.2	45.2	94.6	97.3	112.4	33.9	56.5	29.5	54.3	53.3	38.6	39.6	63.9	59.2	63.6	54.9	111.6	90.6	105.7	52.9	93.4	93.5	107.7	68.3	101.2	104.9	133.2	80.1	102.3	122	108.4	162.4	87.4	141.8	85.5	101	48.1	82.1	135.2	90.9	73	99.2	58.9	120.1	142.9
NP_001373231.1	134.9	74	78.4	150.1	122.3	196.6	120	111.3	81.6	104.5	112	78.8	120	123.2	138.5	114.7	205.8	121.8	147	143.4	76.7	83.8	75.7	134.4	65.4	60.2	113.2	92.8	56.9	80.6	99.6	146.9	80.7	74.9	53.7	51.9	160.1	71.6	142.7	109	243	115	97.8	81.3	152.5	81.7	141.8	131.5	74.9
NP_003698.1	64.9	88.2	78.1	68.3	78.6	112.2	83.6	82.3	77.1	66.9	74.1	60.2	61.9	66.7	41.2	51.2	71.5	86.1	84.2	70	94.6	95.1	102.3	65.3	124.2	115.2	93	90.8	126.2	110.4	96	90.8	98.7	144.1	101.8	117.8	75.9	120.6	90.8	127.7	82.5	93.7	99.9	104.5	95.1	104.2	226.9	98.8	122.5
XP_006722928.1	71.2	118.5	76	129.7	87.9	117.4	134.6	93.5	141.8	78.6	69.5	67.8	60.5	123.8	71.7	45.5	119.5	81.2	82.2	83.9	78.3	99.1	94.8	53.7	66.3	90.4	81.4	89.9	74	76.2	97.3	62	75.8	101.9	73.5	112.8	79.9	95.2	83	92.6	81.4	101	108.6	78.8	81.4	83.3	58.6	94.7	166
NP_001351612.1	53.3	111.6	90.3	87.1	176.1	68.5	109.6	145	100.9	56.6	82.6	41.4	62.4	76.4	50	32.8	77.5	76	76.6	64.2	95.7	110.9	100.9	54.7	118.2	130.8	117	76.7	98.8	116.5	114	89.4	109.3	97.9	94	122.4	85	125.8	101.7	103.5	60.1	118.6	157.6	126.7	94.2	107.7	79.2	128.3	119.8
XP_006722129.1	56.5	76.5	87.6	85.3	95.3	57.5	88.9	111.1	109.2	37.1	45.9	44.1	56.9	39.9	37.7	64.1	71.4	39.3	52.2	46.2	103.7	88.5	116.2	115.5	129.2	127.3	130.4	48.4	107.5	111.4	112.9	98.9	122.2	130.4	102.5	130.3	87.2	149.8	91.8	83.5	61.4	98.4	117.3	135.2	86.6	133.6	63	100.9	84.5
NP_003592.3	55.7	80.4	69.5	75.5	79.3	75.5	97	95	83.3	56.1	65.2	47.8	62.4	61.3	43.8	34.9	68.8	66	74.2	58.4	85.7	97.8	101.1	63	100.8	121.3	111.8	81.3	139.3	129	100.8	90.6	115.3	127.2	127.8	115.3	100.3	126	120.4	185.9	70.1	115.3	108.4	121.3	92.8	125.4	151.5	113.4	121
NP_001005360.1	78.2	70.6	78.3	75.9	88.8	91.3	73.6	107.4	97	60.4	76.8	60.9	61.6	71.6	36.6	32.5	68.5	61	64.2	55.3	106.2	88.1	102	55.4	119.9	99.5	93.2	66.5	112.9	105.2	89.4	105.1	104.3	106.6	100.6	110.4	93.9	104.4	109.6	94.5	87.7	121.2	99.5	137.4	109.8	145.4	93.3	126.5	60.6
NP_055040.2	80.5	92.8	95.9	88.8	91.9	68.6	96.4	100.3	99	83.1	99.8	61.4	91.8	89.4	71.4	70.2	95.9	93.5	96.7	82.2	99.3	94	117	93.6	105.1	94.7	102.7	104.3	118.9	116.2	107.9	97.2	106	117	110	128	88.1	115.9	94.9	116.4	85.4	95.5	113.6	113.2	93.8	108.3	118.2	104.1	111.2
NP_000959.2	56.3	90.2	92.6	94.7	122.6	59.6	104.5	136	101.8	72	92	42.1	67.3	79.9	34.7	35.1	76.4	96.5	86.9	76	121.9	103.6	151.6	84.7	110.2	101	113.9	92.9	125.1	114.9	124.4	81	123.6	133.4	113	130.3	82.7	133	96.9	153.3	58.9	99.8	103	111.1	88.4	125.8	151.5	124.4	112.3
XP_011534403.1	138.3	113.3	123.3	120.2	83.4	137.3	117.4	96	129.2	113.8	105.6	113.6	143.5	117.4	86.2	118.2	131.6	100.9	123	123.1	92.5	82.6	90.8	159.5	74.4	91.5	68.6	88.6	64	75.2	85.4	94.7	86	81.6	81.1	88.7	105.1	84	105.4	94.2	161.6	101.9	86.5	97.3	93.5	80.6	72.9	99.2	95.6
NP_006746.1	45	136.9	90.3	66.2	70.2	44.6	82.8	102.7	119.2	115.8	80.6	36.7	70.5	68.6	37.6	45.4	81.2	77.7	85	67.9	92	78.5	105.2	75.8	88.8	125	133.7	67.6	154.4	137.3	99.6	98.2	130.9	84.2	133	126.7	117	156.1	94.1	88.2	61.6	118	93.5	116.3	132.4	153	69.5	99.4	123.7
NP_002499.2	129.4	114.9	115.1	110.9	73.1	193.3	87.8	98.1	89.6	124.4	80.6	122.7	136.7	94.1	112.7	65.5	91.9	72.5	90.9	102	85.2	227.1	89.5	189.3	86.4	82.7	98.9	78.6	63.4	108.9	97.1	106.4	93.5	93.8	68.2	85.3	207	76.3	147.7	97.9	132.1	119	95.5	88.7	91.9	101.6	72.7	122.1	83.4
NP_001034679.2	63.5	99.7	93.6	85.4	100.8	92.5	105.4	98.2	109.4	68.8	74.5	50.4	75.9	67	41.4	67.5	66.9	75.6	82.4	54.3	97.7	121.5	118.8	77.7	134.9	120.1	84.1	91.1	103.3	104.8	98.9	87.8	101.4	116.2	107.8	126.6	83.6	117.5	96.1	94.4	96.1	97.8	144.2	113.1	106.5	108	102.7	98.8	100.5
NP_061936.3	57.5	87.2	76.2	81.6	84.3	68.2	94.6	87	171.5	57.3	69.3	46.7	65	66.6	34.9	60.9	62.6	73.6	78	72	103.1	94.6	107.1	81.1	119.4	134.2	112.5	81.9	124.1	118.3	114.3	87.1	101.8	110.6	133.8	138.7	80.1	123.8	99.2	91.5	74.1	102.8	96.1	150.4	96.7	126.4	66.6	106.2	84.5
NP_001269091.1	59.5	95.7	92.4	78.2	130.9	65.5	103.4	113.5	98.7	58.1	67.5	51.6	66.9	64	51.8	42.4	64.3	62.7	67.5	68.5	97.7	103.2	113.2	58.3	112.9	117	128.9	77.2	130.9	129.2	117.9	95.8	110.6	113.2	109.4	145	90.1	144.4	102.7	92.5	107.7	112.3	146	149.2	101.2	141	62.3	97.7	102.3
NP_002624.2	214.5	106	121.5	111.9	80.4	69.3	102	79.7	79.3	213.1	77.8	373.8	160.6	63.2	447.4	299.9	76	68	68.5	90.5	94.8	59.1	90.7	83.9	55.2	61.2	95.6	66.6	88.3	88.4	83.6	85.1	86.9	92.8	88.3	93.1	81.5	92.9	88.2	78	87.3	89.9	90.9	76.8	106.9	91.1	59.9	67	63.9
NP_066952.1	55.2	74.3	93.9	106.8	65.5	48.9	107.7	88.5	147.1	56.1	81.9	55	69.8	66.3	39.5	35.8	78.3	98.5	97.5	69.9	83.7	102.8	123.3	76.9	53.2	89	68.7	87	64.9	67.9	106.1	62.4	76.1	175.3	63.5	170.5	80.6	94.8	72	156.9	57	67.8	141.2	83	73.2	73.8	147.8	87.4	218
NP_006750.3	150.4	109.7	113.1	91.3	92.7	63.5	99.8	95.1	130.9	125.5	67.3	223.1	131.7	65.4	231.6	236.5	68.3	62	66.1	95.3	104.3	96.8	111.2	85.5	83.3	79.6	97.8	71.5	99.6	94.9	93.9	88.1	103.7	96.7	91.8	98.7	80	98.5	102	78.2	77.5	108.6	104.3	99.8	113.8	97.2	67.6	86.7	89
NP_004484.1	59.2	86.6	67.9	69.2	90.4	70.8	91.1	90.1	96.1	67.8	74.5	51.7	65.3	67	44.8	57.8	79.7	69.9	83	76.7	131.7	176.5	95.8	69.2	184.2	201.1	98.6	67	119	104.1	91	82.1	107.7	123.3	117.5	112	84.8	114	98.9	86.2	68.3	98.9	162.1	109.6	91.5	109.2	99.8	96.5	110
NP_001284478.1	69	94.7	92.2	94.7	92.3	64.6	94.1	98.7	98.3	78.5	87.1	53.7	83.2	73.8	53.1	51.2	80.7	112.1	112.9	74.8	101.7	115.3	129.2	103.3	110	92.8	99.2	96.7	108.2	103.9	109.8	96.1	108.3	139.8	104.1	112.5	80	113.2	93.8	135.6	70	98	110.3	114.4	85.4	116.1	112.6	87.7	124.1
NP_004530.1	69	94.2	101.2	90.2	96.7	62.8	93.2	101	124	100.4	114.9	55.2	89.8	119.1	48.2	43.8	89.9	127.6	116	104.9	116.6	101.6	118.2	109.1	93.2	98	90.5	116.1	108.3	95.8	100.8	89.5	96.7	135.2	117.8	126.7	78.1	112.2	79.3	105.9	67.8	89.8	89.3	134.7	70.8	113.5	122.8	89.4	120.7
NP_036335.1	69.7	50.9	82.6	73.5	74.4	56.7	80.5	68.6	77.9	70.1	61.9	70	81.2	57.4	85.2	50.2	70.7	53.9	64.1	57.6	86.4	64.2	72.3	79.1	68.2	119.4	70.7	53.1	102.1	76.8	81.9	73.8	68	233	87.9	82.9	63.3	79	72.9	412.1	75.2	92.1	100.7	112	82.9	78.4	77.8	71.4	123.8
NP_003281.1	59.6	114.5	77.5	132.2	91.1	95.7	154.5	96.2	112.6	56.8	83.8	43.7	63.8	83.5	47.7	38.6	94.1	76.4	86.5	78.3	81.9	110	114.7	57.2	71.5	99.6	107.4	97.6	95.3	107.5	118	93	99.9	100.8	87.3	136.8	84.7	110.2	99.3	108	98.3	110.9	128.6	108	98.1	105.1	57	105.2	183
NP_060697.4	75.2	95.2	77.9	74.8	84	64.7	99.9	102	126	72.1	76	55.1	65.1	80.1	43.6	44.2	71	67.2	79.1	71.5	104.6	102.3	101	64	143.7	106.9	128.1	132.9	134	114.2	114	101.4	107.6	87.7	114.8	123.3	90.9	129.5	89.7	94	66.2	95.2	109.1	115.3	102.4	119.6	91.7	98.9	89.4
NP_000960.2	62.3	109.5	89.3	96.2	116.5	58.3	99.5	122.9	93.6	73.9	89.9	56	69.7	80.7	42.2	30.7	73.5	100.3	94.6	75.2	135.6	107.9	140.2	84.6	110.5	139.5	103.6	91.6	107.7	112.6	127.8	77.8	115.3	122.2	110.7	121.2	75.2	130.9	92	143.8	54.4	92.4	102.5	116.9	82.4	119.3	133.6	100.8	119.3
NP_001145.1	87.4	178.2	116.2	103.4	150.9	74.5	115	132.2	183.5	110.9	75	56.8	106.5	79.8	43.4	44.1	93.2	63.1	87.3	90.4	97.9	203.3	103.4	148.8	111.9	132.9	85.9	98.7	97.6	97.7	91.9	100.1	85.6	102	97.4	108	101.1	94.3	91.7	105.5	117.8	91	83.5	94.9	89.1	97.5	69.7	93.1	137.7
NP_001310912.1	73.5	118.8	84	101.2	63.5	97.4	97.3	82.2	88.5	159.6	239.2	71.9	124.2	220.1	55.7	44.8	237.2	263.3	240.6	232.3	72.6	82.4	86.8	179.1	54.3	73.7	78.3	169.6	67.4	70.4	85	81	84.4	76.3	69.9	126	90.2	73.6	84.4	82.4	85.9	86	91.1	82.1	85.9	71	83.5	91.5	104.8
NP_001104262.1	45.5	44.7	56.7	66.2	114.4	64.6	76.6	135.2	75.8	52.2	51.4	39	55.5	51.4	26.8	26.3	40.8	48.8	70.4	55.7	105.6	45.1	127.3	87.1	67	102.2	217	46.3	144.4	215.5	118.7	134.8	178.6	67	137.8	85.2	178.6	88.8	189.9	76.4	70.7	183.3	100.4	117.4	71.3	211.3	46.3	153.6	64.3
NP_004235.4	159.7	126.5	415.3	183.3	73.8	78.6	153.8	121.1	111.3	54.1	59.6	48.6	97.4	57.5	69.1	40.2	72.2	62.2	67	96.2	145.1	85.1	123.7	69.9	56.7	92.9	59.5	107.4	42.6	50	67.9	93.8	78.8	232.6	72.4	80.7	120.1	82.5	57.4	219.2	73.6	60.4	52.3	62	62.2	51.4	156.4	78.2	185.6
XP_011517248.1	47	64.8	59	51.9	80.8	46	84.8	96.6	87.3	36.5	52.3	42.6	36.9	32.8	31.3	34.6	115.4	39.4	45.5	50.3	97.6	127.4	87	35.8	189.8	105.9	136.9	50.2	161.6	151.7	86.8	87.4	83.6	137.9	183.5	112	64.7	130.3	77.8	123	47.4	110.9	57	180.3	69.1	140.2	91.2	140.4	93.8
NP_002878.2	69.5	108	95.5	94.4	94.6	77.2	97.4	103.1	121.7	90.5	99.2	60.9	82.3	89.1	50.3	72.9	90.5	107.6	105.3	86.2	106.5	108	112.2	97.4	130.5	99.2	84.6	114.4	106.8	93.6	102.5	95.9	90.6	116	93.7	114.8	72.2	111.6	87.5	124.2	74	84.5	106.5	95.3	85.7	93.9	159	91.9	117
NP_005498.1	48.6	38.2	81.2	65.3	156.3	54.9	126.7	124.8	107.8	45.1	80.9	26.2	41.7	68.8	32.6	38	68.2	74.4	72.6	67.7	99.7	60.6	112	41.2	90.6	84.7	112.5	74.9	120.8	114.7	133.2	86.6	108.1	118.1	110.7	145.1	97.6	124.8	91.6	118.7	50.4	101.1	177.1	137.2	48.1	137.7	107.7	101.2	134.6
NP_057018.1	54.7	64.9	65.8	66.6	85.3	64.3	78	94.1	85	55	66.2	42	54.4	66	25.8	37.7	68.1	78.4	80.7	95	97	74.3	106.8	58.3	131.9	130.1	117.4	68.8	133.7	145	92.9	86.3	119.6	120.4	154.2	103.9	95	128.9	108.1	140.5	65.6	114.9	87.7	115.5	82	132.6	157.6	91.9	96.1
NP_001005362.1	66.2	78.9	90.9	85.1	101	70.5	95.2	102.3	103.7	60.8	84.3	50	75.4	78	50.8	49.1	99.6	73.3	80.2	77.1	104.1	88.4	121.8	81	115	116.2	112.7	78.2	118.9	113.1	105.2	94.7	112.4	118.7	123.1	129.3	91.2	128.2	91.2	85.7	85.5	108.2	106.4	123.8	88.5	128.2	84.9	99.7	87.1
NP_001702.1	58	112.3	143.1	313.2	111.9	399	261.4	321.2	150.6	151	40.1	47.1	209.2	55.8	41.2	36.1	58.2	35.6	34.3	45.7	73.4	152.8	102.3	209	63.6	76.1	104.4	44.2	46.9	55.5	103.6	95.1	79.1	61.6	55.3	82.2	154.8	73.3	104.6	112.5	457.1	155.7	120.5	67.6	125	60.4	60.9	87.6	59.7
NP_001276033.1	59.1	121.6	91.2	109.5	152.8	82.2	103.7	142.5	105.4	78.7	79.7	45	75.1	61.8	37.8	60.1	77	71.6	76.2	76.5	167.4	142.9	126.4	79.8	192.5	139.8	97.6	86.7	99.3	103.6	115.3	76.8	109.7	116.3	111.8	101.2	86.3	108	98.9	100.4	80.8	101.5	95.1	111.9	94.1	98.3	75.7	109.8	117.6
XP_016865312.1	98.8	112.9	100	87.9	138.7	66.9	103.7	114.2	127.4	108.1	97.2	116.5	109.8	80.4	103.1	103.7	87.5	102.6	95.3	93.8	98.9	211.5	99	87.6	246.6	167.7	96.8	92.3	101.1	105.4	99	71.8	104.7	103.9	89.9	113.9	73.1	102.2	96.1	132.1	59.4	105.3	144.7	87.9	89.5	93.2	164.6	97.4	125.4
NP_115914.1	100.7	92.2	147.4	129.1	89.3	97.4	133.1	71.4	183.3	101.1	104.1	62.4	92	88.7	56.3	61.9	136	98	91.1	97	89	78.3	95.9	94.2	177.8	91	81.8	141.6	71.2	64.1	94.4	108.7	87.7	138.2	90.9	93.8	91.9	95	87.8	91.5	130.8	80.3	112.2	97.3	82.6	102.1	109.3	89.8	107.4
NP_005328.2	42.4	79	73.7	78.5	157.5	74.2	85.6	135.9	108.3	35.6	42.1	32.5	49.1	39.6	39.8	45.7	44.5	35.5	48.8	34.4	95.4	114.5	112.8	50	172.6	173.6	136.8	51.4	153.4	129.6	103.1	95.4	101.7	138.7	137.4	122.4	83.6	117.4	91.9	115.2	71.1	110.2	116.9	154.3	115.3	139.6	81.1	106.1	85
NP_006057.1	65.4	111.4	92.8	98.8	132.1	63.6	108.7	92.3	172.9	79.4	88.3	56.5	81.4	78.5	40.5	39.7	91.2	80.3	61.3	77.6	116.3	110.6	142.5	128.4	69.2	81.6	89.7	79.6	98.3	109	117.2	87	91.7	136.1	120.3	140.3	82.5	114.4	85.2	110.7	72.9	94.4	116.3	99.1	96	106.7	62	101.1	152.9
XP_011534877.1	92.1	92.2	71.3	80.2	86.5	94.7	90.1	95.2	85.8	91.6	136	84.8	92.9	155.3	48	61.4	115.6	129.6	131	114.9	90.8	84.6	106.4	83.2	99.7	89.1	75.7	105.5	74.4	99.5	88.9	103.2	87	99.7	89.6	112.6	87.2	106.6	99.7	108.6	90.3	88.6	103.2	94.7	86.5	100.2	100	93	88.8
NP_705694.3	69.8	115.2	80.8	71.4	37.4	50.3	9.8	13.8	17.3	809.8	67.2	58	1064.3	83.7	60.4	51.2	45.7	12.7	13.8	127.1	45.2	57.4	34	204	47	10.3	55.8	73.9	58.7	67.3	101.1	80.8	57.5	54.4	55.1	117	73.3	53.7	48.8	48	83.4	51.7	50.9	718.7	78.6	45.2	13	51.2	9.1
NP_002071.2	107	102.3	68.7	79.6	82	60	74.1	84.2	88.1	112.1	83.4	167.4	107.7	69.1	156.2	111.3	81	69.6	81.9	86.5	88	113.8	91.7	85.8	182.7	171.4	101.1	77.7	100.6	95.7	82.5	71.3	121.5	102.6	80.5	94.3	76.8	85.1	116.4	138.7	63.6	156	74.9	96.6	139.7	100.8	108.1	84.9	135.1
NP_001729.1	135.5	85.3	37.2	81.6	90.9	265.5	41	27.1	65.7	23	101.3	114.2	87.2	58.3	111.9	258	138.6	82.8	51	22.1	69.9	40.7	41.4	102.8	47.1	31.4	110.5	62.1	40.9	61.6	87.6	333.6	86.1	54.8	76.5	54.9	225.9	63.3	141.2	70.4	424.1	96.6	58.4	58.9	264.8	60.8	113.8	129.9	42.8
NP_056083.3	77.8	100.6	123.2	105.8	110.2	93.9	89.2	99.2	124.2	78	72.9	54.1	86.7	60.9	45.6	47.7	67.9	66.3	71.2	55.7	92.9	146.7	116.7	84.6	154.8	123.2	93.1	89.2	124.1	103	96.7	93.3	98.9	142.5	110.2	120.3	95.5	120.4	95.3	118.9	84.8	86.6	100.1	99.1	98.8	100.3	112.3	97.2	93.6
NP_005713.1	100.3	97.8	101	69.6	105	58	98.1	118.8	105.4	55.3	56.1	65.6	90.5	53.3	98.2	236.8	46.9	56.8	62.7	52.3	95.8	112.7	103.9	54	115.2	141.2	121.5	62	111.3	103.8	105.5	82.5	92.1	105.5	89.2	137.4	71.1	132	100.8	73.9	59.1	91.7	111.1	112.3	104.1	110.4	72.1	102.4	101.1
NP_004146.1	51.4	94.7	58.5	66.2	84.1	50.7	95.4	114.7	89.5	55.7	55.5	46.4	48.2	41.1	39.6	31.8	49	37.3	44.7	42.2	128.1	130.7	155.5	56.2	88.6	77.7	122.1	78.4	128.7	149.5	196.8	96.6	141.6	131.6	170.8	184.8	98.8	131.9	110.7	153.1	55.3	121.8	181.4	107.3	99.6	147.4	68.5	99.8	146.3
XP_016867690.1	83.2	133.7	169	134.4	99.5	219.8	108.1	112.1	121	89.5	65.2	62.6	97.2	63.3	51.9	46.1	81	56.1	73.5	71.3	103.9	269.1	91.6	106.9	93.4	90.4	83.7	103	59.9	104.2	78.3	88.9	89.4	103.7	63.9	93.5	186.5	79.6	126.9	91.2	107.6	98.8	109.6	77.9	91.1	88.6	96.3	106.2	185.1
NP_001365501.1	76.9	106.2	93.9	96.8	92.6	70.5	94.2	100	105.9	95.6	97.2	59.1	79.5	78.1	41	42.6	82.5	95.8	84.5	76.5	131.5	116.3	124.8	94.9	127.2	101.6	82.8	107.3	99.3	100.4	110.2	85.1	101.6	124.6	101.4	108.8	76.1	115.2	86.8	128.4	63.3	83.9	100	101.9	84.4	99.4	181.2	98	92.9
XP_011526487.1	61.3	79.1	86.6	81.4	91.5	75.4	87.7	107.9	88.3	50.2	59.7	54	55.2	50.9	49.2	54.4	54.1	55.8	59.2	110.8	98.8	119.5	119	54.7	138.9	97.7	117.2	61.5	121.1	122.8	117.4	107.4	128.7	120.3	107.6	123.3	104.4	124.7	108.2	102	71.2	121.6	107.3	118.3	106	147.1	78.1	95.6	81.4
NP_001311233.1	83.8	120.6	92.2	124	170.6	84.3	107.5	168	144.5	66	63.5	70.9	80.8	64	46.2	43.4	56.7	57.1	62.1	50.8	152.3	204	148.6	119	224.3	122.2	82	72.4	94.6	84.3	139.1	88.7	110.5	82.8	79.1	80.2	85.3	99.2	107.7	108.8	73.9	105.3	92.6	103.6	94.7	107.2	78.9	106.4	85.2
XP_005267462.1	112.3	110.2	81.2	122.5	136.3	227.7	168.7	142.2	133.7	102.7	157.9	74.8	123.4	103.7	49.9	56.1	138.7	107.9	152.8	121.3	85.7	115.5	64.2	146.6	79.6	76	97.7	153.3	60.2	71.4	96	166.4	80.8	83.3	75.8	70.7	166.3	65.5	127.3	82.6	156.3	122.7	97.8	80	98.2	81.1	91.4	151.3	114.3
NP_002818.1	56.9	63.3	47.7	50.1	99.7	65.6	98.1	93	106.5	44.2	60.6	47.3	37.3	78	30.6	43.7	69.8	45.1	53.6	42.7	103.9	123.2	81.7	41.6	146.9	107.8	98.1	71.6	102	99.5	104.4	80.6	80.7	157.2	98	117.2	51	124.3	75.7	220.3	56	90.4	97	140.2	70.4	123.9	66.3	101.5	167.4
NP_542165.1	54.8	97.4	86.1	81.2	84	64	124.3	99.5	93	71.5	91.2	42.8	69.7	87	49.8	37.3	85.6	87.4	86.2	88.9	97.1	105.2	113	80.7	110.8	101.9	119.7	96	141	129.7	111.1	90.3	110.4	124.8	147.1	127.9	88.5	135.5	105.8	98.8	64	106.3	102.8	133.5	91.2	148.2	85.5	103.5	120
NP_005312.1	16	10.3	32	32.6	106.5	30.6	73.2	107.1	53.6	24.5	48.4	14.1	21.1	44.7	12.3	10.6	39.1	46.4	52	38.2	99.7	12.4	115.3	45	13	18.9	212.9	13.6	176.7	215.6	84.4	68	165.2	86.4	181.2	115.9	144.3	68.5	163.3	94.7	32.5	157.6	86.9	126.7	22	208.6	82.8	160.9	56.3
NP_003671.1	73.4	101.6	90.8	104.2	126.8	80.4	104.1	122.9	121	72.9	83	65.2	68.2	82.1	55	52.6	84.6	86	84.3	73.7	147.7	107.6	119.7	93.6	96.9	102.3	87.5	87.6	88.5	96.5	125.5	97.7	105.4	104.4	91.3	129	90.7	114.7	96.8	133.9	65.3	100.1	113.9	118.7	98.3	100.2	106.9	99.7	121.7
NP_066997.3	56.1	84.4	63.9	62.4	79.8	66.6	91.8	90.7	84.6	69.4	83.9	46.6	61.5	76.6	42.4	49.4	86.5	82.3	86.3	73.2	92.3	86	101.4	64.1	111.7	119	121.1	83.7	152.1	138	108.3	95.4	110	121.7	158.7	101.1	92.3	110.4	109.6	116.4	79.1	99.4	108.4	108.8	78.2	125.5	113.4	104.1	100.9
NP_002129.2	38.1	47.8	58.1	57.8	77	42.4	86	92.3	75.3	51.9	64.1	32.1	41.9	54.3	27.7	26.7	57.3	75.8	75	53.9	95.6	70.8	117	52.6	73.3	102.4	122.5	61.9	164.6	159.9	107.1	85.5	119.6	107.4	188.7	126.6	91.4	125.9	98.3	139.8	45.2	94.5	106.2	129.7	80.9	139.1	126.3	100.3	110.7
XP_006715869.1	54	76.6	82.5	81.9	94.5	74.2	113.1	100.5	88.5	70.8	87.4	36.8	69	86.4	47.7	56	73.8	76.1	86.1	88.1	93.8	114.4	108.7	61.7	120.5	108.2	136.8	83.4	131.3	132.5	122.7	101.8	103.8	95.3	134.9	124.8	91.9	120.5	112.2	99.4	82.3	108.2	147	123	91.2	132.6	78.8	113.2	119.6
NP_003534.1	31.6	98.7	53.1	51.4	71.3	58.2	65	103	58.4	34.9	43.8	30.7	41.8	42.5	23.3	34.7	40.2	37.6	59.1	37.1	86.8	87.6	103	46.6	113.8	221.5	140.3	39.6	173.3	163.6	101.5	99.7	130.8	81.8	131.9	107	100.2	161.5	126.1	70.8	39	134.2	90.4	143.4	83.7	193.6	78.8	135.6	59.8
NP_001245218.1	152.7	165.9	89.8	106.3	81.6	174.5	81.5	64	75.3	147.7	142.4	155.1	150	137	118	184.3	212.5	133.4	111.1	112.2	83.4	64.8	92	208	50	50.6	99	74.3	53.2	80.5	84.3	249.1	97.6	77.1	81.8	72.7	150.3	80.9	125.9	73.9	272.9	107	67.8	71	182.1	67.1	77.3	113.3	49.7
NP_001193411.1	48.3	86.4	78.3	74.4	90.2	71.5	94.1	92.5	77.5	39.3	47.7	37.2	51.1	53.5	34.6	41.8	56	45.7	55.8	65.6	107.7	96.9	109.3	52.3	173.7	158.6	128.5	52	127.9	118.5	104.3	93.2	106.9	108.1	114.3	134	86.1	145.1	100.6	109.3	62.7	110.1	136	128.6	95.7	130.8	102.8	111.6	84.7
XP_005269798.1	74	129.1	122.9	81	93.3	77.8	90.4	103.7	105.5	71.8	69.2	71.8	84.4	58	50.4	60.9	66.1	54.6	62.6	58.7	91.1	146.8	109.2	92.3	213.5	140.3	93	69.5	123.8	154.9	92	105.5	106.7	158.4	135	115.1	84.5	116.6	90.1	133.8	77.1	105.6	101.2	111.6	99.1	117.7	87	87.3	86.5
XP_005254127.1	83.6	108	110.4	101.5	110.2	74.3	98.5	117	105.4	76.6	74.7	85	94.3	82.9	65.1	67.9	72.2	67.3	68.2	72.9	122.3	134.5	129.5	81.4	90.9	88.5	84.6	80.4	90	102.1	114.5	100.2	111.4	123.9	75.6	123.2	90	120.2	95.1	106.8	85.6	85.9	84.3	98.5	91.7	91.3	117.5	91.4	99.4
XP_016879016.1	216.5	73.7	92.9	98.2	39.6	54.9	51.1	27	25.3	359.7	71.8	601.2	311.3	30.3	813.1	576.4	28.3	8.8	21.6	100.6	58.4	40.2	42.5	74.9	56.7	15.2	68.9	42	47.1	52.8	51.9	59.7	82.9	69.2	49.3	47.7	74.6	49.3	119.4	56.2	45	139.7	77.3	67.8	87.7	63.3	8.8	7.8	8.5
NP_056988.3	76.6	75.2	95.2	93.4	109.4	69.6	101.8	112.7	94.7	94.9	77.1	77.7	79.3	65.6	45.7	47.1	75.6	98.4	93.2	60.3	123.4	87.5	119.8	85	98.3	79.8	94.5	109.9	99.4	106.1	115	87.5	105.7	125.3	105.1	110.1	89.7	106.2	93.3	147.7	65.7	93.4	108.9	102	81.5	101.5	96.5	91.6	162.9
NP_778253.2	50.8	44.3	62.2	75.2	47.9	64	63.1	53.8	45.4	75	711.9	49.7	63.1	448	42.3	33	643.8	544.7	477.7	651.4	66.6	82.5	66.3	77.3	174.6	46.2	44.6	160.6	52.5	51.5	53.9	57.2	70.9	69.3	57.8	61.4	61.7	57.8	50.1	76	58	52.8	47.7	52.2	59.7	47.7	60.7	43.9	51.1
NP_110437.2	90.8	247.2	149.9	180.2	272	98.4	143.2	171.4	153.1	59.3	63.1	44	112	50.3	45.8	38.4	44.4	41.9	43	35.6	470.9	238.5	289.5	151.6	168.7	68.6	45	60.8	38.7	46.1	250.4	46.5	198.7	88.1	49.8	66.1	68.3	112.1	71.6	77	48.4	89.3	110.4	50.5	48.6	56.3	130.9	141.7	89.7
NP_000080.2	99	79.8	102.3	145	169.3	292.7	173.7	191.3	129.1	83.9	54.5	48.7	144.2	71.3	60.3	46.2	72	30.5	46.2	44.4	102.7	66.2	94.1	89	57	100.4	91.9	176.6	52.6	77.5	111.3	209.3	120.8	48.2	71.7	51.2	198.2	59.1	118.1	79.4	120.5	64.8	75.1	83.9	108.4	83	64.7	163.9	54.2
NP_001353299.1	55.2	57	57.1	59.7	49.7	39	76	79.6	69.9	53.8	58.9	57.4	51.6	53.4	37.4	38	59.6	63.2	62.6	60.1	84.2	105.3	101	57.4	98.6	113.6	89.3	70	175.2	82.9	97.7	64.9	90.1	170.8	183	104.8	77.1	113.3	65	262.8	41.5	78	82.8	94.7	59.8	99.6	262.8	102.9	98.6
NP_000884.1	147.1	130.5	107	142.6	131.1	171.1	136.1	105.5	85	130	138.2	77.3	106.2	136.9	131.9	110.3	221.6	116.1	137.1	142.6	88.4	90.7	64.5	107.7	52.2	57	102.2	116.2	64	84.5	96.6	142.8	74.3	76.9	52.5	63.3	166.8	87.3	106.1	76.8	222.1	108.1	76.8	65.1	166	53.3	116.8	119.4	114.2
NP_002717.3	91.6	104.8	102.9	82.9	102.4	72.2	94.1	97.4	125.7	108.3	105.3	104.8	94.6	98.4	115.9	99.8	106.1	89	104.8	96.9	110.5	88.4	103.6	87	98.7	99.4	91.9	103.3	108.3	107.1	96.5	87.9	93.2	109.5	106.9	120.9	81.2	109.7	93.8	89.5	92.8	96.9	90.8	104.1	103.2	115	84.8	101	94.7
NP_919223.1	40.1	54.4	64.6	63.1	85.1	48.6	87.3	93.2	89.7	60.8	70.8	30.5	59.9	74.8	33.4	29.2	66.2	70.6	66.2	62.5	93.7	62.2	115.4	57.1	80.6	117.8	115.4	65.1	125.6	142.9	111	84	120.4	124.9	142.1	110.8	92.3	120.2	108.5	130.7	48.4	112.3	93.7	116.4	77.9	132.8	119.4	111.1	97.4
NP_001279.2	54.1	107.2	104.6	100.6	92.5	54.1	114.9	110	111	56	96.3	34.1	56.8	103.9	28	28.1	87.5	98.8	93.1	88.9	114.8	84.6	122.3	53	92.3	95	123.1	93.7	136.7	120.3	137.5	90.7	112.2	119	97.1	158.6	83.7	140.4	102.9	73.9	55.8	102.2	126.1	136.5	104.7	137.4	90.1	126.3	128.3
NP_005311.1	22	12.3	40	38.2	94.8	36.1	68.1	126.1	57.4	24.8	44.3	16.5	22.7	35.9	17.2	25.2	29.7	37.9	40.6	30.3	103	15.1	125.6	35.7	16.8	22.6	186.2	31.7	186	186.7	119.5	101.8	180.2	63	193.1	67.8	156.1	72.5	171.4	67.1	43.9	136.9	94.7	109.3	23.5	191.2	61.9	128.4	63.5
NP_001093131.1	61.3	78.1	87.1	86.1	85.4	63.7	96.8	120.8	97.8	71.5	86.8	44.6	76.7	67	41.8	36.7	60.5	104.1	101.2	59.7	104.4	90.5	129	82.7	95.4	108.5	89.8	100.9	104	101.9	108	84.4	115.7	127.9	118.6	128.6	85.8	126.3	78.5	105	61.7	78.8	80.5	93.1	73.2	91.9	132.2	98.9	119.8
NP_006175.2	59.7	97.3	86	100	117.3	86.3	114.9	104.5	131.7	140.1	115.5	48.4	94.3	100.3	41.6	49.4	124.7	113.8	109.8	97.5	90.6	110.8	107.7	110.3	146.7	115.7	76.7	106.2	75.3	81.3	103.4	76	91.5	114.4	105.8	98.7	79.2	91.7	88.4	113.2	86.7	91.9	96.1	107.8	71.5	88.6	76.6	106.6	138.5
NP_002044.2	33.3	58.9	52.3	64.3	58.4	38.5	90.4	89.9	285	32.9	47.8	21.6	45.7	40.6	37.8	19.3	41.9	44.1	54.7	41.2	83.4	164.6	72.9	45.8	69.2	64.8	76.3	127	64.4	97.4	92.9	80.9	79.6	240.4	73.5	219.1	68.2	113	75	199	39.5	62	69.1	53.7	66.5	81.7	58.7	133.7	303.9
XP_005267463.1	126	197.5	123.5	144.8	128.7	242.9	113.2	142.1	140.5	95.1	76.1	96.2	107.9	79.4	58.1	67.3	112.2	67.3	86.5	88	101.3	168	82.6	163.5	114.2	102.4	85.4	90.9	63.5	98.7	85.3	108.4	86.6	83.8	66.9	73.1	178.2	71.7	113.4	91.2	164	110.6	93.7	77.3	110.7	69.5	80.8	112.3	142.2
NP_001158287.1	51.5	65	60.8	65.8	85.8	48.3	96.8	99.9	75.6	59.1	78.3	44.5	54.8	72.2	35.7	44.8	74.9	92.4	92.1	74.4	88.5	65.7	101.2	57.8	89.9	104.4	116.9	75.6	125.4	131.6	108.6	87.7	115	121.5	140.2	103.1	102.2	97.1	107.1	136.7	52.4	107.2	107.9	118.3	57.5	123.6	102.2	118.4	137.5
NP_000134.2	93.2	100.4	106.1	82.9	103	69	87.6	100.3	117.4	119.5	100.3	128.7	134.5	92.5	172.7	122.4	100.8	97.6	103.6	100.7	110.3	100.4	91.4	104	176.6	192.7	96.1	76.4	104.9	99.1	98.5	80.7	105.4	94.2	102.5	90.5	73.2	103	106.1	96.1	69.3	110.5	101.9	93.3	97.5	87.2	102.4	88.5	102.4
NP_002794.1	70.6	89	89.8	88.3	96.9	74.1	99.5	87.1	105.7	91.6	103.3	54.7	83.7	97	65.4	55.4	92.2	117.3	110.5	83	110.9	107.3	110.1	74.2	136.6	108.2	97.4	102.6	100	101.6	112.8	87.6	98.5	117.5	119.4	121.2	85.8	120.8	87.4	112.2	77.6	88.6	121.1	106.9	82.4	101.1	129	100	137.3
NP_000217.2	125.5	106.2	69.3	116.8	108.5	128.1	70.1	131.3	88.7	50	170.9	108.8	62	64.3	190.2	78.5	59.5	72	119.3	65.7	77.9	114.7	102.7	101.9	145.5	80.4	181.6	106.4	66.1	58	60.8	104.3	100.6	85.3	71.3	84.6	141.1	43	60.3	105.3	71.5	74.6	162	78.6	82.1	63.1	83.8	95	96.6
NP_002936.1	55.9	70.7	63.1	53.7	72.4	54	94.7	83.4	73.1	59.8	82.5	50.1	63.3	85.7	36.9	39.4	80.7	70.3	77	65.1	76.7	78.7	95.5	76	117.6	149.2	128.5	64.7	154.2	186.8	100.2	113.7	111.6	129.4	158.8	132	88.6	131.2	114.7	129.2	59.1	133.4	85.6	149.8	119.4	167	73.3	121.9	111.8
NP_036437.1	145.3	120.4	151.4	108.8	125.8	86.5	107.1	111.6	110.6	77.7	83.3	99.3	95.5	87.8	54.4	48.5	116.1	76.2	81.1	105.5	117.5	92.3	136.6	108.6	84.5	81	84.9	97.5	73.3	86.3	92.9	142.6	106.1	128.8	97.9	113.3	105.7	105.1	93	119.8	96.3	90.4	106.9	103.1	83.7	92.7	86.1	96.3	114.1
NP_002716.1	123.5	104	71.4	138.7	63	389	101.8	124.4	58.2	290	126	102.6	289.3	241.1	188.6	93.5	234.8	137.3	133.6	225.5	59.6	72.8	65.8	231	50.4	61.1	114.6	48.4	41.8	50.2	88.5	125.6	80.5	46.8	49.7	65.7	207.3	54.1	94.3	68.9	488.6	167.8	90.2	63	162.8	52.2	51.3	85.5	34.8
NP_057543.2	59.5	103.4	116.8	279.6	407.6	109.4	85.4	357.9	157.9	35.4	45.9	33.4	66.6	39.3	47	34.5	25.8	34.9	40.8	25.7	297.7	202.7	332	75.1	140.6	73.6	45.6	43.3	56.7	54.4	275.8	43.8	194.5	67.7	77.5	73.1	58.8	119.6	59.2	52.1	39.2	73.3	52.9	58.5	42.3	78.1	59.5	100.4	52.1
NP_001822.3	65.4	77.4	45.5	89	88.9	161.3	73.8	99	72.7	76.5	75.4	40.1	76.3	46.1	52.9	46.5	91.4	44.7	51.3	43.8	61.5	705.1	82.6	105.3	81	62.7	92.6	89.3	105	83.7	110.5	100.5	63.1	55.4	63.4	145.7	626.6	65.8	97.2	90.5	141.7	134	301.4	72.9	106.3	83.4	79	124.3	64.4
XP_006715888.1	46	99.2	80.8	73.7	150.6	55.1	117.7	136.6	108.2	42	52.9	35.7	43.2	36.9	28.4	36.2	49	48.7	56.9	81.6	99	133.8	118	37.7	173.8	140.1	145.7	66.4	143.1	131.7	129.9	96.8	101.7	119.2	105.4	159.6	73.1	157.4	100.8	103.6	50.6	120	155.3	154.1	98.2	161.6	72.9	119.9	111.4
XP_005256615.1	70.4	105.6	97	93.4	87.7	81.1	92.9	107.8	123.4	59.7	79.3	46.7	70.1	85.1	37.7	41	96.9	99.7	99.3	77.4	103.4	108.2	125.2	87.4	154.9	125.1	100.1	84.1	109.9	91.6	102.2	89.4	108	100.7	109.5	122	90.2	115.3	85.7	90.9	75.6	89.2	104.8	113.6	93.2	117.8	117.6	87.8	99.3
XP_005267806.1	38.9	55	70.4	61.4	153.8	62.5	102.9	162.3	131.4	24.6	35.9	30.7	40.3	56.2	32.8	21.4	48.1	59.2	57.2	33.9	114.3	74.2	147.5	46.2	94.3	87.1	133.2	50.4	137	165.8	156.4	112.7	124.1	94.8	136.7	125.3	117.9	90.6	135.1	119.3	48.5	106.6	190.5	112.3	68.1	142.2	101.4	108.4	107.6
NP_056456.1	49.7	55.9	76.4	97.2	106.2	78.7	113.3	125.1	99.9	53.8	68.6	45.7	58.9	79.7	52	55.4	64.9	65.6	72.1	73.3	132.5	68.8	148.8	108.3	118.7	84	173.5	78.9	159.7	111.7	148.6	113.9	139.6	82.5	156.2	130.8	116.3	133.3	139	86.5	90.2	131.3	114	139.7	89	170.7	65.8	124.4	105.8
NP_001264.2	53	62.8	59.5	65.2	73.5	66	97.3	93.6	88.1	63	73	41.5	57.5	54.3	30.6	36.3	62.9	84.5	81.9	59.3	87.1	92.3	105.7	51.9	107.1	121.6	107.8	76.8	136.3	114.1	102.6	90.4	100.9	136.5	149.9	109.9	83.1	115	99.3	155.1	60.2	98.7	92.8	122.1	82.8	116.1	150.7	104.5	122.3
NP_006817.1	67.2	98.8	75.5	71.6	62.7	61.7	101.4	88.6	87.7	88.4	124.9	45.4	81.9	164	33.6	44.3	178.1	176.2	165.5	158.4	95.9	99.1	109	91.4	64	81.5	107.6	196.6	142.8	115.3	114.3	92.9	96.7	102.8	138.1	129.6	84.1	114.1	76.2	101.6	66.4	89.8	121.2	99.4	79.3	105.9	91.3	90.3	127.2
NP_001308400.1	40.5	33.7	67.2	69.4	94.1	51	90.4	105.7	86	57	91.2	29.5	57.5	83.7	44.8	36.9	87.2	88.2	90	87.3	91.2	49.4	112.8	65	58.2	81.7	123.8	76.3	139.6	136.8	113.5	83.8	113.7	138.1	158.3	76.9	90.6	69.8	108.2	153.4	51.6	112.2	118.9	110.8	44.7	141.1	119.5	107.4	130.5
NP_000996.2	54.4	78.9	94	93.6	107.8	67.8	98.2	109.7	93.1	61.1	95.5	39	77.6	94.8	50.6	35.6	84.1	104.6	103.7	93.6	107.9	120.2	132.4	81.3	121.8	131.5	96.8	90.9	104.2	95.7	107.2	83.9	109.8	116	101.8	111.3	67.8	115.9	85.5	119.3	58.1	88.4	89.6	102.1	76.4	108.2	160.4	100	116.8
NP_001701.2	117.4	183.5	102.4	165.5	125.3	208.2	135.5	138.8	113.1	122.2	110.5	80.1	132.5	109.3	117.4	123.2	229.9	98.1	88.1	120.5	77	106	61.3	123.1	48.2	59.3	100.3	84.9	75.4	77	100.1	149.2	79.2	75.5	60.6	74.7	134	84.5	134.1	70.8	197.2	116.2	67.5	66	184.4	68.8	96.2	102	109.9
XP_024307972.1	98.6	121.4	74.6	80.6	100	94.2	100.6	113.2	101	83.6	78.1	95.1	78	63.7	44	54.8	74	75	80.9	72.7	98	138.9	107.5	79.9	138.1	156.5	107.7	148.7	92.5	96.7	103.7	120.1	139.7	89.9	108.2	114.1	131.4	146.6	131.8	91.6	97.9	113	101	130.1	103.6	140.7	76.2	122.8	80.8
NP_005808.3	73.8	81.7	148.5	114.3	121.9	66.3	144.3	107.7	105.5	120.1	133.8	55.5	76.2	119.9	57.2	38.2	122.9	123.5	119.3	119.4	90.3	68.8	110.1	76.3	63	85.1	116.5	127.1	141.5	117.8	120.5	83.3	97.4	100.7	136.7	85.5	80.3	74.2	73.5	89.7	60.1	101.4	124.3	118.2	79.6	100.8	93.8	94.9	131.1
NP_055484.3	55	81.5	79.5	80.8	98.1	71.1	93.5	104.3	97.4	61.7	74.5	47.6	68.7	68.4	41.1	42.5	78.2	81.7	86.4	65.6	90.3	89	105.1	73.6	185	139	103.8	86.8	118.5	117.1	99.2	86.8	107.1	122.8	117.7	113.6	87.9	115.3	110.3	136.4	66.7	111.9	114.5	132.7	95.9	126.3	146.6	118.9	111.9
NP_001352425.1	81.7	107	100.2	79.2	342.2	103.7	101.2	155.6	109.1	80.7	103.9	63.4	100	113.8	41.5	51.3	93.6	101.6	119.9	95.5	122.3	156	95.1	90.9	283.4	150.8	88.7	98.7	83.4	118.4	93.5	86.5	127.7	125.3	68.2	110.9	83	123.1	92.5	104.9	96.4	89.6	128.1	95.6	88.7	103.3	68.4	113.1	80.9
NP_005539.1	44.8	92.2	75.3	80.6	90.4	69.7	90.1	99.4	106.2	60.7	83	47.7	60.2	77.8	52.3	43.1	75.4	82.8	83.4	74.5	105.6	92.9	117.4	79.3	120.5	129.6	102.9	87.1	107.6	100.4	107.6	85.2	99.2	126.1	105.2	120.2	90.4	118.2	92.2	129.9	68.7	90.4	109.5	107.6	89.3	111	138.1	95.3	123.2
NP_004981.2	60.8	100.8	85.2	85.2	102.4	56.6	89.8	101	104.6	84.3	78.9	51.5	85.7	74.6	41.8	50.8	64.9	78.5	76.1	78.1	116.4	111.5	122.4	102.2	158.6	104.5	96.4	86.9	118.2	109.3	113.6	86.8	105.7	123.3	102.6	120.9	74.4	120.8	88.5	122.9	54.8	90.4	112.8	108	80.9	105.9	152.1	105.1	99.6
NP_002800.2	76.9	110.1	92.1	85.2	93.5	73.8	101.2	93.5	104.7	97.9	91	67.9	84.2	71	48.6	48.9	83.8	105	100.1	79.9	118.5	139.4	122.3	82.4	133.8	111.7	101.8	104.1	115.3	106.6	114.8	117.7	104.1	124.6	113.6	125.8	87.7	121.7	88.2	119.6	83	93.2	116	111.2	93.8	107.5	140.4	99.1	118.8
XP_011541782.1	86.5	166.1	85.5	86.6	81.8	77.9	112.5	120.5	157.3	64.9	73	53.4	67.6	71.1	50.6	51	79.6	83	82.5	69.7	117.6	186.3	107.6	114.4	122.5	120.4	123.3	115	97.3	74.5	100.6	115.8	73.6	152.9	76.8	152.1	68.3	128.1	142.1	102.3	93.3	114	118.5	85.1	93.4	119.7	90.3	130.3	99.9
NP_060676.2	79	127.4	101.6	85.9	113.3	71.6	108	112.9	121.9	89.1	105.3	65.2	94.6	93.5	70.6	64.1	106.2	106	106.5	95.6	100.7	126.1	113.6	95.2	112.9	97	102.1	115.1	103	105.4	102.9	101.5	92.1	126.2	104	122.6	82.9	110.7	94.2	116.3	88.6	90.3	113.9	104.9	92.6	112.8	106	100.2	118.5
NP_006102.2	85.5	76.5	106	77.5	115.5	76	82.9	102.4	135.1	114.2	89.5	77.1	87.5	66.5	71.3	70.3	86.5	93.6	85.1	56	85.4	144.7	88.8	64.4	158.6	159	94.4	72.2	120.4	93.6	95.6	96	96.7	137	123.7	117.5	80.4	107.6	103	107.1	76.3	102.4	89.2	135	87	93.6	106	86.6	103.6
XP_011512635.1	93.5	140.5	147.7	119.9	138.1	100.8	111.1	148.4	117.4	61.5	63.3	57.1	95.4	62.5	84.9	51.8	63.2	52.2	60.1	54.5	120.9	110.1	119.3	73.5	101.1	102.4	131.1	124.3	130.1	140	128.7	104.6	115.6	114.8	117.1	145.3	99.6	128.3	111.3	124.7	94.7	108.1	125.7	119.9	121.1	131.3	102.1	133.2	87
NP_001484.1	72.7	108.6	86.2	90.8	122.9	74.2	104.3	109.3	102.2	82.1	84.5	63	83	75.4	58.1	51.8	74.6	64.3	67.8	67.1	108.9	110	114.5	109	90.8	105	129.7	88	133	124.8	125.2	121.9	120.7	103.7	110.9	126.3	108.4	132.3	105.1	89.4	93.6	127.7	160.2	131.4	115.5	152.7	73.2	114.1	88.2
NP_003267.1	104.8	78.4	83.1	103	78.9	66.9	76.4	95.6	85.2	74.5	76	76.8	80.5	76.8	50.1	149.5	58.6	140.7	122.3	61.5	97	117.9	110.9	81	85	76.2	94.2	82.1	102.1	107.3	108.3	90.6	112.3	158.8	141.1	93.2	103.9	107.6	98	156.2	70.6	90.1	96.5	96.5	81.3	96.4	220.2	88.3	144.4
NP_060760.2	70.4	123	99.7	92.3	92.7	65.4	95.3	105.3	95.4	71.3	90.5	51.8	65.2	88.4	30.2	52.2	82.3	92	93.3	88	115.5	89.2	127.2	58.7	74.8	99.4	123.3	86.5	125.7	143	110	95.7	99.7	89.7	128.1	131.1	122.7	119.3	100.6	85.5	69.7	101.5	108.1	117.7	114.4	138.3	69.1	103.2	96.4
NP_005691.2	56.2	109.7	81.2	80.6	93	66.8	95.9	92.7	114.7	79.7	73.9	51.7	72.4	61.2	60.3	48.1	71.6	64.7	76.9	68.4	107.6	98.5	110.3	83.1	94.4	94.6	91.7	91.8	142.2	100	116.1	92.5	95.6	124.2	130.4	123.5	90	132.8	81.2	113.2	79.2	97.3	147	116.4	107.2	125.5	81.6	90	107.1
NP_001349679.1	63.2	101.4	100.2	89.9	87.5	69	86.7	85.7	94.9	92.9	80.3	60.8	78.9	76.4	65.9	56.6	96.2	79.7	85.1	81.3	103.9	86	121.7	84.8	85.9	102.5	96.1	94.5	119.4	116.4	100.2	88	97.8	122.8	125.1	111	86.5	117.5	91.8	121.3	86.5	98.9	105.2	123.7	108.5	125.3	115	79.4	101.3
NP_001307.2	72.9	82.1	77.3	70.7	70.2	55.6	90.2	87.6	87.1	77.3	99.2	70.5	74.8	77.3	36.9	47	81.5	91.8	90.6	72.1	89.8	114.1	121.1	74.7	111.2	89.8	92.2	124.4	133.4	102.4	105.8	96.2	98.9	140.6	118.4	102.4	76.2	116	84.5	146.2	69	81.1	105.9	114.6	83	110.6	191.7	89.1	124.6
NP_064502.9	69.7	89.2	108.9	99.6	99.9	88.8	102.9	99.1	98.1	116	103.1	58.5	92.4	87.1	49.7	56.5	90.7	108.8	98.1	85	98.4	112.7	113.6	109.2	129.1	95.4	96.2	119.5	117.8	110.7	116	91.4	104.1	129.9	107	115.6	87	118.7	97.5	128.5	88.1	98.9	114.4	110.7	95.3	105.7	158.4	94.3	107.7
NP_005310.1	8.6	4.2	31.6	27.4	82.1	20	82.8	106.8	45.6	13.7	29.8	7.7	15.4	31.2	11.2	4.4	15.5	43.7	45.8	23.9	83	7.7	123.3	27.3	4.3	25.1	172.6	4.3	135.7	245.8	78.9	37.6	175	114.6	185.7	111.8	130.5	55.4	144.2	13.1	27.5	118.8	82	94.2	2.8	166.7	70.8	148.7	96.4
NP_001264153.1	71.7	116.5	74.2	105.6	75.5	76	128.6	102	109.7	71.5	118.9	51.3	65.3	121.2	43	36.2	104.3	117.8	107.9	96	91.6	84.9	124.5	77.5	62.6	83	120.2	109.1	132.9	113	134.6	101.8	111.4	117.2	105	138.1	82.9	118.3	99.1	127.2	75.5	114.1	162.2	137.9	101.7	135.4	91.1	115.8	144.7
NP_001291217.1	51.3	99.5	79.6	93.9	108.7	100.9	97.3	113.7	95	81.1	111.6	43	70.6	82.4	52.3	81.7	91.2	125.8	112.6	118.3	102	122.1	122	83.1	101.9	140.9	87.5	85.3	95.8	86	100.9	74.8	109.6	114.4	92.9	109.4	76.3	115.8	95.2	118.6	93.1	95	89.9	106.9	105.6	102.3	146	97	124.1
NP_006182.2	58.1	86	79.2	76.2	88.9	67.5	88.6	96.6	82.9	75.5	111.8	52.7	62.3	106.5	35.5	49.7	90.1	152.3	138.4	101.5	104.7	92.4	121.8	77.9	83.7	111.9	98.2	105.4	110.9	107.3	110.3	85.5	113.1	140	103.6	128.5	84	128.4	87.3	140.1	63.8	85.8	89.4	100.8	86.6	106	209.8	98.3	142.4
NP_064601.3	71.1	108.8	99	81.3	129.2	73.3	109	117.1	146.1	72.6	90.9	57	77.3	93.7	48.6	41.7	90.9	77.6	87.5	82.8	94.7	97.5	117.4	96.8	78.5	102.7	109.8	91	126.5	104.4	99.7	89.4	96.4	122.5	109.3	123.1	94.2	102.7	87.2	98.1	91.5	109.5	132.4	125.9	105.1	118.6	76.8	90.1	135.8
NP_002854.3	77.1	282.1	262.3	159.6	271.6	122.6	129.6	167.3	131.2	91.8	118.9	66.7	110.4	106.5	66.2	60.9	110.9	133.3	141.6	130.8	103.9	79.6	112.1	123.2	61.4	61	66.7	151.1	55.3	63.9	77.9	89.1	74.9	149.8	66.7	87.4	93.7	72.1	80.8	95.3	147.7	78.1	72.6	85.8	91.7	70.1	132.1	82.6	98.8
NP_000241.1	63.9	188.9	518.5	388.9	158.1	159.2	108.8	322	86.6	59.3	123	62.8	116.8	60.7	66.5	50.4	51.3	52.9	43.2	34.7	75.6	139.2	69.5	69.5	54	78.7	64.8	115	59.5	66.4	117.8	92.7	81.7	69.9	56.6	113.1	88.6	59.9	82.4	117.8	132.9	66.6	79.3	68.3	131.1	55.1	427.1	156.6	58.1
XP_011511172.1	71.3	55.3	83.8	78.1	118.2	76.3	111.9	110.4	100.2	67.8	72.2	87.3	61.2	62.4	46.3	48.4	64.7	73.9	72.1	65.2	85.7	49.2	109.4	65.9	93.5	83	119.8	81.6	136.8	121.2	109.4	110.2	99	138.2	119.8	99.5	100.1	128.5	101	155.7	85.2	110.6	130.1	132.3	75.5	131.1	95.5	102.5	119.3
NP_000473.2	168.9	47.3	114.7	143.5	111.3	144.1	128.1	92.2	82.6	98.9	115.7	81.7	96.3	82.4	83.7	117.6	212.7	76.8	143.1	107.7	102.8	73.2	90.2	89.9	57.1	104.6	115.3	130.5	68.6	89.8	106.4	110.8	72.2	75.6	89.1	73.5	448.5	84.6	89.4	80	182.4	110.3	90.7	60.4	72	75.8	83	98	116.2
NP_004025.1	72.7	104.8	70.1	61.1	89.2	102.4	87.7	92.9	90.9	77.1	84.7	56.9	72.5	117.8	34.7	51.5	83.1	67.3	77.3	124.5	109.9	149.8	93.8	89.6	227.5	182.1	107.3	87.1	106.8	120.8	105.1	111.1	98.6	78.2	101.8	105.4	92.2	111.4	108.2	78.5	104.1	112.6	111.8	115.8	103.5	125.2	78.6	117.2	73.5
NP_954657.1	47.3	709.8	75	65.3	21.3	27.6	23.6	35.4	67.9	95.2	51.9	82	139.5	109.4	49.8	12	106.1	44.8	40.9	22.3	71.3	60.9	90	1049.4	25.1	33	55.1	107.3	59.4	61.6	71.4	58	72.7	70	82.1	85.9	76.6	72.5	33.6	93.1	22.3	27.1	50.1	43.2	27.2	23.7	31.6	93.7	131.1
NP_001277192.1	61.8	87.3	62.5	68.4	88.5	77.7	85.8	96.6	87	49.7	53.7	50.1	59.3	46.7	35.9	61.1	63.9	56.6	69.2	61.4	101.3	109.8	110	54	158.5	178.3	134.9	62.6	152.2	154.4	106	102.4	107.3	126.7	119.5	127.7	96.5	140.8	116.5	123.7	81.7	125	102.9	125.3	115.1	148.1	61.5	126.1	74.9
NP_005722.1	48.7	96.9	79.1	70	121.9	55.4	106.7	122.2	111.9	44.5	57.8	51.9	51.3	56.2	32.6	38.1	56.9	57.4	62.1	61.4	87.7	125.9	120.6	46.4	141.1	156.8	128.9	63.1	126.9	110.4	113	83.1	99.8	116.8	99.8	152.8	68.2	146.8	85.5	97.7	51.3	106.8	143.7	140.7	99.3	142	69.6	105.8	104.5
NP_001987.3	78.4	75.8	158	397.2	121.1	333.3	215	91	144	59.7	71.5	61.6	88.9	71.8	59.2	48.2	111	50.7	85	99.9	102.7	73.5	103.7	138.6	33.8	59.2	99.3	122	89.2	116.1	109	100.3	81.1	72.7	72.2	77.7	158.2	67.5	97.8	86.3	315.1	89.3	92.5	65.6	156.6	60.3	52.8	78.1	134.2
NP_001193943.1	72.8	85.6	205.7	342.5	99.3	142	306.1	103.4	147.8	65.7	84.4	48.6	83.8	84.2	52.4	43.8	100.1	65.4	79.9	86.5	80.9	127.9	110.8	62.8	95.3	103	80.8	284.3	62.6	65.3	112	94.9	73.3	84.1	66.2	89.9	67.4	79.3	88.6	89.8	84.7	75.2	103.5	70.8	64.4	70.5	83.9	88.7	199.5
NP_001340232.1	52.2	73.3	87.4	67.7	150.7	67.5	119.3	137.7	128.7	41.7	48.3	39.8	44.4	34.4	29	43.2	52	40.5	48.8	46.2	88.6	83.3	116.3	41.2	93.5	109.2	129.2	81.3	154.4	117.1	128.6	100.3	104	141.3	153.3	162.3	86.7	166.1	93.9	125.5	68.6	101.9	182.1	142.6	108.3	134.5	80.2	120.5	112.5
NP_005042.1	85	103.9	93.3	99.6	103.7	82.2	98.9	107.4	123.1	123.8	118.8	85.7	93.5	122.3	66.2	80.2	97.8	130.1	118	91.5	105.5	107.6	114.3	104	111.4	91.1	83.2	108	96.5	84	100.1	79.3	99	114.3	97.7	110.6	88.1	110.9	90.3	147.9	74.4	95.3	106.6	106.8	89.2	102.6	119.9	87.4	115.3
NP_001186040.1	99.7	98.4	85.8	69.9	75.8	57.5	82.7	81	99.7	129.2	93.5	131.9	93.3	81.6	154.5	138.3	85	74.4	79.8	82.1	104.1	79	111.1	88.9	69.4	89	125.7	65.2	129	115.1	104.9	109	116.6	103.6	138.6	122.5	95.9	114.6	98.1	76.2	72.2	100.5	91.9	99.9	155.3	114.6	95.8	98.6	103.7
NP_001753.1	54.9	55.1	74.7	71.9	93.6	75.9	101.3	107.4	92.2	62.1	78.1	49.2	55.4	72.6	58.2	52.3	88.9	83.9	79	75.8	94.7	74.1	113.7	59.9	100.8	108	109.1	74.5	118.2	114.5	104.9	91.9	111.1	145.3	129.9	129.9	74.6	114.8	98.2	100.9	73.1	97	118.5	112	78	113	205.6	124.6	102.4
NP_001003810.1	31.7	93.8	52.1	52	81.4	35.7	82.8	86.9	65.6	56.5	88.1	23.8	51	112.9	18.3	21.8	101.8	91.9	90.2	78.2	76.7	80.1	110.2	47	95.5	153.1	160.7	69.8	205.6	203.6	117.6	86.6	134.7	99.2	222.3	162.4	122.3	151	141.2	157.7	48.8	131.9	105.7	144.8	138	199.1	125.8	132	149
NP_002207.2	147.7	117.5	146.8	157.4	175.2	225.3	108	134.4	110	81.2	88.4	75.6	120.8	79.1	113.3	105.2	142.8	97.7	100	124.4	85.4	90.5	84.5	127.2	67.6	76.6	96.8	98	64.9	75.7	88.7	164.1	87.8	116	70.1	83.4	163.1	85.3	146	97.9	312.7	128.1	75.6	80.6	226	66.6	115.5	108.1	121.5
NP_002797.4	78.8	76.5	105.6	90.8	93.1	70.4	93.8	94.1	111.2	93.4	87.9	76.5	94.5	89	68.2	66.6	93.4	101.5	91.5	81.5	119.5	108	112.4	92	123.6	106.6	95	92.8	108.2	102.1	107.6	99.6	97.8	120.7	110.5	107.6	96.9	113.2	93.4	116.1	89	99	118.2	113.8	79.7	108.1	139.8	107.1	107.4
NP_036467.2	64.1	136.2	138.1	97.4	214.9	76.7	110.5	163.9	179.4	41.9	48	49.2	58.1	46.3	38.2	44.1	54	48.4	52.1	43.5	99.5	116.3	127.6	69	153.1	135.4	131.8	62.6	103.1	108	111.4	95.5	109.7	138.3	86.3	131.5	84.1	112.1	96.7	100.4	75.7	106	80.3	102.8	88.2	117.6	91.5	130.8	116.5
NP_005795.2	38.2	63.8	65.8	63.1	69.7	62	82.9	74.2	76	44.9	72.3	29.7	54.6	60.4	47.4	36.3	71.7	67.2	67.9	53.9	89.8	107.7	108.4	58.4	133.4	92.3	102.9	69.3	132.2	127.2	97.4	85.1	109.3	131	155.4	118.5	87.8	125.8	100.4	113	68.5	99.7	100.3	128.1	94.8	135.3	152.7	88.9	106.8
NP_001129676.1	57.4	83.1	69.6	62.5	59.4	49.8	93	85.3	74.5	61	85.1	42.9	62.2	81.6	40.9	31.8	84.4	95.8	93.5	80.7	81.1	112.3	108.8	65.1	89.5	103.7	107.8	85.3	158.4	131.8	100.9	79.2	110.9	126.2	180.8	133.1	86.1	112.8	89.7	155.2	46	86.5	110.9	121	86.2	122.8	112.3	85.1	139.1
NP_001350.1	85.9	102.9	89.2	77.6	111.7	66.3	83.7	105.2	133.9	83.5	83.2	89.3	95.2	74.1	145.3	92	81.3	80.7	81.1	88	103.4	117.1	97.7	76.8	223.8	122	104.4	74.5	122.1	123	93.3	105.4	114.8	112.9	124.9	112	76.5	111.4	114	93.1	78.1	122.9	122.9	109	106.4	104.5	80.6	97.2	76
NP_004199.1	68.3	95.7	83.6	78.8	151	82.1	87.9	116.8	118.7	75.1	68.2	68.6	75	120.2	68.8	66.6	79.8	65.4	74.6	69	124.4	147.9	97.3	78	172.1	201.1	102.8	66.1	102.3	102.4	104.7	74.4	96.9	100.5	101.4	101.2	73	108.6	103.2	109.7	69.5	103	99.1	113	89.3	103.2	110	92.6	137.4
NP_002061.1	50.9	110.8	93.1	84.2	171.4	77.9	95	132.3	110.5	47.9	60	39.5	61.9	69.8	45.4	35.9	69.1	49.4	58.1	89.3	98.7	125	107.4	59.6	199.9	149.8	115.6	58.4	130.2	120.1	101.8	87.7	100.2	110.5	104.6	126.5	87	137	101.4	104.4	75.7	104.2	111.2	143.3	110.4	126.3	68.6	102.2	88.8
NP_003839.2	57.2	90.6	69.2	67.6	149	72.6	86.6	122.5	120.1	71.4	91.2	52.9	80.4	73.7	56.1	69.8	97.9	90.1	91.7	91.1	101	114.4	105.2	101.3	248.8	205	124.6	68.3	140.1	111.5	105.9	89	103.9	83.4	106.7	99.3	87.1	117	111.3	93.3	63.7	119.6	98.9	114	98.7	114.6	97.4	101.2	84
XP_011543800.1	55.3	58.6	63.9	63.8	125.8	85.5	101.8	138.8	86.4	52.2	56.6	49	53.3	46.8	37.6	57.6	61.9	50.5	51.1	48.6	103.8	66.5	131.3	51.2	85.6	68.5	124.2	50.5	123.5	114.5	122.4	104.7	109.4	96.6	157.7	100.6	120	90.3	106.4	78.1	86.4	116.6	176.6	112.2	84	126.1	62.6	96.6	92
NP_006133.1	49.8	50.1	37.5	46.4	21.2	30.3	39.9	29.7	19.7	161.9	543.8	40	92	610	26.2	11.1	504.9	606.8	507.2	633.9	58	96.6	32.2	48	21.2	48.9	33	824	52	48	55.7	45.9	50.2	29.8	31.7	48	43.1	30.8	22.6	57.1	21.4	23.2	24.6	39.4	26.7	26.2	65	43	52.1
NP_000628.2	68.8	142.5	93.9	94.3	104.4	77.3	91.8	112.3	105.1	76.5	59.4	60.5	71	59.4	45.2	51.8	62.1	38.6	53.6	69	112.9	106.3	117.1	94.2	126.7	132	117.8	63.7	122.5	122.8	111.4	94.8	96.6	95.4	142.5	114.9	93.9	113.9	93.9	90.4	76.8	104.1	125.3	116.2	110	124.2	79.9	96.5	81.5
XP_016873279.1	59.6	89	85.2	77.6	86.2	72.7	86.9	104.6	91.4	56.6	68.5	46.4	71.5	69.6	37.5	51.7	80.5	55.6	65.1	51.9	100.2	88.7	104.5	72.2	162.8	136.7	104.3	73.9	96	138.2	102.9	103.2	117.4	124.6	116.8	125.4	88.9	146.3	120.7	131.8	87.5	106.1	148.6	134.1	99.7	135.2	83.7	104.7	77.9
NP_598010.1	170.9	161.6	126.9	185.8	104.6	531	191.7	188.2	109.6	170.3	83.1	130.8	184.6	119.3	99.6	64	136	95.1	87.7	116.8	85	67.9	66.3	204.8	55.3	82.3	103.1	67.1	29.9	39	80	127.9	73.5	35.9	41.8	53.6	168.4	67.2	94.6	44.8	377.6	95.6	48.2	46.2	176.9	38.1	56.2	93.9	56.2
XP_005260587.1	54	63	77	70	96.6	67.2	95.3	93.4	79.7	41.1	46.7	44.1	49.5	40	32.6	35.5	49.3	48.6	56.9	48.8	98	73	113.6	48	144.7	101	133.6	53.9	141.5	146.6	121.5	102.6	105.8	135.9	133.3	115.8	100.2	127.1	100.8	113	69.4	106.4	126.3	131.4	89.4	136.3	89.7	108.4	97.4
NP_003237.2	65.2	92.3	66.7	617.5	124.6	580.8	193.1	61.1	183	114	55.8	76.9	104.6	58.7	60.4	73.3	104.7	59.2	55.4	57.7	51	173.1	95.5	81.6	93.2	107.1	65.1	70.9	38.8	46.6	70.2	136.1	109.6	56.1	59	72.7	93.7	69.1	132	89.2	310	88	57.4	72.7	184.6	52	83	113.5	95.9
NP_000958.1	59.3	64.7	103.8	100.3	128.3	59.3	104.4	116.3	96.4	67.3	95.7	37.5	65.7	82.8	42	35.8	79.4	107.7	90	81.2	122.1	93.3	146.4	81.8	118	72.7	111.5	95.3	122.5	111.3	129	83.3	109.7	123.3	105	117.2	71.8	111.7	95.6	158.3	57.5	98.5	105.1	114.9	71.8	123.6	159.4	99.7	110.9
XP_011516714.1	59.4	73.6	73.9	77.1	91.9	73.1	112.1	99.3	110.9	71.1	82.7	46.2	63.4	63.4	40.3	48.3	77.9	84.8	89.4	79.6	104.3	82.1	114	94.9	128.7	104.7	99.5	91.4	111.4	115.9	100.2	91.9	99.2	115.3	133.2	99.7	83.1	112.6	95.7	122	71.1	101.8	108.5	108.3	81.5	120.2	130.9	104.7	120.1
NP_000445.1	100.1	126.9	89.3	78.9	83.1	83.7	101.9	104.2	75.2	165.9	63.5	119.1	107.3	58.6	101.5	61.9	64.5	52.2	55.1	71	102.5	70.9	95.2	102.9	68.5	82.2	135.6	63.7	107.1	160.1	115.5	118.4	125.2	98.9	113.5	128.9	146.4	140.6	108.3	81.9	122.2	117.1	120.6	110.7	154.6	116	93	105.1	40.5
NP_001289617.1	90.2	77.5	153.4	125.8	78.7	130.8	106.3	94.2	170.9	247.6	102.3	76	117.1	78.6	46.1	71	128	77.2	91.2	79.8	85.3	214.6	77.3	80.6	65.3	63.2	74.9	93	97.3	95.2	87.3	123.3	73.5	94.8	96.8	101.4	382.9	64.9	103.8	101.2	131.3	107.5	137.6	67.6	95.7	75.3	137.5	102.2	138.2
NP_005561.1	75.8	130	111.8	200	223.4	95.9	112.5	172.2	130.5	67.7	83.2	58.1	80.1	52	44.9	50.7	62.5	52	60	46.5	322.7	307.3	207.3	124.8	258.1	122	71.2	87.3	67.3	70.8	187	75.8	114.6	83.7	67.4	91	61	104.8	91.9	78.1	63.6	102.6	70.6	93.2	71.5	87.9	68	101.7	84.7
NP_683877.1	69.9	99.8	100.6	88.3	85.7	67.2	100.2	102	110.1	84.7	93.4	54.9	80.9	84.7	52.7	59.9	85.1	92	91.9	74.3	110	99.7	121.3	84	109.7	105.2	100.8	95.5	118.9	108.7	110.5	98	102.5	131.8	124.9	143.8	93.1	129.3	92.9	114.7	71.5	96.1	130.4	111.3	98	115.8	97.5	111	121.7
NP_000493.1	66	1177.2	808.1	218.6	27.9	34.3	70.9	98.3	24	60.5	48.3	120.3	116.7	53.8	67.2	28.4	19.1	13	13	15.2	94.8	77.1	151.1	59.4	37.1	34.5	61.2	65.2	70.2	68.1	69.6	80.3	52.2	54	53.4	59.8	58.8	45.2	27.7	30.9	36.3	29.2	26.8	290.5	41.3	20.5	62.6	29.2	17.2
NP_006730.2	54.9	60.2	59.5	55.1	64.4	57.6	81.3	73.7	81.7	54.5	81.4	50.6	57.4	61.7	40.7	49.5	60.5	87.2	81.4	59.9	86	104.7	112.1	48.3	100.8	107.1	98.3	75.6	189.4	96.1	107	85.4	102.9	196.3	203.5	114.8	80.1	126.2	82.7	254.1	63.9	95.1	93.6	103.8	76.4	114.3	212.5	97.3	89.2
NP_004517.2	75.2	59.4	56.6	58.3	58.6	62.7	77	66.9	68.5	69.8	76.7	59.8	50.5	62.8	39.9	43.3	63.5	74.5	66	53.8	86.5	96.4	98.3	46.2	72.8	85.8	78.7	84.7	154.9	89.4	99.4	76.1	86.7	184.1	174.1	104.9	62.3	109.8	66.7	286.3	59.8	81.5	89.2	92.8	60.6	92.5	283.5	81	95.1
NP_001121620.1	61	72.8	85.5	71.9	332.7	82.8	91.9	137.1	196.7	56.6	64.7	43.7	68.3	55.1	37.7	58.5	47.1	67.2	61.2	55.6	75	349.5	121	52.1	152.3	76.2	59.5	78.1	76.5	68.3	77.9	69.2	76	116.3	59.8	119.3	53.5	89.1	57.8	123.1	58.1	58.8	100.2	66.7	64.6	59.2	413.7	90.4	203.1
XP_016875937.1	52.8	93.9	76.7	80.4	94.3	73.9	84.7	102.5	76.4	62.9	53.3	41.7	69.1	69.6	41.9	40.3	67.5	66.6	74.7	50.1	82.6	88.7	110	74.5	128.7	114.7	110.9	59.3	131.9	124.3	105.3	90.3	122.3	108.5	139.4	97.1	108.9	106.2	132.9	110.6	81.3	113.3	107.9	132.2	103.1	130.6	97.6	113.7	105.2
XP_006722776.1	51.6	73.9	79.2	73.1	93.7	63.1	105.1	118.5	89.8	38.1	42.5	42.1	56	46.8	39.6	46.2	47.5	38.8	47.1	43.1	100.9	100.3	124.7	59.7	157.4	132.8	138.5	49.4	124.3	142.3	128.5	102.6	132	144.5	118.3	135.2	108.4	149	116.1	97.3	65	113.5	108.5	161.1	96	164.9	91.4	102.3	88.7
NP_114366.1	117.2	69.9	72.5	73.6	90.7	71.4	88	93.7	89.8	95.4	82.9	81.1	67	72.8	35.1	42.6	87.4	166.5	150.6	70.6	91.6	101.1	117.8	84.9	123.8	79.7	96.7	97.2	120.8	111.6	108.6	84.6	104.1	137.7	121.7	125	78.2	120	102.6	148.5	81.8	103.3	118.5	126.3	92.2	132.6	170.8	91.3	113.1
XP_024302561.1	50.1	61.8	76.2	78.9	71	54.5	87.3	111.9	80.5	58.7	68.3	39.1	66.3	97.7	63.1	29.5	130.1	175	176.2	63.6	98.7	87	101	68.1	101	103.3	108.3	67.2	134.3	131	105.2	77.8	102.7	122.8	138.3	109.7	100.8	122.7	91.7	130.8	54	90	92.7	112.6	81	118.5	138.8	103.4	107.7
NP_005490.1	59.2	54.9	73.1	83.2	72	60.1	90.8	88.9	85.6	74.3	87	51.8	65.8	81.5	39.5	29.5	82.2	79.9	85.2	76.8	92.3	73.8	117.2	74.9	89.7	106.3	110	78.3	148.6	134.4	105.2	92.8	107.7	165.4	163.4	124.7	97.7	128.3	91	118.9	62.7	95.2	103.8	122.2	83	131.5	106.1	94.9	114.2
NP_001349826.1	55.4	71.2	67.5	67.1	76	61.3	88.9	100.1	98.5	60.3	84.9	46.7	63.4	76.2	38.8	43.5	83.1	85.6	84	74	94	88	105.7	61.3	67.8	111.8	100.5	79.5	113.9	114.7	102.3	105.5	104.8	128.6	139.9	118.8	82.4	119	92.4	142.8	72.7	93.5	102.6	113.9	102.5	108.5	140	101.1	123.9
NP_203754.2	110.8	70	101.8	106.5	71.1	88.8	124.6	93	120.1	141.9	195.8	81.3	95.5	199.9	59.2	51.1	188.2	266.2	240.7	193.2	94.1	73	94.9	120.1	59.3	76.1	78.8	188.1	73.7	79	88	89.8	85.4	84.6	80	73.8	89.3	71.1	92.3	98.1	112.3	98.4	92.7	99.9	73.5	98.3	78.1	93.8	112.3
NP_004784.2	74.1	91.2	96.1	73.4	111.2	90.8	78.6	107.7	120.9	78.6	86.2	67.8	89.3	86.4	53.3	68.7	76.9	76.8	80.9	74.3	100.7	137.5	101.3	85.8	143.7	134.4	94.3	71.4	125.6	106.2	94.6	87.3	89.6	130.4	108.9	106.3	76.3	106.4	97.8	111.2	79.3	96.4	82.3	104.5	93.9	97.4	165.9	90.2	110.2
NP_002209.2	171.4	134.3	98.3	155.1	126.1	254.4	141.1	100.5	90	88.6	100.8	73.3	133.2	75.2	133.2	120.6	160.3	85	90.8	102.7	83.4	112.5	76	125.2	64	66.1	102	94.8	67	82.6	99.9	167.1	86.7	82.9	55.8	77.3	155.4	80.5	143.7	75.1	225.8	109.8	80.9	85.4	171.5	74.5	127.8	109.6	101.6
XP_016860913.1	58.2	80.2	62	57.5	110.7	72.5	90.5	114.8	91	48.4	54.3	42	38.3	44.4	27.8	35.6	62.2	44.4	51.5	48.7	93	89.5	109.3	37.5	117.9	141.9	147.7	57.2	183.1	158.2	112.3	123.3	102.7	122.9	156.9	148	87	128.7	92.4	117.1	57.2	110.6	108.2	114.3	104.2	122.4	69.1	125.1	99.2
NP_006319.1	57.4	49.9	70.1	74	88.6	57.8	90.2	94.2	82.7	65.1	79.5	40.4	55.2	77.4	37	35.9	70.7	66.6	70.7	75.6	101.9	68.2	136.1	66.1	117.8	82	134.2	90.1	157.6	175.5	119.6	97.6	129	149.8	157.5	73.5	96	79.4	119	148.8	55.7	126.2	121.7	104.3	59.1	150.2	117.9	110.6	108.9
NP_001018146.1	60.5	95	99	107.1	119.7	77.8	113.9	109.7	107.6	61.8	88.9	47.4	66	70.9	42.9	47.4	84.9	83.3	90.6	74.7	122.7	103.3	142.9	77.7	66	93.2	79.1	95.9	95.9	93.4	118.4	92.6	96.2	144.6	76.9	132.6	69.3	118.4	86.4	142.9	93.9	98.9	175.3	95.7	101.5	103.4	169.6	92.5	143.1
NP_001748.1	97.8	81	93.4	98.2	103.9	75.6	83.9	109.3	122.2	152.8	209.2	79.5	102.4	179.8	65.8	46.9	191.5	173.5	189.9	159	102.2	98.1	108.7	164.1	76.2	80.4	93.5	148.3	96.4	82.4	99.7	100.1	98.5	124.4	85.7	126.8	111.4	112.4	87.3	89.3	102.2	93.1	94.1	83.6	86.8	105.4	70.9	156.9	100.3
NP_004628.4	73.7	104.5	111.6	95.9	106.2	74.7	93	112.9	134.7	81.7	91.4	58.4	85.7	81.2	47	45.6	88.6	85.8	86.2	81.1	100.4	92.8	123.3	88.2	89.9	100.5	105.5	106.5	146.2	109.4	101.6	94.1	98	116.3	116.1	120.3	88.6	134.2	94	116.1	90	96.6	115.4	107.6	97.6	112.9	98.5	107.8	120.7
NP_001368810.1	110.3	76.5	113.7	91.9	324.5	176.3	83.8	166.7	245.7	174.1	171.5	110.5	127.5	81.6	112.7	118.7	183	224.7	105.3	122.5	68.5	86.5	75.3	113.6	71.9	70.6	62.5	145.7	54.5	60.6	64.6	108.1	74.1	90.2	55.5	82.8	82.2	80.2	89.4	103.8	162.8	81.7	79.7	56	81.7	64.8	97.8	73	108.5
NP_055950.2	54.9	93.1	74.3	77.8	81	90.8	93.8	92.5	90.3	62.6	70.1	45.1	71.4	60.3	40.3	78.3	66.8	72	78.5	56.1	96	120	103.5	78.6	178.2	144.7	101.4	84.9	123.5	120.7	96.3	87.1	109.9	122.7	124.2	108.7	85.8	118.9	106.5	127.9	77.1	103.8	105.7	121.2	104.6	116.9	118.7	107	93.5
NP_001166925.1	100.6	99.7	94.8	82.5	108.3	77.4	96.2	97.3	100.1	111.8	90.5	136.4	119.4	70.3	121.7	123.4	83.4	81.1	88.1	92.1	106.4	107.7	94.8	90.5	164.3	174.3	104.1	69.1	101.8	109.8	100.2	82.8	102.3	92.5	105.3	97.1	81	96	107.6	90.2	72.7	124.7	93.8	101.5	91.5	105.1	112.9	90.7	94.9
NP_006391.1	99.9	96	104.7	102	130.4	100.6	107.1	124.8	114.4	100.3	103.5	85.4	98.9	115.3	68.3	70.5	113.9	105.4	102	108.9	114.6	82.9	112.5	114.9	93.3	83.8	99.8	106.1	106.7	106.7	122.2	113.1	109.8	109.1	101.1	123.2	94.7	112.1	97.6	98.7	112.5	103.1	114.1	107.2	91.7	104.1	74.3	99.9	101.7
NP_057371.2	52.6	41	76.4	77.7	96.7	64.6	85.2	116	78.5	64.3	70.9	39.1	66	68.1	28.3	28.5	66.6	69.9	79.4	54.9	98.6	64.1	113.7	84.6	91.2	105.4	171.8	66.5	176.9	178.7	110.3	121.7	145.7	83.7	162.1	111.2	135.8	125.9	154.1	82.2	69.3	159.9	99.9	135.7	68.7	188.1	56.5	147.5	75.7
NP_001632.2	42.4	83.1	66.3	62.9	74.4	49.1	70.5	94.5	75.2	54	68.6	40	51.4	70.9	41.4	30.3	65.7	65.3	78.4	65.2	86.9	85.3	90.1	54.6	81.6	190.3	144.8	60.3	161.3	137.1	99.4	99.4	113.4	96.6	186.8	107	117.6	105.3	113.4	95	47.6	101.2	88.9	126.8	108.6	149.8	108.2	111.2	99.7
NP_006787.2	74.2	81.7	100.6	83.7	114.5	76.7	89.4	101.4	118	103.4	93.7	81.8	105	93	75.8	69.7	101.9	108.1	109	90.1	89.5	108	100.6	81.6	155.5	166.8	98.3	75.7	102.8	110.9	91.3	89.5	107.4	131.6	102	117.8	81.6	106.2	107	108.1	75.7	99.3	107.7	108.7	81.1	112.6	136.1	88.1	114.4
NP_005868.1	47.1	65.5	69.4	68	83.6	64	90.2	98.5	74.3	58.9	95.4	38.3	60.7	77.6	41	31.6	86.3	84.6	88.7	81.2	90.2	77.9	100.5	60.4	86.4	113.6	120	76.2	126	114.8	105.5	83.8	103.6	123.9	138.4	113.4	83.5	112.8	88.3	129.9	53.4	90.2	88.8	107.9	68.8	105.9	101.8	103.4	133.5
NP_000099.2	78	95.8	92.4	81.2	143.6	86.7	82.8	114.2	112.7	102	99.8	93.9	104.7	95	120.7	118.9	101.2	85.2	82.5	101.2	81.1	146.7	98.3	72.7	192.6	121.8	98.9	72.1	88.4	93.6	95.8	73.6	100.4	98.7	109.1	109.4	75	94.7	122.3	105.8	79.9	121.7	107.7	92.5	103.6	98.3	97.5	94.8	107.1
NP_004730.2	52.5	80.2	69.5	65.5	77.7	54.9	87	96.3	80.9	58.4	77.4	39.2	63.8	74	46.1	30.6	71.6	73.7	74	73.4	99.3	106.4	108.4	59.1	123.2	112.9	107.2	72.5	135.4	130.2	110.4	92.5	112.5	140.9	140.3	121.3	94.2	122.7	101.7	154	54	102.2	108.9	125.6	79.8	123.5	127.1	104.5	111.4
NP_001269633.1	70	179.3	133.1	212.9	195.1	78.9	122.4	173.4	129.2	60.6	61.4	54.4	88.5	47.8	60.2	50.5	69.3	59.9	62.6	53.6	231.8	178.6	195.9	109.5	177	109.8	67.6	81	72.1	71.2	156.9	63.4	132	109.8	70.9	102	71	131.6	96.2	112.4	60.7	104.4	96.1	80.5	72.9	99.1	75.7	120.2	125.5
NP_055464.1	47	55.5	85.5	80.2	96	77.5	90.9	107.3	87	67.7	64.1	36.4	75.4	59.8	50.2	42.9	64.3	58.7	69.1	59.1	112.2	66.2	121.9	81.8	72.5	110	131.9	80.1	176.1	173	129.2	100.1	128.1	144.4	152	80.1	99.5	116.1	117.7	155.6	84.5	128.8	124.1	116.8	83.5	149.6	66.5	114.8	110.7
NP_055555.1	46.1	45.4	76.4	72.1	75.1	48.1	80.9	90.3	79.6	49.7	69.1	39.2	70.4	68.5	40.2	33.7	75.1	68.4	72.9	63.2	94	75.2	111.1	63.1	118.1	102.8	103.1	68.6	139	137.3	93.3	84.4	110.4	135	138.9	113.3	88	122.8	97.2	159.2	54.8	98.5	93.4	115	69.5	119.3	131.5	94.8	113.8
NP_009123.1	43.5	68.1	74.6	72.9	70.3	59.7	77.2	99.8	93.8	55.3	65.3	39.6	62.8	54.1	48	38.1	57.1	71.3	72.7	51	84.9	90.2	109.1	64.7	89.8	132.1	103.9	71.5	115.7	116	97.3	79.4	114.1	137.4	113.2	117.9	89.7	110.1	108.3	179.8	58.8	100	87	104.4	96	111.7	166.9	109	131.3
XP_024309269.1	79.5	109.1	80	81.4	100.8	104	82.7	105.4	110	77	102.5	77.5	68.8	70.3	64.1	92.6	94.9	86.2	77.1	72.6	100.6	89.5	94.4	76.2	85.7	64.1	101.7	90.1	113.5	103.7	104.1	137.1	91.5	94.8	98	101.7	98.2	106.8	99.6	106.6	152.5	110.7	98.6	99.6	155.6	106.6	82.4	102.1	87.7
NP_612429.2	63	49.7	57.5	68.9	42.4	55.6	81.1	50.3	79.6	82.5	453.7	50.7	73.6	559.4	43	40.4	354.6	490.1	444	585	72.8	70.2	53.1	80.8	37.8	67.6	53.7	261.8	57.4	54.1	59	60.2	74	52.8	57	44.8	63.4	49.2	44.1	61	51.6	45.6	42.7	43	39.6	41.3	78.6	61.3	69.6
NP_001006659.1	50.5	111.8	55.9	71.7	78.8	82.8	99.4	87.4	73.7	44.5	41.6	45.8	44	47.6	29.9	44.8	47.9	37.5	42.2	35.7	74.5	178.8	247.6	57.1	70.1	89.8	202.5	49.9	89.6	99.7	151.4	90.4	108	70.2	88.2	178.8	130.7	83.7	114.3	60	80.9	177.6	440	106.1	135.8	180.4	61	120.9	44.4
NP_001243068.1	45.7	80	69.8	66.4	48.5	39.6	100.5	84.9	256.6	43.1	77.8	42.2	62.7	93.1	33	25.2	78	65.1	79.4	97	86.9	143.9	92	68.5	107.2	133.3	121.5	74.9	165.5	147.9	110.4	119.1	87.4	66.6	152	160.2	80	126.1	83.3	92.1	53.7	108.1	111.2	148	94.7	122.8	64.2	117.5	192.4
NP_001308349.1	34.3	56.8	63.8	66.5	118.7	50.3	111.9	123.4	90.2	20.3	35.1	27.9	32.2	30	26.1	36.4	48.9	31.5	36.8	31.8	102.9	68.7	96.7	23.6	69.6	116.1	163.4	30.2	145.7	113.8	122.8	87.4	111	92.6	151.9	94.6	99.5	125.9	84.8	72.6	38.5	100.8	113.9	180.8	76.9	139.5	60.1	102.8	106.9
NP_000963.1	65.6	100.5	101.7	103.3	125.9	53.7	105.7	118.1	100.6	83.6	85	57.6	77.3	83.8	41.5	39.5	83.7	113.9	94.9	73.1	121	119.6	157.4	93.3	130.2	96.6	111.5	97.8	128.5	121.4	122.2	86.4	127.1	136	116.4	137	83.9	143	98.6	164.5	52	101.3	105.4	107.1	74.4	126.2	153.9	104	128.6
NP_000916.2	106	90.6	92	79.5	99.3	73.4	86.6	95.8	108.2	111.4	89	147.6	120.8	70.9	139.1	143.7	87.3	78.7	82.5	82.5	91.3	115.1	87.4	86.7	195.8	200.8	99.5	68.9	105.2	107.8	86.1	84.9	101.7	87.9	103	92.5	77.6	96.8	108.4	86.5	64.4	134.1	96.4	100.5	95.3	99.4	111.3	89.3	86.3
XP_016880485.1	49.9	66.2	62.3	67	91.2	71.1	89.5	110.5	79.1	58.1	63.3	42.4	60.6	51.8	36.9	34.1	58	69.6	70.1	64	97.7	74.6	104.6	63.3	81.5	125	135	58.8	134.7	147.2	111.9	98.3	137.1	106.1	131.7	101.5	117.6	120.6	129.6	133.3	66	128.8	108	120.1	91.6	150.1	130.1	114.6	93.9
NP_000419.1	47.3	60.8	44.1	136.6	68	98.5	174.9	90.8	129	56.8	52	42.7	76.1	49.5	35.2	42.6	100.2	41.4	49.4	42.7	82.2	96.7	119.1	53.3	62.8	86.7	205.6	60.7	97.6	107.3	143.4	99.3	94.6	48.4	64.7	90	158.9	65.1	128.2	72.6	101.5	195.2	258.4	94.9	105.1	105.2	57.7	127.8	95.5
NP_055521.1	62.1	85.5	89.9	64.4	58.4	43.8	86.9	105.1	93.2	86.3	54.3	89.2	93.2	54.4	156.1	38.1	44.4	49.7	50.1	56.8	90.2	108	124.2	73.6	161.9	187	100.6	70.8	157	139	95.8	83.2	104	152	162	132	93.6	138.9	101.2	121.7	49.1	120.8	107.6	148.7	118.2	176.3	133.4	105.8	64.1
NP_001020262.1	56.7	59.7	78.8	89.6	102.2	65.5	103.7	130.6	91.8	70.1	80.4	46.8	59	66.9	34.9	40.8	69.4	89.2	96.4	71.7	102.3	81.1	131.3	63.6	115	91	112.9	122.3	107.6	111.6	115	83.1	102.7	116.2	94.6	111.9	76.2	107.9	130.7	145.3	66.8	111	127.4	108.6	71.7	135.5	131.9	127.2	143.9
NP_000687.3	62	129.5	75.6	64.8	120.5	93.5	87.1	91.4	101.5	92.6	88.7	58.4	81.8	83.4	70.6	62.6	106.3	94.9	89	77.2	97.8	89.4	109.2	122.7	183.9	148.2	127.9	75.5	107.7	106.4	106.2	98.9	114.8	87.7	121.2	121.5	120.5	105	118.3	91.4	102.5	128.8	108	135.3	88.4	117.2	75.4	116.9	88.6
NP_055416.2	221	135.1	121.8	110.4	75.6	248.9	98.1	80.3	84.8	132.4	132.2	139	164	146	74.8	77.7	234.7	147	179.4	216.9	87.7	76.5	80.2	197.4	58	66.8	76.2	99.2	60.2	68	79.2	158.1	83.1	64.2	72.5	63.1	109	88	123.7	77.2	325.2	108.4	63.6	84.5	111.6	65	98.6	84.5	69.3
NP_056138.1	65.2	89	92.2	107.6	129.9	71.6	91.7	134.1	115.3	63.4	85.9	49.3	77.6	77.6	55.5	47.8	77.5	93.5	90.2	78.3	162.9	106.9	137.1	105.6	150.3	104.7	102.7	80.3	97	95.8	119.6	96.9	114	111.3	120.6	100.7	91.7	111.1	102.2	92.9	80.9	113.7	91.5	120	91.5	123	77.8	113.7	93.2
NP_001008938.1	70.7	90.3	92.1	91.3	86.5	88.3	77.3	95.8	90.4	79.8	100.5	58.8	81.7	83.5	47.7	53.5	80.1	81.1	80.5	84.3	90	109.9	133.2	91	93	77.6	96.6	106.3	100.7	99	107.1	93.8	114.2	134.3	109.7	127.6	93.7	116.1	97.1	135.8	73.4	99.2	125.1	105.5	91.9	109.7	132.8	80.9	94
NP_006448.5	291.6	94.5	109.3	127.6	88.8	83	134.5	79.4	77.8	167.1	92.4	358.6	143.4	72.8	253.4	273.8	66.9	71.8	76.6	120.6	85.9	56.1	86.7	116.8	52.2	55.7	93.4	78.5	62.9	72	85.1	65.5	75.4	83.6	61.1	69.5	74	60.5	95.4	91.7	81.8	109.5	88.8	73.1	78.8	91.5	47.9	69	115.5
NP_596867.1	81.8	125.2	99.4	101.2	114	157.7	105.9	103.4	104.1	90	109.6	69.5	108.1	118.5	75.6	61.8	121.9	84.5	117.9	109.6	86.7	159	86.1	178.5	169.4	118.6	115.5	134.4	74	107.1	95.8	99.1	89.9	81.8	62.6	100.5	110.5	97.5	111.2	95.8	143.6	116.8	88.9	108.5	95.2	106.5	75.8	106.5	107.8
NP_002188.1	87.6	110.1	96.1	98.8	117.8	86.1	102.7	103.9	361.2	174.6	120.8	70.1	103.7	79.1	76.2	61	109.9	132.6	91.3	101.6	99.1	91	109.3	97.3	72	85.8	87.3	104.9	88.2	85.2	93.2	93.5	91.2	101.9	96.6	106.8	96.5	90.9	82.3	82.2	118.8	88.8	97.7	89.7	100.6	96.2	70.9	84.1	149.2
NP_002793.2	66.6	63.3	86	86.8	100.6	58.9	99.7	103.1	113	91	93.3	57.2	73.2	82.1	52.7	60	84.8	97.3	90.8	81.2	111.7	73.7	117	72.8	117.3	86.7	98.4	100.2	115.1	105.8	112	92	93.8	116.5	109.1	106.5	82.6	106.1	93.3	120.3	70.1	98.9	124.7	111.6	66.4	117	123.7	100.1	112.1
NP_001165131.1	107.7	111	101.3	90.5	106.4	120.2	105.5	95.2	109.9	101.2	85.9	81.1	106.3	93.2	62.6	72.4	99.7	82.6	99.1	95	90.2	123.9	89.5	112.2	174.4	167.4	102.7	69.5	113.3	87.9	88.7	103.8	89.8	87	106.7	106.4	106.4	133.4	102.2	77.5	129.7	101.7	101.8	139	108.6	101.8	80.1	98.8	78.8
NP_001138303.1	56.4	104.2	75.4	65	100	59.3	83.5	100.2	99.5	75	82.7	52.1	77.2	64.2	51.3	58.4	70.4	84.8	96.2	69.3	86.8	157.7	92.9	84.9	233.2	244.1	112.9	70.4	127.1	113.8	93.6	80.2	104.3	99.7	105.2	106.4	72.6	107.3	93.6	115.4	51.2	91.6	94.5	112.8	86	108	133.2	104	108.9
NP_005906.2	60.6	55.9	65.7	67.1	48.6	53.8	78.5	68.2	82.8	57.2	67.6	47.4	54.7	57.8	44.8	34.9	65.4	71.6	71	65.8	80.8	107.9	105.2	50.8	83.2	90.8	78.7	82.9	180.8	93.5	106	72.4	89.5	184.7	181.6	110.6	67.2	118.4	60	317.5	48.3	78.1	101.1	93.1	59.2	96.6	276.8	82.7	103.1
NP_001092006.1	78.6	81.5	93.9	80.3	84.6	72.4	91.4	95	99.7	93.4	113.2	72.3	93.2	109.2	79.2	66.6	102.9	105.3	110	101.3	100.6	113.6	104.8	79.6	104.1	98.4	102.6	92.4	136	118.4	104.5	113	100.6	108.3	137	117.3	93.4	127.5	94.1	96.4	89.6	97	89.7	147.4	103.4	113.1	102.9	99.2	100.5
NP_000810.1	69.6	74.9	85.8	81.7	81.8	67	90.1	88.1	83.5	67.4	81.2	52.4	69.8	72.4	57.4	57.2	73.3	77.7	76.7	60.9	92.2	89.5	103.5	79.9	88.3	82.4	99.7	90	118.8	106.8	105.9	82.8	96.9	126	112.1	121.6	85.3	108.1	79.4	160.4	71.3	87	106	112.5	92.9	109.4	167.5	93.2	117.4
NP_001274273.1	48.1	74.9	71.2	58.7	112.3	68.3	94.5	111.1	100.6	35	40.7	40.2	43.6	33.6	35.4	43.1	50.2	43.6	51.5	44.5	93.6	133.9	98.1	37.4	139.4	138.9	114.9	48.1	144.3	125.9	110.7	94.3	110.1	108.8	148.5	115.3	71.6	131	83.8	124.6	54.5	105	107.2	162	95.2	134.4	141.1	105.3	98.7
NP_057164.3	60.1	108.9	75.2	68.3	90.9	81.1	82.8	94	93.9	84.7	107.7	50.6	70	100.4	45.6	40.3	101	91.2	88.6	88	105.8	80	95.4	129.4	82	102.7	128.1	73.1	133.9	136.8	109	114.1	116.3	90.9	145.6	125.2	115.1	129.8	97.9	89	85.8	109.9	88.2	117.9	125.6	135.1	68.4	102.2	87.5
NP_004085.1	65.6	98.7	94.2	99.5	99.9	77.2	93.9	114.7	116.6	69.4	90.1	53.7	73.8	72.6	43.8	43	76.2	77	87.3	70.2	120.3	115.6	133.7	86.2	84.8	113.8	84.8	113	102.5	95.8	118.3	85.4	99.6	128.7	90	119.4	69.5	112.4	90.2	139.9	68	95.7	105.8	95.7	82.7	105.4	162.9	96.4	108.9
NP_055271.2	56.7	73.3	64.4	63.4	82.8	71.7	73.4	92.4	75.6	60.5	104.8	47	65.4	99.5	35.7	37.1	94.8	108.6	99.7	78.2	95	76.6	97.3	108.2	144	112.3	151.1	63.6	145.4	134.1	101	110.6	119.5	102.5	155.7	107.6	94	101.5	104.6	88.8	74.5	126.1	84.1	125	101.1	137.5	99.6	120.3	62.2
NP_002023.2	58	89.4	84.9	128.7	439	91.3	157.7	338.3	437.4	75.7	33.8	62.1	80.7	36.7	53.8	33.1	35.1	26.7	35.2	39.3	124.3	63.9	91	83.5	132	128.1	80.3	88.7	77.6	105.3	124.3	82.2	76.5	106.2	176.8	101	126.6	125.5	50.9	170.5	63.6	76.5	81.2	66.4	61.8	121.1	64.9	89	34.1
NP_005403.2	64.2	73	62.5	82.9	91.7	71.3	79.4	97.7	88	60.9	72.8	48.9	68	79.5	48.9	39.9	72.5	58.5	68.5	53.5	102.4	145.1	101	65.2	147.2	182.1	94	81.6	168.8	100.8	95.2	65.2	93.7	126.1	133.3	108.8	84.2	113.5	80.5	170.6	67	94.9	81.8	127.2	103.3	101.2	141	79.5	110.7
NP_002336.1	113.4	119.9	118.9	341.5	101.3	539.4	184	228.6	109	172.5	152	75.8	173.5	254	175	98.7	241	149.5	154.1	248.6	69.1	78.9	88.2	166.6	26.9	64.7	101.1	64.4	42.8	49.8	77	104.4	75.5	50.7	48.7	60.8	138	62.1	82.5	70.2	310.5	113.2	60.5	49.9	127.9	40.6	52.9	78.8	77.6
NP_001681.2	66.6	97.5	110	91.6	119.1	61.7	96.4	110.8	269.1	86.6	93.5	55.9	81.3	79.5	56.3	52.6	85.9	87.7	88.8	76.4	103.5	156.3	118.8	79.9	111.9	99.8	77.9	99.5	94.1	94.4	101.5	84.9	83.7	137.2	90.7	123.6	82.1	99.4	84.6	127.9	70.3	91.4	115.1	102.8	78.4	94.5	99.1	88.7	151.2
NP_003818.2	74.3	112.6	92.2	84.8	92.8	87.2	88.5	93.4	111	111.1	116.4	62.4	94.1	103.2	53.5	67.7	102.2	120.1	113.6	109.5	99.1	123.9	97.1	100.3	137.8	116.6	83.3	123	79.5	76.3	94	92.8	96.4	111.2	91.3	105.2	93.3	95.1	86.3	138.1	92.6	88.9	85.3	85.9	85.1	87.1	114.3	97.7	117.7
NP_005981.3	66	66.3	98.9	83.1	136.4	63.6	118.1	161.2	124.4	47.5	54	54.9	58.9	49.7	46.7	43.1	53.8	49	53.1	56.7	102.5	75.8	121.7	56.2	103.4	110.1	135.6	64.2	125.5	127.6	130.2	104.6	118.7	124.9	134.7	119.1	107.7	122.4	104	110.9	56.8	111.7	132.1	115.8	84.4	135	79.4	116.6	100.4
NP_001373606.1	100.1	117.6	77	81.7	152.7	86	88.1	108.7	114	75.3	100.9	103	107.3	103.9	110	107.2	94.6	81.2	94.9	99.2	98.4	126.3	83.9	127.3	171.8	175.4	92.6	60.1	72.3	91.8	94.4	70	109.5	87.5	84.7	87.1	72.9	91.5	127.4	124.9	75.3	130.3	96.3	105.7	97.3	99.4	106.7	105.3	89.1
XP_016859290.1	69.6	129	81.7	124.7	120.1	65.7	96.5	113.2	154.9	57.4	61.6	50.5	74.5	49.9	37.3	41.2	66.6	60.1	61.3	62.7	195.4	117.1	140.3	161.8	135.3	93.4	82.2	84.9	78.9	74.7	149.3	71.4	101.7	100.6	85.5	110.2	72.4	110.1	77.3	135.8	70.6	101.1	121.9	102.5	80.8	96.6	95.3	94.8	95.6
NP_002729.2	62	74.5	58.3	55.5	196.1	75.9	81.5	137.7	79	51.8	38.3	66.2	38.7	40.1	29.7	47.1	42.7	43.6	50.7	45.7	85	101.4	96.7	40.5	259	172.9	147.5	43	160.7	191.6	105.3	92.9	112.3	127.9	136.2	119.9	91.1	142.7	98.8	108.8	76.5	108.4	96.1	154	105.7	143.8	74.7	87.1	81.4
NP_005505.2	67.9	75.7	77.2	71.4	62.1	53.9	69.4	115.8	108.7	54.7	59.3	56.3	51.2	42	23	37.7	39.6	87.7	47.8	42.3	188.3	171.4	110.8	59.3	199.3	150.7	123.3	79	109.2	130.1	99.7	105	89.7	92.3	74.9	169.9	120.3	107.3	89.6	101.4	63.4	125.5	101	99.6	193.7	127.3	61.2	132.3	112.2
NP_000998.1	46.5	64.7	91.2	98.5	123.6	62.4	109.1	111.4	98.1	60.9	93	31.1	70.5	104.3	36.7	35.4	83.8	109.2	101.1	80.2	119	139	147.2	92.7	141.4	118.1	94.7	88	108.1	113.7	122.8	71.5	119.5	126.9	99.1	124.9	75.5	121.6	94.6	139.5	57.6	92.3	106.4	117.5	77.5	115.8	170.2	106.7	116
NP_001292204.1	92.9	136.5	103.4	105.8	88	197.5	101.8	122.7	137.9	91.8	71.5	74.5	127.5	65.3	44.5	38.9	69.1	52.9	58.6	52.7	88.1	203.9	93.5	213.7	74.2	81.7	89.3	94	72.1	100.5	94.2	95.7	98.1	84.2	76.3	114.2	160.3	70	119.5	90	100.6	114.4	141.9	91.6	112.8	94.4	77.4	102.2	86.1
NP_060530.3	83.8	106.5	142.7	94.5	113	77.6	81.1	108.6	117.9	89.7	79.9	76.8	85.4	74.4	85.3	75.9	90.9	79.2	87.6	86.2	92.7	115	87.7	77.7	200.9	224.7	112.2	68	110.1	105.3	97.1	97.8	98.7	99.6	96.6	100.3	82.7	100.4	101.5	90.3	74.8	100.7	129.8	103	96.3	105.7	121.9	95.3	91.2
NP_004554.3	64.3	81.2	72.9	99.2	124.7	70.3	91.7	99.7	225.2	84.6	58.6	48.2	71.9	53.9	37.9	49.4	67.8	64.2	64.1	70.2	136	121.5	98.8	97.9	178.9	183.8	92.9	58.4	103.3	117.8	95.6	79.9	89.8	94.5	89.6	106.4	74.8	124	85.1	110.6	71.3	94.3	79.9	107.4	89.8	112.6	83.2	94.8	98
NP_004148.1	96.8	101.9	103.6	104.9	128.5	82.9	107.5	113.6	111.4	99.7	103.8	77	96.6	89.9	58.5	57.7	111.7	95.9	88.8	89.2	143	83.5	109.1	127.1	89.1	93.8	85.9	72.9	89.5	98.2	95.9	87.1	104.6	94.5	95.6	104.6	93.5	111.3	95.4	97.5	97.6	92.7	105.6	108.1	94.7	95.9	89.9	94.4	86.3
NP_002807.1	75.6	103.5	96.9	81.5	93.5	82.5	99.3	94.7	107.2	97	87.8	70.5	83	81.2	48.8	48.9	87.9	99.5	93.3	70	125.3	133	115.1	78.4	125	115.3	99.6	102.1	124.1	107.4	119.4	92.8	97.6	125.2	121.1	136.5	79.8	134.6	91.8	119.2	84.7	93.9	130	112.7	94.6	114.7	134.6	104	116.9
NP_002130.2	44.9	42.1	64.8	66.6	86.4	53.1	93.2	98.1	86.4	50.5	62.6	22.7	50.4	52.7	37.9	25.5	56.8	62	65.1	51.4	94	60.5	133.3	59.8	39.3	74.1	127.6	76.9	167.8	169.6	121.3	83.6	129	153.2	200.2	63.9	100	78.5	114.6	159.7	52.1	117.1	119.3	95.5	57.7	156.3	86.7	115.1	101.5
XP_005259256.1	46.1	85.1	94.1	72.1	232	94.6	127.4	192.2	108.5	37.1	50	32.6	54.9	56.7	32.6	41.1	69.9	57.2	57.8	52.8	93.4	91.4	103.6	67	98.9	115.6	136.4	65.5	156.8	108.5	130.3	92.5	100.1	112.7	102.5	137.9	80.6	123.6	96.1	133.9	83.6	122.3	161.1	137.8	98	146.2	89.6	101.5	119
XP_005269298.1	58.1	61.2	69.9	74.7	74.1	70.2	86.3	92.7	87	68.1	84.5	48.2	60.5	62.6	33.3	45	73.8	83.6	83.5	67.3	104.4	70.3	112.2	63.2	116.9	109.3	120.4	69	148.7	137.4	108.5	88.8	115.7	120.3	167	111.1	98.2	116.7	97.4	107	65.7	103.2	103.2	112.4	81.8	134.7	106.6	94.7	107.8
XP_016868905.1	103.2	88.5	82.7	87.4	220	103.7	87.3	189.9	107.9	62.4	67.2	86.9	71.7	51.6	35.4	52.5	67.2	46.1	55	54.4	79.8	87.1	89.4	70.5	126.6	155.3	133.5	84.9	138.9	140.8	112.7	106.9	111.4	143.2	133.7	91.6	100.7	113.7	99.2	136.3	92.7	109.9	112.4	131.1	90	143.3	97	123.1	82.8
NP_001001522.1	89.6	140.2	92.6	253.2	70	242.7	246.9	66.3	120.9	92.1	84.3	72	126.6	128.9	56	40.4	121	72.5	69.8	49.2	65	73.9	94.1	441.8	31.3	65.5	102.3	109.4	60.3	89.9	151.3	143.8	73.9	52.5	56.2	79.5	89.9	63.3	123.7	102.4	352.3	130.7	104.7	69.8	106.3	77.9	58	85.8	142.6
NP_002806.2	78.6	90.4	105.5	111.4	93.4	77.6	88.3	94.6	105.6	89.3	95.6	66.8	88.7	86.7	64.4	63.8	85.7	89.5	87.4	81.7	111.2	105.8	122.8	83.4	128.4	120.3	94.4	98.4	105.1	104.1	104.4	103.3	103.1	123.5	110.7	122.3	91.5	117.4	88.5	118.4	80	92	124.6	112.9	94.2	109.2	124.7	92.9	105.3
NP_002796.4	76.3	66.6	94.5	97.3	91.7	84.7	95.3	98.5	105.3	99.4	99.1	77.9	90.4	96.5	89.5	78.4	88.1	92.6	88.2	82.8	115.5	92	113.1	84.8	140	94	100.2	91.5	108	102	110	97	100.2	119.4	106.4	110.9	91.2	108.7	95	112.1	99.7	97.3	118.3	109.3	87.4	106.9	124	94.5	116.4
NP_009193.2	88.3	97.1	88.8	81	92.5	65.2	92.6	105.2	88.8	96.9	73.1	105	88.2	70.5	116.4	97.5	71.9	66.6	67.6	69.9	112.9	65.4	117.3	95.2	50.1	61.6	108.5	78.8	117.7	131.3	112.5	102.4	103.4	107	107.6	129.3	96.1	117	96.2	90.6	81.9	101	110.7	103.7	125.6	115.5	59.1	99	107.4
NP_036601.2	49	58.6	80.8	72.8	81.6	60.2	87.9	88.3	89.7	57.1	69.3	42.4	96.5	67.5	53.8	37.3	69.1	74.6	78.5	58	95	90.4	97.4	67.5	152.2	137.6	111.5	69.4	148.6	123.9	99.2	85.1	111.4	117.9	148.6	111.1	90.4	122.3	105	141	57.8	108.4	89.5	119.4	82.9	126.2	124.6	107.3	89.3
NP_055415.1	114.4	91	68.1	74.1	76.6	102.9	96.1	74.7	84.6	84.9	71.7	93.2	66.9	47.6	36.3	57.6	74.4	52.3	60.6	57.5	147.5	94.1	88.4	78.3	163.2	98.4	95.5	70.7	155.2	111.6	93.8	96	155.1	80.2	192.9	110.2	84.8	136.4	94	104.7	110.1	116.4	106.8	117.5	92.3	169.6	73.7	91.1	82.7
NP_002630.2	38.2	66.9	26.6	39.1	25.6	40.7	45.3	36.7	36.2	178.1	593	36	85.7	702.5	17.9	23.6	455.3	655	640	582	69	102.2	29.8	64.4	26.3	50.4	34.3	479.9	49.6	45.7	56.8	50.1	53.4	26.4	29.7	30.1	33.2	27	28.1	47.3	29.8	29.6	29.9	38.7	35.2	28.2	60.6	41.7	59.1
NP_001173.2	91.4	147.5	109.9	88.4	67.1	86.3	93.5	81	95.7	171.3	185.9	70.7	149.8	155	62.3	62.9	193	189.7	205.7	168.1	83.1	88.3	109.1	153	101.2	73.1	116	138.5	77.6	86.3	96.7	90	95.6	70.3	86.2	105.2	111.8	76.5	111.7	109.7	98.1	104.3	94.2	86.1	102.3	102.6	60.6	90.1	98
NP_006139.1	141.5	45.6	79.8	80	187.2	90	129.7	134.5	105.6	71	80.8	71.1	47.2	94.8	56.5	53.2	87.2	73	76.2	81.2	102.6	49	122.7	58.6	58.6	70.9	121.6	77.4	118.6	134.5	142.7	94.7	116.6	105.4	141.6	84.5	102.7	54	111	111.7	72.7	113.6	181.7	137.7	55.4	135.7	73.5	124.4	135.9
NP_001188408.1	77.1	95.4	129.1	91	184.4	93.6	118.6	144.1	115.6	57.8	64.6	63.2	70.6	56	42.8	47.6	69.9	56.4	62	72.5	124.6	95.1	128.2	70.2	123.6	110.2	113.5	70.3	121.6	122.9	110.3	93.1	110.3	141.2	114.3	132.8	99.7	135.1	113.4	121.9	99.4	107	109.5	126.3	102	123.4	104.2	115.5	110.3
NP_066272.1	66.3	52.4	70.5	116.7	67.1	85	106.8	81.4	63.3	74.9	100.8	65.7	71.4	103.8	55.6	46.1	83.8	91.8	87.7	87.7	99.5	57.4	108.6	79.4	59	71.1	119.5	101.3	150.6	112.3	134.4	92	118.3	114.1	189.1	84	98.6	75.7	96.8	111.4	69.2	105.5	153.5	113.4	76	118.4	79.1	116.3	110.8
NP_000993.1	46.3	94	80.1	96.3	113.9	63.9	104.1	121.3	95.5	62.7	91.8	33.9	62	85.8	31.2	38.3	82.3	109.4	106.8	83.3	116.1	126.5	135.4	74.4	117.8	133.2	95.9	83	110	100.8	112.9	74.9	108.7	119.6	99.2	114.6	68.7	120.2	91.5	143.2	58.8	94.7	95.2	110.8	88	115.8	111.9	90.6	136
NP_000584.3	57.8	77.3	63.5	68.8	79.5	68.9	91.5	84.8	156.6	44.7	75.2	49.1	51.7	46.5	30.8	61.9	60.2	65.1	72.7	59.2	111.2	153.6	113	52.1	189.4	134.9	81.5	101.7	92.1	114.2	132.3	106.1	104.3	181.9	86.6	163	72.7	157.5	130.6	161.4	86.7	101	117.5	119.4	104.5	132	70.7	167.7	121.1
NP_060037.4	90.5	115.6	116.8	107.7	190.7	77.2	94.3	140.3	120.3	76.3	82.9	55.8	72.8	78.6	49.7	58.2	80.9	79.4	74.6	65.4	110.6	139.7	119	83.8	135.2	102.9	90.9	89.6	109.8	137.9	108.5	97.8	91.9	151.1	106.1	109.6	96.2	107.3	94.3	109.8	76	116	98.4	104.1	101	116.1	68.7	130	112.3
NP_001106963.1	64.3	69	73.3	63.2	80	53.8	100.8	86.9	95.3	62.7	84	56	51.9	61.8	33.3	51.3	60.2	86	86.8	72.9	92.5	84.6	104	62.7	123.6	108.6	117.6	87.3	151.1	140.2	114.9	103.3	104.2	114.2	151.1	133.1	85.7	127.2	102.5	105.9	67.8	110.5	152.6	132.7	82.8	144.6	105.7	108.3	101.8
NP_003091.2	79.6	60.6	109.9	90.1	108.1	59.2	120.7	110.4	123.7	68.5	79.1	52.5	80.8	86.8	51.8	42.4	84.1	105.9	106	113.2	109.4	72.3	134.5	130.1	98.3	97.2	138.4	96.2	124.6	117.6	126.1	118	105.6	114.6	113.9	115.1	95.9	119.4	88.9	92.2	77.3	104.7	159.1	134.9	84.7	132.6	89.2	109.7	113.1
NP_000843.1	74.9	119.4	73.5	78.1	65.5	50	80.6	87.3	103.5	106.4	138.2	66.3	92.6	130.5	90	46.8	132.8	120	121.9	128	91.9	107.3	105.8	113.6	60.6	73.2	73.3	145.3	138.5	95.3	108.7	87.7	72.6	73.5	165.4	97.6	71.3	95.5	82.8	86.8	89	101.1	178.4	89.2	84.2	107.4	109	80.3	141
NP_005013.1	45.2	100.6	85.6	72.3	162.3	53.5	113	139.7	103.3	43	65.2	38.7	42.5	49.5	33.2	27.4	55.5	51.7	52.7	51.6	89.7	103.4	133.1	48.1	85.7	101.3	130.8	67.3	147.8	115.9	137.8	94	117	135.4	118.3	172	86.7	163.9	86.5	111	47.6	118.8	113.3	154.5	83.4	159.4	106.4	108.5	120.8
NP_003696.2	110.3	94.4	103.3	86.6	90.4	70.4	92.9	97.1	101.2	123.1	86.7	160.7	128	83.2	177.8	106.6	85.6	79.6	92.2	77.1	91.1	126.6	87.8	97.5	225.4	199.6	105.6	73.9	111.4	99.8	91.3	93.8	100.3	83.8	95.5	95.9	75.7	105.7	99.2	104.9	65	118.5	89.4	107.1	93.5	102.5	110.7	93	73.8
XP_011511565.1	59.6	73.6	69.7	65.1	70	60.6	86.5	78.4	79.4	79.5	79.1	51.6	67.5	81.8	38.9	42.7	88.1	91.3	89.9	73.8	79.3	83.4	98.8	72.3	98.9	94.7	86	93.6	123.3	102.1	95.9	88.3	89.9	138.4	100.3	108	82.8	124.3	84.4	170.6	72.3	85.1	99.6	99.1	84.5	95.8	195.8	91.8	151.2
NP_000281.2	231	79.7	91.7	95.6	72	53.6	94.2	66.7	70.3	170.5	67.3	319	119.9	53.6	551.7	465	47.8	37.5	44.8	113.5	92	54.5	78.8	61.3	51.1	47	86.6	60.1	85.6	86.9	81.6	75.8	82.8	89.8	72.1	77.6	69.6	77.6	88.1	62.1	54.6	74.8	67.1	78	114.4	75.2	40.7	48.8	51.5
NP_001307570.1	178.1	75.3	200.7	104.6	55.9	64.7	129.5	71.1	48.6	167.8	58.3	238.5	145.1	45.7	364.4	339	42.2	38.4	52.6	90.4	77.7	61.8	64.7	63.1	83.4	102.4	94.5	54.2	103.6	78.8	78.2	66.1	75.1	75	106.7	82.1	79.8	71.8	87.7	59.6	61.6	97.5	74.4	125.3	120	88.5	34.2	46.5	66.7
NP_002782.1	65.8	120.2	85.8	84.8	95.8	65.5	100.2	94.6	114.4	84.9	89.8	61.4	70.9	83.8	50.6	52.8	87.5	83.9	83.9	76.9	110.5	117.8	123.6	77.3	96.7	108.2	105.5	110.3	123	114	117.3	94	101.5	128.8	124.3	146.2	82.4	125.8	97.6	116.9	75.1	93.2	134.4	116.4	100.1	117.1	91.7	102.1	112.6
NP_001675.3	101	96	104.2	100.7	79.3	103.8	85.3	83.9	87.1	88.6	127.5	85.6	106.7	133	52.4	55	133	140	134.3	143.7	102.1	117.6	107.9	113.5	174.6	148.9	105.9	85.4	93.3	98.5	94.1	103.8	97.7	89.3	93	115.5	98	101	108.8	82.9	122	118.3	100	135.9	109.5	131.8	83.1	102.4	82.4
NP_003160.2	58.2	92.5	85.2	82.8	80.3	82.8	91.7	93.7	85.2	63	74.9	47.6	77	64.5	47.6	53.4	58.1	76.9	74.4	57.2	101.2	117	116.3	80.3	104.8	117.5	118.9	84.7	135.6	135.9	111.1	100.2	112.3	125.4	133.1	114.1	106.2	115.2	96	132.6	80.7	97.7	89.5	113.4	88.9	112.9	121.1	105.9	126.7
NP_001288218.1	100.9	165.8	103.2	93.5	114.2	155.4	86.1	100	90.9	89.6	82.8	70.2	110.6	97.9	78.5	63	99	81	97.4	95.6	90.5	110.1	109.3	139.6	92	75.6	100.3	80.9	81.5	101.2	83.6	121.8	102.9	93.4	69.3	123.7	106.5	91.9	120.9	86.4	169.5	130.6	86.6	95.3	126.2	125.9	67.4	145.3	68.9
NP_001131025.1	71.4	63.2	75.5	66.8	117.1	58.7	108.6	119.1	120.3	62	84.6	49.1	46.7	77.2	29.2	29.6	89.5	89.5	91.4	82	100.3	76.2	114.1	57.8	89.8	91.6	114.1	90	105.5	93	116.4	76.1	116.4	106.8	142.1	98.2	82.7	95.2	84.5	100.7	48.9	90.4	121.9	103.1	49.7	130.4	101.2	94.3	149.8
NP_647539.1	62.8	110.8	82.5	80.1	104.6	73.9	104.1	122.4	95.5	79.4	82.6	49	69.1	97.3	41.6	56.5	98.6	90.6	85.5	78.9	108.9	109.3	121.4	72.2	103.2	100.8	105.7	82.7	110.2	104.6	112.9	92.7	125.1	116.5	138.3	143.4	108.7	154.5	101	97.4	70	103.6	112.5	119.1	111.2	128.8	88.4	111.8	119.9
NP_001027565.1	68.5	71	71.1	85.4	90.8	97	90.6	100.8	108.9	75.4	100.9	67.9	69.8	75.1	44.7	54.8	87.6	81.3	77.6	76.5	101.5	111	100.3	67.3	110.6	101.1	93.7	92.6	117.7	126.7	106.6	92.2	100.4	108.8	140.5	97.9	99.5	112.3	109.2	111.4	108.5	115	102.3	128.1	94.6	129.8	105.4	103.6	87.4
NP_001352054.1	63	75.8	90.1	86.1	91.4	83.1	88.6	92.6	95.5	76.1	77.4	51	77.2	73	46	64.1	74.1	79.3	78.3	57.3	94.7	98.5	104.9	80.5	157.2	121.3	101.2	81	108.5	111.2	95	93.1	111.5	120.3	125.6	105.4	87.2	113.5	100.5	118.7	72.9	99.7	103.4	106.9	91.4	107.4	118	113.8	103.8
NP_001124160.1	44.9	54.1	69.6	51.7	83.7	40.6	83.6	87	55.4	33.1	58.3	34.5	38.8	49.1	32.9	21.8	53.1	65.5	66.6	40.9	86.1	48.2	100.1	35	34.5	116.1	133.8	50.8	139.3	124.4	109.9	76.2	119	133.8	184.4	114.7	107.4	154.3	114.1	128.2	37.2	92.8	115.6	128.7	72.3	118.7	104.7	106.5	148.5
NP_004136.2	66.5	81.2	91.8	81.3	123	90.5	111.6	136.6	130.5	53.1	52.4	52.1	61.4	51.3	43.9	90	57	53.9	55.5	53.7	105	118.2	115	62	135.1	130.6	110.2	69.4	115.5	118.3	116	88.8	103.6	129.4	99.9	118.8	90.9	113.7	102	99.3	75.9	103.6	120.9	128.5	95.1	121	74.1	108.5	104.7
NP_001351860.1	79.8	84.9	105.1	107.9	97.1	100.4	108.8	99.2	131.8	84.1	101.6	71.8	84.9	67.6	48.2	81.9	91.6	78.2	80.9	74	112.3	123.7	106.6	75.9	105.6	100.6	84.4	120.1	91.4	95.1	106.6	96.3	88.5	104.6	95.2	77.3	77.7	93.9	91.7	116.5	97.9	93	97.2	90.9	96.5	93.8	128.2	101.8	109.4
NP_002341.1	50.2	78.7	56.9	70.6	216.9	73.5	90.3	141.8	109.2	36.3	46.3	40.7	51.5	41.1	44	41.2	49.5	33	45.3	45.8	93.5	119.7	94.1	50.5	170.1	195.9	129.2	49.7	153.7	149.3	99.7	102.3	92.2	153.7	127.2	108	73.2	110.4	83.4	122.1	61	103.6	107.8	138.8	99.5	132.6	105.1	103.8	93
NP_001245366.1	68.2	108	93.6	111	138.6	73	110.4	109.8	104	84.3	81	54.9	79.5	69.4	45.7	46.4	80.1	94	86.2	70.7	132.4	121.9	141.1	102.1	93.9	101.6	102.9	114.4	111.6	120.8	123.4	109.6	107.8	137.8	103.4	131.7	82.1	118.6	89.8	131.6	81.1	100.7	109.3	108.7	101.7	115.4	127.9	103.5	127.8
NP_001072993.1	54.6	83.8	66.5	65.4	74.8	81.5	79.2	76.8	81.7	64.2	81	46	52.3	79.6	39.9	58	81.2	100.9	99.1	70.3	97.3	128.1	118.8	66.7	93.5	100	75.2	104	98.5	96.1	103.9	83.8	59.8	163.3	91.6	118.6	66.9	110.5	77.9	199.6	91.3	83.8	117.1	101.3	90.5	78.9	235.4	76.1	138.2
NP_001157569.1	88.3	110.2	286.4	705.9	231.1	185.3	335.8	198.1	187.9	51.7	51.7	49.4	91.4	44.2	91.7	41.5	59.3	44.2	55.8	33.8	118.9	118.4	145.3	74.4	52.5	90.9	90.1	61.8	46.4	46.3	99.4	84.5	86.6	90.8	59.7	77.7	129.8	93.7	84.4	106.7	181.9	84.6	109.9	50.1	82.6	65.3	71.7	98	168.7
NP_001099008.1	57.4	64.6	59.6	57.6	92.4	79.2	80.6	91.2	87.5	84.4	92.8	54.2	78.2	59	49.5	49.6	68	72.7	72.6	51.7	92.1	117.6	94.2	76.7	101.8	113.1	91.5	114.1	114.6	121.1	101.1	81.3	114.6	131.2	91.2	80.5	81.9	98.5	102.7	182.6	102.3	101.8	89	101.4	96.7	119.2	243.7	96.8	131.2
NP_006608.1	145.3	83.1	367.9	198.3	76	157.7	150.1	92.9	70.3	101.1	70.2	113.6	130.9	68.6	84.6	87	83.8	62.2	68.5	71.6	86.1	83.2	98.6	98.1	55.4	69.1	81.5	96	83.7	86.1	86.8	82.4	87.6	86.2	75.4	83.8	81.3	73.4	86.2	90.7	122.3	113.3	88	82.2	99.1	60.3	68.4	79.5	110.8
NP_001185688.1	46.5	89.7	60.7	66.4	72.6	67.1	82.7	82.9	110.2	43.7	65.5	36.2	57.7	63	41	52.9	69.9	54.7	65.2	62.9	83.8	219.2	134.1	54.4	161.3	139.1	95.7	56.9	93.4	109.5	101.1	85.7	100.5	93.8	109.7	164.3	79.6	167	122.3	103.1	75.3	107.8	147.3	112.1	96.1	112.5	78.9	121.3	136.3
NP_001093205.1	149	63.9	140.4	94.6	50.2	62.1	57.9	56.6	59.7	177.2	90.3	311	228.4	56.9	349.4	296.8	71.3	118.7	78.5	105.5	61.2	55.2	40.5	62.2	46.1	45.1	62.2	72.6	53.6	67.2	59	62.6	137.2	49.8	44.3	42.9	45.6	46.3	143.4	59.1	66.1	257	61.4	56.9	151.1	54.9	34.1	30.1	25.3
XP_005267040.2	108.7	112	91.6	111.1	91.7	244.4	110.2	95	140.4	97.3	71.7	119.5	104.1	72.1	66.9	53.7	114.5	54.9	72.6	71.3	99.7	206.3	83.6	181.4	114.9	94.5	76.7	79.2	65.9	99.3	92.5	105.8	81.5	91	71.3	82.2	138.1	76.9	124.7	99.9	198.7	106.7	108.6	89.8	102.3	77.4	90.8	115.4	184.7
XP_011508441.1	69.3	80.8	92	88.4	99.9	77.5	109.3	119.3	102.1	73.5	52.9	56.4	69.5	50.1	39.1	62.2	52	57.5	64.4	50.5	106	115.2	122.8	64.6	116.8	108	98.7	59.4	118.5	115.3	108.3	90.5	111.2	115.4	121.8	99.5	80	106.3	98.2	141.4	84	108.6	116.2	110.3	87	122.8	129.6	114.4	112.2
NP_065871.3	58.3	81.1	79.2	78	173.2	86.8	122.5	130	105.8	53.9	60.1	50.4	60.2	54.9	37.4	55.4	66.2	56.1	62.7	60.3	99.1	95.6	108	65.9	153.9	123.6	118.3	76.9	121.3	109.8	123.5	101.6	108.5	143.1	115.8	143.6	77.6	141.7	91.7	98.2	80.3	94.8	104.3	148.2	91.7	126.6	82.9	112.6	94.2
NP_005907.3	61.3	69.4	71.3	74.7	50.9	66.3	76.2	66.9	77.5	60.5	67.2	56.3	63.1	58.6	45.7	44	69.9	81.8	71.5	53.6	83.1	108.2	100.7	56.3	93	84.8	79.2	82.7	166.9	93.5	103.9	83	85.2	185.9	191	105.4	76.5	112.3	65.2	363.5	88.1	87.4	95.7	94.3	81	84.7	252.4	86.9	87.4
XP_011522204.1	77.5	102	95.7	92.5	94.6	78.5	110.4	110.8	110.5	85.4	105.9	75	88.7	104.4	56.8	86.3	100.4	101.1	102.8	106.9	101.7	97.9	110.2	88	92.1	103.6	112.4	100.6	111.2	103.3	101.9	87.2	110.3	97.2	119.1	120.9	96.8	119.5	94.3	92.2	82.9	96.8	93	111.4	98	117.9	109.3	100.7	105.5
NP_000662.3	72.1	149.6	80.7	69.5	68.9	65.2	96.8	87.4	88.2	98.7	93.2	61.9	93	105.9	65	58.3	125.5	94.5	111	114	99.9	71.7	98.3	125.7	75.3	105.3	116.5	84.1	130.8	116.1	102.4	98.6	101	92.2	159.3	108.8	104	109.1	96.3	90.5	119.2	105.3	93.2	123.7	114.6	125	91	96.5	95.9
XP_024306664.1	66.3	97.8	84.1	83.7	76.3	65.3	106.8	86.1	112.2	75.6	113.9	57.8	86.1	83.9	52.3	43.2	104.2	129	120.5	85.2	80.3	119.7	108.9	81.1	121.2	90.8	99.1	122.1	80.4	94.4	97	82.2	92.1	215	89.3	145.1	81.2	105.9	86.8	187.9	70.5	88.7	134.7	93.4	85.8	114.4	71.7	96.7	199.7
NP_002005.1	56.7	78.3	74.9	79.7	77	59.4	75.6	95.6	69	105	132.6	47.3	79.7	140.7	56.4	55	115.7	117.4	112.8	97.4	84.2	96.8	106.5	82.9	90.9	74.4	92.8	127.1	115.3	106.1	92.6	77.1	86.9	161.7	86.7	102.1	68.9	100.7	82.2	159.1	63.4	88.1	119.3	86.1	97.8	98.2	163.9	89.3	140.7
XP_016877577.1	81.7	120.1	96.1	94	98	78.9	102.5	111.3	90.9	83.3	96.9	75.1	85.9	94.1	64.6	60.1	101.3	100.6	107	129.8	90.9	120.2	99.8	77.6	165.1	125.8	110.8	85.1	103.2	99.5	103.3	93.8	104.3	91.9	103.6	108.6	87.7	105.1	100.5	95.5	81	100	102.7	105.8	97.6	104.9	86.3	105.7	123.5
XP_011510725.1	303.1	742.4	217.4	70.9	111.9	82.7	51.6	82.9	61.4	85.2	70.9	174.3	86.8	104.8	33.3	58.1	110.1	65.7	54.7	78.8	261.9	69.9	204.5	59.6	48	56.6	65.2	127.8	63.7	67.8	65.3	110	53.2	52.2	47.8	48.8	81.3	67.8	70.3	48.2	78.2	50.4	45.4	145.7	90.8	53	41.1	52.2	32.8
NP_150091.2	41.1	33.3	59.4	59.5	84	62	99	102.6	64.2	45.3	50.4	36	60.1	58.7	34.5	50.9	49.3	53.5	62.5	56.8	98.7	50.3	114.3	61.9	72.7	103	142.9	37.2	148.8	142.6	117.4	97.4	175	97.4	123.4	90.4	144.8	147.1	153	95.4	71.5	120.8	103.1	85.6	82.2	143.4	89.6	124.6	97.7
NP_001004019.1	108.8	87.4	81.6	158.1	117.3	159.1	291.1	131.1	170.7	77	84	84.7	108	83.5	54.4	48.1	113.8	64.6	88.5	91.3	97.4	93.3	100.6	106	76	106.7	108.7	161.4	169.4	69.8	112.6	102.2	93.6	70.7	103.2	77.4	125.8	75.6	106.7	71.7	201.4	115.5	137.2	102.2	113.4	107.9	69.2	92.9	266.6
NP_001139280.1	88.5	256.6	261.5	161.7	90.5	91.5	90.9	99.6	181.4	50.7	58.3	62.8	97.6	58.3	69.2	46.7	79.6	40.7	48.7	43.9	99	135.7	131.8	72.8	155	149.4	71.7	76	85.3	73.3	90.2	89.5	88.3	82.3	85.3	108.5	83.6	102.7	97.1	105.3	83.4	97	113.1	134.5	97.5	110.2	130.7	98.3	105
NP_002622.2	75.9	240.8	205	111.4	87.2	62	95.6	107.2	287.6	135.7	82.1	66	110.8	101.1	42.4	51	87.4	94.3	84.9	70.1	93.1	105.7	123.3	76.4	75.1	78.3	96.2	94	128.1	98	100.8	98.5	79.8	111.2	125	133	80.4	104	80.4	107.1	83.1	82.5	104.3	93.2	91.2	102.8	92.5	101.5	166.7
NP_001180501.1	85.2	43.6	75.1	146.1	93.8	124.8	135.5	86	102.6	116.1	150.9	76.7	103	170.5	68.9	69.3	173.3	119.2	113.6	89.6	79.2	55.4	99.3	282.5	52.3	64.3	103.6	116.4	77.9	109.4	115	91.5	89.9	61.9	78	93.7	88.9	50.6	98.4	97.6	177.6	120.1	121.1	83.4	58.8	89	89.2	96.3	174.6
NP_000962.2	50.8	99	95.3	95.1	133.4	63.7	101.9	122.1	94.2	67.2	99.2	39.1	73.2	103.3	37	39.6	82.2	119	105	87.1	105.5	105.5	133.5	105.4	126.3	81.7	105.7	92.1	119.4	110.3	118.9	81.5	107.9	118.5	105.7	123.8	75.8	127.1	88.1	140.1	58.2	93.2	89.9	103.3	78.8	111.8	138.9	97.9	133.5
NP_001238978.1	95.8	82.4	101.6	93	95.7	101.4	86.5	97.3	85.7	96.4	79.4	92.8	100.8	88.6	110.2	125.4	104.2	80.5	78.3	85.1	128.3	89.2	96	99	81.7	129.5	100.7	82.9	116.9	126.5	106.8	102.6	105.9	78.4	99.5	104.4	102.2	104.6	113.1	70.2	122.4	116.7	99.8	107.1	103.2	106.2	84.4	119.1	74.2
XP_011531832.1	46.9	56.7	56.5	60.1	80	70.6	90.9	88.2	94.7	35.6	36.1	29.4	50.3	46.4	35.9	34.5	54.5	43.3	48.8	49.4	84.1	111.8	144.5	50	88.7	96.9	109.5	45.2	102.6	114.8	147.2	88.6	103.2	107.9	76.7	144.2	88.5	127.1	101.6	109.3	68	120.2	185.9	122.8	80.2	147	120.8	96.3	128.3
XP_016863889.1	84.6	94.6	113	135.6	79.7	109	130	119.1	133.8	125.3	111.1	68.6	106.3	70.3	48.6	94.6	93.2	136.5	145.4	128	92.3	88	118.4	95.8	59.2	84.1	111.4	100.2	90.6	110.7	105.5	92.9	104.4	130.8	107.1	105.6	126.2	98.8	97.4	82.1	93.9	86.3	106.4	82.5	93.6	85.9	104.9	111.1	147.1
NP_150644.1	44.1	60	81.7	82.7	120.3	48.1	105.5	121.1	101.7	69.4	93.7	28.2	53.7	83.2	29	19.3	68.4	105.5	91.1	81.3	128.1	63	150.9	86.5	55	69.1	107.3	92.8	128.2	122.7	127.8	79	118.9	131.8	109.5	124.6	70.2	123.2	93.3	155.6	42.8	93.7	100.4	102.2	57.6	125.6	128.9	102.7	115.8
NP_000689.1	71.4	100.9	85.2	83.5	84	85.7	75.5	93	150.5	49.4	49.3	57	53.6	51.1	33.6	60.3	47.8	41.3	50	40.7	91.5	87.1	85.4	50.5	200.5	141.4	145.7	57.6	242.2	145.8	84.8	111.7	98.7	65.4	348.3	93.1	86.5	122	82.8	64.6	97.9	139	104.6	90.6	181.3	96.9	91.6	126.6	69.3
NP_644670.1	108.1	117.1	154.6	118.7	79.6	101.9	111.1	94.1	150.6	87.4	113	51.8	77.5	75.4	62.1	65.9	98.6	87.2	89.6	85.9	117.1	100.5	146.1	95.4	94.7	73.7	76.7	127	101.1	103.4	102.1	98.4	90.6	100.8	105.9	97.9	97.5	92	102.4	121	95.6	107	101.2	94.7	84.2	95.1	120.1	93.1	134.8
XP_016874755.1	61.9	95	77.8	77.4	97.9	81.9	86	101.7	133.2	84.6	88.7	51.7	64.4	80.4	48.2	47	74.4	92.2	97.2	60	76.8	91.8	103.2	88.4	110.4	126.3	101.6	78.2	114.6	103.6	93.1	84.5	94.8	159	106.6	112.9	76.9	108.1	90.8	140.2	73.2	102.9	106.8	136.3	85.7	115.7	87.2	96.8	119.2
NP_005905.2	51.8	55.2	56.2	63.3	51.2	41.7	92.4	70	72.6	52.2	81.7	37.6	63	57	58	44.7	59.7	67.8	69	64.7	80	89.5	96.9	53	103.3	94.9	68.5	83.8	161.2	86.8	105.9	68.8	81.8	187.3	185.8	102.7	68.6	113.7	68.7	306.6	44.6	80	94.8	96.8	61.5	96.1	269.7	82.9	102.7
NP_055045.2	72.9	77.4	92.3	102	113	82.1	95	129	112.8	65.4	87.8	53.1	71.2	74.6	46.4	54.7	73.8	85	79.9	66	183.9	98.2	147	100.1	99.4	95.3	94	106.3	100	102	134.7	83	120.2	112.7	99	110.4	75.7	115	97.4	115.7	78.2	94.7	96.1	101.6	81.3	111.3	116.1	92.9	109.5
NP_000997.1	53.2	51.8	85.7	100.1	117	53.4	105.8	119.2	92.5	64.7	99.6	39.4	61.5	88.8	36	34.4	87.2	106.2	98.8	87.9	116.7	78.9	138.6	82.1	77.3	87.6	103.9	85.4	114.9	105.3	116.9	69.6	113.7	124	109.9	116.2	74.6	116.3	89.6	130.4	51.5	89.5	97.9	109.5	68	115.1	142.8	102.4	125.7
NP_002206.2	158.1	146.9	167	190.8	121.2	179.1	133.9	116.7	122.1	83.5	74.4	97.8	125.1	76.7	101.3	85.9	140.9	80.4	88.5	88.2	78	77.8	60.8	143.3	56.1	74.2	81.9	84.4	69.5	83	76.4	190.7	89	85.2	58.7	66.7	146.7	59.6	126.8	96.8	238.4	117.3	89.8	88.2	165.7	79.3	119.7	111	117.3
XP_011539528.1	71.6	150.6	92	87.4	65.9	61	62.8	103.4	67.2	145.7	256.7	55.5	130	219.6	52.7	36.5	261.8	276.5	268	248.3	72.6	67.5	111.8	457.4	51	50	62.1	121.7	85.3	53	70.4	71.7	78.3	75.3	81.8	78.4	88.9	77.6	57	70.6	151.6	48.1	42.7	76.8	59.9	43.7	181.5	77.5	60.9
NP_004577.1	70.9	111	88.6	68.4	58.6	32.8	84	108	102.9	68.1	85.7	59.1	70	81.2	58.4	45.8	77.4	77.3	83.3	80.3	90.5	99.1	106.4	73.7	109.6	114	119.8	78.6	139.4	125.5	101.7	103.4	102.1	105.5	147.9	125	94.8	121.2	72.5	75	39.9	66.7	90.2	74.7	56.1	85.4	78.4	91.5	115.2
NP_001166176.1	69.6	89.8	92.2	85.1	84.8	64.3	101.7	96.1	96.9	78.3	97.8	59.6	74.7	84.7	65	39.3	81.9	89.8	87.6	84.4	105.5	112	123.3	77.2	102.9	95.9	108.1	140.7	129.4	108.8	114	92.9	104.4	115.6	124.6	109.7	78.9	110.5	85.3	118.7	65.8	89.1	112.7	110.4	87.5	109.8	115.7	102.6	98.4
NP_000117.1	66.7	78.1	94.7	91.9	148.2	63.2	90.5	110.1	106.1	73.6	80.2	64.6	85.9	71.3	81	83.5	66.9	73.4	80.1	72.2	102.8	136.4	105.5	90.9	192.9	192.1	110.7	62.1	116	98.7	100.2	80.7	117	110.2	86	115.4	81.9	113.6	112.3	124.1	61.4	109.4	102.7	96.1	86.9	114.3	117.7	96.2	101
NP_005794.1	64.2	96.8	89.2	95	97.7	125.6	82.1	98.1	95.1	55.1	55.5	53.2	74.6	55.7	53.2	80.9	64	56.6	60.3	56.3	85.2	109	121.4	89.7	167.1	107.3	120.4	63.5	100	112.6	102.9	105.7	105.9	94.2	95.9	132.3	102	105.8	124.9	94	106.9	129.6	126.2	102.1	118.5	114	85.1	137.5	79.9
NP_940876.2	72	142.6	51.3	66.6	61.4	197.5	62.8	74.9	57.8	170.4	110.5	49.7	241	192.9	75.7	70.9	249.8	116.5	209.2	226	71.2	102.3	87.4	190.6	94.9	73.3	126.3	50.8	52.6	100.8	84.7	101.7	117.8	48.2	71.3	81.1	207.7	59.7	125.4	70.9	266	111	107.3	89.5	152.2	80.4	42.3	147.9	67.9
NP_524147.2	58.9	159.2	87.7	118.9	117.8	111.2	134.3	124.5	103.2	71.5	98.7	39.2	75.9	104.1	30.9	47.3	107.9	99.7	93.1	91.4	76.7	170.6	96.9	165.2	203.1	128.8	100	109.9	83.5	94.1	132.5	87.6	105.7	84.6	98.9	117.8	94.7	124.3	97.6	96.2	126.8	100.8	115.8	114.5	93	98.7	75	96.2	131.7
XP_005261752.1	62.1	65	97.2	83.9	99.1	103.2	87.1	100.8	102.1	74.7	94.7	53	72.5	62.5	37.5	54.3	77.6	87.9	75.7	57.7	103.8	88.8	109.6	82.4	112	83.8	103.3	120.2	125.2	109.3	109.9	98.6	110.1	126.8	117.3	124.5	94.1	118.9	99.9	140.6	103.4	105.2	109.9	118.5	104.4	108.6	146.5	100.8	113.2
NP_002943.2	53.6	73	78.1	84.6	110.8	50.5	95.2	109.5	97	60.5	90.7	36.3	54.5	94.6	31.9	24	76.3	128.3	127.4	83.8	121	102.5	138.6	73	109.1	114.3	102.4	84.1	107.1	104.6	108.3	73.6	105.5	118	102.9	122.1	63.8	125.4	79.6	124.5	38.8	78.2	90	98	68.3	103.9	155.5	97.5	126.3
XP_006718351.1	500.2	71.1	246.5	87.7	18.5	35.6	126.4	15.4	11.2	418	49.5	846.1	420.6	16.6	705.5	766.1	12.9	9.2	20.5	135.5	71.8	19.9	17.2	50.6	24.9	19.1	70.8	24.4	36	36.3	35.8	41.1	51	46.3	27.2	21.7	27.9	21.5	83.6	18.3	28.2	63.7	19.1	19	49.2	18.7	7.9	9.9	8.5
NP_056417.2	71.1	88.6	104.2	107.5	115.9	73.8	102.1	138.8	109.2	65.7	66	52.6	70.5	60.3	42.2	43.8	74.4	55.8	64.1	73.5	91.1	97	130.9	83.4	174.3	106.7	118.5	76.7	110.8	126.6	112.4	108.8	110.2	122.9	96.6	97.2	105.7	122.7	134.4	118.5	84.9	133.6	131.3	128.9	84.8	155.8	56.7	124.6	91.8
NP_004809.2	68.4	74.6	78.6	80.4	89.6	68	84	97.3	89.4	70.3	79.9	59.8	69.2	61.6	39.4	50.7	68.1	63.5	64.4	66.5	104.2	81.3	113.5	90	104.4	95.8	112.5	78.6	139.6	128.4	105.5	93.6	119.1	125.4	155.9	117	108.4	130.2	108.6	158.2	64.4	109.6	109.8	123.1	87.9	132.9	96.2	87.1	75.6
NP_001972.1	85.5	89.3	113.7	99.5	99	83.9	108.1	104.8	99.6	69.7	75.4	66.2	76.8	89.5	52.3	51.4	90.5	76.5	79.7	99.1	110.2	101.6	137.7	74.9	115.7	92.1	111.2	77.1	119.4	111.9	119.6	103.8	111.8	124.8	113.7	130.5	97.8	119.8	88.5	100.8	92.9	93.9	124.8	132.5	90	92.9	107	113	140.8
NP_001139247.1	50.8	74.4	140.4	80.3	77.2	69	98.8	108.2	134.5	52.6	71.9	40.2	68.4	58.9	52.3	37.2	72.7	67.2	64.3	72.8	81.3	92.9	119.7	63	91.5	70.4	81.5	72.4	94.4	95.6	90.7	80.6	82.6	175.3	87.8	132.1	105.3	125.6	97.5	196.7	63.7	87.4	126.6	80.8	73.8	96.4	202.2	111.5	162.4
NP_001268463.1	68.8	57.7	131.8	105.1	205.4	120.7	117.1	130.7	141.6	72.9	75.1	61.3	79.2	71	54	73.7	93.6	69.3	78.5	75.9	84.7	86.1	117.3	97.7	68.9	86.6	119.4	68.2	82	80.4	98	73.5	80.8	130.1	91.5	124.1	113.5	82.7	119.4	108.5	119.1	118.4	141.1	91.7	96.3	117.6	72.1	119.5	126.5
NP_004955.2	45.6	83.3	61.7	65	77.2	52.5	85	90.8	77	50.5	70.7	37.9	51.8	68.3	25.3	37.1	80.3	76.1	78.1	61.5	97.4	100.2	105.9	56.5	147.3	141.9	104.9	74	129.8	119.6	102.5	83.5	111	125.5	138.8	128.6	89.7	126.1	100.7	142.7	53.7	97.3	112	128.9	92.4	123.1	141.1	100.6	145.4
NP_937818.1	51.6	98	98.2	102.7	121.3	117.3	107.5	93	124.5	64.8	87.4	36.3	72	111.9	67.6	61.5	94	93.6	92.5	86.3	106.1	111	147	79.3	71.6	88	90.1	98	120.1	109.8	133.9	96.3	127.1	161.2	122	122	89.7	112.6	103.6	148	124.9	109.1	147.3	107.3	122	111.2	206.9	95.4	141.2
NP_006364.2	126.6	123.9	134.2	98.1	77.2	81.3	95.5	96.2	160.8	138.3	148	69.4	114.8	145.3	73.7	48.6	191	150.6	152.2	200.9	98.5	90	104.6	114.7	74.9	81.2	91.3	103.4	84	82.8	86.4	104	83.9	79.6	100.8	86	121	82	88	92	181.8	96	94.4	102.9	90.6	100	89.3	87.7	103.9
NP_065143.2	90.2	104.8	94.7	117.3	147.8	93.6	105.3	122.2	121.6	69.4	75.1	62.1	77.4	68.8	53.3	58	68.2	81.8	81.9	89.8	161	168.4	136.7	87.2	194.7	108.7	86.7	83.2	91	97.5	114.8	82.9	108.3	120.8	84.1	93.2	85.1	99.6	96.1	112.2	85	101.5	103.2	99.5	85.3	101.4	94.6	102.6	102.6
NP_001358960.1	84.7	83.7	79.9	71.5	76.5	66	84.2	83.3	92.8	99.3	68.9	117.8	102.7	70.3	92.8	126.9	71.1	72.9	85.6	80.4	77.8	119.9	80.5	80.3	232	219.6	92.1	58.6	96.9	90	78	77.2	85.5	98.1	80.7	79.1	67.3	82.9	94.3	95.5	64.8	108.5	89.9	92.5	90.4	87.7	101	86.2	81.7
NP_000867.3	71.3	112.5	138.8	105.6	124.6	95.2	101.7	102.7	181.6	95.2	80.1	55.7	93.8	79	52.6	44.7	64.6	90.9	93.9	94.7	110.4	168.4	124.4	92.9	126.9	92.3	73	109.8	99.8	84.2	89.3	74.7	97.4	131.1	126.9	118.6	82.6	96.6	85.1	137.2	67.1	82.9	97.9	95.1	85.3	94.1	108.6	93.2	151.2
XP_006711560.1	70.4	85.8	75.2	80.1	75.4	61.6	81.7	90.3	93.4	85.8	86.6	60.8	71.2	91.5	50.1	34.6	87.4	76.7	80	78.3	101.8	93.8	109.8	83.2	92.9	118.2	104.9	71	121.4	112.5	99.1	104.7	101.5	110.3	145.5	126	96.1	121.8	84.5	92.7	63.9	96.6	101.7	125.4	93	127.5	94.2	98.2	80.4
NP_612453.1	111.1	146	165.5	107.8	173.3	113.9	145.2	169.7	157.4	69.9	70	55.4	92.2	75.1	51.8	39.8	97.2	62.9	74.8	91	99.2	145.1	143.1	87.8	102.8	89.4	144.5	85	75.7	105.8	135.3	109.5	97.3	133.2	85.8	126.2	112.6	99.3	124.3	114.8	119.4	103.3	94.7	87.1	97.4	106.3	67.3	112.4	127.3
NP_005737.1	74.4	71.9	194.6	158.1	211.7	91.4	230.4	244.7	129.4	239.4	107	59.1	128.3	81.3	54.8	62	106.5	111.1	104.2	80.5	84	82.6	94.6	61.8	58.6	69.3	69.9	167.6	79.4	86.4	114	74.5	67.1	147.6	95.1	101	67.8	88.3	61.8	135.2	75.8	69	114.6	73.9	61.1	69.6	133.9	80.4	135.9
NP_001142.2	129.1	79.8	92.4	83.5	105.1	62.7	76	93	101.9	153.8	71.8	248	153.8	53.7	222.2	207.4	75	59.7	70.5	81.6	89.8	148.2	84.6	89	138.6	135.3	77.2	72.6	83.8	73.7	74.1	56.4	96.8	95.6	73.6	74.8	47.4	70.6	102.6	95.8	61.9	142.5	92.8	91.3	88.3	75.5	72.7	58.1	72
NP_009215.1	77.2	95.4	86.1	82.5	108.8	60.7	109.9	110.7	129.6	64.8	75.7	63.3	62.1	61.5	56.5	46.5	66.8	61.2	65	54.1	119.6	105.3	115.3	57.7	120.4	109.5	129.2	76.6	129.2	120.4	122.5	103.9	103.4	116.8	105.7	130.5	86.4	134.2	97.9	104.4	69.1	112.3	112.9	140.7	111.9	131.7	90.7	108.2	107.8
XP_016856320.1	69.9	93.9	73.7	72.2	75.8	92.6	88.2	98	85.1	63.9	58.5	70.4	66.2	65.2	45.9	63.3	54.2	63.3	67.9	65.8	97.4	105.5	101.8	80.6	172.2	144.4	120.8	64.8	133.6	117.7	108.9	109.4	103	102	101.4	117.9	97.2	118	91.5	99.4	69.8	101.7	108.9	126.9	108.7	127.8	94.8	108.3	74.1
NP_002423.1	41.3	88.3	185.7	142.7	95	63.5	83.2	121.2	111.8	31.8	36.9	38.6	52.5	32.5	36.7	35.6	50.6	45.4	59.5	48.4	59.3	60	74.2	38	105.8	227.1	153.5	62.5	182	96.2	65.8	99.3	72.3	176.4	223.9	74.1	66.9	153	96.4	133.9	62.1	135.3	65	161	128.9	130.3	131.1	158.2	118.7
NP_001229971.1	42.1	72.1	45.8	68.4	103.2	62.3	84.6	77.4	143	34.2	61.7	29.9	55.5	31.9	32.3	41.6	57.6	37.6	50.5	44	189	240.1	97.9	55.4	218.5	145	86.9	61.9	76.2	69.8	86.1	67.1	132.5	208.1	150.9	133.9	62.5	267.1	218.8	95.2	69.4	117.1	107.9	192.2	63.1	80.9	47.1	95.7	98.2
NP_060225.4	76.1	56.1	82.9	86.7	69.4	68.2	87.2	88.6	85.8	70.8	87.8	69.6	77.5	76.2	46	56.5	83.2	98.9	83.5	65.6	91.7	76.2	115.1	68.9	171.4	115.7	91.5	101.4	111.7	101.6	98.2	100.6	110.8	136.3	138.4	108	100.8	108.9	88	133.6	66.9	85.7	126.5	105.7	74	100.2	164.3	101.9	111.2
NP_004083.3	73.2	102.2	81.9	75.1	85.7	60.1	87.5	88.6	107.4	98.3	93.1	78.5	91.2	87.5	74.2	97.5	107.8	93.4	96.5	85.9	100.3	107	83.8	98.2	190.3	167.1	119.5	66.8	116	124.3	99.1	87.5	110.5	77.6	111.2	123.7	99.4	98.8	112.3	85.1	86.8	117.7	89.6	100.4	98.4	112.9	82	120.7	92.2
NP_009109.3	73.8	96.4	95.5	87.1	91.4	76.1	102.9	100.6	95	87.4	105.9	69.2	80.5	94.2	59.6	46.7	96.3	106.3	93.7	101.5	95.7	95.3	109.2	74.8	96.7	88.4	90.6	105.9	81.4	87.1	105.5	95.2	98.3	122.6	105	117.6	80.1	115.2	87.3	113	87.8	86.9	105.4	109.8	97.3	91.5	141.7	90.5	130.3
NP_057376.2	71.2	85.6	98.4	80.8	83	65.2	82.1	83.8	101.6	72.3	92.3	73.4	92.9	74.7	53.6	59.9	72	89.4	84.9	77.2	88.5	154.3	103.7	76.8	143.4	117.5	80.4	90.2	99.5	99.1	94.1	86.3	80.9	123.9	80.7	105.7	65.1	105.4	85.2	227.8	66	92.2	97.5	92.8	80.1	82.9	295.2	96.2	122.4
NP_789845.1	53.9	114	65.2	65.1	109.8	59.8	73.8	110.8	106.8	93.2	110.3	52.7	81.6	106.2	51.7	55	108.5	93.6	107.6	108.8	89.6	99.3	97	125	244.3	274.2	126.7	67.1	110.3	112.8	95.8	91.3	102.1	83.6	95.9	107.4	78.6	117.2	99.1	78	61.6	100.2	94.3	99.2	91.8	109.7	83.6	98.7	87.1
NP_005419.2	56.3	74.4	80.2	73.1	224.9	74.8	106.7	171.9	109.4	40.5	50	41	61.6	46.2	47.1	45.6	47.9	46.8	51.8	35.1	103.7	121.4	116.6	60.8	174	150.3	113.4	54.7	130.7	107.3	118.1	102.5	102.2	128.2	117.1	134.5	88.1	146	95.3	106	65.2	106.2	150.6	157.8	94.6	134.6	100.7	83.8	101.5
NP_002471.1	54.8	59.7	83.1	93.5	104.8	73.1	103.7	112.6	104.9	71.9	75.1	41.1	72.1	95.1	44.4	32.9	80	79.4	81	83.1	93.3	62.8	121.1	123.1	81.3	94	129.9	88.1	138.4	132.2	126.8	101.2	114.3	118.4	124.7	88.5	101.9	81.7	108.8	141.2	96.9	129.7	138	132.5	67.7	149.5	88.9	108	99.8
NP_001351228.1	87.7	89.1	72.8	76.7	98	64.1	92	90.2	78.2	80	93.4	41.4	78.8	90.3	44.5	71	86.6	88.1	93.6	88	87.7	108.2	109.4	101.1	210.1	204.8	110.1	70.8	106.2	120.8	101.1	86	122.6	123.1	97.6	120	85	119	93.6	139.5	61.7	101.3	89.4	112.1	89.2	101.2	98.5	80.7	106.4
NP_004883.3	61.4	63.7	91.3	107.7	148.7	93.2	102.2	132.2	168.9	70.7	62.6	41.4	83.2	64.7	42.5	47.1	62.7	58.4	60.3	47.4	170	92.9	152.2	121	140.5	83.2	104.6	62.6	121.1	109.4	136.6	98.9	119.9	122.8	131.3	104.9	96.1	117.5	112.3	116.5	98.6	119	122.8	121.1	95.2	127.3	81.2	119.3	103.3
NP_055635.3	61	61.1	78.1	71	89.3	67.1	99	97.8	94	91.4	108.2	50.7	80	88.7	47.7	50.9	102.6	105.9	102.8	86.2	82.6	70.5	89.8	72.8	163	155	100.4	82.4	107.7	96.7	79.5	83.8	95.5	99.7	97.3	108	72	115.1	95.8	99.7	71.8	87	88.4	95.2	74.5	95.6	127.6	101.8	106.4
NP_003061.3	60.1	69	62.4	66.8	86.7	86.6	94.5	92.2	84.5	63.6	80.7	53.6	104.3	129	89.8	48	66.9	78.7	81.9	74.8	96.3	86.5	102.3	83.3	93.7	128.1	108.5	68.9	127	123.9	111.6	85.3	128.9	120	118.8	107.1	93.9	113.5	113.5	125	83.3	112.5	106.9	121.9	88.5	136.6	93.6	116.8	100.7
NP_001158213.1	53.1	57.2	84.9	73.8	233.7	78	114.3	155.1	113.4	32.3	56.3	43.3	50.6	37.2	38.6	47.1	42.7	52.2	52.7	49	88.5	88.8	115.4	44.9	89.3	107.6	119.9	54.3	124.6	127.8	121.3	118	106.4	131.2	106	111.4	85.6	117.5	118.9	114.6	77.8	121.7	105.3	117.6	85.8	159.3	106.1	115.3	95.5
XP_005271474.1	54.7	83	70.1	64.8	71.9	55.5	80.8	87	64.3	60.9	93.2	49.3	62.8	91.3	43.9	54.8	93.2	77.2	79.7	75.9	104	107.8	106.8	78.1	107.7	99.3	108	100	114.5	108	106.8	88.3	107.9	143.1	122.4	111	86.3	105.1	85.9	128.6	50.1	87	101.8	110.8	71.4	112.2	102	79.1	88.8
NP_036611.2	90.5	100.3	129.1	105.9	126	77.5	120.8	127.8	116.4	102.2	103.6	80.5	98.2	113.8	96.2	76.2	106	107	102.3	94.2	98	91.6	114.4	94.3	70.6	88.1	105.4	108.5	126.1	109.8	112.4	88	110.1	115.9	117.7	121	87.8	118.4	97.9	113.2	88.9	100.9	117.9	100.5	106	109.4	109.5	97	134.9
NP_078938.3	90	73.2	64.9	76.2	77	61.8	87.6	103.6	89.2	80.3	62.9	110	56.9	62	60.8	37.7	65.5	73.6	72.8	51.9	113	110.8	111.6	57.2	138.4	108.6	97.3	82.9	131.1	115.7	100.7	79.6	108	154.4	117.5	119.1	81.4	133.3	103.1	198.1	65.7	99.9	115.2	105.4	79.2	121.5	203.9	107.5	114.1
NP_064504.2	82.2	75.7	87.3	82.6	90	64.6	95.4	102.7	90.9	65.7	78.9	62.5	88.1	66.1	74.4	41	73.3	66	68.4	64	102.7	91.7	111	82.9	101.7	90.9	104.9	116.7	113.6	122	117.3	99.9	105	123.3	108.9	87.1	95.1	91.1	99.5	137.3	67.2	96.6	122.8	100.6	77	120.2	102	97.2	125.9
NP_001239546.1	14	445.3	60.7	36.6	7.9	9.8	5.3	14.3	19	14.8	13.7	38.3	127.6	254.5	32.9	4.8	7.4	7.3	6.5	9.6	23.2	20.2	88.4	2454.7	7.8	8.5	16.8	13.3	15.2	15.2	20.1	19.1	59.9	56.3	52	62.3	62.2	57.2	9.9	6.3	11.5	7.6	7.8	24.7	14.3	7	8.7	11.6	7.4
NP_009035.3	46.1	91.6	87.4	94	118.1	59.1	103.4	109.1	84.7	67.9	108.2	40.6	61.4	83.8	33.3	28.5	77.9	113.5	110.1	95.6	112.8	123.1	138.4	80.7	111.1	142.3	102.9	104.4	111.1	101.5	114.2	76.3	113.6	117.3	101.2	119	76.9	126.3	89.6	149.9	44.1	89.6	93.4	104.2	79	117.1	140.9	103.4	134.1
NP_001350687.1	91.1	68.9	78.4	73.9	123.7	73	72.7	104.8	109.5	97.5	74.9	97.3	80.7	66.2	78.2	85.1	77.9	73.8	79	71.5	92.8	87.1	96.3	65.3	177.4	229.2	98.6	50.7	114.4	107.4	87.5	82.6	122	98.4	113.3	100	84.3	95.4	116.3	77.6	70	132	79.6	118.6	89.5	107.2	96.9	94.1	75.9
NP_000933.1	69.5	148.2	111.7	147.6	164.4	88	132	153.8	132.6	57.2	69.8	47.4	66.2	62	36.6	44.9	72.2	63.4	70.7	58.9	206.3	194.8	182.6	84.9	149.1	114.6	86.9	88.2	97.4	87.8	147	75.8	136.9	104.8	93.5	112.6	72.8	139.8	96.4	106.4	74.6	96.6	100.1	97.5	91.1	100.5	68.8	101.7	152.5
NP_066953.1	53.2	94.8	74.2	77.1	99.4	60.4	85.9	114.2	83.6	77.9	98.3	44.9	68.9	125.1	41.7	30.6	88.9	97.6	84.4	90.5	92.9	86.1	108	71.7	70.1	93.7	102.5	86.5	138	153.8	107.5	91.5	121.7	102.5	146.6	122.5	99.3	138.4	96.8	99.4	66.9	100.4	128	117.3	98.4	126.8	118	106.2	93.4
NP_001143.2	38.9	74.9	74.9	64.8	169.5	59.1	88.3	90	119.4	87.9	108.2	24.8	67.9	87.5	19.6	24.8	111	125.7	117.2	89	86.4	259.4	122.3	62.7	184.3	212.5	82.2	105.2	111.8	99	91.8	57.9	91.2	149.4	115.6	121.9	56.7	114.4	84.8	159.7	47.9	78.8	101.7	118.5	66.7	95.1	124.6	77.4	181.6
NP_006088.2	93.5	146.7	95.5	132.4	90.8	186.1	174.4	72.4	98	86	87.7	65.3	126.7	97.3	44.2	44.2	89.6	55	51.5	51.2	80.9	130.6	80.1	563.7	100.7	75.2	76.5	130.6	76.2	72.1	102.9	129.5	81.5	61.9	62.7	74.5	96.9	66.7	120.9	103.2	307.8	104.8	87.7	108.2	117.1	100.6	48.3	80.3	98.4
NP_443094.3	36.2	35.5	80.4	64.3	90.6	47.2	91.7	90.4	67.4	33.7	39.1	33.9	45.5	47	40.7	40.8	35	28.4	34.1	36.9	82.7	60.3	97.9	46.1	93	94.6	139.4	45.8	182.3	155	113.6	83.5	106.8	135.5	197.1	120.4	85	136.4	84.9	108.5	42.4	109.2	147.9	152.3	57.3	158.3	86.7	89	97.6
NP_003079.1	66.8	100.1	75.5	108.2	462.5	126.9	175.4	232.2	114	67.5	99.3	42.7	77.6	111.4	74.9	40.8	139.3	108.1	109.1	112.4	65.9	150.1	111.6	73.9	66.2	79.6	77.7	261.8	84.1	70.5	135.2	85.6	74.1	67.6	91.4	142.7	77	92	103.8	72.2	78.6	85.8	162.9	93.3	91	90.9	61.9	77.5	139.6
XP_024308566.1	81.3	122.5	82.7	86.1	84.3	87.5	84.4	94.1	248.3	96.5	89.6	102.4	110	94	95.5	92.9	97.4	88.5	93.1	82.5	92	169.7	91.4	123.1	205.8	161.5	89.5	87.7	106.4	105.3	86.4	86.9	93.1	139.8	114.8	105.4	93.4	102.2	90.2	108.8	82.5	105.6	82	95.9	100.2	129.1	88.3	90.9	121
NP_001132929.1	48.2	111.8	96.3	94	138.7	69	89.7	121.6	125.5	127.7	107.4	44	101.2	87.2	62	47.8	90.7	104.9	108.9	86.2	112.5	203.9	100.3	97.9	234.7	161.1	109	98.9	87.2	95.1	97.8	74	99.4	83.6	92.6	91.4	87	99.2	98.1	83	61.2	98.5	132.9	96.6	83.6	101.8	59.4	112.5	127
NP_003396.1	65.1	109.3	110.7	113.3	98.8	74.4	135.8	108.2	142.4	66.1	98.6	47.9	72.9	106.6	58.3	40	104.7	88	93.6	94.8	97.4	96.1	120.2	81.1	81.1	98.7	96	113	100.3	98.4	106.5	90	91.1	132.4	88	135	86	119.7	85.4	130.1	88.5	91.6	131.7	104.5	95.9	108.3	106.7	95.6	143.9
NP_001350867.1	69.3	50.2	92.1	91.5	96.4	58.6	102.2	105.3	105	86.2	119.2	52.1	75.1	90.8	51.4	78	84.3	99.1	95.6	96.3	118.4	69.5	121.8	80.6	113.1	89.2	105.1	101.5	124.4	114.4	122.4	83.7	112.8	127.6	138.5	116.5	95.6	106.8	91.2	122.7	64.2	96.9	116.4	126.2	63.8	117.9	120.1	105.1	121
NP_003923.2	56.4	71.7	82.9	68.5	89.9	73	100.2	89.8	87.3	69.3	114.2	45.9	75.3	85.7	61.5	59.6	86.2	94.6	96.5	86.4	68.2	80.1	100.6	90.5	76.8	85.5	125.3	90.5	132.1	105	92.8	96	93.8	128.1	144.2	127.7	90.5	109.2	95.8	128	107.8	93.3	124.2	106	119.1	105.7	96.2	107.6	110.9
NP_004896.1	125.9	99.6	149	102.4	71.6	90.9	89.3	79.5	91.8	111.6	102.5	138.3	92	83.5	110.7	113.5	115.2	94.6	89	72.6	95.1	65.2	96	113.1	44.2	69.4	87.1	73.3	83	91.5	87.8	129.8	92.8	146.1	89.1	92.3	115.3	81.7	96	114.9	183.2	98.1	96.3	81.8	137.7	85.8	184.5	96.6	115
NP_001684.2	83.7	95	119.5	108.6	123.7	86	93.2	123.1	241.9	91.1	105.2	70.5	93.9	104.1	62.3	49.2	85.7	90.4	88.2	80.6	100.6	139.2	115.4	119.7	105	97.6	88.8	157.2	100.2	96	104.9	95.1	90.1	127.5	96.7	124.2	93.3	100.6	90	119.7	92.9	90.9	109.6	108.1	95.8	93.3	103.9	97.7	132.6
NP_005678.3	75	82.1	86.5	86.2	100	67.9	81.6	101.2	96.8	88	95.9	64.8	76	96.8	57	49.5	94.7	91.9	88.5	81	115.1	80.6	121.3	95	105.7	115.9	99.9	86.8	122.1	108.5	109.1	87.1	110.8	132	105.8	111.1	81.5	126.1	93.3	137.6	68.3	94.3	100.4	108.8	86	113.9	195.6	93.7	85.9
XP_005259654.1	48.3	65.9	70.5	76.2	70.8	67.8	88.1	89.2	100.2	57.5	111.7	38.3	68	105.2	37.5	242.8	97.5	95.4	89	82.1	92	106.1	109.3	73.5	69	102.2	119.8	98.1	131.4	141.3	108.7	102.3	117	126.3	143.9	109.1	99.2	128	103.5	104.2	73.3	101.2	89.8	113.4	94.6	116.5	116.6	110.3	111.4
NP_001182073.1	56.9	115.3	67.2	65.6	62.3	47.7	95.4	111	106.5	29.9	56.2	48.6	63.5	48.5	43.6	39.6	44.1	41.7	52.7	45	104.2	84.7	96.1	48.9	178.8	156.3	105.4	49.3	102.9	110.2	95.4	111.3	101.3	94.4	104.1	122.5	92	122.1	83.6	91.6	50.1	96.1	115.7	120.6	87	124.6	91.9	110.5	70.7
NP_006793.1	41.9	77.3	64.9	68.1	80.8	56.5	80.5	99.3	82.2	53.5	73.2	32.1	56.8	64.6	27.7	40.7	76.6	72.7	75.4	68.1	85.9	91.7	111	63.9	117.4	136.1	108.5	71.7	139.8	126.8	106.2	81.2	117.9	135.9	155.2	129.6	85.4	143.1	120.5	157.6	55.4	102.9	101	134	90.5	125.8	134.3	107.3	120.6
NP_705618.1	83	90.1	95.5	102.2	96.3	105.9	83.3	95	98.4	83	82.7	69	62.9	59.4	43.6	93.2	69.3	73.2	80.1	61.3	98.1	123.7	104.3	62.9	147.4	132.8	100	83.8	113.7	111.1	103.1	95.3	108.4	117.7	114.3	97.1	86.9	101.8	109.5	107.3	117.3	108.1	98.6	113.1	121.8	106.6	114	102	99.7
NP_005313.1	23.8	11.5	48.5	39.7	69.1	33.4	91.5	80.1	57	38	49.4	33	24.6	39.4	36.5	19.5	38.5	57.7	58.3	34.3	88.3	13.7	116.7	20.5	16.8	35.5	118.2	31.6	179.3	148.2	110.8	69.6	125.2	146.7	219.2	120.4	90.4	81.9	127.2	138.8	37.4	103.8	112.5	135.9	33.9	144	95.7	125.3	124.8
NP_000175.1	79.5	59.5	28.7	202.7	73.9	304	45.4	44.3	48.6	21.9	85.7	224.1	57.2	40.2	222.9	169.5	145.4	294	33.3	27	37.5	29.6	34.2	95.1	33.1	29.5	71.8	33	22.3	90.4	105.6	168.7	71.9	29.7	32.4	29.8	72.4	58.2	508.3	97.6	444.6	69.1	44	36.3	332.6	34	69.9	47.7	28
NP_001619.1	102	79.1	120	87.7	73.7	49.1	111.5	96.7	132.3	90.3	60.8	137.8	102.8	63.8	128.7	138.8	64.7	62.7	72.5	85.6	109.8	94.1	130.3	72.6	81.4	94.5	115.3	51.4	134.8	114.6	105.9	86.7	119.3	104.8	143.4	123.4	102.3	123.3	103.1	78.9	61	105.9	95	109.2	121.9	121.4	53	95.5	112
NP_002100.2	61.3	88.8	83.5	86.6	105.7	73.4	99.5	112	101.6	77.8	97.3	49.2	77.9	98.1	80.4	32.1	86.5	95.7	104.1	90.4	123.5	90.8	117.6	71.4	76.8	122.4	110.6	86.1	121.7	108.1	113.2	95.5	99.2	102.1	108.9	101.9	80	116.1	91.9	114.1	51.3	101	137.5	106.1	81.1	113.5	113.5	108.8	124.9
NP_001627.2	49.4	96.4	79.3	81	163.4	68.9	97.5	115.7	138.8	75.7	100	29.5	76.9	76.9	31.9	41.5	105	100.6	105.7	78.2	105.9	261.3	118.8	75.1	207.1	195.7	89.2	106.3	111.2	93	100.4	77.8	85.1	130.8	100.7	113.3	57.3	97.8	83.2	138	70.2	83.6	119.2	102.2	68.9	93.4	105.9	84.9	131.9
NP_002736.3	72.8	112.8	93.7	87.3	89.7	81.2	94.6	102.4	121.4	77.3	82.6	60.2	73.6	83.4	40.8	43.5	92.2	83.5	89.8	78.5	95.6	97.3	109.2	75.2	118	120.7	106.5	81.1	120.1	115.9	97	94.2	100.1	101.4	108.4	116.7	85.1	117.9	94	97.8	90.9	103.9	128.7	111.2	110.2	119.8	97.8	99.2	99.4
XP_005247428.1	67.3	95.6	95.8	122.1	133.5	91.1	112.8	123	111.3	78.3	97	52.9	86.7	89.2	40.5	46.6	93.3	90	92.3	122.7	132.6	101.1	122.5	120.4	97.2	99.1	86.1	102	93.2	82.6	119.4	88.5	107.5	106.4	100.7	111.1	86.1	120.4	100	103.8	76.4	101.6	96	97.2	75.6	95.7	89.6	108.3	105.4
NP_009168.4	26.7	34.5	40.5	45.4	66.2	72.9	84.3	77.3	72	19	38.1	17.8	35.9	56.8	26.5	56.7	65.8	49.2	58.8	41.6	71.5	86.8	78.1	41.2	156.4	158	145	39.7	235.5	164.9	109.9	91.7	98.5	153.9	176.8	90.3	69.7	159.7	92.4	150.9	82.7	129.3	95.6	157.5	105.5	129.8	85.3	132.2	87.4
NP_009034.2	94.4	136.2	112.3	89.5	105.6	80.8	79.1	105	113.6	115.8	92.8	133.3	125	80.8	147.3	142.2	94.1	94.2	87.8	92.9	107.9	148	105.2	98.3	219.2	108.8	80.8	64.9	93.3	93.8	92.8	78.7	107.9	102.5	88.3	99.5	72.5	108.2	102.7	95	80.7	129.5	85.7	96.2	96.1	88.7	115	90.8	85.6
NP_002808.3	66.3	99.4	89.2	77.2	97.8	64	100.9	94.7	107.4	98.3	91.5	63.1	78.8	80	51	61.4	84.9	101.2	97.3	75.3	111.9	130.9	117.5	79.6	154.1	109.2	96.2	101.2	113.6	104.3	109.4	93	97.6	128.6	107.5	131.3	79.8	125.1	89	122.3	75	97.3	132.7	120.9	87.5	111.1	144	93.1	115.7
NP_004152.1	74.7	86.6	113.5	115.9	144.2	70.6	114.4	136.6	146.5	122.3	94	51.7	102.1	84.6	47.6	35.3	98.7	102.5	93.8	91.1	135.6	97.5	142.2	156.2	111.2	85	100.4	114.3	99.7	95.8	132.9	88.3	108	119.4	97	116.7	96.8	118.7	91.4	124.9	74.5	102.2	132.4	105.8	68.9	114.1	103.4	101.5	140.3
NP_003655.3	92.3	104.3	104.8	107.4	112.8	82.2	110.6	119.9	111.8	96.9	79.7	82.8	89.9	68.8	60.2	45.2	63.3	79.1	78.7	62.1	113.4	115.7	128.4	101.6	112.6	98.8	107.8	102.4	103.1	109.8	116.2	98.8	102.2	130.2	110.6	116.4	86.9	117.5	88.3	109.5	79.1	96.8	106.6	109.8	89	109.1	105.1	103.4	113.7
NP_001156008.1	40.5	69.2	64.2	62.3	75.8	66.4	80.1	103.7	103.6	108.9	99.9	29.3	73.7	101.5	32.2	33.3	113.9	95.5	94.1	65.7	97.1	63.2	100.5	115.8	58.3	140.4	126.7	79.8	147.7	183.5	108.6	92	115.7	108.9	169.9	91.4	100.1	125.3	109.1	144	65.4	109.9	89.6	98.1	80.4	166.3	68	111.6	74
NP_001271207.1	70.9	104.4	93.1	100.5	81.8	89.7	104.9	95.5	116	76.4	102	55.8	71.9	82.3	43.7	39.9	87.7	89.3	94.9	87.9	107.4	127.7	121.6	82.3	75.9	101.9	105.4	114.5	109.7	99.8	106.8	96.5	107.9	111.8	104.7	127.8	84.9	120.8	93.2	113.5	83.5	105.4	124	118.6	102.9	129.8	92.5	100.9	110.8
NP_000498.2	59.1	162.8	155.9	115.9	48.5	34	49.8	88.3	1258.3	153.6	64.1	51.7	105.9	44.6	33.4	14.4	36.4	41	34.5	31.6	68.2	73.3	107.4	106.4	29.4	53.9	63.4	61.5	62	65.4	74.1	63.3	70.8	75	71.1	91.3	71.2	70.4	38.3	45.3	35.3	46.8	47.5	32.4	38.9	43.3	40	45.6	194.8
NP_001289978.1	58.3	143.7	85.6	111.5	105.9	115	135.2	111.1	110	76.5	77.3	48.1	78.7	79	38.8	52.4	70.9	63.7	69.2	65.9	77.2	177.8	103.2	147.9	187.5	142.7	103.9	103.8	82.9	87.5	120.5	100.6	105.6	90	98.1	113.9	99	115.8	106	97.2	149.7	111.1	118	117	101	113	80.7	92.2	113.6
NP_005397.1	61.4	110.5	95.7	76.8	104.3	77.1	89.8	102.4	93.4	58.8	71.2	46.1	68.5	76.5	39.1	43.2	77.6	70.9	78.5	84.3	88.2	110.5	94.9	82.1	113.9	126.2	110.2	72.2	96.5	110.2	101.9	91.2	95.9	113.1	92.1	131	78.2	102.8	97.4	107.5	70.1	95.2	115.4	124.6	91.3	115.1	96.8	91.7	111.6
NP_057441.1	65.4	42.8	79.3	131.3	120.4	79.1	163.6	104.9	98.4	72.3	132.7	47.6	62	122.2	43.2	27.8	152.2	129.2	135	126.7	75.6	61.4	125.4	94.7	32.7	63.2	108.8	256	80.5	87.1	116.9	94.2	91.8	84.8	72.9	84.8	88.4	61.2	110.4	104.5	71.5	107	103.6	73	40	109.4	82.8	120.3	159.6
NP_006747.1	51.7	53.3	46	59.9	75.6	61.1	86.5	82.1	69.3	50.2	61.7	46.7	44.7	79.5	32.6	32.2	64.3	70.7	61.7	57.7	91.4	69.6	112.1	49.7	81.5	76.1	161.3	60.2	200.9	165.5	114.3	109.3	114.7	126.5	178.2	107.6	89.1	112.5	105.8	119.7	65.6	139.3	118.9	151	78	161.8	105.1	120.4	101.6
NP_001349775.1	525.6	69.9	76.9	79.2	27.9	37.6	179.1	27.1	10.6	331.1	60.5	707.2	173.4	36.2	651	622	13.8	14	23.6	145.5	86.8	29.5	26.4	46.1	29.6	29.9	77.8	43.8	44.1	49.2	45.4	51.4	54.4	47.7	27.9	25.2	35.2	25	86.7	27	26.3	50.1	30.2	31.5	236.1	24.2	16.1	14.2	12.8
XP_016874389.1	55.5	78.1	71.6	70.1	83	64.5	79.3	111.9	73.9	49.7	82.2	55.5	66.2	90.3	35.9	56.5	72.4	76.4	71.5	73.2	96.7	92	127.4	92.7	179.7	102.8	111.9	70.5	149.6	199.6	112	136.9	123.4	101.3	143.1	130.3	111.7	149.4	132.6	98.3	87	108.5	96.9	88.1	99.9	129.3	102.8	92.3	73.5
NP_001176.1	91.8	154.6	104.2	100.6	67.9	108.3	81.2	65.1	53.8	215.9	160	79.1	120.9	260.3	65.6	58.6	197.4	214.1	184.6	198.3	71.3	58.4	65.9	794.3	26	53.1	63.3	138	49.1	60.1	65.3	83.1	65.5	59.4	53.3	52.7	110.8	62.1	70.5	68.2	132.8	67.5	48.7	45.6	105.1	45.3	117.9	79.6	97.2
XP_006724531.1	222.3	83.8	237.1	144.3	50.7	106.4	182	70.9	86.1	146.8	69	263.9	208.1	68.7	356.8	388.9	72.1	62.3	59.1	49.9	89.9	63.6	65.3	161.3	40	58.9	75.3	62.2	74.3	76.6	72.1	92	82.8	69.8	62.2	60.2	72.7	62.5	97	51.9	151.2	101.5	48.4	60.9	107.5	48.9	64.6	74.1	46.9
NP_065393.1	150.2	104.3	108.2	107.4	105.2	90.7	100	108.2	155.3	207.7	137.1	180.4	123.8	102.9	84.8	91	124.8	143.8	136.5	104.3	86.1	106.2	96.4	117.8	88.6	90.8	84.7	124.8	77.2	73.8	82.9	80.3	81.9	97.3	96.5	88.3	79.1	80.6	85.7	96.9	119.1	86.9	94.6	78.7	72.1	75.9	77.6	92	116.7
NP_057175.1	67.8	103.3	88.6	91.7	104.6	59.5	97.3	114.5	101.8	74.3	101.3	52.8	84	86.4	43.1	47.4	86.3	104.3	103	83.5	112.2	119.3	127.6	101.2	118.4	136.5	97.9	109.8	105.9	104.2	113.5	93.3	112.1	126.5	111.3	126	88.4	116.9	89.3	128.1	62	90.4	96.7	111.6	87.5	106.7	126.4	90.9	111.6
XP_005267319.1	71.2	101.3	118.5	131.9	106.8	97.3	131	108	137	64	68.5	54.6	88	73.6	58.4	54.8	73.6	71.3	80.2	73.6	147.1	130.2	124.3	84	95.1	113	80.2	89.6	91.4	96.7	106.5	88.3	101.1	108.5	105.7	108.8	84.7	112.7	91.4	91.9	93.2	93.6	102.4	97.6	105.9	98.4	82.7	95.1	108.7
NP_004506.2	49.2	92.9	75	75.9	79	52.7	85.8	91.4	84.9	62.2	91	38.2	66.2	69.1	37.1	29.9	74.7	81.8	83.3	70.5	89.3	105.1	113.4	67.3	84.3	137.7	108.7	80.5	141	132.6	102.6	83	113.9	146	164.8	126.7	93.2	138.5	106.2	123.3	68	105.1	102.9	128.5	99.5	133.1	140	101.5	107.1
NP_001357331.1	57.5	74	74.9	77.6	76	78.2	90.8	102.2	78.9	55.4	61.9	41.6	61.2	50.6	41.7	63.8	61.1	64	65	58.3	86.6	82.2	97.5	58	77.7	118.7	126.2	65.2	145.1	129.7	101.1	94.9	116.2	106.9	127.3	102.7	99.9	114.7	133.6	137.4	89.8	119.6	117.6	104.9	81.8	116.7	118.6	122.3	101.1
XP_016882681.1	263.8	90.3	93.4	48.2	72.4	126.4	129.3	34.9	49.8	355.4	105.6	242.6	179.2	74.6	272.6	165	159.7	199.4	74.3	65.2	97.3	80.4	40.6	207.1	46.4	78.8	67.6	91.6	64.6	77.9	84.7	176	51.4	48	35.3	37.5	80.2	66	176.5	48.1	301.9	65.8	45.8	45	46.3	55.8	125.4	53.9	42
NP_036387.2	66.8	82.4	72.5	72.2	99.2	70.2	86.9	98.5	99	61.9	71.9	51.7	65.8	70.6	42.3	43.3	84.5	66.1	64	94.3	99.7	82.2	107.4	64.7	106.9	152.3	108.2	86.3	125.1	126.5	106.5	100.9	107.3	129.2	135.8	113.9	99.7	137.4	104.6	131.7	75.5	103.4	118.4	114.8	98.4	129.2	107.2	99.7	112.1
NP_001018077.1	44.7	37.8	74.4	69.9	106.9	49.8	116.5	113.3	90	67.1	105.2	37.9	55.7	95	34.9	30.8	75	135.5	131.3	83.3	102.8	49	123.2	71.9	42.1	64.9	116.6	100.6	118	116.8	123.7	81.3	112.8	140.9	129.2	95.8	78.5	64.9	90.6	162	45.3	88.9	111.5	103.6	35.3	124.5	118.8	101.2	149.2
NP_057368.3	60.2	108.6	76.2	78.8	81.7	72.6	96.5	101.6	104	62.9	85.3	43.2	63	75.1	36.9	43.9	77.9	73.3	75.4	67.9	100.7	120.4	123.3	76.5	110.3	106	101.5	100	121.9	112.7	103.1	94.1	108.4	131	137.3	119.7	82.8	120.8	91.3	138.5	71.1	99.2	98.6	117.7	88.4	120.2	136.4	103.2	97.1
NP_005222.2	77.6	57.8	75.2	95.2	69.3	91.4	139.1	90.6	102.8	137.7	267.5	62.9	88.2	312.1	75.8	81.9	231.2	224.8	225.2	252.6	80.8	75.1	93.8	114.5	39.8	72	83.9	191.3	63.3	73.1	96	77.4	81	68.5	65.4	69.4	77	55.3	87.3	76.1	100.3	85.2	112.9	75.6	68.3	75.8	79.4	98.1	121.3
NP_476516.1	69.5	85.7	73.6	76.2	86.1	68	91.1	101.5	95.8	78.4	88.6	62	65.9	82.2	51.2	52.2	78.2	104	95.6	74.6	110.6	107.9	104.2	70.7	105.1	108.4	102.5	109.3	114.5	102.2	105.5	92.6	100.4	117.6	105.9	109	89.2	111.6	88.4	135.2	71.6	92.7	103.1	110.5	85.2	113.5	174.5	94	120.2
NP_005521.1	75.2	86.7	73.5	63.3	110.2	57.7	88.9	106.6	95.1	91.6	75.3	99.6	72.3	91.5	77.1	84.9	66.3	79.1	89.8	75.6	86.7	119.5	91.5	56	260.5	266.5	122	70.6	135.1	114.1	100.7	86.1	93.5	109.3	81.1	94.2	59.2	106.6	110.1	113.8	57.6	127.6	119.9	126.8	96.9	135.5	82.8	100.7	108.9
XP_024306434.1	69	116.2	97.1	107.1	89	130.9	89.6	94.3	90.5	60.3	63	59.4	84.8	55.5	67.5	94.7	71.7	52	59.1	52.5	83.2	135.2	112.2	102	204.2	109.1	142	70.6	108.3	122.8	112.6	117.2	106	89.4	95.2	137	104.7	109.2	130	90.4	126.7	134.8	150.2	101.1	140.2	116.9	79.6	137.8	90.1
NP_001427.2	42.4	51.5	91.5	74.7	92.8	62.4	78	99.5	69.6	50.9	70.8	31.4	49.3	64	36.8	38.7	63.1	79	71.1	66.1	90.9	68.8	103.3	48.5	149.2	112.6	129.6	67.3	135.6	157.6	101.3	92.1	118.6	118	148.6	104.6	94.3	123.8	119.2	149.8	51.7	126.5	96.3	133.4	71.6	156.8	161.9	108.9	107.3
NP_002200.2	66.2	121	58.6	59.2	142.1	56.5	90	141.8	136.4	40.9	77.3	44.6	42.5	49.2	33	44	45.9	95.1	74.4	53.6	119.8	190.4	133	59.1	237.2	114.6	97	59.9	85.5	97	125	99.5	119.7	134.3	77.2	176.2	115.3	124.7	117.7	107.6	55.7	109.6	141.2	116.5	88.9	130.1	87.9	103.6	108.4
NP_001646.2	70.9	95.2	99.6	116.5	134.5	70.1	134	132.9	118.8	71.1	79.3	53.2	63.7	68.1	40	50	74.6	94	89.2	84.9	163	116.4	151.3	100.6	81.1	80.5	101.5	97.2	105.2	103.5	145.3	82.8	112.8	115.8	113.8	106.3	77.3	92.9	88.8	125.8	75.5	95.6	117.9	100.6	82.4	106.9	126.1	104.7	143.4
XP_005273308.1	108.9	155.1	74.8	151.9	167.4	435.8	134.4	88.9	95.7	86.7	72.8	82.7	153.3	75.9	92.5	96.3	124.3	55.4	54.2	57.5	70.8	147.3	60.5	133.2	65.3	59.8	82.4	81.1	55.7	69.8	97.6	148.2	108	77.1	55	77.4	149.3	71.1	152.4	77.9	214.2	116.5	80.7	84.3	220.1	71.3	145.9	134.7	65.1
NP_002783.1	54.3	89.9	77	80.2	87.4	61.7	98.4	98.1	126.5	72.1	86.3	43.3	67.7	79.6	55.1	51.2	78.9	74.6	77.4	73.6	111.8	107	111.6	69.6	91.5	113	95.2	97.7	117.7	108.4	106.5	91	96.3	120.4	112.3	133.4	79.2	123.1	92.4	115.1	74.7	96.2	128.2	112.1	101.8	112.3	99	108.1	110.2
XP_011524280.1	73	112.1	85.9	85.1	71.6	91.7	52.8	68.9	57.7	100.7	90.7	57.8	113.7	91	46.4	56.5	75.3	46.5	86.5	92.8	87.4	173.1	100.8	106.2	104.6	100.3	155.4	132.9	99.8	118.7	105.8	88.5	105.8	72.2	76.7	111.8	202.2	70.2	153	75	85.5	151.2	202.6	129.1	118.1	162.8	49.2	165.3	49
NP_000033.2	114.8	95	77.3	163.6	173	260.9	117.5	115.9	84.6	140.2	69.2	68.6	161.3	94.9	111.2	85.9	144.3	68.1	87.7	100.9	66.3	180.9	54.6	84.3	90.6	73.3	118.8	89.5	61.6	92.4	92.1	114.7	87.4	61.3	46.6	67.7	161.8	102.9	165.5	110.2	200	170.8	85.5	82.7	229.3	66.2	140	190.7	97
NP_001292553.1	62.2	138	88.1	84	110	79.3	110.3	125.5	87	83.2	113.2	58.6	78.3	118.7	76.3	50.5	149.5	135.3	127.9	134.2	91.2	81.3	97.5	79.9	89.1	87.4	101.6	87.2	90.1	89.9	106.4	81.1	94.2	92.5	94.8	115.4	96.1	107.9	77.1	78.5	68.6	89.9	97.4	94	80.8	94.4	73.2	98.5	163
NP_848927.2	73.7	57	82.7	127	161	76.8	122.9	145.3	123.1	84.5	85.5	58.4	70.8	61.8	45.9	39.2	65.3	72.2	78.9	57.3	162.2	98.4	150.3	79.5	105.7	87.8	113.6	91.5	96.7	141.1	177.2	91.4	156.3	119.3	89.6	93.3	90.3	101.1	112.4	119.3	75.6	117.8	123.3	107.6	63.6	129.7	78.4	141	117.5
NP_000704.1	127.3	102.5	108.9	107.2	131	221.8	76.7	81.3	96.2	77.5	109.2	114.5	105	82	95	166.8	107.5	104.9	82.3	91.5	96.2	75.9	76.6	112.6	63.7	52.1	102.3	82.9	73.6	89.5	100	238.8	98.8	102.1	84.2	72.9	178.8	83.2	136.7	92.3	322.8	134.7	71.5	87.1	198	79.5	109.3	151.7	67.1
NP_005800.3	111.3	98.7	47.6	92.2	100.4	253.1	63.5	49.7	69.6	94.9	112.7	129.7	113.1	91.9	159.2	228.1	130.2	104.1	78.2	55.5	72	58.5	57.2	151.8	44.2	61.3	102	62.5	53.6	59.7	93.2	283.9	96.9	61.9	91	67.4	205.5	86.7	151.3	60.8	417.5	133.9	62.4	74.3	274.2	66.5	129.6	135.2	51.2
NP_002429.1	227.7	241.6	473.4	136	58.5	125.2	122.1	72.5	260.8	80.8	87.2	91.1	121.7	84.3	76.9	61.2	146.1	75.2	80.6	166.8	161.8	87.3	197	94.8	53.7	55.3	61.3	99.4	57.9	82.7	71.1	101.5	70.8	166.2	58.1	66.4	104.8	65.1	65.6	92.3	129.5	63.6	51.2	71.4	73.4	43	81.6	65.8	76.9
NP_009210.1	38.5	70.2	64.8	63.8	82.1	58.9	91.9	94.9	75.5	50.5	61.8	27.6	51.4	57.3	27.5	37.8	56.6	69.7	73	61.7	89.6	90.8	116.8	63.3	114.7	122.1	116.6	90.4	150.7	147.6	108.5	84.6	117.8	149.8	172	117.1	98.5	126.5	105.3	160.1	55.8	107.3	101.7	127.4	97.6	132.8	123.3	117.3	135.6
NP_001814.2	120.7	92.2	239.3	111.5	52.8	72.5	66.8	67.9	64.4	120.5	157	160.3	166.1	191.5	165.3	219.9	171.9	125.5	124.5	115.9	60.2	59.9	67	346.4	41.3	122.6	63.7	99.1	50.1	59.5	69.3	77.3	107.9	65.6	66.1	57.8	93	57.1	96.2	79.6	232.6	128.4	45.6	63.7	236.3	45	76.2	53.1	79
NP_001354.1	39.9	65.7	75.6	75.2	94	84.5	82.4	84	76.4	58.2	80.8	31.1	66.5	81.1	42.8	43	75	87.4	88.3	87.2	80.9	81	93.6	70	94.7	130	121.9	80.2	132.1	158.7	93.9	86.8	105.8	109.9	150.9	96.5	93.3	109.1	101.8	117	69.3	100.1	115.6	108.6	81.7	112	138.8	100.6	101.9
NP_001275647.1	60.2	92.7	77.7	74.9	99.2	77.3	110.1	111.8	130.3	48.5	57.2	44	58.4	59.6	47.3	59.7	81.4	63.4	70	58.5	103	115.7	126.8	60.6	143.8	120	117.7	60.1	101.3	111.3	116.1	101.9	108.3	137.2	95.6	161.7	105.1	140.7	105.2	96	79.5	100.4	137.1	124.9	105.1	129.9	80.3	106.4	116.3
NP_002755.1	78.4	102.4	58	60.1	78.4	77.8	91	83.3	85.9	73.6	65.2	87.4	59.1	47.9	51.3	114.1	62.2	58.3	62.8	53.4	96.2	99	122.9	74.8	177.1	147.6	118.5	65	135.2	122.1	102.9	140.2	123.7	90.8	119.1	129.5	112.1	142.8	118	90.1	122	148	125.5	126.1	126	157.5	139.6	122.6	105.7
XP_005250880.1	66.1	84	95.1	130.4	118	70.7	110.5	129.3	98.5	65.4	81.5	51	74.1	74.5	50.9	43.1	68.5	88.6	84	86.3	120.2	98.1	133.1	86.6	95.5	98.5	96.7	110.1	114.3	105	121.2	91.6	118.2	115.6	112.4	114.8	87.5	110.3	86.1	130.2	63	98.6	106.7	107.1	77.5	105.1	106.4	95.9	119.9
XP_016883838.1	61.6	68.2	55	73.7	69.2	89.9	91.2	79.5	84.5	55.8	63.6	54.8	73.8	43.1	45.1	58.6	60.4	48.6	47.6	44.3	85	117	112	57.7	131.6	83.8	126.7	392.2	91.1	84.9	90.2	104	94	203.7	92.3	144.7	78	131.4	95.7	297.2	117.7	104.2	99.8	101.9	103.4	112.8	64.3	133.3	96.6
NP_000659.2	195.7	90.6	121	48.4	47.4	135.7	44.9	51.8	34	147.3	168.6	123.6	78.5	221.2	209.8	130.6	468.8	330.8	274.3	322.9	87.4	36.9	50	299	30.8	36.8	75.3	49.4	30.8	91.4	54.5	177.4	69.2	52	62.2	40.9	140.1	76.8	98	52.9	440.6	75.3	30.6	38.8	100.2	51.3	75.9	56.9	37.4
NP_002473.2	54.2	51.6	62.5	79.4	58.5	47.3	84.4	78	61.1	62.7	66	59.1	63.1	61.6	50.5	38	77.6	73.7	77.6	77.5	86.2	74.4	96.1	59.8	75.2	98.3	93.5	70.9	133.5	109.7	113.2	100.2	89.8	124.9	155.4	94.8	80.5	99.2	70.2	188.7	56.2	86.3	131.2	114	64.5	106.6	173.6	84.5	180.6
NP_663780.2	231.8	68	123.9	102.5	65.8	98.4	135.1	70.3	65.9	103	72.2	219.4	155.1	81.9	175.9	185.4	84.5	52	57.8	101.7	81.5	58.8	85	306.3	55.1	63.2	116.6	76	87.2	82.5	82.1	93.3	93.7	62.5	67.3	66.9	97.8	59.4	133.6	70.6	198.2	182.6	94.2	94.8	84.2	117.3	54.5	86.4	46.1
NP_057406.2	80.5	93	97.2	95.7	108.2	74.9	111.4	120.2	117.6	94.1	95.9	69.1	75	92.3	45.5	43	88.7	94.2	92.7	110.2	94.5	110.5	111.3	90.7	123.6	111.9	106.8	105.8	96.2	95.1	109.8	89.9	93.9	117.3	99.9	110.4	90.7	110.2	84.5	113.1	82.6	92.6	135.9	116.5	92.4	110.5	135	97.4	109.7
NP_005038.1	72.1	110.7	84	85.1	82.9	76.4	90.9	101	114.5	71.1	82.5	57.9	80.3	73.6	36.5	41.9	84.2	101.3	107.8	64	111.3	102.6	112.3	99.8	104.3	109.1	88.5	93.5	115.2	124.1	99.7	102.9	97.5	119.7	131.5	129	106.3	130.8	86.1	89.1	86.5	96.2	100.1	109.6	103.2	124.9	103	103.1	76.9
NP_065392.1	78.1	119.4	128.3	113.3	89.2	112.9	87.1	105.3	102.3	337.3	125	62	198.5	72.8	52.7	42.4	92.5	99.8	74.5	75.7	92.3	139.1	105.5	87.2	160.5	120.4	89	106.5	95	110.9	94.5	114.3	94.5	86.3	76.6	108.3	111.4	99.2	107.1	97.4	94.7	100.2	74.3	88.8	104	103.7	103	103.6	94.6
NP_057001.1	71.8	87.9	86.7	83.8	133.3	68.4	106.4	123.7	137.2	78.2	79.5	61.9	72.7	65.7	44.9	56.8	73.3	88.4	96	72.4	129.7	141.6	114.5	75.5	233.3	205	106.9	82.1	118.4	119.4	112.8	96.3	111.9	112.6	97.1	123.4	78.3	129.5	121.1	105.9	67.4	109.7	117.8	120.3	96.4	111.4	67.5	119.7	135.8
NP_001229236.1	83.9	99.7	105.1	101.1	124	88.7	90.8	110.1	117.8	83.8	73.8	83.6	101.2	65.8	99	75.6	82	83	85.9	76.7	144.3	122.8	133.2	80.8	206.6	120.9	96.3	82.8	97.2	97.3	98.1	104.1	113.2	94.2	111.3	107.9	84	100.5	102.1	106.4	82.7	100.9	110.9	106.3	95.7	111.1	87.9	75.5	86.4
NP_443070.6	52.4	62.6	60.6	53.3	66.6	49.1	91.3	92.4	72.2	41.8	41.6	47.9	56.2	49.9	42.6	34.2	39.1	50.9	55.4	41.5	99.8	94.9	121.7	46.6	192.8	100.1	132.8	45.2	161.8	148	123.8	113.4	119.1	86.1	142.9	149.6	104.3	144.2	111	108.7	59.5	114.3	166.5	130.9	80	139	92.8	119.7	83.5
XP_024308523.1	100.6	83.4	119.4	180.5	104.9	210.8	153.3	106.4	109.3	59.9	70.5	63.2	77.8	60	64.5	50.4	67.9	47.4	61.4	85.6	115.5	96	138.9	76.9	64.2	81.2	183	106	97.3	94.9	100.8	145.8	123.6	75.3	73.8	77.4	286.8	102.8	121.7	77.9	134.8	138.1	153.3	67.2	130.2	82.5	71.5	99.5	119.9
NP_001309365.1	43.2	69.2	73.7	82.4	86.1	72.7	90.6	105.4	79.4	57.3	88.7	31.9	67.6	96.1	37	34.4	76.4	76.2	78.6	68.8	81.5	76.5	115.4	76.6	80.7	95.6	142.1	88.4	156.9	161.1	119.3	90.1	120.7	123.5	131.4	88.8	99.8	115.8	131	134.6	70.8	121.1	109.4	120	96	135.1	111.9	121.4	104
NP_001078927.1	66.3	85.1	87	114.1	83.9	81.6	103.5	91.1	112.4	124	190.9	51.5	118.3	287.3	44.6	36.5	205.9	211.6	213.8	197.8	83.1	84.9	106.7	189.8	73.5	91.1	89.3	158.5	90.3	92	96.9	90.1	94.5	88.9	78.1	85.4	92.4	66.4	85.3	93.1	79.1	87.7	93.9	86.2	75.9	83.4	83	96.1	113.7
XP_011539259.1	88.9	77.9	58.1	82.1	101	357.1	65.9	79.2	98.8	40.7	84.5	75.5	91.7	81.2	87.5	147.7	108.5	85.2	76.9	40.5	78.2	74.2	80.2	108.1	83.9	94.2	128.7	53	86.8	99	100.5	207.7	120.7	71.8	91.3	80	168.3	85.4	153.7	87.2	290.5	139	83.2	96.3	206.6	93.8	99.3	165.8	73.2
NP_057213.2	74.7	98	95.7	89.3	93.9	88	89	99.2	103	80.3	88.7	72.7	88.4	99.6	82.4	79.5	90.4	72.8	81.7	78.4	104	102	101.5	90.7	101.1	109.2	95	82.7	113.7	105.1	100	96.5	99.6	105.3	108.9	115.4	86.3	114.2	101	107.1	102.4	105.6	106.7	121.4	115.8	115.5	116.8	92.9	117.6
NP_002558.1	82.4	132.4	68.9	72.3	80	71.9	90.3	89.8	87.1	160.7	145	108	106.3	127.4	169.5	112.7	153.8	147.5	137.2	133.2	103.1	76.2	90.7	155.5	48.3	75.8	107	84.3	110.8	139.5	102.2	91	104.8	92.3	119.7	96	101.9	100.3	89.7	73.2	89.1	94.4	66.4	79.9	106.3	98.2	66.6	102	91.3
NP_079434.3	66.9	89.2	98.6	90.3	126.1	81	106.1	123	114.9	61.7	86.8	47.7	76.5	78.3	45.6	42.4	87.7	96.9	93.7	101.4	102.6	93.8	119.9	86.6	113.1	119.8	107.5	82.1	116	104.2	113	89.5	104.9	106.5	119	93	93.9	116.3	101.4	103.8	80.4	113.3	164.5	118.1	84.2	136.9	109.3	108.5	108.9
NP_001087240.1	67.7	109.8	107.7	99.4	106.4	68.5	118	110.4	156.7	72.8	65.6	87.9	87	60.9	75.7	58.3	70.1	97.3	94.4	57.8	103.8	102.7	111.5	86.1	99.2	98.5	107	72.8	120.1	109.9	114	92.5	95.2	113.3	116.5	124.3	95.7	110.6	96.4	125.2	83.6	110.9	124	120.2	111.2	122.1	83.3	91.2	130.6
NP_001531.1	154.3	58.3	178.1	94.8	57.1	83	110.7	73.4	90.3	172.7	274.2	139.6	149.3	323.4	134.7	98.3	270	290.8	257	312.3	73.1	75.6	93.8	145.7	40.7	42.7	67.4	320.8	46.5	58.8	73.8	64.8	78.7	65	49.3	87.3	77.9	48.5	77.2	83.2	97.4	80.5	106.5	68.5	62.8	64.4	62.8	71.2	85.7
NP_000256.4	54.2	87.8	137	87.1	106	65.3	95.6	115.8	214.4	31.7	38.7	44.3	47.9	26.2	38	47.7	34	40.6	42.3	47.3	100.5	96	132.9	43.1	127.3	105.1	104.1	43.3	146.2	115	107.3	92.1	102.9	132.5	121	143.3	71	126.2	81.9	105.1	51.5	92	121.5	147.6	108.1	141.3	161.2	94.6	93.5
NP_005708.1	31.7	87.1	78.8	73.4	129.6	57.7	107.6	133.9	127.3	30.4	52.4	24.3	41.3	43.4	25.2	28.2	47.6	53	62.2	53.5	85.8	119.1	98.2	35.4	122.2	159.7	116.4	56.3	120	106	109.5	82.5	80.8	109.7	86.5	129.5	60.8	124.5	81.5	92.3	43.9	104.3	129.7	141.8	91.2	135.6	65.6	100.8	111.8
NP_002703.1	66.4	106.4	83.2	80.8	95.7	82.4	96	103.5	106.9	76.2	77.8	55.9	73.9	81.3	45.6	58.5	102.8	107.1	97.3	95.8	117.3	112.3	128.3	86.6	88.1	94.7	108.1	82.6	144.6	116.2	117.2	101.6	102.5	109.2	127.5	138.6	101.7	122.3	99.7	117.7	92.2	114.9	132.2	122.7	121.1	117.3	117.8	114.1	111.2
XP_011544175.1	57.1	72.1	65.1	74.2	84.3	70.7	90.1	101.3	93.6	45.8	64	44.1	58.6	54	44.7	66.6	59.3	55.1	59.6	66.3	84.3	66.9	104.6	63.6	118.1	109.7	124.8	59.5	137.8	136.4	107.9	103.6	102.3	190.8	136.8	106.1	89.9	100.6	84	150.1	74.1	100.9	118	109.7	89.5	134.4	114.7	96.5	96.9
NP_065761.1	75.2	74	95.2	92	90.3	92.3	109.3	110	98.3	88	89	65.9	86.2	97.8	75.3	68.9	96.1	90.8	96.4	98.5	113.5	68.5	107.7	93.9	74.1	96	91.5	83.2	99.5	98.4	102.5	95.3	110.7	109	122	109	94.9	107.8	90.6	93.4	77	92.4	77.1	114.3	69.9	106.7	89	103.8	102.5
NP_003579.3	63	83.6	74.6	70.2	73.6	57.8	76.6	81.8	79	65.8	85.4	58.3	76.5	74.3	49.1	39.1	75.5	75.2	78.6	60.7	92.1	112.7	105.9	67.9	101	107.1	105.9	80.7	133.3	112	91.8	85	96.8	116.7	142.1	119.4	81.9	129.1	89	118.1	63.7	100.2	94.2	129.2	91.9	114.7	114	103.9	111.7
NP_003968.3	56.5	61.1	71.5	71.9	70.9	49.9	88.7	97.7	80.3	49.7	62.6	42.9	63.7	61.5	43.4	29.2	57.4	63.7	67.2	60.3	89.8	77.4	113	69.2	98.2	91.5	113.7	64.3	145.6	167.2	109.1	96.9	111.2	146.5	148.9	123.1	98.2	114.4	81	119.3	62	94.6	129.3	116	79.8	123.5	121	95.1	110.6
XP_006719800.1	95.2	111.3	100.1	113.3	113.4	94.7	105.8	131.5	112.2	98.3	75	93.5	93.8	77.7	61.2	50.3	90.2	74.4	77.5	74.9	137.7	104.1	115.7	92.5	121.4	132.8	102.4	92.3	94.6	112.7	125.2	86.8	123.6	100.3	110.1	104.5	104.9	106.4	107	106	92	104.8	103.7	110.8	93.7	110.8	95.5	103.4	101.1
XP_011539049.1	77.1	75.8	87.5	67.1	70.5	52	85.5	77.4	73.1	99.6	94.3	68.5	83.6	100	67.7	65.1	92.3	100.6	101.4	112.9	97	65	83.3	92.6	121.4	174.8	111.4	49.1	108	112.7	89	88.4	102.3	153	133.2	120.4	79.8	120.2	88.1	109.4	69.1	118.7	78.2	112.8	103.3	122.1	80.1	101.9	76
NP_001352527.1	48.5	84.1	66.3	71.2	82.5	55.5	92.5	106.9	87.5	59.6	83	38.5	60.4	73.8	36.7	29.1	78.1	85	86.5	73.2	95	103.7	101.9	56.3	122.3	133.2	115.4	80.8	129.3	128.2	106.9	85.5	103.7	127.6	137.1	113.5	86.9	125.4	93.6	131	48.3	95.6	92.4	110	79.8	107	132.3	116.3	126.7
NP_001527.3	45.4	76.3	68.6	63.4	55.1	39.1	86.5	71.5	90.4	54.4	67.5	38.5	57.5	62.5	38.4	52.6	61.3	74.3	74.2	64.4	82.5	102.9	104.7	60.9	99.4	92.2	73.9	86.1	105.3	95.7	94.7	68	89.5	169.4	132.2	115	67.5	118.4	63.2	145.9	40.8	70.2	96.6	97.1	67.7	90.1	169.3	87.7	155.9
NP_001369554.1	71.9	98.5	73.8	74.9	87.3	72.5	93.4	105.7	99.7	61.7	72.3	57	61.7	68.4	44.4	49.1	67.6	76.8	84.1	62	92.1	110.7	108	61.3	114.2	130.9	124.8	77.8	138	127.9	111.9	100.8	108.8	117.9	126.7	122.3	83.3	121	102.4	162.4	71.2	113.3	131.7	110.3	102.4	151.6	114.5	97.6	97.4
XP_016873006.1	71.3	85	85.3	79.3	96.3	95.5	90.3	101.2	102.6	78.3	88.5	61.8	79.2	83.7	51.3	74.3	85.7	76.9	82.2	72.6	124.2	88.9	128.4	90.5	85.4	80.2	106.5	74.5	144.2	143.8	120.5	118.8	114	115.8	116.4	123.4	104.1	138.9	110.8	94.4	111.5	120.7	134.4	115.7	111.1	143.2	73.9	99.2	72.7
NP_001171712.1	58.6	101.7	90.6	78.7	126.1	65.8	85.6	101.3	103.8	93	94.7	79.6	99.1	93.6	94.7	99.3	100.8	102.8	105.1	103.4	94.4	157.8	85.9	93.9	269.6	183.9	90.9	83.3	91	84.3	82.3	58	90.5	87.1	92.2	95.3	71.5	97.4	99.5	99.1	55	102.5	88.5	89.1	91.5	91.2	133	102.8	112.1
NP_001193665.1	111.1	95	80.1	81.4	94.1	76.8	95.5	99	85.1	106.1	101.4	103.4	84.2	106.2	68.8	77.2	98.1	115	102.7	100.7	115.7	81.7	114.1	83.3	88.6	92.4	105.4	107.1	121.8	113.6	112.3	100	119.6	90.1	141.2	100.2	102.1	109.1	97	87.4	92.3	111	109.9	120.9	101.5	118.8	82.2	102.2	82.1
NP_001229820.1	75.1	78.9	88.9	93	90.7	67.6	104.9	100.9	103.9	98	105.5	57.6	86.8	87.8	66.9	50.8	86.2	117.4	107.2	103.4	104.1	99.2	116.6	86	95.3	93	88.4	120.2	102.8	99.3	110.6	91.9	90.6	134	91.9	110.5	82	108.3	78.6	136.8	67.7	77.8	110.1	94.4	72.4	87.2	196.1	95.4	142.7
NP_002625.1	57.9	114.7	74	69.9	98.8	83.3	75.3	96.9	97	77.3	96.2	47.3	77.8	80.6	41.4	62.9	88	95.7	108.9	74.3	87.3	171.4	88.4	77.1	259.1	221.3	119.4	76.3	138.8	121.4	102.1	88.8	105	98.7	101.6	105.7	78	107	103.7	113.2	67.9	101.4	92.2	113	94	111.9	128.5	101.7	101.9
NP_000928.1	60.8	88.4	71.9	71.9	88.7	75.1	92.9	98.5	98.2	62.8	63.3	53.8	56.8	52.8	34.7	41.4	66.8	66.4	70.5	58.8	93.6	89.5	126	58.6	109.1	127.6	116.3	72.3	146.5	135.8	109.5	100.4	120.7	134.5	155	120.7	98.8	123.4	110.9	125.7	69.2	113.9	96	121.6	87.8	138.5	122.2	97.4	90.1
NP_001098707.1	66.5	111.4	112.7	103	129.9	132.6	112.3	112.2	230.4	61.1	90	46.6	82.6	97.4	50.7	47.5	80.2	86.2	89.4	98.7	100.6	118.4	120.2	88.6	88.7	90.7	101.7	116.2	95.7	104	106.5	92.8	97.7	150.9	110.1	139.6	79.3	137.8	111.2	94.6	109.4	110.7	138.4	101.6	102.8	109.4	69.3	114	133.8
NP_060700.2	70.2	96.1	88.5	87.7	83.9	78.8	87.2	96.6	91.8	73	91.7	52.3	76.4	81.7	47.4	46.3	98.3	71.9	75.3	69.3	96.6	108.9	112	81.9	159.9	120.8	108.2	91.5	118.2	116.6	96.8	93.1	107.9	125.4	134.2	115.5	88.2	126.9	97.3	123.3	81.7	102	112.7	116.5	94.5	109.7	143.9	126.3	88.3
XP_016865579.1	33.1	81.3	43.5	49.1	66.8	45	77.4	88.5	111.7	24.9	27.7	28	31.1	23.9	23.8	52.8	31.8	32.5	45.2	32.6	99.7	131.5	108.9	34.9	365.5	192	132.5	41.4	112.5	131.6	86.1	76	143.8	110.6	104.9	98.3	84	135.5	88.9	89.5	43	117.6	216.9	167.8	93.2	131.9	87.4	105.9	85.1
NP_955392.1	76.4	68.4	117.2	119.5	171.7	110.7	123.4	152.1	114.3	81.4	105.6	49.5	75.2	103.1	49.7	43.2	98.8	91.9	89.4	96.8	123.1	71.9	131.7	94.3	75.9	121.1	115.2	146.4	118	120.3	123	94.7	104.4	131.8	106.3	91.3	98.7	71.1	93.5	110.6	123	116.1	110.9	102.5	89.5	124.2	106.3	99.8	115.4
NP_001003945.1	89.1	113.4	97.8	101.6	99.6	189.8	85.1	84	99.5	63.2	108	92.2	101	92.8	82.9	157	120	87.4	88.3	78.5	98.5	66.7	81.5	165.5	68.2	78.9	98	67.3	80.4	85.6	94.3	220	99.6	73.8	100.1	74.5	170.8	92.9	134.8	83.9	295.5	129	82	89.7	215.6	96.4	96.7	115	63.5
XP_005263429.1	73.1	109	80.4	92	89.6	73.8	87.4	90	82.5	98.5	107	57.7	93.2	97.3	59.7	51.4	98.4	110.9	108.2	87.3	122.5	110.2	111	123	133	112.8	100.4	113.7	100	115.6	106.2	86.5	105.8	106.9	106.7	118.5	106.4	106.4	93.5	117.7	85.1	94	110.9	113.9	87.6	118.1	105	93.5	87.8
NP_055629.1	77	108.6	98.2	89.9	91.1	63.2	96.8	96.6	103.1	96.3	89.3	67.4	89.6	87.3	56	44.4	90.8	93.7	87.9	83.5	114.1	127.6	117.4	94.2	130.2	111.3	101.2	110.9	125.7	119.1	121.7	104.9	105	126.6	117	130.7	91.5	130.7	87.7	110.4	70.4	92.2	126.6	112.5	90.6	106	142.1	94	115.8
NP_055531.1	68.4	98	67.1	75.4	73.1	69.1	93.7	100.5	91.1	60	44.8	57.7	66.2	53.1	61	54.4	44	61.7	62.6	44.3	137.2	119.6	82.6	68.6	183.2	132.1	119	94.4	147.2	145	154	114.2	97.6	77	114.1	98.5	118.1	112.9	108.6	108.3	81.5	126.3	88.3	153.6	104.9	153.8	90.8	118.7	75.8
NP_002547.1	82.6	119.6	112.7	97	97.2	64.9	109.2	101.1	101.3	101.3	109.9	68.4	89.3	102.7	65.6	57.9	108	109.7	106	102.2	122.2	128.3	129	94.6	115.7	100.9	98.3	104	99.7	107.6	114.7	88	96	99.6	99.9	113	74.3	105.5	86.4	97.2	70.2	92.1	123.7	98.1	80.9	100.8	115	92.5	113.9
NP_004823.1	80.1	116.6	109.7	113.8	99.4	83.2	112.8	107.7	211.7	82.5	109.4	75.4	81.7	67.4	76.2	90.2	122	104.7	88.7	84.8	99.6	87	120.6	89.2	65	77.7	102.9	92.6	113.6	109.2	115.3	118.2	68.4	134	71.3	124.5	106.3	115.1	103.1	105.4	103.8	126.8	117.1	89.5	93.5	130.3	64.9	104.8	176.5
NP_057657.2	50	76.8	85.2	80.8	105.2	74.9	93.1	108.2	110.1	44.4	46.8	40.2	70.5	56.8	47.1	42.7	48.2	42	52.2	46.7	94.2	99.9	116.5	77.5	120	152.3	107.5	60	139.5	133.3	107.6	98.3	104.8	137.9	109.9	119.8	98.2	128.4	91.8	107.8	68.7	111.1	114.4	151.4	94.9	132.7	102.5	110.6	93.8
XP_016856549.1	63.1	122.5	84.6	90.1	101.9	94.7	91.7	125.8	124.3	69.4	110	49.4	79.8	75.9	60.4	67.1	161.4	74.6	87.4	68.8	86.1	134.8	93.1	94.1	133.1	152.5	110.3	83.5	108.8	102.2	92.4	85.5	98	87.4	96.8	107.9	112.3	104.6	88.9	83.4	89.7	94.5	79.8	111.9	94.9	95.3	72.9	102.7	98.6
NP_056274.3	90.8	100.7	99.6	114.9	135.3	106.7	96.4	118.2	124	84.5	97.9	67.2	84.1	95.4	49.3	48.7	104.4	92.4	94.8	111.9	124.9	105.9	95.2	101.1	148.5	111.2	88.4	89.8	89.3	87.6	94.9	91.8	77.5	91	81.4	96.8	81.7	91.2	100.1	110.4	107	96.1	105.8	91.9	89.8	98	71.8	96	89.4
NP_000111.1	127.7	137.1	119.9	109.7	78.8	172.8	83.5	115.2	116.7	130	96.5	80.9	154.5	82.1	106.7	69.2	123.5	78.6	83.9	113.5	112.2	201	144.9	167.6	116.7	83.7	96.3	90.4	74.1	95.8	85.8	128.6	89.4	100.4	74.4	87.3	125.6	72.8	120.4	106	221.5	100.2	71.5	87	126.1	87.3	76	92.8	70
XP_005251150.1	71.6	122.9	83.8	86.7	127.6	91.8	84.3	123.1	86	53.7	100.9	58.2	83.9	109.9	58.6	58.7	89.7	94.2	96.9	101	93.9	162.9	110.8	94.8	157.5	143.4	104.7	94.7	111	110	105.4	101.6	99.5	99.7	96	107.7	87.5	111.5	104	84.1	100.4	107.2	275.5	100.5	103.5	108.4	192.1	109.5	88.2
NP_001739.3	104.8	170.3	115	101.7	83	90.4	120.3	108	89.3	97.1	78	90.6	129	77.1	57.7	64.6	114	79.4	103.3	107.4	136.8	87.8	104	145.4	98.3	120.7	114.8	96.7	100.9	94.2	99.8	92	102.5	99.8	74.3	117.2	89.2	122.4	110.5	78.5	141.5	113.6	71	132.2	131.4	128.4	58.1	95.6	78.3
XP_024304469.1	74.7	109.6	105.7	92.3	106.3	60.2	104.7	115.5	101.2	60.8	85.9	61.2	70.7	58.4	42.9	40.1	71.4	80.9	89.1	74	136.9	113.1	114.6	84	87	98.7	103.3	99.2	102.8	104.7	125.2	121.1	100.5	104.2	104.9	113.8	79.7	119.1	78.2	96.1	60.3	84.7	117.5	98.9	91.7	103.6	89.8	96.9	98.2
NP_004111.2	55.7	72.5	70.7	72.7	119.2	53.2	103	105.6	183.5	45.3	80.5	44.6	58.1	80.7	44.2	31.5	76.5	86	86.8	72.4	96.9	109.9	114.9	59.4	80.2	59.1	70.2	93.4	61.2	126.8	119	90.5	88.8	186.5	74.7	208.5	77	140.1	86.7	107.7	63	67.5	89.5	54.3	78.5	88	53	127.1	186.6
XP_024307176.1	72.4	95.2	83.2	66.4	92	91.6	76	99.7	87.1	110.7	83.9	67.7	100	64.3	72.3	75	78.2	64.4	76.5	67.8	108.9	140.4	96.5	93.3	223.5	194.8	111.9	66.3	120.7	114.2	86.9	64.3	109.9	110.5	113	120.9	70.1	123.3	107.1	120	69.5	81.7	94.4	118.2	108.2	114.2	83.7	96.8	84.8
NP_005879.1	77.8	104.5	101.7	88.2	135.5	73.3	97.7	109	117.7	95.6	80.8	103.8	119.7	68.9	95	98.2	72.7	81.4	92.1	72.9	98.3	158.5	108.7	90.6	257	207.5	106.7	78.8	122.7	105.2	99.7	77.5	112.8	100.9	115.9	109.6	70.9	112.7	117.6	107.5	78.5	132.1	101.8	114	107.5	107.4	126	100.9	84.5
NP_149124.3	74.2	96.1	94.3	80.4	86.5	85.2	91.2	97.4	98	78	90.3	70.7	81.8	74.6	63.1	93.3	97.4	85.4	99	88.3	86.7	127.2	115.9	96.7	105.6	113.7	117.9	92.9	91.4	99.8	98.3	98.5	89.3	103.2	81.9	133	77.1	101.7	114.2	120.6	85.3	127.9	153	120.5	92.5	120.2	90.9	100.2	111
NP_001349700.1	66.5	101.6	75.5	73.1	90	84.3	88.5	87.9	84.5	72.5	78.3	69.6	66.2	68.5	46.1	61.9	93.4	78.9	81.9	68.9	88	142.5	115.5	76	156.8	122.7	93.2	81.1	108	101.8	89	98.4	112.1	125.3	128.5	131.8	88.8	130.4	94.4	128.4	83.3	101.3	107.1	117.2	97.7	112.1	139.4	95.8	101.9
NP_987095.1	59	89	67.8	72	79.9	71.9	85.8	88.7	93.8	65.6	75.4	59.5	62.2	71.2	41.7	37.7	72.7	83.4	87.8	80.5	101	95.5	107.7	68.8	82.4	97.5	104.6	79.8	123.3	118.6	100.2	94.3	113.2	135.4	139.2	116.3	97.3	114.7	104.5	156.9	69.7	106.1	106.5	126.3	90.2	129.2	121.2	95.5	101.7
NP_055241.1	64.8	81.5	88.9	75.5	92.7	71.7	115.6	101	115.4	80.5	75.9	49.1	69.8	76.8	41.1	50.7	80.6	85.7	79.6	80.5	103.1	83.1	139.9	79.1	104.1	112.7	132.4	66.7	133	117.5	126.9	103.8	100.6	99	117.2	123.2	97.3	118.6	88.2	104.3	96.3	108.2	144.2	129.3	107.2	119.2	112.4	116.8	122.9
XP_016870502.1	52.7	51	46.3	59.8	62.2	40	84.1	83.1	75.6	33.5	51.4	38.5	41.2	35.7	27.7	26.7	40.3	114.4	106.5	66.1	95.8	67	92.9	46.4	97.4	75.3	107.3	71.4	123	103	95.5	88.5	88.4	141.3	161.3	86	87.3	64.8	82	132.6	43.9	92.3	87.3	130.9	50.9	103.3	134.1	134.2	99.3
NP_001559.1	66.6	111.1	94.6	115.8	110.5	66.2	89.4	110.4	103.7	81.1	97.7	47.1	81.6	93.3	60	40.4	86	103.4	106.3	83.7	114.6	134.7	133	98.7	132.1	111.5	98.8	123.3	117.9	117.2	123.8	93.1	119.2	133.8	116.8	126	95.5	127.9	99.1	147	67.3	102.2	110.4	122.3	94.2	121.4	122.8	98.4	106
NP_057225.2	62.7	89.5	82.1	82.6	92.5	71.9	93.3	93.6	101.4	75.1	94.6	58.3	71.7	115.5	46.2	43.6	107.6	124.3	117.5	125.5	94.2	103.8	101.5	80.6	128.7	108.9	92.3	86.2	99.9	97.7	99.3	86.3	97.2	120.3	108	117.7	90.7	123.1	83.3	100.9	74.6	83.5	106.5	100.8	96	95.9	100.5	92.1	122.9
NP_775267.1	50.2	57.2	109.2	76	66.6	62.3	97.9	95.2	94.9	42.7	48.9	55.9	107.9	42.9	82.7	52.6	47.4	65.8	76.2	48.2	117.6	72.3	97.8	59.1	141	104.6	122.7	46.6	125.2	104.3	98.3	75.3	113.6	78.4	88.8	118	95.1	124.5	87.9	86.1	50.8	118.9	178.4	171.8	108.2	129.6	122.2	93.1	75.2
NP_002085.3	63.2	60.9	90.8	94.3	100.3	65.3	99.8	103.8	95.2	72.3	84	49.6	98.5	77.4	57.1	46.1	88.7	89.1	89.5	82.4	102.8	91.7	115.1	77.1	139.5	93.8	91.7	102.9	104.1	100.6	109.5	86.6	97.2	123.1	103.1	113.6	78.3	108	87.8	126.8	64.7	84.7	123	102.1	63.7	103.3	184.5	98.4	128.6
NP_056009.1	99	175.7	130.7	186.3	85.4	118.5	168.8	87.8	115.3	111.1	128.4	66.9	112.5	109.6	52.1	62	142.2	136.6	129.8	123	120.5	195	129.8	102.2	127	99.9	70.8	159.7	73.2	70.4	112.1	86.7	96.9	79.6	75	87.7	100.3	91.1	65.6	97.9	99.7	92.9	96	123.4	81.6	73	109.8	88.2	110.7
NP_001091678.1	48.3	78.4	70.3	90.8	76.5	59	93	103.1	84.8	58.5	76	35.7	54.2	72	35.6	34.2	70.8	83.1	79.5	74.9	89.8	95	118.2	55.3	119.6	99.4	115.2	91	145.8	150.5	123.8	92.7	125.8	161.6	158.1	122.6	91.6	141.3	96.9	174.1	53.3	106.7	119.3	137.7	88.3	134.1	162.6	107.1	107.8
NP_001139313.1	297.3	60.5	192.5	90.5	30.3	37.7	118	21.6	21.6	283	48.2	541.5	275.8	24.8	733.4	781.5	6.8	11.4	22.7	143.5	78.3	30.1	50.8	57	31.3	24	82.2	42.8	82.2	84	66	52.3	72.7	81	56.7	49.9	58.2	51.5	92.2	39.2	25.3	75.7	29.7	34.4	72.5	33.6	19.5	14.9	12.8
NP_001624.1	127.2	100.8	126	164.6	108	190.4	143.8	120.4	83.3	120	77.5	78.4	137.3	93.6	95.4	76.2	158.2	73.4	84	92.7	93.9	94.9	84.1	142.9	52.6	72.6	100.2	107.4	89.1	112.5	98.6	133.2	86.2	96.6	57.1	68.2	168	82.4	118.9	82.3	222.7	133.1	82.2	76.3	142.9	68.7	113.7	103.6	83.4
NP_005165.1	93.6	96.8	95.9	81.1	115.9	67.9	87.7	102.1	102.4	111.5	102.3	115.2	110.1	87.9	109.9	107.5	95.8	89.8	93.1	93.4	95.5	151.9	100	89.2	235.9	192.3	111.4	78.7	108.6	103.7	93.5	82.1	108.1	103.8	101.6	106.6	68.4	105	103.4	107.8	59.5	120.6	92.6	110.6	90.2	103.1	116.9	97.3	96.6
NP_001305051.1	247.5	72.8	156	94.3	33.1	89.6	93	26.4	31.2	286.8	63.1	608	261.1	51.6	820.9	668.3	48.3	36.4	40.1	132.8	73.9	42.4	38.6	84.7	28.3	21.8	78.4	40.6	30.3	56.7	47.3	81.7	57.3	69.6	47.3	41.1	72.4	46.8	94.6	25.8	99.8	52.2	29.8	27.7	96.2	25.3	29.5	33.6	18.1
NP_001129125.1	105	133.7	122.5	128.4	144.3	68.1	114.7	126.6	112.5	91.3	86.8	100.7	99.7	77.1	72.6	65	73.9	117.7	109.3	84.1	178.4	138.1	146.8	108	74.8	89.2	77.2	96.7	77.8	86.4	159.6	78.9	116.2	107	78.6	88.7	78.6	92.9	78.6	109.3	56.7	80.7	85.6	75.3	68	78.9	200.1	103.6	109.9
XP_011535346.1	66.5	42.9	66.2	63	91.1	58.9	86.8	100.5	86.8	65	77.3	59	61.9	62.5	43.1	53.3	66.3	80.5	79	70.7	96.4	52.4	102.4	84.6	100.5	95.6	106.2	68.7	118.6	123.2	99.2	93.5	108.4	124.2	150.2	105.8	84	125.3	101.2	149.2	56.5	101.8	109.2	121	75.8	124.7	127.1	108.1	117.8
NP_001273304.1	61.5	106.5	88.2	78.1	81.1	73.8	107.7	115.7	248.7	49.3	65.6	53.1	60.2	58.7	46.4	51.7	48.3	53	59.8	44	83.9	291.4	128.9	48.7	180.1	130.8	84.6	63.4	104.2	96.9	118.9	86.5	81.2	77.9	89.9	161.8	67.6	118.1	122.2	96.4	61.9	94.8	166	106.4	81.7	121.7	78	106.9	159.4
NP_003090.2	92.2	76.6	118	99.8	97.3	84.1	103.7	102.7	117.4	81.7	98.2	64.9	88.1	89	41.3	79.1	97.7	86.4	85.3	107.2	103.6	89.5	138.1	86.2	81.8	68.1	116.3	129.7	137.4	114.2	121	102.3	95.2	142.3	128.1	128.9	91.6	106	91.6	121.8	96.7	101	121.4	107.6	89.8	113.8	102.7	85.1	108.6
XP_024304262.1	81.1	88.6	129	128.2	127.7	137	108.6	116.8	156	73.1	87.9	58.8	107.5	95.1	61.4	57.2	115.2	69.3	79.5	90.2	88.7	90.7	125.9	152	98.8	86.3	98.8	90.3	90.3	102.1	99.5	107	103.6	116.9	94.5	114.2	110.5	104.2	114	119.9	167.4	108.7	121.2	114.2	98.9	96.2	86.8	97.5	113.7
XP_016870505.1	34.4	75.8	63.3	58.2	61.1	56.1	87.7	87.4	66.4	53.3	63.8	26.4	66.8	39.4	28.9	32.2	46.6	74.3	71.1	44.2	90.7	98	94.9	49.3	83.7	123.3	116.9	90.2	167.6	143.1	116.7	87.2	103.9	164.1	177.5	103.6	79.2	108.4	74	137.3	55.1	90.6	84.1	114.9	94.8	110.1	123.7	113.1	101.2
NP_001009552.1	88.6	116.8	109.3	106.5	96.3	96.3	89.7	98.4	101.7	105.9	100.6	85.8	95.3	99.3	80.9	64.6	93.2	95.3	86.3	85.2	107.2	111.3	123.9	104.8	101.4	97.4	101.5	108.8	122.6	115.9	113.6	97	104.4	120.3	112.8	126.9	97.2	115.1	97.5	107.2	101	98.5	99.5	149.4	103.2	115.2	122.2	103.5	105.4
NP_054908.2	90	67.8	97.9	103.3	89.1	139.4	94.9	99.5	80.2	90	91	63	83.3	80	87.2	79.3	120.5	82.3	94	87.2	91.7	65.4	106.4	97.5	81.2	96.7	142.6	82.3	110.6	110.6	95.8	149.6	127.9	89.7	124.4	89.8	155.6	112.4	138.5	84	212.5	123.4	105.5	110	125	118.9	73.5	128.9	81.1
NP_005580.1	87	138.4	92.2	83.5	104	96.3	89.1	104.1	97.3	97.6	101.2	79.8	113.7	74.1	65.2	60.3	98.9	100	105.6	102.5	101.1	121.5	100.9	184	157.1	181.1	97.6	70.9	110.6	116.4	84.4	86	105.1	103.7	111.8	92	97	111.6	109.7	95	91	121.5	88	92.4	91.6	109.3	78.8	87.8	88.9
NP_071330.3	42.5	88.6	70.2	69.1	97.7	58.5	86.7	117.7	96.3	48.3	57.9	37.8	50.1	46.6	31	34.5	55.5	53.7	59.8	49.4	105.8	89.3	116.9	53.9	169.8	135.2	143	62.1	135.7	145.8	122.1	100.6	116.7	98.5	121.1	141.1	104.7	147.7	122.9	95.8	61.7	121.8	88.7	153.3	93.8	155.3	64.3	130	87.4
NP_006796.1	46.6	33	60	62.1	83.8	56.9	125	80.8	85.5	61.4	95.2	40.4	51.9	85.4	31.4	34.7	90.9	88.9	87.3	76.1	97.8	51	109.1	55.2	91.1	49.9	135.3	70.1	176.9	156.1	116.3	98.7	120.3	133.8	252.3	60.6	107.7	60.6	116.3	132	63	120.5	102.1	89.2	46.3	162.6	140.8	117	107.9
NP_036364.2	163	92.2	135.1	126.1	73.1	220.5	129.2	69.6	82	161.2	210.9	127.4	132.6	215.4	73.7	74.6	241	189.3	203.4	257.1	71.9	63.3	68.5	232.9	34.6	60.2	69	97.7	46.9	62	80	171.6	70.3	57.2	59.6	49.9	110.6	67.8	122.1	78.1	294	114.7	65.5	78.8	67.5	57.7	97.2	77.4	75.3
XP_016873208.1	53.2	79.3	97.4	78.4	230.3	74.4	106.8	174.6	132.7	40.1	49.3	38.4	55	45.6	32.5	39.3	57.2	48.8	56.6	59.2	101.2	103.5	111.8	55.5	134.3	125.2	123.7	65.3	119.8	114.4	114.7	96	95.6	121.7	86.7	118.1	100.9	121.9	99.9	126.2	71.3	104.7	155.6	126	82.9	124.2	82.5	97.9	105.9
XP_011528984.1	77	105	93.4	107.5	162.7	103.1	95.7	117.7	134.1	84.8	87.8	57	103.1	85.9	43.1	45.6	91.4	109.9	110.1	99.4	86.7	138.6	105	99.5	121.6	141.8	109.9	100.2	100.6	94.2	118.8	92.8	91.1	95.7	88.1	106.3	96.1	90.2	123.6	91.2	108	121.8	124.5	152.2	107.8	106.1	94.9	109	128
NP_001269516.1	91.8	123.1	102.1	97.8	130.4	95.6	125.4	115.8	182.4	79.1	79.9	79.6	116.4	102.1	73.4	77.3	113.1	92	87.8	81.2	107.8	116.2	98.8	111.6	150	132.7	84.5	74.4	84.1	85.8	94.3	99.5	85.9	90.7	90.7	89.7	93.6	99.5	110.8	92.5	100.1	105.1	131	81.2	88.7	92.3	72.8	95.2	97.7
NP_060150.4	200.6	104.2	84.1	209.4	61.1	748.2	196	74.1	81.6	119.6	154.6	77.4	329.2	244.6	86.6	93	183.8	185.3	178.7	265.7	73.7	77.3	73	180.4	61.1	62.8	50.6	44	38.3	47.1	85.7	157.4	60.5	44.3	43.2	60.5	73.8	47	70.4	139.1	141	113.8	72.9	70.1	120.3	59.5	57.6	57.8	40.8
NP_005491.1	79.4	57.6	64.1	58.7	67.9	64.6	88.9	88.9	82.4	73.7	80.3	62.3	57	73.9	40.7	40.8	79.2	77.7	79.2	75.7	98.6	83	112.8	62.9	101.2	94.4	112.1	86.6	158	132.3	114.2	117.2	106.7	169	173.8	116.9	85.8	131.2	97.3	120.5	72.4	101.3	98.8	127.6	74	127.4	95.1	89.5	104.5
NP_001373630.1	60.7	33.2	76	66.9	78.9	54.7	88.6	111	82.2	67.3	98.7	55.1	78.8	72.6	54.9	78.4	78.5	94.9	94.4	91.8	95.4	61.2	95	59.8	65.4	63.2	129.3	75.1	122.5	130.4	113	84.3	100.3	113.6	158.5	55.7	88.5	65.8	102.8	123.6	50.4	102	100.4	105.3	46	113.5	103.3	119	131.2
NP_057381.3	107.4	169	107.2	105.4	152.5	115.2	87	129.7	84.7	154	124.7	102.6	139.9	137.3	103.9	85.2	144.3	120.7	123.8	138	110.6	135.4	105.8	183.8	199.2	126.8	114	99.9	87.4	104.4	100.3	115.6	108.9	76.7	84.8	87.2	118.6	90.8	120.6	78.5	128.1	114.5	85.3	56.1	104.5	112	76.2	111.7	70
NP_001093631.1	88	108.5	85.8	83.9	83	85.4	92.2	94.3	88.1	88.6	86.6	82.7	84.4	93.3	54.4	89.2	102.7	86.3	84.1	63	113.4	136.4	105.3	93.3	107.6	107	108.3	96.2	129.8	117.9	111.5	112.1	111.4	124.3	114.5	120.2	108.5	118.9	99.9	104.8	93.8	101.2	116.5	105.6	111	116.2	122.9	108.3	95.4
NP_002347.5	40.5	36.1	61.2	79.7	194	100	117.7	154.4	115.6	54	75.2	26.4	58.1	77.6	58.5	56.4	120.3	88.9	101.4	87.8	62	67.9	89.3	43.2	73.5	91.8	145.3	82.4	99.1	80.7	95.2	74.2	67.1	79.5	160.4	102.3	75	60.9	94.2	86.7	120	104.5	100.9	102.4	85.9	120.2	44.2	130.8	178
NP_055398.1	199.4	66.1	124	161	62.8	86	164.6	82.5	136.6	181.3	102.2	179.8	165.5	79.3	188.2	225.7	77.1	80.8	92.6	87.4	74	52	81.6	89.7	52.7	81.2	86.2	69.2	81.4	73.8	74.5	103.3	82.5	60.3	79.5	59.3	73.3	72.6	81.5	71.2	89.3	95.1	70.8	72.1	74.2	80.7	70.7	85.4	153.6
NP_001356319.1	87.3	82	103	91.6	192.2	77.5	115	134.7	101.6	86.1	67.7	93	84.8	54.5	93.9	88.2	69.4	61.5	70.5	68.8	97.7	109.4	124.2	88	121.5	104.8	113.2	69.1	116.7	101.2	117.4	92.5	115.7	134.9	95.3	131.7	85.9	135.3	106.2	106.7	85.4	103.7	122.7	137.2	90.3	135.7	70.9	94	99.9
NP_001308496.1	92.2	86.1	102.3	78.5	72.3	66.6	100.4	100.8	102.2	68.4	56.7	66.6	87.7	58.2	81.9	65.9	56.6	57.2	65.5	60.7	86.6	81.9	105.7	70.4	115.8	146.8	107.5	62.3	99.4	175.6	93.2	81	94.2	119.7	138	110.3	85.3	121.9	97.2	83.2	58.5	94.3	99.9	131.7	83.6	134.8	85.6	98	84.6
NP_001369477.1	68.3	70.4	72	69.2	75.9	60.8	86.4	96.1	87.3	67.8	75.8	46.7	63.3	69.7	37.5	66.6	62.7	60.7	65.5	67.3	88.6	80.1	106.5	62.1	71.6	123.4	105.7	92.4	121.8	117.6	106.7	84	112.4	121.5	144.5	105.4	95.8	123.8	102.9	120.7	66.7	94	101.5	118.5	88.2	115.2	101.6	94.7	93.3
NP_699160.2	60.9	96.6	80.2	86.4	112.7	85.5	94.2	104.8	104.3	51.2	75.5	41.5	69.6	69.8	50.9	45.4	82	95.8	88.9	72.2	112	96	117.1	71.9	116.3	106.8	105.8	68.2	124.1	115.5	105.8	103.1	104	109.4	112.1	128.2	90.3	125	93.4	82.6	99.7	103.5	92.2	136.2	108.3	135	91	103.6	97.5
NP_002070.1	185.2	88	98.6	86.7	58.5	72.1	81.3	73.9	77.1	224.2	96.8	359.3	163.4	71.1	417.4	395	79.6	85.9	78.2	116.7	86.1	66.5	77.2	94	63.7	75.6	83.8	81.3	72.3	76.2	82.2	97.3	101.3	83.8	75.3	78.2	81.9	79.7	111.9	70.9	79.3	113.2	64.5	74.6	185	69.4	67.6	71	69.6
NP_055955.1	75.3	88	100.1	84.3	88	92.7	83.3	92.8	99.1	90.2	129.6	57	81.4	103.9	45.8	53.2	116.9	110.4	114.9	91	97.3	116	116.2	91.4	90	86.7	75.1	115.1	90.9	82.8	98.1	95.3	99.6	145.3	93.6	108.6	91.8	131.6	84.1	142.7	93.6	83.8	103.9	83.4	94.7	103.1	165.4	94.2	90.7
NP_001287750.1	56.3	51	86.5	87.8	115.1	53.9	104.3	132	93.5	75.7	121.5	49	53.2	122.1	46.4	40.5	104.7	102.6	96.9	107.3	101.7	65.9	162.2	87.6	50.6	66.7	117	116	112	110.4	125.3	89.1	128.7	150.2	136	72	95.8	64	90.8	153.9	66.6	103.2	112.2	98.6	48.8	122.9	121.1	107.1	117.1
XP_006721929.1	89.5	150	53.7	72.8	43.8	105.3	63.2	69.9	67.7	123.4	194.1	68.9	163	338.3	42.3	26.8	224.6	206.7	312.4	299.5	88.3	107.8	63.7	258.4	63.4	67.4	74	300.8	73.9	74.6	80.7	84.3	74.5	53.1	52.1	68.4	80.4	53	65.2	59	60.3	97.1	84.6	69.6	64.7	58.4	57.3	69.9	54
NP_005073.2	84.7	87.5	94.1	96.2	115.3	74.6	108.4	108.4	121.3	85.9	110.2	60.6	90.1	93.6	55.6	46.5	103.1	121.4	117.5	85.8	102.1	89.7	100.3	90.7	93.7	98.9	94	128.3	95.9	92.7	107.9	100.1	88.6	104.2	86	96.9	94.6	97.1	85.3	112.5	83.2	87.9	88.5	107.6	82.8	104.4	133	105.6	105
NP_620305.3	62	59.1	64	71.3	94.1	68.7	85.1	102.2	84.5	66.5	80.3	53.3	62.2	84.3	61.9	53.7	80	82.7	79.2	70.3	99.7	77.4	116.4	66.3	116.5	82.9	113.9	74.3	122.4	124.4	106.1	88.6	110	122.9	135	96.8	97	107.3	103.7	141.3	62.6	104.5	100.7	108.8	75.7	118.8	109.4	111.8	111.3
XP_016861535.1	59.8	82.5	79.6	72.7	92	75.3	104.1	102.1	108.9	55.2	66.7	51	58.7	66.8	37.2	39.5	70	74.2	75.7	73.6	92.1	91.6	106.5	54.5	140.8	111.7	114.2	68.8	141.2	115.5	109.5	111.1	97.7	94.6	105.9	114.3	89	139.5	97.9	99.3	79.8	109.9	135.9	135.4	110.7	139.7	90.1	107.1	95.9
NP_683720.2	53.8	91.8	84.5	86.4	93.2	62.1	89.4	99	125.7	51.8	64.2	43.1	64.5	56.9	45.6	30.3	56.6	62.7	65	59.2	115.3	157.8	124.4	63.8	94.8	106	96.4	86.7	123.7	117.6	113	80.9	105.1	142.4	125.8	148	81.1	133.3	95.8	121.8	63.1	102.6	137.2	131.9	99	129.4	95.8	113.4	112.6
NP_114437.2	72	87	73.9	71.5	487.6	144.7	67.1	360.7	164.8	36.2	44.2	34.5	55.4	39.4	54.8	43	55.5	28	36	47.5	86.4	163.5	116.7	72.3	50.1	76.1	62.1	51.5	85.4	80.4	72.9	76.8	69.9	359.9	85.8	88.8	209.5	47.9	75.7	172.6	87.3	87.2	84.4	75.6	95.1	106.2	44.5	77.8	115.9
NP_002931.2	57.6	71.1	65	66.8	94.9	60.8	99.9	111.5	101.4	78.6	88.3	57.2	57.7	59.3	28.6	42.9	79.1	91.7	87.1	71.8	113.6	80.4	90.4	53.5	175.2	117.1	99.9	106	108.4	105.9	109.5	82.6	74.3	93.8	80	83	58.9	84.7	84.4	122.1	63.9	83.6	98.2	103.8	61.3	103.5	187.5	90.4	120.2
NP_001371601.1	101.3	53	112.5	154.7	162	250.4	118.5	114.7	87.7	97	100.2	73.9	92.2	95.2	102.5	96.3	170.5	108.3	113.6	97.3	77.4	75.8	66.6	121.2	52.4	43.1	105.7	91.2	81.9	87.2	101.4	151.2	106	84.1	56.7	51.9	148.3	69	175.9	104.6	201.8	131.4	88.5	68	215.8	55.6	114.1	193.9	72.7
XP_016876560.1	68.8	244.8	37.9	36.5	9.8	13.5	5.9	8.4	9.4	2330.2	50.8	47.3	547.3	38.3	22.3	8.7	42.1	14.5	21.9	12.2	43.1	71.6	12.9	78.5	9	6.2	50.5	49.7	60.8	61.4	56	56.3	25.2	31.9	21.5	24.2	35.8	21.6	8.8	10.5	27.4	8.4	8.7	21.1	15.9	8.2	5.8	5.6	6.8
NP_001290430.1	41.6	48.2	54	96.3	133.3	65.3	178.9	112.6	99.4	45.5	68.1	36.9	41.3	66.7	39	28.2	81.5	74.2	70.8	60.9	88.7	64.5	144.8	49.6	62.2	82.1	147	72.7	119.4	133.6	165.4	98.8	110.8	135	123.6	91.1	85.8	95.3	123.2	83.3	65.9	118.3	134.3	104.1	67.2	169.4	54.7	112.8	114.3
NP_689419.3	110.1	70.8	141.5	104	109.6	73.3	120.3	112.6	112.6	83.2	97.6	81.9	112.9	80.9	89.6	108.5	92.6	82.7	83.6	109.4	102.5	79.2	112.6	69.4	87.7	88	115.8	93.9	109.1	102.4	108.7	99.8	100.9	131.2	106.9	112.9	89.3	114	95.8	98.5	86.8	102.1	118.4	112.2	83.8	116.7	89	92.5	114.4
NP_001035930.1	68.1	107.7	185.8	138	141.9	79.1	107.4	135.6	233.7	90.8	134.8	61.7	72.3	97.9	69	43.7	95.7	118.1	119.2	138.9	89.6	135.3	100.2	83.7	76.1	79.1	60.9	86.9	51.5	62.4	97.8	64.3	64.9	110.4	77.7	111	79.6	76.3	73.8	107.8	57.3	79.6	122.4	74.3	57.4	87.1	78.8	90.1	271.4
XP_024307215.1	49.2	74.8	136.5	172	307	60.3	133.6	405.4	438.3	42.5	26.6	39	61.2	56.6	25.7	29.4	27.3	17.4	24.8	18	223.8	51.1	93.4	54.2	152.5	106.2	51	82.6	80.5	96.1	131.5	69.8	60.8	103.8	158.8	89.8	150.5	113.6	41.7	318.9	53.8	80	78.6	54.9	45.4	182.5	55.3	88.2	31.1
NP_000929.1	48.3	87.5	66.2	66	83.6	84.2	91.2	98	87.7	62.4	96.6	37.9	57	76.6	42.1	50.1	64.4	74.9	77.9	67.2	88.5	76.8	102.2	62.2	108.6	138.9	111.9	80.6	121	104.9	95.6	102.2	106.1	109.4	132.8	111.6	100.4	118.2	99.6	115.8	88.6	106	93.7	108.1	95	113.9	126.8	106.3	102.8
NP_005566.2	58.6	81.6	76.7	78.4	92.5	87.6	84.1	108.8	98.9	62.1	85.8	41.9	71.6	75.8	45.1	52.6	80.3	73.9	74.5	76.6	102.2	98.1	115.2	68.2	187	137.5	87.4	69.8	98.4	119.4	101.8	83.4	107.1	96.1	114	106.7	95.5	115.5	105.5	121.9	98.1	111	229.1	114.2	115.7	121.1	109.6	89.8	100.2
NP_000377.1	67.4	74	77.6	76	49.2	62.5	94.5	63.1	58.4	81.4	421.7	61.5	62.4	433.4	38.9	103.7	282.1	432.5	353.4	462.7	80.8	94.4	82.4	85.9	45.6	67.6	64.1	103.3	75.2	71.9	99.6	79.7	82.8	85.7	75.7	87	61.7	76.7	63.7	71.4	66.9	57.6	78.6	54.4	66.3	60.8	118.6	73.6	99.1
NP_008878.3	58	49	90.5	112.7	147.5	58.4	103.6	132.9	111.1	59.6	82.8	41.5	69.6	73.8	39.8	32.9	62.7	88	85.9	68.3	184.2	106.4	171	103.3	87.5	91.3	101.6	117.8	107.9	113.4	143.7	89.6	139.9	121.4	121.7	98.1	97.3	86.1	101.6	130.4	61.7	98.2	101.9	100.3	53.3	125.4	124	108.2	120.2
NP_006054.2	475.5	67.8	369.5	163.1	42.7	56.4	161	43.5	36.8	217.5	58.9	501	278.2	35.2	405.7	500.2	27.6	22	29.5	116	97.2	43.5	42.6	75.8	46.9	37.6	77.3	44.4	52.8	61.2	56.4	81.1	71.3	52.1	40.5	39.4	59.4	44.3	90.6	47.3	57.7	94.8	46.6	51.1	122.3	48	25.6	23.4	20.6
NP_003950.1	58.6	90.7	61	75.6	70.3	85.4	81.4	85.6	72.8	148.2	103.3	46.2	62.8	90	51.8	56	82	75.6	76	84.4	83.1	88.5	89.7	90.2	142.9	96.4	132.2	99.9	125.6	82.7	114.1	64.9	114.4	59.7	100.8	106.7	70.7	147.5	99.2	67	107.5	115.7	147.5	170.2	112.7	170.4	68.8	79.3	41.6
NP_002387.1	59.7	100.4	90.6	88.2	171.5	74.2	91	126.6	118.6	49.1	70	45.2	62.5	66.7	50.7	55.1	54.1	56.9	68.4	57.3	89	193.5	108.2	63.2	198.6	184.7	101.9	70.4	88.1	98.4	101.8	93.2	99.5	132	86.2	122.1	88.2	108.1	109.4	126.4	71	103.8	132.4	188.7	100.7	105.4	110.6	92.9	105.5
NP_060707.2	56.6	82.2	85.1	75.5	82	73.8	89.4	92.3	83.7	62	82.3	45	87.7	72.7	66.5	41.9	74.9	96.5	95.7	70.6	90	92.3	100.9	74.2	104.2	127.2	116.3	76.2	123.1	128.6	104.8	88.7	112.9	118.2	138.9	110.6	94	116.5	105.7	118.4	69.6	105	108.2	117.6	88	127.2	135.1	111.2	124.9
XP_005247645.1	52	48.1	66.8	62.4	130.9	49.6	100	109.5	99.7	58.8	86.1	46.5	37.1	56.4	46.7	41.4	53.9	68.3	66	67.5	121.6	51.4	157.9	46.3	30.7	63	131.9	82.8	147.7	123.8	160.9	110	107.9	108.3	123	59.3	73.4	35.1	76.9	111.6	46.9	94.7	199.7	63.7	36.1	151.4	81.1	119.2	124.9
NP_005091.2	115.2	78.7	76.2	138.2	79.5	104.7	142.5	99.1	76.5	149.6	124	87.9	134.7	145.3	74.9	78.2	183.9	114.3	131.3	162.8	86.5	51.5	87.1	163.3	48.4	71.9	108.3	69.7	50.1	82.2	81.8	157.8	97.5	66	67.5	61.1	174.6	53.7	101.8	95.5	334.4	126.2	81.4	58.8	74.4	66.2	131.1	113.6	93.9
XP_005269704.1	45.7	65.3	75.5	67.1	80.4	73.7	72.5	91.3	84.9	53.9	62.8	38	63.2	80.7	39.6	47.8	74.5	82.1	82.8	60.7	86.2	82.2	92.3	57.8	120.6	119.9	98.8	72.8	117.3	115.2	93.9	76.6	98.7	138.1	101	99.3	85.1	109.3	107.1	179.7	88.6	110.4	94.2	104.2	82.6	106.9	203.4	99	113.4
NP_001616.1	53.4	100.6	91.2	82.6	124.1	67.6	91.9	117.1	119.7	63.8	76.5	52.1	71.6	65.1	44.5	55.1	68.4	70	82.3	66	96	125	99.7	82.2	161.7	223.3	108.1	64.8	121.2	105.9	97.8	86.5	90.2	105.8	95.3	125.1	72.6	121.3	100.5	122.7	56	97.2	106.4	124.5	98.4	99.2	111.2	88.5	99.6
XP_005268645.1	58.3	99.8	67.6	69.9	68.4	47.1	85.9	94.6	72.2	62.7	65.9	48.5	64.3	77.5	35.8	24.4	60.7	76.1	77.3	71	92.7	81	101.4	80.4	75.7	107	102.5	72.5	126.8	124.8	104.5	82.3	106	119.4	147	105.4	81.6	117.8	87.3	181.7	45.3	98	103.9	111.2	57.1	115.9	123.5	100.4	117.6
NP_002781.2	48	85.1	76.5	77.7	93.4	64.4	88.6	104.8	124.2	72.6	78.1	48.7	70.3	70.3	78.6	52	75.9	69.2	69.3	68.4	109.1	92.6	112.8	69.2	105.3	105.6	113	79.3	116.3	118.4	115.8	89.5	102.4	127.6	115.8	136.1	84.3	125.1	94.3	114.8	73.9	98.3	128.6	114.9	96.5	115.4	88.8	100.3	114.1
NP_003841.1	113.5	92.6	113.5	88.5	98.8	86.2	80.8	94.6	95.1	121.7	95.9	164.3	123.9	92.9	158.4	139.7	94.5	88.3	96.4	91.3	91.5	114.1	98.4	108.9	155.5	117.8	81.8	72.2	79.8	100	78.7	79.5	111.3	95.4	92.9	103.8	82.7	88.3	120.1	87.9	88.3	112.9	80	85.2	92.2	89.8	88.9	94.8	91
NP_001093896.1	69	84.9	82.6	74.9	78.3	64.8	88.9	97.8	87.5	67.8	69.4	61.1	58.7	60.6	32.3	49.5	87.5	84.1	84	84.9	92.7	105.8	124.6	73.7	103.8	98.7	108.9	87.7	142.2	116.9	101.6	102	92.2	152.9	147.3	130.5	76.6	137.3	76.4	112.9	68.1	100.3	98.7	105.5	85	110.5	128.1	101.8	123.7
NP_000995.1	64.6	117.5	74.4	87.7	126.5	56.8	103.7	125.8	80.4	87	109.6	48.2	69.9	106.9	49.5	27.2	90.8	115.4	107	95.2	110.1	145.9	118.6	84.9	122.4	126.1	103.5	110.3	109.1	111.9	130	83.8	118.3	113.7	117	137.9	76	158.2	81.3	140.1	44.5	88	96.7	106.1	72.7	103.6	159.2	104.1	138.6
NP_004550.2	49.4	36.8	76.4	79.3	97.9	65	108.4	103.1	109.7	70.3	89.4	35.2	55.5	68	23.1	28.5	82.2	95.9	98.9	74.8	88	61.5	140.7	56.5	49.9	88.3	84.8	120.3	99.1	98.2	116.3	73.4	103.6	137.6	122.8	99.2	74.9	108.1	78.9	177.4	57.2	78.4	106.2	95.2	56.1	91.8	171.4	93.4	184.9
NP_001317598.1	69.1	65.7	81.8	92.4	114	65.7	101.7	113.9	99.7	75.9	107.5	52.8	67.3	93.6	46.4	36.7	92.9	97.8	95.7	86.1	152.6	93.9	136	102.4	121.3	89.7	122.9	107.7	120.3	123.9	131.3	106.6	118.1	102.7	114.2	133.1	100.1	128.6	97.2	99.8	70.5	103.5	113.5	115.9	78.9	129.2	119.8	105.3	98.7
NP_002809.2	48.5	76.2	69.7	73.9	87.6	49.3	108.3	113.8	141	43.7	64	37.9	56.5	45.4	54.3	44.3	62.5	52.6	57.6	52.1	126.4	124.9	143.3	56.1	97.5	106.9	111.5	97.4	119.5	122.5	156	75.8	110	164.1	110.9	188.6	80.2	157.2	109.6	157.9	60.4	103.6	166.4	105.5	90.2	128.4	84.9	130.8	150.8
NP_002779.1	65.4	98.5	83.1	77.7	93.8	63.7	102.1	100	139.3	89	87.9	62.6	76.5	82.5	44.5	49.7	89.1	89.5	86.5	64	114	113.9	117.8	76.3	102.3	111.7	108	101.5	129.6	121.5	114.3	88.5	102.1	129.1	121.8	144	84.4	129.4	99	118.6	70.6	94	131	114.7	97.7	115.4	104.8	124.8	120.7
XP_016875271.1	50.9	76	81.5	85.2	114.1	51.3	103.3	114.6	93.4	64	99.9	38	55.4	76.1	27.3	31.6	73.4	106.8	93.1	65.7	120.8	93.5	137.8	70.7	106.7	86	107.5	86.4	105	104.7	113.6	75.6	117.6	123.9	119.7	122.8	70.8	135.9	93.7	145.1	50.7	94.2	100	111.6	75.5	121.1	151.9	104.9	124.5
XP_024304432.1	53	86.5	64.5	65	79.8	79.9	80.7	81.4	86.5	67.8	75.2	47.4	54.4	68.9	33.9	41.9	72.3	89	87.3	56.4	91	93.5	105.8	53.6	90.3	148.4	105.7	80.2	119.3	120.5	101.8	88.6	112.5	145.3	123.9	106	86.3	102.4	115.1	179.3	70.5	108.9	90.7	104.6	92.4	117.3	193.8	123.8	125.8
NP_036580.2	171.3	100.6	82.3	71.6	79.8	98.4	112.3	129	81.8	80	58.7	104.7	73.1	77.9	93.9	46	69.3	72.2	78.4	78.4	89.2	87.2	117.6	63.4	94.6	102.9	101.5	51.2	76.9	106.5	96.7	85.4	94.8	108.2	92.9	138	89.8	116.4	99.4	81.5	87.8	92.7	115.1	101.9	93.2	105.1	91.3	103.8	107
NP_036228.1	75.2	96.4	92.6	108	79.4	86.8	108.5	98.2	93.6	76.5	103.7	57.7	99.2	110.5	62.5	65.3	86.9	104.3	111.9	98.6	90.5	92.2	94.3	104.5	101.3	90.9	113.1	91.1	135.6	121.3	99.8	110.9	99.8	90.7	103.5	93.9	102.1	93.3	89.3	77.7	99.5	109.8	101.1	96.2	116.7	116	90.8	90.6	101.1
XP_016866768.1	77	78.9	83.6	89	91.2	77.9	101	101.6	99.2	80.5	78.4	68.8	80.5	97.2	49.1	79.3	72.4	95.5	89	79.5	108.2	103.7	112.9	88.4	106	107.7	86.6	85.6	123.4	102.2	97	97.9	97.6	114.2	116.6	98	82.8	96.4	98.9	114.4	81.9	99.6	119.3	108.9	98.1	109.3	144.7	109.5	106.8
NP_006127.1	74.4	106.6	102.9	97.7	130.1	116	96.2	111.2	111.1	75.7	75.9	67.2	92.5	76.5	98.6	78	93.3	55.7	56.5	85.4	94.2	99.5	106.1	90.6	90.8	74.8	116.2	73	105.3	106	98.3	92.5	100.4	105.8	87.7	127	101	116.9	101.8	88.2	88.1	97	115.4	124.1	109.4	114.3	53.9	103.5	90
XP_016883082.1	55.8	110.4	91.9	123.5	143.5	67.9	89.7	136.6	130.3	55.7	74.2	36.5	74.2	61.3	37.1	44.1	58.2	61.1	63.3	53.8	219	168.8	153.5	126.7	135.3	104.3	66.3	74.8	72.4	78.9	117.2	62.3	109.4	104.8	83.1	104.6	71.7	108.1	81.2	139.6	47.5	87.4	82.5	87	70	87.9	89.8	91.6	92.3
NP_005653.3	80.2	108.7	105.5	82.1	111.3	67.1	89.5	102.4	108.6	94.2	79.4	94	113.8	75.8	109.2	145.1	91.5	84.7	100.1	88.8	100.6	194	103.7	87.8	299.6	261.9	107.2	71.8	106.6	104.3	91.6	70	108	108.2	103.5	115.2	73.4	114	114.4	104.8	68.6	111.8	109.6	96.2	96.5	105.2	82.9	97.5	110
NP_001222.3	328.3	91.6	127.9	64.6	28.5	45.4	134.9	25.5	22.4	487.7	54.9	766.7	460.4	23.9	489.3	936.1	12.2	12.7	26.1	110.8	74.2	37.9	30	65.6	26.3	25.9	76.4	40	45	44.8	50	55.7	52.3	50.9	30	33.3	39.8	34.8	82.9	21	34.6	86.8	21.7	21.4	62.9	18.3	24.2	22.1	14.1
NP_002956.1	51.3	112.1	488.9	298.4	183.6	79.9	114.1	359.6	100.7	49.5	74.4	47.4	120.3	31.5	39.3	21.3	45.3	42.6	33.7	19.3	60	121.4	57.7	48.6	31.1	51.3	22.8	1088.4	34.3	37.8	98.1	63.2	49.5	90	37.2	122	55	44.3	42.4	125.6	75.9	38.6	58.6	55.1	73.1	34	519.7	117.9	28.7
NP_055567.2	77.7	141.3	106.1	160.1	223.4	85.6	106	188.3	135.3	71.9	73.9	66	79.6	59.9	61.3	55.9	60.5	57.1	60.2	57.9	223.4	248.5	185.4	116.9	289.6	140.6	88.9	71.9	88.5	93	160.4	80.3	127.7	83.7	112.5	88.4	86.5	115	97.1	94.4	59.5	112.5	89.8	108.2	83.3	109.2	71	117.5	75.6
NP_001171634.3	76.1	92	88.8	62.3	79.3	80.8	73.9	84.5	68.5	106.7	99.2	86.9	97.8	78.7	95	103.1	86.4	80.3	89.7	84.3	65.3	108.5	74	91.1	219.3	247.7	118.3	60.2	106.8	97.2	72.7	75.1	89.2	74.3	83.7	89.7	74.8	100.4	107.7	72.2	73.2	126.1	79	135	127.4	112.1	94.5	97.2	72.3
NP_001096137.1	53.6	96.7	79.6	75	95.7	63.5	94.7	96.9	115.6	81.4	95	47.8	67.1	83.2	55.5	46.7	80.8	89.7	90.2	81.9	107.6	108.6	116.3	62.9	103.6	115.8	101.2	97.4	113.2	102.6	107.8	84.7	97	126.7	125.6	140.3	78.5	128.4	96.8	120.1	66.4	97.3	137.8	122	101.5	127.3	92.3	101.4	149
NP_077310.1	78.9	104.8	104.6	94.1	80.2	90.2	103.4	96.3	98	80.7	118.5	73.2	95.2	119.8	54.5	62.9	115.7	109.9	137.8	98.6	89.9	123	98	86.3	185.8	147.1	107.7	75	115.4	101.3	84.4	99.9	98.5	82.9	100.1	110.1	99.9	118.8	103.1	92.5	105.1	106.1	94.5	112.4	105.4	113	67.5	97.7	104.5
NP_001273542.1	45.3	66.7	76.8	74	90.3	86.5	103	138.8	162.7	38.4	56	31.5	54.3	51.2	45.6	43.2	64.7	49.5	59.7	53.6	98	130	118.4	60.7	110.8	91.9	104.9	58.7	132	189.9	123.2	78.5	86.3	116	110.7	147.7	66.7	118.8	102.8	106	75.3	97.4	132.2	137.7	108.6	130.9	58.3	123	113.4
NP_006397.1	89.4	155.2	118.2	187.2	308.3	119.6	115.1	237	124.1	58.2	66.8	44.7	75.9	60.7	46.6	59.3	48.4	43.1	53.3	51.6	348.4	281.4	239.1	107.3	208.4	92.7	91.1	65.3	67.4	65.8	149	76.2	119.5	76.8	66.5	75.2	79.2	104.6	80.5	82.1	80.4	123.6	97.3	71.3	73.9	80.7	63.6	101.5	89.5
NP_001610.2	57.7	60.1	69.1	59.6	106.6	62.3	95.5	109.3	90	47.3	53.5	51.9	52.5	41.7	34.7	42.5	54.2	46.8	54.5	103.5	86	94.9	108.7	45.9	116.1	107.2	110.3	55.5	114	111.1	103.3	90.6	96.2	114.4	103.5	132.7	75.5	135	89	116.6	58.4	97.3	144.5	140.4	76.5	133.3	117.9	94.7	91.4
NP_001036010.1	146.8	76	72	85.2	92.6	130.2	71	93.2	83.1	67.7	61	85.9	81.3	61.9	59.4	67	83.5	55.7	67.3	75.3	98.4	162.8	107.3	74.9	85.4	127.2	145	84.8	100.1	149	119.9	197.7	118	65.3	92.6	88.5	143.1	78.6	145.4	77.1	122.6	119.1	126.3	108	124.8	122	65.4	127.3	66.6
NP_001058.2	39.4	92.5	53.9	65.8	44	45.2	78.8	76.6	76.5	31	48.8	26.6	43.8	63.1	31.5	25.5	57.6	67.5	67.6	47.8	104.4	74.3	120.6	59.8	55.7	81	45.2	74.1	61.6	49.7	85.2	51.6	81.4	204.7	78.3	106.9	50.9	87.4	64.8	266.4	60.1	70	82.2	83.6	52.5	64.8	305.3	87	171.2
NP_000058.1	136.9	114.8	55.6	93.6	93	276.5	59.5	36.4	89.2	37.3	132.1	153.3	118	73.9	159.3	234.5	160	89.8	55.8	59.9	69.7	54.5	41.4	239.7	42.7	29.5	102.8	110.9	41.2	63.1	93.2	312.1	88.7	40.9	61.6	44.2	246	52.3	154.4	65.7	390.2	137.2	54.4	61.5	264.8	61	120.3	139.4	36.5
XP_024308847.1	123	78.3	113	120.7	90.5	172.1	102.9	100.3	143.4	106.3	98.6	84.2	122.3	114.4	94.3	81.9	155.2	83	92.5	133.7	103.5	94.5	90.1	258.2	61.4	62.1	103.6	87.3	85.3	102.5	109.6	119.6	91.4	85.8	77	67.9	126.1	76.2	121	106	231.8	111.3	86.9	88	77.8	83.3	72	88.5	78.6
XP_024309126.1	75.6	132	95.9	88.4	71	83.1	91.9	72.8	76.4	147.9	233.7	63.6	170.2	284.1	50.6	41.4	206.1	289.5	273.3	288.8	88.6	101.9	83.6	199.1	64.2	80.9	85.7	159.4	73.8	80.6	85.2	76	87.2	67	64.2	104.3	78	65.3	93.5	99.1	80.8	108.8	105	96.8	89.5	93.2	78.2	95.2	103.1
NP_055866.1	91.7	132.6	108.9	124.9	155.3	76.3	105.8	121.9	167.7	89.1	75.2	73.4	80.7	63.1	44.8	48.1	63.5	75.8	74	88.2	124.9	166.9	153	116.3	143.2	97.3	77.4	104.2	72	74	109.5	71.3	100.3	110.9	80.6	116.4	70.1	99.2	92.7	122	74.4	98.1	144.6	102.4	79.1	99.2	144.9	114.1	141.5
NP_872590.1	43.8	51	56	50.7	52.8	45.2	77.6	75.3	72.2	46.5	66.3	38.3	46.3	51.3	28.1	31.6	64.3	65.8	70.1	66.8	85.7	113.2	118.8	44.4	107.7	88.5	64.3	102.9	108.8	79.8	104	62.1	82	193	118.4	126.9	56.8	114	58.8	251.3	49.4	71.3	95.3	86.1	56	78.8	264.4	81.9	209.5
NP_001333475.2	136.6	103.3	109	96	75.1	68.9	79.5	73.8	104.2	391	95.4	228	295	61.4	218.1	242.7	74.2	94.5	62	82.2	68.7	83.2	73.9	95.6	166.6	110.1	74.8	99.7	72.2	75.1	71.6	76.1	107	76.3	60.7	77.7	79	79.3	106	52.3	60.4	163.8	69.3	61.3	145.6	61.9	41.5	58.1	55
NP_003744.1	77	100	84.8	88.7	104	73	91.3	106.2	95.5	78.8	101.1	73.1	68.7	82.5	31.8	48.1	80.5	93.3	91	79	113.5	102.4	125.7	79	95.7	111.8	99.3	103.5	108.4	107.9	115.8	113.7	109	132.3	115.8	127.6	84.1	115.6	87.2	125.6	74.3	92.1	97.4	108.7	91.9	109.5	128.3	86.4	103.1
NP_001304092.1	144.9	139.2	111.6	185.6	138.3	226.8	110.8	105.3	104.2	102	84.3	86.4	114.9	71.2	95.1	92.4	158.1	78.5	82.4	74.5	77.7	126.4	81	121.9	60.2	66	91.8	94.6	67.3	79.7	99.7	156.9	93	103.4	68.6	87.3	166.4	91.5	149.3	97.5	142.6	133.1	110.3	85.4	194.9	85.4	130.9	118.2	92.3
NP_001353453.1	74.2	73.7	113	106.3	107.5	83.6	94.6	101.7	100.8	70.6	131.5	58.9	95	100.2	71.3	37.8	82.6	94	95.2	88.3	113.2	116.5	117.4	86.4	131.8	117.4	134.7	88.8	130.4	119.6	118.6	85.5	112.5	113.2	99.5	104.8	96.3	77.3	119.6	89.3	82.2	114.2	130.6	121.4	77.3	140.7	91.5	103.7	91
NP_001019399.1	65	122.7	178	107.4	93.8	65.3	94.8	133.2	120.4	81.8	91.7	49.8	74.6	133.6	46.8	31.4	137.4	74.8	71.4	78.8	109.1	135.5	126.3	102.7	90.8	82.9	118.6	104.6	119.7	112.2	131.5	100.7	94	98.3	91	107.4	83.1	101.9	76	104.7	71	87.8	110.9	123.4	79.8	102	145.8	103	135.4
NP_001924.2	77.2	91.4	66.6	74.2	113.7	70.5	89.2	101.2	97.1	74.3	91.8	84.2	86.2	102.7	85.8	90.9	121	94.8	113	105.9	91.1	130.3	84.8	72	270.8	237.3	124.3	70.3	106.9	105.4	87.5	81.9	97.1	71	93.6	94.5	80	101.2	105.3	83.4	65.6	109.8	83.7	132.4	92.3	113.4	86.1	109.1	113.8
NP_006563.2	75.3	102.3	93	84.1	99.8	85.2	84.8	109.6	104.1	61.3	70	59.3	79.4	77.6	42.8	41.6	73.9	58.7	65.1	64.4	96	139.8	110.7	69.8	137.3	120.4	112.5	72.3	138.7	135.9	111.6	104.6	102.3	102.4	131.2	114.3	101	90.9	105.8	127.9	91.1	106.9	148.6	142.4	111.6	127.9	115.8	96.2	106.1
NP_001435.1	73.2	104.7	149.2	107.1	139.6	68.8	67.8	122.6	86.1	180	106.7	49.9	87.3	108.8	47.6	39.4	110.5	142.2	92.6	77.5	67	89.9	87.9	50.2	42.1	54.2	63.4	730.3	96.1	71.4	83.7	79.4	70.7	109	84.8	97.3	69.3	86.1	57.8	117.5	65.6	75.6	75.8	70.7	79.6	76.4	115.2	56.1	119.3
NP_002991.2	77.9	106.9	102.6	87.7	110.5	73	81.2	114.1	133.6	87.8	83.7	90.6	113	85.4	89.9	93.3	111.8	77.1	94.9	91.4	103.7	135	98.8	105.1	244.8	187.4	104.8	80.1	128.8	111	105.2	91.6	105.9	75.2	111.7	101	95.8	115.1	103.4	107.5	80.4	125.2	71.5	117.1	98.1	109.9	88.7	94.5	89.2
NP_001008275.2	317.6	83.6	334.2	147.6	40.5	58.3	142.3	44.3	38.5	204.5	60.1	380.8	257.4	50.7	458	435.9	22.8	19.3	27.4	110.5	82.4	81	46.3	215.3	39	44.9	70.3	58	57.3	65.8	64.2	77.8	77.3	60	47.1	51.9	62.3	49.6	91.5	38.2	63.3	102.3	44.1	43.6	99.5	43.9	28.3	30.2	35.1
NP_001289958.1	65.3	52.9	50.1	56.4	35.2	51.1	66.5	59.7	59.8	167.6	431.4	69.8	102.5	492	35.4	26.3	377.1	539.6	453.1	427	69.3	88.1	48.2	100.6	32	69.2	47.2	422	53.4	55.1	61.4	59.9	60.9	52.3	52.8	51.6	47.1	45.7	51.5	63.1	40.7	45.3	41.3	45.9	35.8	52.1	89.3	66	75.6
NP_057103.2	47.2	69.3	74.2	91.1	83.9	57.2	89.5	101	86.9	57.7	67.9	37.8	73.7	82.6	43	37.6	70.5	70.5	70.4	75.5	97.5	81.2	114.8	67.6	75.2	110	108.7	72.9	135.9	152.8	107.6	87.9	108.8	115.8	130	108.7	96.6	120.8	104.8	142.5	53.8	103.1	111.1	111.6	81.9	132.7	139.8	107	105.6
NP_001899.1	56.8	150.1	213.2	178.6	112.9	70.2	99	107.5	249.8	55.6	102.9	35.9	82.4	76	49.8	37.3	91.4	80.4	85.5	109.3	101.6	80.7	132.5	134.3	45.2	57.5	63.6	111.1	55.4	66	75.2	58.8	77.6	136	80.7	93.7	82.1	86.7	59.2	125.2	52.5	59.7	70.4	65	55.4	56.1	100.7	72.9	223
NP_002038.2	65.2	97	102.7	123.8	104.6	72.2	115.8	108	153.4	64.5	82.1	47.7	66.9	76.6	48.2	47.4	80.1	93.1	89.7	77.8	167.9	110.2	128.1	87.4	106.5	95.4	86.7	100.2	121.5	98.7	113.4	82.5	101.5	113.4	82.4	110.7	73.3	108.5	84.7	127.4	73.7	91.1	115.5	106.3	76	94.1	133	79.7	115.3
NP_004913.2	84.1	116.9	95.7	116	106.2	82.2	95.2	103.7	106.4	86	88	74.6	83.6	83.8	63.9	55.4	68	68.7	67.2	73.9	130	154.8	126.8	100.7	97.7	83.4	85.5	95.7	105.4	107.3	115	81.5	102.1	112.4	112.3	112.3	84.5	113.6	87.4	105.3	81.1	93.2	91.1	98.2	89.8	97.8	78.3	84	75.8
NP_112243.1	57.8	82.4	77.7	70.7	117.7	78.2	107.8	105.7	87.2	81	88.8	44.1	71.5	125.8	52.5	43.1	84.8	96.4	97.9	109.6	105	62.4	108.4	103.2	135.9	113	112.3	84.2	115.6	106.2	112.9	88.1	104.7	93.9	115.5	113.2	82.5	122.7	88.8	130	71.3	104.4	170.2	143.9	87.2	143.1	98.1	101.7	127.8
NP_031393.2	58.4	46	75.9	77.2	94.3	47	111.2	100.5	91	67.3	96.7	46.2	70.1	80.6	76.6	58.9	91.2	82	83	77.7	105.1	72.5	143	73.4	90.8	82.9	127.9	87.2	176.5	140.2	123.5	91.8	149.8	134.6	211.6	107.4	104.8	133.8	117.3	156	52	115.5	115.5	122.6	67.6	148.5	90.9	110	123.4
NP_065116.3	60.3	105.3	102.4	91.5	83.5	58.7	112.3	97.8	152.8	70.6	86.9	56.3	75.5	73.2	57.8	56	81.7	72.1	78.4	63.6	95.7	96.6	112.8	91.2	73.3	89.1	83.3	89.5	107.6	85.4	101.5	84.8	87.1	125.3	119	127.8	88.6	109.5	81.7	113.8	66.6	84.3	116.3	114.3	85.2	100.9	152.1	88.6	158.8
NP_001294869.1	44	51	59.6	91.5	58.3	60.8	54.5	51.8	44.1	77.5	586.2	43.3	87.1	525.5	30.2	30.9	359.9	667.7	513.1	585.5	64.9	70.2	63.4	93.5	67.2	70.5	49.5	202.4	60.1	54.6	53.5	49.1	72.8	54.9	58.9	52	69.6	54.6	56	71.8	53.8	60.8	49.8	61.3	58.8	51.4	96.6	61.9	79.9
NP_000169.1	71.1	116.3	88.2	98.5	140.3	92	108.5	111.5	103.2	96.7	95.3	62.4	88.8	88.4	54	64.5	105.4	112.3	111.5	95.5	95.8	80.9	106	104.3	76.2	92.8	104.9	105.9	117.4	116	100.6	95.3	94.2	104.1	88.5	113.4	92.1	113.9	90.3	93.1	96.5	111	97.3	110.4	120.3	127.6	85.1	110	98.9
NP_569711.2	121.6	132	119.3	109.4	85.6	204.9	89.4	103.8	121.4	140	68.9	92.6	149.6	75.7	53.3	59.2	77.8	59.7	72.7	61.7	109.3	187.3	92.9	185.8	82	90.5	74	93.3	68	111.8	97	117	83.8	97.2	64	82.4	148.6	75.8	122.7	122.7	131.9	116.2	102.6	100.7	97.9	87.9	76.6	113	105.6
NP_001932.2	60.2	48.4	48.5	58.9	35.4	62.5	54.3	45	38.8	110.9	589.8	52.9	87.1	746.3	20.6	22.1	444.3	632.6	605.2	580.4	54.3	72.6	43.5	72.6	37.2	48.8	38.8	233.2	42	43.8	49	63.5	75.3	45.8	42.3	47.7	49.9	44.9	41	54	49.1	40.8	43.3	45	48.8	41.1	71	57.5	66.2
XP_005268405.1	85.2	99	116.3	90.9	179.5	83	98.4	133.6	137.3	77	74.6	62.1	79.1	80.8	58.9	48.2	78.5	71.3	80.4	67.6	114.5	94.9	118.2	82.2	107.2	95.5	104.8	76.6	98	121.8	92.9	100.1	98.9	131.1	114.5	118.5	103.7	105.4	101.6	107.3	93	105.4	105.1	102.4	111.1	123.3	90.6	104.8	102.1
NP_001317692.1	66.3	76.4	68.6	71.9	106.7	71.8	82.4	95.8	96.3	72.2	68.2	71.5	73.6	71.6	59.9	89.6	69.3	70.6	82.1	67.9	93	115.7	97.1	76.1	254.8	218.1	111	77.4	125.3	104	96.3	87.3	99.9	103.3	86.8	88.5	81.9	98.2	105.6	111	72.5	120.8	115.3	127	96.2	136.5	98.2	100.4	92.1
NP_001128342.1	48.8	30.9	56.8	56.5	120.6	60.4	118	120.8	137.3	36.8	57.6	39.2	34.5	49.6	24.2	34.5	56.8	68.3	75.8	51.2	90.4	48.6	113.7	32.4	73.8	83	155.3	67.4	149.9	123.6	161.6	94.2	109.8	106.9	118	92.8	80.6	75.9	125	100.4	66.6	127.7	191.8	152.7	69.7	162	88.9	140.8	125.4
NP_003510.1	34.6	100.2	60.1	63.4	74.3	38.7	100.1	111.3	89.2	35.7	69.6	29.7	42.5	45.6	21.9	19.3	40.6	31.6	56.8	65.4	85.1	104.9	132.5	38	121.7	160	130.3	55.5	153.4	176.4	136.6	123.6	160.9	136.3	136.4	169.4	113.1	190.5	140	184.1	44.4	139.7	119.4	208.2	114.6	189.5	116.5	154.5	54.8
NP_003013.1	47	84.5	66.8	70.9	163.5	72.9	95.3	110.6	104.5	61.1	69.2	46.5	57.6	69.8	59.5	58.9	97.8	89.6	75.6	76.8	95	67.6	99.1	70.9	68.2	94.7	108.6	43.4	132	111.8	105	86.4	107.5	86	181.7	111.8	100.7	126.5	81.2	77.4	83.4	109.9	122.2	137.8	105.2	117.1	58.4	103.8	123.2
NP_000967.1	50.6	94.7	95.8	104.4	115.6	65.9	102.1	123.6	100.2	66.4	110.8	42.3	74.9	92	41.2	39.8	78.3	98.6	94.4	85.1	112.8	132.4	144.7	93.9	110.2	124	100.4	95	118.5	108.7	119.4	75.8	125.2	128.7	106.9	128.9	78.9	131.7	92.9	143.1	58.2	98.3	99.7	115.5	84.2	122.5	139.5	103.7	123.2
XP_005249096.1	32.5	92.7	54.4	55.3	72.1	57.1	65.5	96.1	62.4	31.5	47.6	30.3	45.5	49.7	30.5	30.6	42.8	40.3	60.4	42.2	86.2	88.4	103	53.6	102.3	216.9	133.8	34.7	155.3	144.6	90.3	83.3	151.4	97	154.2	126.5	125.2	145.7	110	77.7	39.8	121.5	88	134.2	93.7	171.8	73.8	129.4	66.3
NP_001012680.1	66.5	105.3	118.1	114	116.7	75	84.9	114	140.4	120.2	110.8	51	86.4	66.5	44.3	48	87.7	115	132	81.3	138.6	213.4	145.5	76	152.3	96.6	62.4	189.2	73.3	68	97.9	81.9	98.4	105.7	78.6	105.4	71.9	89.4	75	122.9	58.5	75.2	89.1	89.5	68.7	76	204.5	82.3	145.9
XP_016870381.1	68	81	67.6	73.7	59.3	46.6	78.2	92.6	72.9	58.8	68.3	70.8	80.9	67.9	81.6	148.5	61.4	54.6	57.8	47.9	85.2	90.8	111.2	73.5	77.7	144.4	112	63.2	130	163.5	97.4	101.7	111.6	106.9	198.6	108.1	85.2	108.3	103.8	94.3	54.3	95.1	105.6	108	72.6	118.1	266.9	120.7	95.8
NP_002884.1	45.5	74.5	64.7	65.1	75.8	55.2	91.2	92.1	70.5	56	84.7	38.1	55.7	72.5	32.2	30.4	83.2	89.1	87.2	80.7	87.2	96.1	99.7	54.9	97.1	109.5	95.9	88.4	112.8	114.8	102	82.3	103.8	135.3	150.4	118.1	86.1	116.4	88.4	145	51	90.8	120.3	111.4	86.2	97.5	162.8	98.9	136.1
NP_002606.3	117.9	125.5	191.3	588.3	93.3	277.2	324.8	101.2	170.2	191.7	73.4	196.2	125.9	110.4	95	65.2	129	74.7	102.2	126.6	75.9	75.5	108.5	98.8	59.8	86.8	89.5	82.7	53.2	72.6	97.7	95.5	68.4	65.2	59.2	76	135	79.7	87.7	70.7	175.7	97.9	143	72.9	124.3	61.1	64.5	96.7	160.3
NP_005264.2	69.4	131.1	116.4	95.4	164.6	99.6	87.3	107.6	103.7	86.1	108	34.3	108.3	95.1	59.8	49.6	113.9	84.6	84.5	86.5	109.6	127.5	106.3	105.1	181.7	111.2	112.1	88.7	106.9	109.7	114.9	83	99.3	108.4	76.2	118.7	97.6	131.5	107.5	113	105.5	99.7	118.7	120.8	113.3	109.2	66.7	80.2	88
XP_005259353.1	84.5	139	95.4	92.4	96.6	78.9	116	107.4	100.2	90.4	92.6	66.1	95.5	95.5	56.9	50	103.5	89.8	101	96.4	107.8	109.7	105.1	120.2	101.3	114.2	113.7	102.2	127.3	116.8	110.9	116.6	105.5	99.1	98.6	132.7	104.3	122.6	91.2	83	94.6	110.5	120	149.5	110.7	134.4	73.6	115.1	78.1
NP_006494.1	65.3	75.2	88.3	88.9	87.2	68	102.6	101.6	106.2	88.3	93.8	55.9	78.7	92.3	62	53.7	113.8	203.5	100.1	98.1	111.8	86.7	101.1	82.6	115.9	95.5	90.6	92.5	115.1	111.9	112.5	93.1	93.4	114.2	105.7	98	89.1	105.3	79.3	109.4	78.3	90	115.3	113.9	74.1	95.6	126.3	93.2	122.2
NP_060140.2	72.7	81.6	78.8	76	90.8	81.9	94.8	96.5	98.5	87.2	95.7	68.9	76.1	86.2	63.2	65.1	96.3	86.9	97.2	87.8	101	88.8	99	88.6	75.2	97.2	103.1	98.8	119.3	105.4	105.2	93.8	97.9	108.1	114.1	118.3	106.8	114.4	90.8	101.5	92.2	105.5	156.9	130.3	105.5	124.4	109.7	100	112.6
NP_002077.1	49.1	84.4	71.8	67.1	152.1	67.5	94.2	139.3	106.9	44.6	55.4	43.4	43.5	48.9	37.5	52.3	51.1	54.2	57.8	53.7	91.3	110.6	104.5	43.3	104.3	118.4	109.2	52.7	116.6	141.5	113.3	89	104.4	140.7	131.1	130.4	83.5	131.2	89.1	164.1	61.7	112.2	150.5	115	92.4	124.2	87.7	101.9	114.6
NP_036246.1	42.5	38.8	48.9	59.3	32.7	91	58.3	49.8	36.9	118	544.4	38	122.5	660.2	29.8	12.4	403.3	546	403.2	704.1	61.6	82.8	57.2	63.6	25.2	53	43.4	442	57.3	62.9	58.5	51.4	79.1	75.8	54.1	64.1	47.8	63.9	37.6	53.9	45.7	33.8	32.2	29.7	44.8	30.8	70.2	54.2	64.3
NP_004860.2	55.1	57.6	74.7	71.1	101.9	57.3	91.2	102.1	86.5	62.5	92.2	48	65	93.2	41.8	42.9	85.3	91.4	93.6	94.4	102.2	103.7	111.3	71.3	164.1	120.4	117.7	86.1	121.4	113.2	103.7	98.6	111.6	124.1	128.5	121.6	94.3	112.1	96.4	116.6	64.6	111.1	112.9	98.1	77.6	129.9	82.9	104.2	94.2
NP_003285.2	174.7	431.4	62.8	91.5	55.8	150.1	75.8	103.1	38.5	133.7	93.9	102.1	437.4	146.2	78.2	112.7	361.7	101.7	101.6	171.5	77.8	59.5	52.8	173.4	76.6	78.3	96	111.8	70.1	73.9	85.1	77.3	80	43.8	67.5	41.1	66.7	51.4	72.5	70.2	169.5	89.2	62	198.4	100.5	65	33.6	65.2	31.1
NP_065147.1	106.3	63.9	64.3	71.5	78.5	70.1	80.7	86.1	95.7	50.1	59.9	72.9	61.4	52.5	42.4	83.4	59.5	58.1	61.7	51	102	101.9	108	62.7	124.6	96.3	96	63.8	119.5	109.1	95.9	125.2	99.3	113.5	110.5	105.1	83.7	118.9	115.9	131.9	76.7	97.9	105.1	97.2	80.9	105.6	231.4	107.9	109.7
NP_057390.1	65.8	134	102.3	126	169.8	94.2	108.5	159.5	140.3	61.3	77.1	43.7	77.9	67.9	61.6	58.2	63.1	66.9	72.8	71.7	189.9	226.4	162	95.2	182.2	114.4	77.4	78.5	95	93	169.7	75.9	119.9	103.5	95	95	73.5	122.4	98.5	110.6	72.8	100.3	86	98.8	80.5	79	89.3	112.3	117.6
NP_000745.1	54.2	76.8	112.9	96.8	156.6	78.7	93.3	101.6	142.6	133.9	155.9	50	97.6	134.4	70	44.1	140.3	138.8	140.3	175.9	90.7	97.7	97.2	82.7	124.7	109.2	89.7	132	104.7	86.4	79.9	90.5	77.1	99.8	89.3	104.6	71.6	94.3	81.7	98.7	75.3	82.8	85	84.3	69.8	92	87	78.4	114.3
NP_006076.4	66.8	91	66.2	76.7	79	77.8	110.7	78.3	73.6	73	62.5	58.1	61.9	56.5	46.2	53.3	70.1	64.3	63.8	64.5	97.6	81.6	98.4	76.5	75.5	116	115.9	73	147.4	110	114.8	101.3	106.4	93.9	105.4	123.9	80.9	117.5	85.5	95.2	92.5	121.4	357.7	128.5	121.3	113.2	169.1	95.2	101.1
NP_061984.2	83.8	113.6	65.5	61.7	57.8	59.1	79.3	76.6	115.1	43	37.7	68.3	46.1	31.2	34.2	42.3	41	31.8	40.1	38.5	98.7	163.2	126.6	46.8	185.8	124.8	87.9	50.2	100	148.9	109	106.3	103.5	144.1	83.5	121	82.7	102.5	103.6	64.5	59.4	94.2	293.8	103.5	89.7	99.1	112.7	134.8	116.4
NP_001366242.1	76.2	128	105	143.2	141.4	105.1	114.2	151.8	127.5	88.1	103.5	65.5	84.2	89.3	42.2	47.4	105.3	77.6	74.5	54.3	174.7	163.7	156.4	129.1	158	133.4	74.2	121.7	78.9	74.9	112.9	73.7	102.4	80.8	71.8	83.2	70.8	108.5	100.1	110	80.3	91.1	87.7	74.2	73.4	82.3	118.5	93.1	121.7
NP_036226.2	54.2	55.2	92.2	91.7	102.1	80	87.2	95.7	101.9	121.2	101.8	59.9	96	99.9	75.5	70.4	106.1	88.9	90.2	80.6	129.6	77.3	102.7	113.4	180.2	105	149.9	82.7	131.8	99.1	112.6	87.9	103.5	86	111.7	117.2	80.2	114.5	109.3	107.3	80	162.1	124.5	161.3	91.1	133.4	86.8	106.3	92.5
NP_004068.2	80.8	103.9	80.1	71.9	109.8	63.3	83	96.1	115	97.2	81.9	122.7	102.4	67.1	145.1	114.4	77.7	77.3	84.5	73	90	115.4	86.2	64.3	189.5	228	94.8	70.7	104.7	95.2	87.1	77.8	102.2	94.8	99.5	104.5	67.4	105.5	105.4	96.9	53.2	118.6	82.7	113.4	103.9	99.5	104.6	84.8	95.7
NP_001976.1	96	114.5	92.7	84.6	131.1	84.8	85.4	115.8	102.6	81.4	81.2	89.4	80.3	80.9	72.6	90.3	75.5	71.5	80.9	87.4	100.1	127.9	104.8	91.5	170.4	172.1	124.4	77	122.7	108.8	106.5	112.7	109.6	107.6	94.6	105.2	80.1	114	110.2	111.6	91.8	105.7	93.6	101	99.4	111.4	121.3	100.8	103.6
NP_003093.2	83.3	127.2	85.7	112.2	77.7	213.6	157	107.4	57.8	220.3	134.2	91.3	237.1	230.8	153.2	81.8	152.6	132.2	161.6	271.6	81.3	77.3	82.9	165	69.6	60	94.7	85.3	61.2	74.8	110.9	101.1	88.1	76.8	75.9	98.9	118.7	91.1	90.2	85.8	280.4	88.9	75.4	81.4	126	75.1	57.7	72.9	50.7
XP_011507442.1	78	178.7	114.2	107.3	91.3	75.8	89.7	95.8	156	75	86.7	67.1	111.4	92.9	48.7	68	97.8	92.2	97.3	111.6	105.8	110.8	108.7	278.1	95.2	64.3	106.7	91.1	74	80.6	93.9	85.2	102.4	129.5	64.9	134.6	83.1	75.7	72.6	87.7	98	83.4	135.1	68.1	69.5	62.5	63.3	83.2	102.6
NP_778225.1	27.4	106.5	49.9	43.3	89.3	50.7	79.1	111.4	67.6	37.4	45	33.6	44.9	54.2	33.6	27.1	39.2	54.8	58	41.2	75.9	83.1	115.8	51.6	129.6	217.2	159.3	35.8	148.2	144.1	100.9	96	168.6	87.1	161.5	158.5	146.2	178.7	152.9	76.5	43.8	129.2	95.7	127	147.3	178.2	96.7	141.2	91.1
NP_057366.2	90.5	101	103.6	82.5	109.4	89.2	84.3	97.8	107.6	111.8	133.4	82.8	124.4	118.2	89.6	92.8	128.6	119.3	128.8	121.4	106.5	106.6	91	91.2	120.1	168.6	91.7	66.3	84.5	84.4	88.5	81.2	99.9	85.3	95.9	91	79.2	82.3	109.2	82.9	94.3	117.4	88	77.7	100.4	95.6	61.2	86	83
NP_037473.3	80.5	102.1	97.2	91.7	99.9	78.2	95.6	105.6	87.8	94.5	125.9	88.5	88.5	107.1	106.8	100.1	121	117.3	115.4	110.3	92.1	98.6	112.2	77	69	87.1	107	104.5	98.8	90.9	106.1	99.2	94.5	116.2	105.7	116.1	80	107.5	85.1	105.3	81.5	84.7	116.1	90.5	96.9	90.5	118.9	89.7	129
NP_071415.1	70.9	97	75.7	77.6	109.6	76.5	88.8	96.6	99.8	97.4	90.5	60.8	84.1	80.2	54.5	67.7	81.5	90.5	88.9	82.3	89.9	115.1	94.1	101.7	216	218.3	97.4	92.4	117.7	126.8	98.3	85.6	97.5	118.5	114.4	104.1	74.4	111.6	96.6	114.4	72.1	106.5	108.7	105.5	91.4	113.7	120.6	97.7	84.2
NP_001001.2	52.7	45.6	82.9	92.3	129.2	59.8	109.7	134.1	99.6	74.9	113.7	34.5	59.1	96	35.2	33.6	79.5	105.8	97	74.6	122.9	91.1	148.6	86.5	76.5	114.2	129.3	114	137.2	128.3	149.1	90	125.2	137.6	123.6	126.9	82.1	133.8	100.4	144.6	46.5	100.6	109.2	122.1	71.4	131.6	165.4	117.3	113.5
XP_024303863.1	45.9	86.7	103.7	91.5	109.6	67.9	105.8	108.5	98	57.8	58.5	33.8	103.1	55.9	58.6	47.3	88	70.4	77.6	58.4	111.3	141.1	108.7	94.7	133.4	112.5	78.9	75.5	93.4	84.6	107.7	62.8	106.7	97.3	79.6	83.1	62.4	85.1	81.1	136.7	64	83.9	104	78.8	75.1	84.8	175.2	96.1	112.8
NP_003270.1	390.2	72.4	208.7	78.2	24.7	53.5	113.8	17	18.8	329.4	59.8	655.6	323.9	13.4	842.1	748.8	15.9	10.3	19.9	137.7	69.6	47.2	15.6	61	27.4	22.7	71.6	44.7	48.2	48.5	50.5	54.1	53.7	59.2	21.5	21.7	38.2	22.5	81	22.5	47.9	74.4	24	24.4	77	21.3	15.4	16.4	11.8
NP_001007.2	51.6	85.4	83.3	93.4	121.9	65.4	103	115.5	90.9	65.7	101.5	44.2	61.4	96.2	38.3	36.8	97.4	123.2	116.7	117.9	115.4	131.3	124.4	74.9	109.5	133.6	90.5	86.1	103.6	98.8	106.6	72.2	109	118	105.5	117.5	72.1	124.8	83.7	116.7	52	82.9	97.5	100	74.8	104.2	156.1	98.8	134.7
NP_055399.1	158	108.7	130.8	129.5	150.1	136.8	112.4	155.5	229.2	76.2	72.9	89.6	101.8	68.4	56.3	56.7	96.2	59.4	66.2	57.3	128.4	113.5	127.5	117	154.6	97.7	73.1	112	70.2	77.9	107.3	80.1	98.5	110.6	72.8	107.6	106	106.7	111.6	152.9	113.3	110.1	109	94.5	105	107.9	96.1	87.2	100.7
NP_001298127.1	84.1	103	149.4	126.8	114	115.9	120.8	111.9	129.8	75.9	86.3	52.6	98.7	83.4	45	46.3	91.5	83.2	88.4	104.7	124.4	109	135.7	98	101.8	91.5	100.3	101.5	89.9	99	101.3	107.5	95.5	127.3	83.4	118.1	103.8	111.7	104.6	121.9	104.5	97.8	116.6	105.3	99.7	102.5	100.5	101.5	110.7
NP_002699.1	53.2	98.2	78.5	73.4	90.2	66.4	95.5	98.3	100.9	62.1	75.5	53.2	63.8	68.8	47.8	63.5	66.3	81.4	82.9	64.5	87.5	123.1	112.4	75.2	118.6	111.4	106.3	82.6	128.9	112.1	103.4	80.8	100	124.6	110	134.7	79.9	130.5	111.2	125.9	75	121.4	140.2	143.7	109.9	129.3	107	102.1	110.2
NP_001406.1	61.9	105.9	92.6	106	115.6	84.4	99.3	116.6	111.1	69.3	87.9	47	67.9	82.2	48.5	39.1	76.3	84.6	81.4	80.5	122.9	125	132.8	75.8	101.9	117.5	90.9	116	95.4	92.1	116.1	80.4	102	127.3	91.6	122.2	74.7	115	89.5	138.2	69.5	94.9	114.8	101.2	87.5	103.5	167.3	98.7	120.3
NP_008855.1	43.1	94.6	59.2	65.9	79.2	75.6	79.1	97.4	78.9	52.8	64.5	35.2	57.5	56.3	37	42.6	66.7	65.3	70.3	72.9	85.6	86.7	93.1	67.9	114	155	110.9	65.2	130.6	141.1	105	92.7	107.3	115	129.3	113.9	86.2	115.3	110	137.8	72.8	107.1	102.8	123.6	98.4	122.6	137.6	118.8	90.7
NP_001265393.1	82.3	89.4	118.6	95.5	122.8	84.9	95.9	99.5	115.9	82.7	84.9	75.6	111.9	90.4	97.1	105	104.2	92.7	109.3	90.9	93.4	94.1	108	94.3	92.4	90.9	83.8	94.2	91.9	96.1	106	85.6	97.8	141.7	93.2	115.2	84.6	105.8	98.2	111.3	120.1	90.1	112.9	110.5	108	100.4	110.8	88.7	111.3
NP_055768.3	56.3	81.5	78.7	77.5	75.8	64.1	82.3	104.7	93.3	46.2	78.5	45.7	72.2	78.7	47.7	40.1	82.5	93.7	89	73.3	111.2	83.6	109	68.5	118.9	100.7	113.6	85	118.7	112.9	106.3	107.1	101.3	125.2	126	110.5	81.7	112.4	88.3	131.5	70.2	97.8	106.4	117.3	87.6	116.8	151.6	100.5	95
NP_055102.3	68	109.8	105.2	150.7	140.3	103.5	97.7	122.2	117.3	86.5	89.3	57.7	88.4	85.9	50.7	56.6	79.6	98.9	96.7	85.9	139.7	200.1	171.8	103.3	225.2	133.8	78.6	92.9	78	83.6	99.7	78.5	105.6	103.5	91.8	90.5	78.2	95.1	100.7	95.5	86.9	92.3	88.8	75.9	86.8	95.1	90.6	97.9	108.1
NP_003581.1	81.5	102.5	84.9	87	69.2	74.9	101	95	81.5	79.8	98.4	70.1	76.6	82.6	56.2	72.8	73.9	119.8	103.7	76.7	110.1	113.3	125.3	88.7	93.6	96.6	105	84.5	106.2	114.7	109.4	116	111	105.3	122	119.2	97.2	108.9	89.8	95	91.5	88.8	116.8	108.8	105	109	151.7	99.5	100.8
NP_001186600.1	79.2	114.1	119.1	171.5	203.5	117.2	165.9	142.3	115.4	90.2	103.3	73.2	88.2	113	105.4	87.9	112.2	94.8	105.5	93.9	144	141.8	131.5	70.9	138.1	96.7	76.8	99	74.2	72.2	138	77.4	84.1	85.8	72.9	72	68	86	77.7	79.1	72.2	81.2	85.5	68.5	70.2	66.3	83.9	92.3	192.9
NP_000053.2	128.2	126.5	129.5	134.8	105.3	172.3	108	89.5	112.6	85.6	103.3	80.5	115.2	83.6	103	105.8	162.8	92.5	113	84	81.6	101.7	65.8	121.1	63.2	68.6	100.5	110	73.4	73.9	88.7	141.9	81.3	89.2	69.4	76.7	179	89.8	120.9	99.6	248.9	109.7	87.2	73.4	144.4	72.5	129.5	113.2	102.7
XP_011536806.1	75.2	85.7	101.2	96.3	87	82.9	105.9	103.6	101.3	50.3	63.8	70.6	94.4	124.6	62.4	58.6	88.7	64.6	63.3	78	89.3	105.8	121.2	92.7	117	124	94.4	63.1	88.6	97.4	110.6	154.2	115.4	133.2	105.6	119.9	108	124.6	108.6	120.6	64.1	122	113.8	124.5	99.4	140.5	179.2	132.5	129.5
XP_005261040.1	58.7	62.9	73.5	84.3	67.4	70.7	115.3	98.5	77.7	42	48.9	38.2	74.9	56.6	54.2	46.8	49.1	60	64.3	74.1	85	91	97	65.2	142.1	146.5	121	85.1	154.6	98.9	93.1	108	106.9	110.8	126.2	126.9	86.4	148.9	107.1	135.3	67.7	121.6	120.3	122	103.6	131.7	88.6	127.4	95.8
NP_002784.1	69.7	102	78.5	94.8	87.6	63.4	98.2	92.8	114	78.6	75.4	54.2	69.7	72.6	47.2	68	76.7	82.5	80.1	71.9	111.5	121.5	122.5	71.6	98.8	106.1	103.3	94.8	122.1	114.7	115.2	96.5	108.1	127.4	132.1	144.3	89.5	133.5	92.6	104.7	71.5	87.9	130.2	114.7	96.4	115.7	95.2	105.7	102.2
NP_001129064.1	69.2	90.3	97	95.9	112.3	80.7	99.7	120.3	96	77.6	88.7	61.4	78.2	78.4	50.7	55.4	85.4	83.9	80.8	76	99.7	76.2	132.5	77.7	62.2	78.7	117.3	93.5	150.2	160.7	126.8	104.7	128.9	129.9	156	107	119.5	116.9	110.4	124	80.6	117.8	128.8	138.6	118.5	135.7	94.2	109.2	94.4
NP_001368852.1	120.1	273	332.2	235.2	86	152.2	119.9	101.2	140.8	126.2	88.6	70.5	192.2	80.4	69.1	50	139	78.3	117.8	121.2	97.2	120.9	126.3	132	62.8	66.4	56.7	159.2	48.6	57.7	92.1	91.7	71.4	85.4	71.5	78.9	103.9	83.4	70	133.9	117.5	64.6	56.6	79.1	75.9	55.2	95.9	68	125.7
XP_011528279.1	111.1	77.6	103.8	86	86.8	88.3	100.1	86.5	93.3	92.6	69.6	141.5	83.2	60.9	108.1	123.8	77.6	62.8	65	61.7	97.1	64.6	128.7	80.7	111.5	96.8	103.7	72.6	123.9	109	127.9	99.2	108.6	135.9	138	140.4	103.8	126.2	102.8	128.5	123	97.4	119.4	105.2	111	110.9	136.9	99.8	115.9
NP_001346122.1	68.9	129.7	52.4	57.5	43.5	43.7	56.4	80.8	82.9	47.3	68.2	57	44	41.1	43.1	44.3	39.2	30.9	35.6	29.3	177.7	187.4	92.2	44.7	178.7	69.8	74.2	78.4	125.9	166.6	146.9	93.1	110.2	265.3	115.2	76.6	66.2	86.4	75.2	43.3	64.8	59.9	280.5	62.9	73.8	126	188.4	79.5	134.4
NP_001026859.1	78.1	89.5	106.7	98.8	94.3	76.8	106.6	91	107.3	106.9	81.9	68.3	86.3	73.7	56.2	54.9	81.8	91.8	90.7	74.7	121.2	108.4	133.4	81.1	112.6	100	91.6	90.7	113.2	105.4	105.1	95.9	115.9	110.5	118.9	110.8	97.9	110.1	86.9	111.2	81.9	94.5	124.3	113.8	94	106.8	92.2	92.2	119.9
NP_009160.2	61.4	108.2	78.8	76	134.6	75.2	100.9	120.9	125.2	58.8	80.7	49.1	61.2	88.5	33.9	33.2	78.9	85.9	90.2	93.5	85.9	103.6	115.1	88	98.1	139.7	99.2	68	104.7	87.7	99	89.4	87.3	114.4	103.1	144.6	71.7	114.4	86.8	103.7	73	109.3	127.7	116.8	104.6	117	61.4	88.4	118
NP_006729.4	69.9	74.9	83.6	85.2	87	87.1	92.7	99.1	146.5	62.8	70.6	76.2	67	65.9	60	52.1	70.6	76.9	79.3	72.5	90.6	82.2	107.5	81	128.7	107.1	111.5	66.8	134.3	116.1	95.7	89.5	113.7	116	137.7	93.1	115.7	102.6	103.9	102.3	96.4	112.8	113.1	127.5	104.4	129.7	87.1	106.8	108.3
XP_011511727.1	77.9	85.6	91.3	83.8	96.6	76.6	100.7	113.4	134.6	74.3	82.9	68	77.3	86.7	57.2	55.9	79.4	78.3	77.6	65.4	114.7	112	110.9	76.1	124.7	110	105.7	86.5	115.2	105.8	108.3	102.2	100.4	108.2	94.3	110.2	83.4	108.8	97.1	87.6	89.5	101.7	102	130.3	101	119.9	99.4	106	105.9
XP_024309300.1	103.6	134.2	86	91	75.2	128.4	99.5	83.8	87.3	88.5	61.6	109.6	120	97.9	64.6	47.7	101.2	57.7	65.2	75.6	74.7	79.8	97.7	606.2	63.9	53.7	89.5	98.3	64.8	94.9	119.8	95	88.3	85.7	83.1	93.7	104.1	71.3	109.7	122	465.5	105.9	110.4	110.3	108.3	83.7	53.2	95.8	157.3
NP_002865.1	64.8	108.2	93.9	86.6	100.2	99	107	112.6	90.5	146.8	127.4	52.2	108.2	115.5	49.5	40.1	122	152.1	137.7	131.6	94.7	111.3	117.4	85.3	61.8	88.7	103.6	120.4	111.5	118.9	113.4	92	106.9	111	123.6	119.5	89.1	116.8	89.9	95.6	70.2	95.1	102.5	107.7	98	102.7	99.2	102.3	121.8
NP_077305.2	54.6	85.1	100.3	83.9	198.2	68.7	127	192.5	160.5	47	59.6	38.4	46.4	59.7	48.8	42.8	67.5	59	56.5	62.2	102.5	98.7	127.5	45.2	69.5	95.1	120	67.7	134.6	117.3	128	91.6	99.7	183.7	81.7	145.4	79.9	121.2	87.7	98.9	65.6	102.7	123.7	149.2	83.8	119	69.6	112.6	130.5
NP_001124.1	160.9	137	118.8	133.1	125.8	133.8	105.5	83.2	85.3	137.3	127.7	95.4	116.7	138.9	188.8	97	169.4	82.7	126.7	138.9	78.5	71.5	61.6	119	88	68.1	99.9	123.9	62.4	80.6	84.4	149	77.8	85.1	58.9	63.3	161.1	95.2	105.1	102.3	209.8	84.8	100.8	94.5	166.6	75.6	122.8	112.8	103.2
NP_000101.2	77.6	114	180.6	158.7	100.5	81.2	110.4	127.8	275.2	61.9	72.8	48.3	87.7	100.1	64.1	63.7	95	91.7	94.4	78.6	95.3	98.6	156.1	103.7	110.2	93.4	70.5	95.9	74.5	77	94.7	93.3	97.1	153.4	80.5	137.2	109.3	125.3	74.1	107.6	101	92.1	117.5	80	87.2	79.2	88	90.5	155.2
NP_001272972.1	65.2	67.3	75.5	80.8	106.7	58.7	81.7	115.4	121.9	67.7	84.5	86	94.5	44.7	84.9	100.2	64.6	86.1	67.5	61.2	95.7	143.6	102.9	69.3	202.3	157.8	94.1	73.7	108.4	122.1	89.9	72.4	106.6	104.2	183	96.6	67.4	109.1	88.9	110.3	61.4	128.4	79	139.5	92.3	83.9	129.1	113.2	86.1
NP_001025178.1	57.5	103	85.5	84.2	82.7	64.9	91.4	98.4	120.2	91.3	95.1	46.8	78.9	78.9	45.1	71.6	90.4	86.3	89.8	89.4	102.7	140.9	122.6	110	96.3	91.4	96.9	101.3	115.6	114.8	105.9	87.5	98.2	130.2	113.5	121	85.8	112.7	85.4	121.5	79.5	92	119	114.9	96.7	112.1	104.1	90	110.5
NP_005538.2	82.8	65.3	48.4	40.8	51.4	61.7	60.8	60.9	85.5	79.7	132.2	65.3	78.6	305.9	17	45.3	444.2	84.6	287.2	196.5	81.6	120.9	38	53.6	48.4	50.8	50.5	983.8	67.3	65.7	66.7	72.7	42.3	41.9	29.7	35.7	32.5	32.7	50.5	64.7	45.9	45.1	43.3	42.7	47.4	45.2	74	71.9	44.1
NP_009121.1	73.4	86.6	79.5	90.1	101.1	77.6	107.1	101.2	119.5	66.2	83.8	60.1	76	82.4	47.7	43.6	85.1	93.2	80.4	82.7	138.8	114.3	111.2	97.6	116	107.3	89.6	85.9	101	94.8	114.7	97.1	100.1	113	125	104	91.9	97.2	84.2	102.9	79.2	88	107	100.8	80.3	92.8	110	102.5	127.9
NP_060024.2	50.3	56.2	69.5	80.5	83.9	73.4	101.3	89.4	119.4	39.1	42.8	41	54.5	46.5	32.2	53.9	56.9	53	62.5	35.8	76.1	105.7	114.6	56.5	190.7	122.8	109.4	94	132.1	99.9	109.4	101.8	82.5	137.6	100.6	138.9	70.5	144.7	92.4	132.8	75.5	97.5	114.4	96.1	91.8	118.3	72.2	132.1	119.3
NP_006808.1	53.5	118.2	81.4	87	115.4	91.9	80	123.8	98	53.4	65	42.6	59.8	46.3	33	53.9	67.1	46.2	56.6	54.4	169.4	154.3	125.3	73.2	186.6	152	106.8	71.8	125.9	116.2	107	101.6	108.8	127.9	120.5	108.3	76	123.5	95.7	131.3	88.9	115.9	88.4	117.7	115.6	104.1	74.2	131.4	88.4
XP_011531983.1	54.6	94.4	67.9	72	77	89.6	99.4	102	156.6	43.9	51.5	43.9	54	54.3	29.2	52.2	62.4	28	39.4	44	106.1	92.5	106.7	108.5	167.6	107.2	101.5	48.4	132.1	115.1	107.7	100.3	162.7	97.6	110	111.9	96.1	109.8	97.9	116.5	98	90.5	182.8	90.3	93.1	116.6	91.6	75.6	94.9
NP_115984.3	48.8	69.7	80.4	83.1	111.7	95.5	102.4	123	101.6	45.8	47.3	43.5	52.1	47.6	37.8	48.3	62.6	58	61.6	68.5	79.8	75.6	115.8	47.3	100.1	107.2	121.4	56.8	137.5	109.9	103.7	85	107.2	144.2	116	122.8	93.9	113.2	111.2	141.4	85.8	121.4	147.8	139	100.8	133	70.7	121	110.7
NP_003080.2	54	83.3	71.1	63	75.4	50.5	86.6	103.7	86.5	58.8	63.7	44.3	61.5	61.6	32.3	43.3	55.6	71.6	72.1	63.8	92.4	99.1	113	55.6	100.8	127.4	109.4	68.8	129.9	129.7	99.7	77.5	117.2	141.4	152.6	123.3	85.3	141.7	97.8	146.1	44	103.7	104.8	119.5	93.6	130.6	121.9	106	102.2
NP_597709.3	63.9	67.5	62.4	65	66	69.9	87.6	97.4	89.6	59.5	67	74.3	60.5	54	33.1	55.4	65.7	55.9	61.9	40.7	104.4	71.5	98	63.2	96.1	103.3	118.3	59	143.8	146.7	104.3	97.1	106.8	135.8	116.7	98.3	112.5	99.8	86.7	118.5	70.6	94.4	88.8	94.6	85.8	113.7	137.1	108.2	100.5
XP_011512974.1	103.7	81.3	107.2	124.3	188.9	96.3	129.9	145.4	131.9	74.8	95	108.2	98.4	86.8	104.3	123.8	81.2	77.4	77.8	80.8	127.2	88.9	123.5	118.2	97.2	82.3	97.2	94.9	79.1	100.2	107.3	113.9	105	95.4	56.7	60.5	123.2	91.7	124.7	74.1	103.9	104.4	179.6	82.9	113.9	119.2	63.6	123.8	84.5
NP_000839.1	164	136.1	88.7	92.5	67.9	72.4	71.8	100.6	58.9	139.7	88.4	220	143.3	93.9	431	321.7	96.5	169.2	89.5	97.1	101.7	69	79.3	142.7	116.4	64.3	88.4	58	70.3	103.9	68.6	106.6	77.6	85.1	84	87.7	96.7	93.2	124.3	73.8	144.4	133.3	87.7	101.8	111.6	88	68.7	93	37.2
NP_000629.3	122.5	131.5	77.4	151.3	133.2	318.2	76.6	113.8	77.5	96.1	85.9	82	142.3	60.9	74.4	71.9	107.6	50.4	54.5	61.2	80.1	455.2	66.1	104	62.9	56.2	96.1	99.3	70.3	90.2	99.4	157.8	88.8	70.8	64.2	91.7	320.8	70.1	124.1	123	199.9	149.3	91	69.2	153.6	67.7	123.6	171.1	72.4
NP_057123.1	81.7	84.7	113.9	86.9	79.9	61	92.8	98.5	90.9	96.4	94	69.6	86.5	91.2	56.1	55.7	87.9	96.8	97.2	94.3	117.8	103.6	115.6	73.8	99.9	110	100.2	85.6	136.1	131.8	105.1	85.9	107.2	115.3	127.3	121	82.5	116.6	97	107.4	67.4	88.7	99.6	115.8	81.2	113.7	104.9	100.6	116.6
NP_004112.2	126.2	152.9	105.8	92.7	93.5	141.9	69.6	133.1	86.6	116.9	58.2	117.5	112.3	54.4	73.4	48.7	72.5	42.3	65.1	60.9	100	126.9	104.3	102.2	154.3	90.7	134.2	61.6	80.3	95.6	117.3	102.2	86.9	92.7	84.4	107.8	133	71.9	147.4	115.2	102.5	134.8	146.6	104.1	128.8	114.8	67.5	116.2	86.2
NP_036457.1	57.6	95	80.2	77.8	110.1	77.8	113.6	127.2	97.7	66	86.7	45.3	58.1	93.3	54.3	41.7	90.6	81.4	88.8	94.7	110.1	92.4	133.5	62.8	73.4	85.5	105.6	94.9	109.3	102	115.7	87	118	104.5	128.6	120.3	106.2	108.5	93.9	112.2	90.8	99.4	124.5	137.8	95.1	114.6	85.9	96.5	116.8
NP_001244.1	55.3	80.1	77.2	86	84.1	77.2	95.4	102.3	90.8	65	73.8	44.8	67.4	83.4	39.8	45.7	64.1	83.4	87.7	63.6	96.1	85.8	115	73	86.6	100.5	117.1	84.4	126.1	130.2	112.2	103	106.4	123.4	150.6	87.8	96.9	90.9	104.7	142	77.5	107.8	103.7	119.9	77.7	119.4	105.3	120.8	115.5
NP_005727.1	105	105.7	93.7	90.3	108.8	78.2	109.3	112.3	116.4	100.3	100.2	102.4	82.5	94.2	52.2	60.5	84.8	105.6	111.9	116.7	110.2	100.8	104.5	96.9	93.6	96.1	94.4	95.2	88.8	89.5	98.8	91.2	93.8	88.1	83.8	103.4	80.5	94.7	79.6	92.8	79.2	79.3	95.6	86	75.5	86.7	91.2	94.5	113.7
NP_004243.1	47	127.2	81.8	82.7	82.5	52.5	81.7	105.2	114.5	68.2	79.1	38.2	69.2	90.5	41	65.3	76.4	72.5	73.7	69.6	133.5	78.8	138.8	114.3	85.8	96.3	96.2	65.9	85.2	106.7	140.2	95.2	132.1	98.8	87.3	136.4	100.5	134.7	102.7	87.2	56.3	97.8	79.3	99.9	94.1	117.2	59.4	102.6	101.1
NP_037415.1	72.8	106.5	87.4	85.1	94.6	92.8	102.7	100.2	103.5	76.1	84.1	61.6	69.1	76.6	47.6	38.4	78	70.2	75.6	82.5	112.3	103.5	115.1	73.3	88.1	101.4	104	89	121.3	122.3	106	104.3	99.1	142.6	131.2	127.1	89.9	125.4	90.5	127.1	85.8	93.4	124.5	111.3	99.1	111.1	88.3	94.5	104.1
NP_055454.1	62	103.3	109.3	87	90.8	71.3	98.4	96.3	109.7	75	88.4	51.8	95.8	89.5	46.8	46.3	75.4	86.8	85.2	75.9	114.4	95.6	124.6	84.1	117.9	99.7	91.7	83.3	100	99.6	104.9	83.3	117.7	113.2	115.8	104	91.7	110.2	99	112.4	67.3	94.4	108.4	121.1	81.9	116.1	108.7	106.6	94.8
NP_004805.2	49.6	56.3	114.6	129.5	68.6	73.2	100.3	88.1	81.5	37.4	51.5	44.9	81.2	76.5	46.3	30.1	54.2	72.1	78.8	54	114.4	57.7	91.3	70.7	107.4	153	75.6	42.9	81.7	92.7	64.4	62.6	96	104.5	120.9	97.8	82.2	99.1	100.9	112.1	50.1	90.5	73.9	100	89	104.4	160.7	124.8	100.5
NP_055481.1	70	77.2	82.1	78	101.5	60.2	104.7	107.4	107.6	88.4	106.8	55.5	71.1	98	47.6	38.6	97.7	119.3	108.6	92.2	112.4	79.8	112.6	84.4	68.1	90.5	104.2	105.9	103.6	110.4	111.3	84.1	103	126.2	110.2	88.2	83.8	94.5	75.8	121.3	56.6	85.8	118.5	92.2	55.3	97	104.4	100.6	139.8
NP_000598.2	121.6	249.9	312.2	212.4	115.9	146.3	114.3	110.1	74.3	140.7	221.4	82.8	151.6	167.4	163.4	124.5	302.9	161.5	123.4	202.1	78.3	128.4	59.1	143.8	38.4	43.8	69.5	131.3	89.1	88.1	93.8	119.2	65.4	91.3	50.7	58.9	142.6	75.8	87.6	63	208.4	87.9	65.9	46.3	175.1	54.2	164.5	98.6	96.3
NP_057671.2	43.4	77.1	64.2	58.5	72.4	51.4	91.4	85	62.6	51.5	65.8	39.1	58.7	62.3	47.3	25.1	71.7	61.1	68.1	84.9	75.7	79.8	91.9	53.4	94.3	134.2	115.1	63.7	145.6	139.2	112.7	86.5	107.3	121	165.8	113	94.5	125.2	102.6	153.3	46.1	87.4	122.1	117	78.2	103.3	168.4	111	127.5
NP_002261.3	72.4	104.3	93.6	92.8	93	53.8	99.5	85.2	77.2	61.1	69	66	75.5	71.1	40.3	41.9	62.8	69.3	74.7	51.2	101.5	105.6	124.7	83.2	188.8	116.7	112.8	103.8	135.9	114.4	112.2	98.1	110.8	143.3	133.7	136.3	96.5	145	105.4	156	82	114.3	144.3	141.9	102.3	142.1	171.9	111.4	108.5
NP_001117.2	57.9	78.4	105.7	90.4	121.3	89.6	100.1	110.9	114.8	59.9	88	49.3	83.7	90.5	52.5	59.7	93.7	85	92.6	85.9	97	85.7	107.9	88.1	94.5	83.4	88.4	91.3	116.9	114	104.8	92.6	98.6	152.3	100.3	130.3	95	107.6	98	170.9	120.1	110.7	155.9	122.5	103.9	117.4	136.7	98.7	118.7
XP_024306398.1	62.5	77.4	89.8	94.9	107.3	59.7	100.3	109.3	88	75.6	112.7	51.6	67	106.1	54.5	55.1	103.4	119.9	105.8	104.4	115.6	92	123.1	70.7	67.8	81.8	92.2	94.8	97.4	98.8	117.8	81.3	110.1	120.9	100.1	126.2	79.9	116.4	78.7	123.4	62.6	81.2	99.1	95.7	71.4	95.5	150.1	89.8	127.8
NP_002963.2	76.5	71	86.8	86.6	83.7	81.7	86.2	106.7	91.8	69.3	64.4	73.3	64	79.3	51.3	70.3	75.6	61.2	69.4	68.7	92	86.2	121.8	83.3	166.1	120	119.8	66.5	132.3	102.6	106.4	89.6	124.9	94.1	127.8	131	105.2	125.1	114.4	101.5	93.7	127.3	114.9	149.8	103.9	160.3	99.2	112.4	72.9
NP_000081.2	75.7	61.3	115.6	115.2	131.4	139.4	147.1	164.2	105.3	60.4	64.4	40.5	92.2	78.4	61.4	35.4	76.4	45.1	85.8	91.6	107	45.5	90.2	57.3	37	92.3	141.8	122	56.8	80.3	94.3	221.2	137.3	57.3	99.1	37.5	228.4	40.8	149.5	78.5	67.2	47.7	54.1	115.7	74	108.1	55.7	203.8	70.4
XP_005264641.1	237.1	101.4	270.6	162.5	81.1	93.9	199.2	87.3	71.8	143.7	92	236.7	183.6	105.9	139.1	152	69.4	55	64.6	70.5	93.3	112.6	87.6	102.7	84.7	90.1	74.3	100.6	65	72.3	83.1	81.6	79.6	118	69	79.5	87.5	73.4	87	103.7	79.7	88.3	84.4	83.2	75.5	76.4	82.2	85.8	82.5
NP_036220.1	70.6	115	100.9	96.2	141.1	78.3	113.1	119.6	110.3	81.3	77	51.3	84.3	79	50.7	43.8	84.8	72.5	74.5	75.8	101.7	97.6	116	102.3	104.9	83.8	112.5	83.9	128.7	139.1	111.5	105.7	106.7	138	127.5	123.5	108.7	121.8	102.1	88.5	105.2	106.5	164.5	132	112.2	132.3	96.9	124.7	111.9
NP_001164006.1	70.7	104.6	92.5	96.4	100	66.8	86.3	111.1	90.9	72.3	86.5	63.9	84.2	89.8	57.6	50.9	95.3	96.5	80.7	95.2	114.6	187.9	114.8	81.2	212.7	147.3	106.7	84.6	125.4	122.2	118.5	96.1	111	121.2	103.1	116.3	71.5	106.7	99.7	130.1	62.6	95.2	97.1	105.2	80.5	106.3	120.4	93	100.1
NP_001135452.1	70.3	76.8	84.2	103.2	70.4	86.3	80.3	87.6	89.2	59.7	65.7	54.5	73.7	61.4	36.7	37.7	60.3	47.5	55.1	74.3	100.6	81.1	103	66.4	62.4	97.4	101.8	77.6	150.5	107.7	89.5	92.5	85	100.5	148.7	78.9	79.7	84.8	80	102.1	77.4	85.2	79.6	84.7	61.1	90.1	101.8	95.6	91.2
NP_008850.1	64.4	56.9	21.2	23	30.7	50.4	53.4	24.6	24.4	62.8	379.5	56.1	24.5	115.7	24.5	21.2	309.3	802.2	494.4	268.5	73.4	105.5	20.4	22.4	30.8	46.2	56.3	1002.8	76.4	70.1	92.4	67.7	22.1	17.6	18.9	19.3	26.2	18.2	32.9	85.8	44.6	37.7	28.1	36.8	44.2	31.1	79.7	48.2	53.1
NP_004102.1	53.8	71.6	68.2	70.6	54.7	49	82.9	80.8	65	47.1	64.4	52.3	45.7	57.9	33.1	31.4	50.9	58.7	57.6	64.2	95.6	64.4	124.9	46.2	59.8	80.7	82.8	63.1	134.9	94.8	95.4	74.3	99.2	150.9	184.8	116.7	79	113.5	67.8	158.9	44.2	79.6	125.9	104.7	65.2	98.9	213.6	77.8	144.7
NP_001035207.1	89.6	102	103.4	97	128.7	76.1	108.4	127.5	139.3	67.1	78.4	59.1	96.6	71.7	57.8	43.9	82.6	58.4	64.6	72.4	113	114.7	97.9	99.8	138	112	111.7	82.2	116.9	123.5	112.7	115.3	101.5	104.9	97.6	109.6	93.5	104.3	90.4	121.4	72.5	96	134.4	142	89.2	133.7	104.3	103.7	92.9
NP_001679.2	88.7	94.9	99.8	79.3	116.3	66	86.6	107.4	99.3	134.2	113.8	110.9	112.4	102.7	125.4	119.3	103.2	96.6	102.9	103.5	90.3	148.9	93.7	86.4	252.3	180.8	106.2	87.9	104	101.2	89.3	80	104.2	102	95.8	103.7	71.7	103.9	103	97.9	59.1	108.8	76.1	85.6	92.6	95.1	121.8	100.9	113.1
NP_954712.1	77.5	151.2	118.6	104.7	88	90.7	88.7	106.2	91.4	66.6	55	83.3	90.4	57.4	71.5	121.3	55.5	53.1	55.8	106.7	100.4	107	104.2	60.4	88.4	96.5	91.9	67.9	102.8	99	102.7	96	92.3	115.1	77.8	98.2	83.9	102.6	99.6	128.9	102.1	96.9	93.2	109.3	117.1	106.4	119.3	81	81.9
XP_011512750.1	87.7	162.8	94.3	102.6	110.2	94.5	96.8	87.5	75.4	103.2	110.2	56.6	99.4	124.6	54.4	46.3	115.8	99	114.9	131.3	86.9	79.1	100.1	116.6	80.5	108.5	129.7	81.6	150.7	104.2	95.6	111.9	94.9	71.6	160.5	90	127.3	85.1	117.8	76.9	138.4	119.7	106.8	114.8	134	125.3	41.3	112.2	79.9
NP_055720.3	58	73.5	62.2	96	88.5	63	99.9	105.3	82	50.4	54.1	46.4	58.1	52.6	47.8	56.6	69.9	66.2	78.3	51.2	107.9	157.3	110.1	54.3	228.9	176.2	109.6	60.9	127.9	136.1	99.8	89.6	105.4	134.2	89.7	105.6	79.6	118.3	97.1	160.6	77.2	127.4	161.7	87.5	99.3	132.7	113.7	108.9	94.4
NP_003748.1	45.9	102.9	77.9	81.9	103.7	53.5	90.2	109.6	92.4	77.6	102.1	42.1	74.8	94.3	56.4	46.4	104.1	108.2	107.8	125.3	101.9	111.2	116.1	74.5	114.2	113.2	94.1	104.7	109.6	104.6	114.6	69.8	108.5	127.5	115	122.3	79.7	121.6	85.4	126.5	57.3	90.2	99.7	112.3	86.2	98.9	146.5	90.4	122.2
NP_057190.2	57.6	71.4	94.8	111.7	106.6	69.2	96.8	116.7	103.2	70	74.1	52	81.6	78.7	47.9	42.3	82	107.8	96.8	83.5	140.7	70.3	136.2	107.3	81.4	81.8	89	83.9	106.5	102.2	110.8	78.6	113.2	116.9	123.4	112.7	84.3	118.7	96.8	113	79.4	98.7	98.2	122.9	86.6	111.8	113.6	117.2	112.2
NP_064587.1	63	65.2	87.9	81.5	103.5	70.2	94.1	93.3	128.8	115.2	106.5	53.2	88.2	89.3	53.6	46.6	100.7	102.6	100.9	83.7	97.9	71.3	95.7	90.3	85	103.2	96.2	97.7	140.2	86.3	97.3	93.5	92.9	124.6	109.6	119.8	77.4	145.1	80.4	98.7	76.9	99.3	117.5	105.3	90.3	124.4	68.7	93.3	92.6
XP_016871767.1	59.8	70.2	56.9	65.7	75.4	55.9	99.5	118.7	109.7	60.3	74.3	46	62.2	41.6	56.1	29.9	57.9	53.8	60.2	53.2	75.1	96.3	113.3	49.5	83	105.9	111.3	65.4	107.5	101.5	115.3	93.6	91.2	124.7	113.8	150.9	73	110	80.5	125.8	56	81.2	111.2	90	71.4	102.1	100.3	94.7	127
NP_064551.3	70.2	94.9	85.9	101.8	111	95.5	68.2	95.9	100.2	75.6	77	54.9	98.9	82.8	65.9	54.7	76.6	90.4	103.6	76.6	84.2	181.2	100.6	104.7	182.8	179.5	103.9	71.3	106.7	110.9	84.2	94.8	104.2	105.5	113.4	102.5	91.7	112.3	91.7	95.9	106.4	106.7	97.2	103.4	100.2	112.9	101.5	87.1	67.5
NP_004721.1	65.3	102	93.2	88.5	104.4	71.6	94.9	102.7	95	77.8	104.5	56.3	75.8	102.2	57.8	52.8	105.5	109.5	106.7	93.2	105.9	127.2	120.1	78.6	75.9	94.1	87.1	112.8	97.8	100.1	119.3	77.1	91.6	126.5	92.2	121.6	73.9	108.6	86.5	145.8	72.3	89.4	121	103.6	84.7	97.7	158.6	95	138
NP_003680.2	80	120.3	98	89.3	99.5	76	94.3	97	92.3	108.2	96.6	63.8	93.3	91.9	52.6	54.8	61.2	95.6	92.9	113.8	91.1	83.4	113	127	104.6	101.2	124.5	98.7	149.5	133.9	112.4	144.8	114.9	119.3	123.4	125	110.9	130.5	112.1	97.8	113.9	142.7	116.5	128.9	130.2	144.2	85.7	115.4	86.9
NP_057614.1	53.1	76	93.8	101.7	102.9	75.5	110.1	114.9	86.8	44.5	55.8	37.5	70.9	69.2	40.7	55.5	60.2	69	66.8	46.3	91.2	107.7	145.8	74.9	157.4	119	142.7	61.1	174.7	146.8	133.6	105.9	116.4	108.5	145	155.8	103.3	136.1	116.3	119.1	88.7	133.1	158.7	154.8	113.7	167	92.2	126.3	93.8
NP_000388.2	48.2	193.3	146.5	91.6	215.2	85.7	96.8	153.5	202.4	50.7	36.4	48.7	79.8	39.8	37.3	45.9	55.6	19.5	38.6	30.7	73.2	240	102.9	45.4	209.7	180.7	98.4	61.4	94.2	98.3	102.3	86.9	101.3	155	117.6	133.9	71.3	107.6	93	142.4	72.8	101.3	183.3	134.6	96.2	109.5	81.3	110.9	203.7
NP_002106.2	60.7	257.4	319.6	169.5	433.1	123.8	90.9	236.3	514.2	34.3	37	45.1	98.5	42.2	55.8	42.1	43.5	43.6	43.9	51.1	76	86.9	107.6	64.2	51.6	60.7	41.8	67.5	62.9	56.6	70.1	66.2	57.1	224.5	67	93	79.1	68.3	67.5	116.2	92.5	58.4	71.8	68.8	69.6	70.3	129.8	74.5	204.8
NP_079092.2	62.7	89.7	71.5	77.8	80	51.4	105.3	95.3	89	58.2	65.5	44.6	60.8	59.7	57.6	61.3	81.5	72.3	71.3	88.9	110.1	73.5	119.7	63.8	105.9	135	96	110.1	122.8	118	104	86.1	117.6	110	150.9	120.8	85.7	147	86.3	89.6	59.1	97.1	88.8	127.4	88	140.7	79.9	112.1	86.8
NP_003553.2	109.9	102.1	93.9	86.7	113.3	88.5	85.2	107.3	139.8	130	73.3	156.4	129.8	64.6	89.7	102.5	74	69.3	75.2	78.5	93.3	157.5	105.9	97.8	244.1	192.3	105.4	69.3	105.1	106.1	92.7	83.9	116.8	95.8	102.4	114.2	80.5	106.9	126.4	94.4	94.7	167.1	79.2	120.3	116.6	117.1	96	103.6	79
NP_001006.1	43.6	36.3	81.6	96.5	126.7	53.9	107.9	125.7	98	61.5	88.4	29.3	53.1	80	36.4	30.1	69	112.3	105.4	87	120.9	63.7	138	80.4	74.1	86.6	103.7	84.2	119.8	113.2	123.4	78.1	113.7	122.2	119.5	114.6	78.9	135.1	90.5	132.9	52.2	89.2	115.2	105.2	64.4	122	167.2	112.2	124.5
NP_005207.3	73.9	155	108.8	169.8	180.7	86.7	108.5	162.3	141.1	77.1	72	61.3	80.1	56.3	43.9	51.6	60.8	59.8	67.5	51	213.2	301.3	174.8	135	237.8	109.8	75.8	89.3	79.8	81.7	163.9	71	117.3	79.4	72.5	89.5	61.1	113.4	101.6	93.4	66.1	99.5	81.3	89.6	81.8	92.5	67.1	99.2	93.4
NP_001123579.1	103.7	85.1	126	113.6	95.4	114.3	118	120.2	118.9	107.9	108.2	101.3	98.6	106.2	78	62.9	90.4	102	99.7	85.8	102.4	95.3	116.9	119.2	100.1	98.4	91.2	130	87.3	84.5	102.7	83.5	99.5	125	93.3	126.6	90.9	105.5	93.6	108.4	127	103.8	105.8	97.5	93.2	96.2	138.9	100.4	135.8
NP_001317160.1	56.2	79.6	93.1	86.1	93.3	63.2	101.7	92.6	87.4	61.4	76.5	49.4	75.7	63.4	36.8	42.7	71.3	80.2	77.6	65.8	99.9	93.5	122.5	67.7	98.4	98.6	102.3	90.1	135.2	116.8	123.5	93.6	113.7	154.6	130.7	131.8	84.8	145.5	86.5	176.2	81.7	100.7	141.5	112.5	83.7	117.5	272.9	108.5	166.4
NP_006550.1	40.6	78.4	60.9	62.5	76.6	54.4	85	83.7	78.6	53.3	74.4	33	50.5	83.4	29.8	29.1	69.7	77.8	77.8	64.9	89.1	87.7	104.5	54	90.8	105.7	113.1	68.4	136.4	127.4	101.8	79.3	104.2	129.7	169.3	96	83.5	96.6	88.7	126.7	50.5	91	97.5	102.7	76.8	112.7	127.9	97.4	129.3
NP_071745.1	61	39.8	78.6	80.4	68.9	73.9	98.6	99.2	122.3	35	70.9	56.5	93.3	37.6	38.2	58.9	46.8	43.6	36.5	83.1	77.1	44.7	80.8	59.8	236.1	61.5	193.9	65.3	157.7	40.7	107.9	111.7	100.4	47.1	111	148	130.8	199.8	156.3	153	75.6	61.7	278.2	262.7	152	140.8	48.3	38.8	141.9
XP_006717514.1	47.7	55.6	83.8	68.4	96.6	58.6	102.6	109	91.7	34.6	37.4	35	61.6	49.6	39.8	40	45.5	37.2	45.5	48	76.3	83.8	96.9	53	153.8	149.3	151.7	48	162.7	135.4	113.8	92.4	101.7	124	146.3	116.3	79	124.5	90.7	107.8	56.9	122.9	101	178.2	83.1	185.7	73.3	115.6	87.4
NP_061141.2	58.1	87.8	81.8	85	81.7	75	87.8	94.3	91.6	94.7	150.9	54.4	78.4	119.5	37.4	46.6	112.1	136.3	127	105.8	97.7	92	113.6	83.8	118.9	98.1	93	115.4	91	98.6	99.8	84.5	97.2	125	102.2	116.7	89.5	104.4	85	110.3	84.2	93.5	98.7	101.4	84.7	114.9	107.3	91.9	119.8
NP_004490.2	42.2	66.3	86.4	67.3	87	38.3	86.4	55.7	47.5	64.6	104.1	31.7	90.1	101.5	80.5	48.8	93.6	103.2	85.7	98.8	81.6	81	123.2	67.6	55.7	66.5	96.3	88.8	132.8	127.2	104.1	73	107.6	151.8	151	106.2	80.4	97.4	92.1	196.3	45.6	89.7	143.9	90.8	62.5	109.1	137.9	78.3	146.4
NP_055317.1	63.8	94.4	82.4	78.9	79.6	63.8	88.8	94.5	75.1	69.6	81.8	61.2	75.3	79.7	81.4	86.8	70.6	88.9	87.1	76.7	89.6	109.1	108.7	70.8	132.8	128.1	117.3	78.6	132	125.6	106.1	93	109.4	124.7	140.7	123.4	100.4	128.6	101.3	145.5	61.8	100.5	97.2	125.8	118.2	114.8	162	122.7	132.4
XP_005246629.1	85	106.5	116.9	108.6	83.5	89.5	125.9	85.7	86.4	102.2	100.8	55.1	116.4	86.4	54.1	82.5	110.5	101.6	101	89	82.3	127.4	138.6	86.9	102.7	92.2	125.3	240.7	77.8	79.9	114.8	88.6	93.5	88.2	75.4	135.8	88	92.8	115.6	80.8	76.6	129.1	194.6	112.9	108.1	117.9	80.3	119.2	104.1
NP_002787.2	83.1	75.7	76.3	78.1	81.5	60.1	90.8	117.7	136	82	110.9	75.8	60.7	64.6	48.5	49	62.3	92.4	89.1	77	123.7	133	128.1	66.4	89.4	120.9	100.8	95.3	140.6	84.9	89.3	92.6	134.1	143.5	132.2	168.1	100.1	127.7	109	102.6	77.8	113.3	130.2	128.2	103.4	120.7	110.4	115.7	116
NP_002678.3	48.4	58.1	59.2	63.3	84.2	48.7	87.5	101	85.2	55.1	67.7	31.9	55.2	68	31.4	30.5	71.1	74.4	77	60.5	90.1	71.9	115.5	61.1	126.7	117	110.3	65	119.5	121.1	95.6	79.6	114.4	130.5	151.5	114.8	87.7	108.2	112.5	148.6	46.4	104.8	95.2	122.5	57.3	131.4	105.9	114.8	110.6
XP_016885275.1	48.4	41	67.6	64.4	101.4	70.5	110	102.8	98.3	43.1	53.2	41.3	51.4	55.9	39	39.1	64.7	47.1	50.5	51.8	108.2	44.4	120.9	59.1	79.3	87.3	133.6	56.7	143.3	128	129.9	106.8	110.5	116.8	140.4	96.2	96.2	101	105.8	120.2	80.3	133.6	141.3	162.1	72	168.5	99.4	119.5	103.2
NP_005361.2	62.8	72.9	84.9	86.5	116.3	71	106.6	112.3	117.2	65.1	81.1	38.6	67.8	66.4	38.4	42.1	74.4	73	79.3	71.9	119.7	124.3	130.8	87.6	142.5	108.4	117.4	87.6	119.7	112.7	117.8	93.5	108.6	115.8	114.4	120.4	87.4	110	92.8	122.5	77.2	104.9	136.3	128.2	82	128.8	102.4	106.6	104.9
XP_016866762.1	41	50.4	59	57.2	64.6	37.2	76.8	98.7	74.5	38.4	59.7	37.9	50.4	60.4	47.5	51.1	58.9	61.5	74.6	54.9	72	65.3	101.8	53.4	74.7	135.9	132.7	51.5	129	132.6	93	95.9	120	117.9	142.1	105.2	112.4	128	119.2	130.4	37.5	106.4	96.1	104	79.3	123.9	112.6	131.4	126.5
NP_001136402.1	57.8	80.1	66.7	64.3	73.6	55.3	90.1	101.6	81.9	84.4	85.2	71.4	72.2	71.4	79	54.6	63.9	84.1	82.6	69.9	92.5	95.3	105.8	61.1	67.1	82.8	107.9	89.9	129.3	117.3	101.8	94.9	107.7	132	152.9	123.2	84.6	126.7	101.2	117	51.6	104.5	100.9	115.7	85.2	125.4	97.1	96.5	119.3
NP_056073.1	82.8	96.2	108.4	90.1	165.5	104.7	96.1	144.3	182.8	63.2	79.3	67.5	77.8	77.4	60.9	52.2	79.2	71.8	84.9	80	96.3	102	121	79.9	86.9	101.2	92	96.8	91.9	100.7	100.3	87.8	87.2	138.5	98.1	114.8	73.5	88.6	91.4	136.5	64.7	84.9	108.3	101.5	87.2	94.1	95.1	92.1	156.9
NP_000085.1	89.3	93	64.9	86.4	70.6	100.4	50.6	155.4	117.3	240	104.8	83.4	248.1	81.1	75.5	59.1	116	63.9	103	117.9	82.7	113.1	74.4	98.7	97.7	88.4	113.5	225.7	74.2	79	123	88.6	98.9	69.6	75.9	133	126.1	64.1	117.7	91.7	104.8	118.6	140.5	150.3	102	117.3	47.9	120.4	45.2
NP_055129.2	60.1	82	74.5	67.9	85.1	60.5	104.9	112.2	124.6	62.7	73.9	52.4	65.1	77.5	39	42	66.3	72.8	75.5	63	96.6	108	115.2	60.2	134.7	121.9	115.3	117.3	119.1	135.3	111.2	97.5	101.6	98.6	117.3	125	83.7	139.8	93.8	110.7	65.9	103.6	106.9	130.6	119.6	128.5	62.3	98.4	103
NP_002970.2	58.9	98.3	80.8	72	110	58	95	110.3	157.6	209.4	131.7	47.6	83.6	108.7	39.5	48.3	116	126.2	115	109.3	85.1	97.3	82.5	64.7	131.6	156.3	85	122.8	111.8	99.3	97.1	82.3	75.7	99.8	158.5	97.9	77.6	93.8	79	99.5	60.1	92.9	99.6	125.9	74.3	91.3	64.1	90.4	121.7
XP_016855583.1	60.6	70.1	73.2	71.4	75.9	54.5	94.6	86.5	76.7	73.2	95.9	51.7	63	83.3	44.4	51.1	91.4	87.5	94.7	78.7	91.8	104.6	120.7	70.1	75.8	87.2	97.3	92.8	119.3	109.5	113.5	78.2	98.9	163.3	126.4	133.3	85.5	115.7	77.2	181.9	57.7	89.7	112.1	97	77.8	104.8	107.9	85.7	181.3
XP_024302614.1	98.7	120.5	131	104.7	92.9	96.5	97.4	115.8	124.9	82	84.5	89.7	115	83.2	66.4	71.3	82	75.8	91.8	84.2	101.6	127	108.1	116.5	123.2	118.4	99.2	83.7	92.5	91.6	95.5	121.8	101.9	99.1	92.1	96.8	117.5	102.4	127	102.5	113.7	98.1	96.1	100.5	98.5	127.4	88.8	110.6	91.6
NP_006351.2	62.4	133.7	89	101.6	98.7	63.7	86.3	101.8	99.2	66.4	98.5	50.7	84.5	84	66	51.5	87.7	105.6	102.8	83.6	110.6	120	123.3	99	112.9	122.9	93.6	103.5	107.8	102.1	105.9	91.5	107.2	118.3	104.6	115.5	112.1	104.6	97.5	122.5	69.6	101.4	107.7	120.5	98.4	120	144.2	88.3	125.3
NP_004993.1	85.9	102.3	87.6	83.7	106.1	82.1	80.4	96.5	103	106.9	90.4	112.8	139.7	86.6	168.3	119.2	81.8	97.1	92.1	95.1	103.7	124.3	93.7	103.7	210.5	103.1	82.2	81	87.5	95.4	87.7	86.1	107.2	95.3	86	104	79	106.4	102.1	100.5	77.3	124.8	95.6	97.9	94.6	98.3	98.8	94.8	81.7
NP_001341605.1	65.2	73.7	99.3	88.4	211.2	93.7	98.4	162.1	136.3	63.9	64.7	65.7	66.2	68.3	43.3	53.4	60.7	67	67.2	49.8	123.5	102.4	125.4	70.2	119.5	105.6	92.5	65.9	121.8	101.6	113.4	87.2	112.9	96.7	125.1	125.3	89.7	100.6	85.7	113.1	76.1	83.7	137.8	106.3	74.2	97.9	160.6	113.4	119.4
NP_036546.2	60.8	62.5	69.7	70.7	92.6	64.3	92.7	95.5	97.9	58	63.7	52.7	57.6	58	31	45.8	57.9	66.5	72.8	61.6	106.7	110.8	115.9	68.2	158.8	129.4	119.9	68.4	124.1	138	105.5	95.7	112.3	132.7	125.2	117	74.9	123.7	93.9	148.1	74.2	101.6	122.3	115.8	88.5	121.2	131.1	111.6	114.5
NP_057038.2	84.1	103.8	80.6	82.3	96.1	101.2	96.1	97	112.3	72.1	87.8	65.6	65.3	78.4	46.2	66.8	103.3	72.1	82.6	88.1	115.5	99.6	95.5	71.3	93.5	102.4	106.1	87.8	118.6	121.4	101.9	109.2	95.6	101	121.8	108.3	91.4	108.6	94	82.2	104.3	95.2	88.7	114.1	103.2	101.7	92.2	104.4	101.7
NP_001651.1	75.5	134.8	107.4	191	139.4	79.7	123.8	140.3	143.6	79.6	89.9	46.9	98.3	77.8	70.4	40.9	77.4	76.1	73.3	70.5	182.3	203.3	152.4	153.1	140.4	78.6	86.2	120.2	85.9	82.2	138.1	94.4	115.4	100.6	91.3	104.3	111.8	122.3	89	125.9	107.1	106	118.9	104.2	91.1	104.5	105.2	104.9	126.2
NP_996759.1	102.5	115.2	117.3	137.5	108.3	72.9	122	109.6	118	110	75.4	94	108.1	93.4	73	38.8	93.2	73.1	83	74.4	90.7	98.8	106.3	111.2	133.3	100.3	105.7	97.9	138.1	104	112.7	111.8	101.6	110.1	96.4	103.5	100.7	108.2	114.3	142.2	92.4	119.7	124.8	140.6	93.5	138.1	91.7	89.3	86.9
NP_001138986.1	51.2	94.2	57.5	71.8	86.8	81.5	93.3	98.1	56.2	53.2	60.5	40.7	53.2	57.4	33.8	53.6	91.2	48.1	61.3	65	107.9	77.5	88.1	83.7	93.3	124.6	184.3	72.1	248.3	152.6	105.3	97.5	121.7	96.4	155.4	103.3	83.5	139.9	85.7	75.2	116	107.6	132.2	151.2	146.2	135.4	61.1	160.1	76.2
NP_006712.2	67.4	105.2	72.2	76.5	92.9	79.1	101.9	98.8	101	78.3	126	59.2	67.2	114	51.5	57.8	126.7	104.9	98.5	116	165.7	70.7	110	68.8	83.7	84.1	128.8	118.9	85.5	143.4	146.6	116.7	217.9	88.9	91.6	116.7	115.7	108.8	96.4	82.5	69	83.8	97	99.7	96.8	125.1	77.9	110.9	95.8
NP_003240.1	71.7	85.7	117.5	94.6	76.2	83.1	97.4	98.9	91.3	83.8	91.3	67.5	89.6	80.9	53.5	57.1	85.1	91.7	93.1	72.7	105.4	96	127.4	75.7	78.9	99	94.9	92.1	134.3	142.5	112	99.3	111.5	196.5	166.1	127.9	95.5	120.8	84.5	114.3	101	102	132.9	118.1	104.2	106.8	117.4	102.2	125.2
NP_056005.1	50.2	71	58.5	66.3	76.1	69.2	86	87.2	66.8	47.7	73.4	40.9	58.2	71.9	45.5	39.4	62.8	82.6	85.2	75	87.9	84.4	100.8	65.3	70.7	86.5	118.6	68.2	153.5	117.6	104.1	97.3	120.1	112.2	159.6	109.1	129.6	127.7	110.4	121.7	71.1	109.4	92.3	116.2	90.1	136.7	95.8	109.9	114.2
NP_036233.2	46.8	78.7	45.5	59.3	29.4	45.5	59.8	47.3	38.8	216.8	436.2	46.7	136.7	630.2	23.1	25.4	417.8	580.7	519.5	507.3	63.2	74.4	44.3	101	28.1	63.5	45.6	355.3	53.7	53.4	56.3	49.7	61.6	43.8	40.4	45.7	46.9	38.1	29.9	46.3	31.2	30.2	32.5	38.8	32	29	78.9	67.5	73.9
NP_112740.1	43	45.3	65.4	60.7	74.7	40.9	92	107.1	83.8	61.3	58.7	34	53.1	69.1	34.3	31.2	52.2	72.8	79.5	66.3	96	84.5	109.4	57.2	100	105.4	121.3	57.8	134.7	133.2	100.6	82.7	116.4	183.9	161.6	114.1	95.9	139	96.8	148.4	53.4	97	98.4	124.2	57.3	135	134.5	101.2	116.8
XP_005245072.1	57.6	53.4	82.8	93.1	84.9	117.8	112.8	104.2	102	80.1	94.8	46	73.9	68.4	61	26.3	78.6	94.1	95.1	88.2	93.8	87.2	131.3	83.7	53.8	84.6	107.4	116.5	92.4	99.7	118.7	103.4	111.6	134.4	109.9	75.3	94.6	80.7	96.8	143.2	53.8	84.6	113.7	78.4	51.2	91.2	108.2	115	117.7
XP_016873261.1	78.2	97.1	80.6	88.3	87.2	80.6	85.7	107.9	105.2	68.6	83.6	45.4	79.1	75.3	67.5	59.1	70.2	92.5	99.6	85	101.2	98.7	100.3	74.2	133.4	117.1	99.5	78.8	122.2	124.1	101.3	100.3	99.9	123.8	145.3	113.5	90.3	118.4	98.9	109	77.1	104.3	134.9	126.9	100.5	125.6	91.1	96.7	95.9
NP_001309722.1	75.1	88.6	84.1	82	84.3	77.7	83.8	83.1	85.8	103	224.4	74	84.5	183.3	59.5	55.5	166.8	229.8	221.7	180.3	103.2	120.2	112.2	92.6	81.1	93.6	71.7	236.1	84.3	78.9	104.5	84	89.3	112.7	83.5	98.9	74.1	93.3	80.5	132.2	93.5	81.3	94.8	85.3	85.5	82.1	130.3	88.1	110.5
NP_006215.1	60.5	123.7	91.8	93.3	97	76.3	97.5	102.8	125.1	70.9	105.7	53.8	80.7	95.9	57.7	54.7	108.9	94.1	89.1	87.9	101.4	139.8	107.9	122.1	80	102.4	168.3	113.7	132.4	113.1	115.3	102.7	103.5	115.6	106	142.8	85	118.5	107	77.9	81.1	99.8	87.7	132.4	109.4	111.7	80	122.7	96.3
NP_005990.1	45.8	75.3	66	74.8	74.3	49.4	91.8	90.6	92.5	59.9	83.2	35.8	60	86	39.9	50.9	100.4	78.9	79.1	79.3	83.6	70	87.6	85.8	84.8	98	114	71.4	138.9	109.1	97.6	92.6	107	108.8	175	106	118.2	112.8	90.6	90.4	69	112.1	108.2	137.6	87.6	139	77.6	90.1	81
NP_005850.1	88.2	127.2	83.8	109.8	98.7	96.1	99.2	107.3	99.2	96.2	102.1	79	103.9	119.1	68.8	61.3	110.6	94.2	106.1	103.7	101.6	90.8	122.2	146.6	101.9	108.5	116.2	79.7	100.2	110.8	105.3	99.7	110.6	86	83.6	112.3	100.2	103.4	111	83.9	98.3	108	100.7	95.1	111.9	125.5	80.2	116.9	90.3
NP_005137.1	71.9	74.3	73.1	85.5	84.2	66.5	86.6	111.7	111.9	65.6	72.2	62.4	85.6	57.4	37.8	40.8	66.8	76.4	74.5	71.4	127.3	67	106.1	84.4	61.2	84.5	106.7	87.8	135.4	129.5	104	100.5	112.2	119.2	145.6	78.7	106.8	93.8	92.5	142.7	82.3	96.9	94.4	74.3	56.5	107.1	109.9	115.8	98.7
NP_976251.1	87	139.3	89	80.4	86.1	79.4	93.1	86.8	115.4	406.4	81.2	84.7	195.6	55.5	62.2	97.7	60.5	77.8	75	55.7	90.2	120.3	90.7	83.6	142.5	109.5	94.1	100.6	93.8	92.8	89.8	90.3	86.7	77.8	83.6	83.5	83	81.5	105.1	108.1	98.3	95.9	81.6	84.9	92.8	86.2	132.9	115.3	110.4
NP_004209.2	67.4	105.8	94.4	88.3	112.1	71.4	104.8	112.8	122.4	75.9	88.4	52.4	90	80.8	50.5	52.7	95.6	107.2	104.4	77.4	105	94.9	120.8	95.4	119.1	108.3	98.1	92	111.9	103.5	102.3	98.2	103.8	122.9	112.1	128.6	83.1	123.7	96.8	120.4	89.6	120.7	143.7	123.9	105.7	131.6	110.7	106.5	123.1
NP_001180197.1	78	135.6	75.5	83.7	95.7	75.5	90.9	91.1	106.9	94.7	118	58.9	81.8	120.6	41.3	42.4	112.4	128	118.8	100.3	124.9	96.5	109	140.1	100.8	95.3	86.6	89.7	101.1	112.2	117	97.6	103	94.5	81.5	113.6	100.7	121.5	100	88.2	83	103.7	114.1	96.2	100.8	135.4	81.3	105.8	91.7
NP_001688.1	91.2	94.5	93.2	82.2	115.7	237.6	84.3	105.6	111.7	110.5	99.1	120.7	110.7	82.8	103.1	111.2	100.2	91.1	90.7	97.3	92.9	135.7	104.5	88.1	211	161.9	111.3	66.8	110	103	94.3	96.5	111	105	105.9	109.2	73.2	110.8	113.9	115.8	73.7	133.3	85.2	93	94.2	104.1	100.7	96.7	93.3
NP_001191020.1	62.2	56.9	81.1	92.7	125.5	72.6	106.3	127.7	105.6	66.7	107.8	47.5	62.5	95.5	44.5	37	85.2	111.2	103.6	85.1	123	72.5	142.2	80.1	70.8	76.4	115.2	91.1	120.6	120.7	125.8	91.7	116	122.2	112.3	110.8	79.4	107.5	99.6	142.8	62.4	100.8	107	113.8	67.2	129.6	135.9	109.4	131.2
NP_056474.2	46.5	52.2	64.5	58.3	80.2	53.3	84.2	95.1	75.8	47	62.1	28.3	49.8	61.9	22	26.9	59.5	92.1	88.4	61.3	83.4	87.3	104.1	48.3	83.1	108.1	94.7	82.9	117.2	110.4	88.9	65.7	104.4	145.9	117.2	93.9	77.4	107.5	98.2	181.7	47.1	94.3	84	89.7	56.3	116	231.9	107	129
NP_000572.2	91.6	110.8	134.1	115.2	214.1	84.4	97.5	151.9	201.8	66.4	58.9	83.5	73.3	51	55	75.8	65.6	59.1	65	75.4	103.8	140.9	122.4	68.5	142.8	113.6	99.4	64.9	107.6	132.9	98.8	99.9	100.1	151.8	90.8	125.4	98.8	113.9	98.1	89.9	95.4	101.6	133.1	87.6	100.7	122.1	64.9	89.9	152
NP_001012.1	55.8	74	89.6	101.8	119.7	85.4	107.7	123.6	91.1	72.1	105	61	72.9	116.4	51.1	36.8	80.2	116.5	107.2	86	110.2	114.7	135.5	82.9	74.6	85	114.7	88.3	126.2	120.4	126.7	86.2	121.4	123	117.4	113.5	80.4	132.5	95.7	139.7	71.4	94.2	101.1	108.1	87.7	119.7	139.5	110.6	130.1
XP_024308119.1	70.7	97.6	111.4	81.1	193.7	95.7	90.9	104.1	97.3	185.2	73.9	61.8	109.7	59.5	48.3	59.8	75.2	70.6	74.4	75.7	87.9	160.2	100.9	86.5	113.8	90.8	83.8	86.5	91.8	99.9	105.8	84.3	88.3	107.4	93.1	99.4	79.4	107.2	91	169.7	98.2	99.4	97.3	118.4	87.9	91.7	98.2	96.5	140.2
NP_006001.5	60.4	120.8	105.2	193	195	69.2	110.5	198.8	121.6	53	79.7	40.4	68.6	51.9	45.2	31.5	40.2	50.9	52.1	42.6	401	172.5	208.3	88.8	132.2	90.7	67.9	70.4	73	71.1	222.7	72.1	122.4	90.1	67.4	88.6	58.5	163	90.1	113.4	47.4	96.8	83.7	82.6	67.8	84.8	71	92.6	95.7
NP_001193997.1	56.7	81.3	98.1	97	85.1	63.7	106.4	99.4	102.9	59.6	89	49.4	71.9	69	40.3	49	75.8	110.3	101.8	76.8	109.8	105.6	130.4	79.2	92.7	105.8	103.7	141.4	110.4	91	108.3	76.9	100.7	111.1	118	124.6	78.6	110	82.2	108.5	65.8	83	107.9	114.1	79.8	101.4	212.2	96.1	132.9
NP_038466.2	68.7	98.2	100.5	111.5	107.9	87.1	86.7	116.6	107	107.2	99.8	71.3	97.8	116.7	55.8	54.2	90.3	83.9	82.4	88.4	96.9	94.2	121.3	101.2	74.8	87.5	96	98.9	99.7	110.1	111.2	91.1	123.5	123.2	118.3	106.8	110.3	99.9	106.3	116	101.3	115.8	125.4	125.8	80.7	128.9	118.5	99.5	101.8
NP_006100.2	56.8	93.2	104.4	110.1	71.3	58.6	97.6	83.3	100.9	76.4	79.1	49.9	76.3	89.5	56.4	41.2	73.2	89.4	94.3	71	108.2	110.5	108.9	178.8	121.9	134.4	86.5	88.5	119.6	103.8	97.2	93	89.3	143.3	112.4	106.1	86.5	110.1	75.3	145	56.5	82.1	94.2	104.2	90.4	103.7	191.5	99.3	111.4
NP_001410.2	62.1	73.8	79.6	97.7	100.7	79.9	81.9	87.1	79.5	55.7	83.5	36	66.2	71.5	42.9	46.3	79.4	73.8	79.4	67.7	92.8	77.5	113.3	79.1	90.5	105.7	100.6	62	124	126.5	95.3	84.7	117	150.9	155.5	114.4	97.3	119.9	117	144.9	87	119.7	113.3	128.7	101.3	141.2	138.2	104.1	110
NP_001728.1	100.7	172.9	134	213.9	99.9	224.8	117.2	119.2	90.7	71.8	101.4	70.1	197.5	75.2	100.5	112.6	137.9	74.9	80.6	109.2	83.2	158.9	72.9	133	67.1	61.6	79.6	104.3	83.1	88.6	107	123	72.5	71.3	59.5	81.8	145.9	80.3	127	76.8	159.4	117.4	141.9	60.7	124	84.6	112.8	116.3	86.8
NP_006392.1	50.8	89.1	76.4	53	74.2	45	103.1	84	70.2	57.8	45.7	35.3	54.2	26.5	52.9	29.6	33.1	54	47.9	24.6	100.3	121.6	124.2	42.3	72.6	102.7	109.2	98.3	166.4	156.9	133.7	106.2	100.9	143.8	144.2	162.2	74.2	143.6	100.3	143.4	62.9	87.1	130	163.5	99	124.1	124.1	96.5	111.5
XP_011516702.1	41.8	78.3	58.3	56.6	89.2	45.5	104.5	114.2	77.4	35.5	49.7	33.3	36.6	42.3	25.6	38.6	44.5	50.5	55.6	52.4	102.3	78.8	103.7	38.8	135.7	134.9	122.5	46.1	131.6	119.5	125.5	87.4	109.3	112.2	113.5	148.8	80.2	138.1	90.7	131.6	52	105.9	149.8	130.9	98.4	156.6	87.1	98.3	100
NP_001362453.1	72.6	98.6	70.8	82.7	78.7	125.4	80.6	83.6	89.8	69.2	86.3	70.3	68.1	67.3	48.5	51.9	67.6	119	68.8	49	103.7	96.3	106.7	121.6	119	113	103.8	74.3	119.3	113	99.7	100.1	111.9	107.6	129.2	119.9	93.3	123.2	94.4	109.9	66.9	90.7	85	102.8	91.8	104.6	99.6	103.6	73.4
NP_001273399.1	104	81.9	69.6	83.6	92.5	88	86.4	66.7	141.9	92.4	91.8	104.1	118.7	61.5	126.7	95.5	69.3	84.7	59.8	111.8	123.9	92.1	93.4	96.8	186.4	191.7	101.7	62.2	97.5	78.3	94.7	93.6	92	86.4	120.4	92.3	74.6	82.9	117.3	93.7	72.5	125.7	82.1	108.2	79.6	104.8	85.1	98.7	80.3
NP_001316166.1	74.5	92.6	86.6	79.2	86.4	65.5	99.3	95	91.7	66.7	77.3	57.7	73.4	52.8	51	50.1	68.7	51.6	60	61.7	108.3	92.8	112.7	80.5	141.9	116.6	110.2	75.5	128.5	124.1	106.2	103.5	108.6	111.8	113.8	116.7	101.6	121.6	107.1	112	78.7	109.6	124.7	133	106.4	144.7	117.9	101.2	86.5
NP_006444.2	51.9	85.8	61.7	73	88.3	91.5	84.5	92	86.5	61.4	82.2	36.9	57.4	76.3	40.1	65.9	96.5	98.3	99.6	87.6	87.9	91.8	115.9	68	107.5	140.3	89.2	78.8	111.2	114	95.4	74.1	138.1	173.3	128.7	115.4	93.1	144	97.7	156	96.6	100	94.5	100.9	91.4	101.8	174.9	94.5	94.3
NP_001132982.1	79	100.3	88.1	81.5	97	69.8	104.7	90.7	95.9	394.6	95.2	66.4	175.4	73.8	46	43.7	75.8	76.9	62.9	53.5	95.8	87.2	107.6	108.7	135.4	126.4	117.6	88.7	134.5	106.1	113.2	107.2	122.8	95	117.8	126.2	99.3	129.4	100.1	76.4	78.5	119.9	135.8	123.6	99.6	139.3	110.1	120.7	75.4
NP_000535.3	46.1	65.8	65.9	56.3	71.3	40.2	88.5	94	171.1	37.9	56.1	31.9	93.6	46.3	50.5	42.2	43.4	46.7	59.6	42.7	122.4	185.3	104.9	46.5	208.3	133.1	89.9	104.4	98.7	115.1	139.1	98.3	98.7	167.3	80.3	156.9	66.1	142.6	123.4	164.9	50.1	85	116.5	121.4	82.8	122.8	57	198.6	134
NP_004299.1	73.4	119.8	105.2	96.4	148.6	84.5	141	119.7	106.9	69.9	94.1	48	82.8	86.7	46	33.6	91	84.5	86.4	69.3	95.2	101.3	112.8	95.7	85.3	81	96.7	100.6	91.4	94.8	100.6	96.5	94.4	122.8	99	119.8	89.2	111	81.1	114.8	78.8	86.7	150	105.4	74.2	101.7	80.7	89	113.4
XP_016860356.1	93.8	73.1	72.7	79.4	82.9	87.8	91.4	102.7	94.5	49.1	68	57.9	61.8	44	53.9	52.4	57.2	52.4	50.4	48.7	117.7	94.7	140.9	66.7	143.6	81.9	94.3	59.9	67.5	120.5	115.7	142.4	101	140.6	64.1	147.6	122.7	145.9	121.7	135.8	81.8	102.4	112	76.8	91.3	111	66.3	101.9	85
NP_001032238.1	100.6	90	93.4	89.8	84.2	86.3	80.4	86.9	153.5	120	70.8	130.9	101.8	134	104.1	81.9	141.3	64.1	64.8	64.9	90	101.3	82.1	105.9	135.6	162.5	86.2	81.1	115.3	92.8	75.3	92.6	103.2	88.1	121.7	84.5	93.8	96.5	84.8	82.7	88.1	110.2	73.4	90.8	88.3	96.1	67	82.8	93.1
NP_001613.2	123.3	140.8	100.4	116.1	130.8	148.3	96.6	80.8	55.9	126.4	121.5	80	88.8	151.5	159.3	134.1	214.5	118.1	144.5	194.6	71	148.1	66.2	107.2	351.1	284	100.2	90.6	60.6	82.5	86.8	114.2	74.6	71.4	65.9	61.3	111.8	75.3	102.5	70.4	214.9	101	81.5	77.9	163.2	63.3	69.2	99.6	91.2
XP_024305664.1	54.9	119.4	85	83.3	110.9	71.7	82.9	106.1	80.6	47.1	64.5	52.8	70.9	67.8	48.2	43.6	58.1	63.3	72.1	61.8	98.9	88.8	115.7	78.5	96.6	113.9	116.3	61.3	140.7	136.7	96	109.8	131.4	118.6	142	115.9	104.4	127.6	105.2	109.2	75.8	113	103.8	108.8	92.6	120.5	110.4	115	87.5
NP_054768.2	94	95.4	82	82.8	83.3	74.5	81.7	98.4	95.1	110.2	123.1	92.9	92.3	152.7	46.9	50.9	138.7	134.3	124	104	100.2	131	93	101.3	130.4	166	83.9	97.5	103.3	88.1	86.8	92.1	88.8	109.3	77.8	92.3	79.2	94.4	87.9	86	77.2	89.9	74.6	81.6	83.4	84.9	118.4	84.6	87
XP_016868908.1	99.7	139.8	158.6	131.5	82.5	123.1	115.7	111.9	134.7	123.4	108.4	76.9	170.3	101.6	65.7	69.1	113.7	112.9	111.5	95	97.4	121.7	107.1	154.1	109.8	103.3	99.1	113.2	78.6	86	96.5	118.5	86.2	88.4	61.2	89.2	100.1	86.5	106.9	86.7	141.8	106	99.6	80.7	107.4	74.5	85.3	115.6	100.8
NP_008860.4	64.4	80.9	96.8	90.2	107.6	100	98.1	98	118.1	76.4	95.1	51.2	100	88.3	78.4	64.9	87.1	85.9	87.1	87.1	117.5	87.5	111.2	92.7	128	96.5	95.5	85.2	102.1	103.6	106.8	84.7	99.9	109	107.9	94.6	84.6	107.2	98.2	98.3	101.4	93.9	95.1	110.8	95.1	94.4	103.4	100.9	90.8
XP_005255126.1	59.1	42.1	48.1	72.4	106.5	65	105	97.5	91.4	57.8	78.3	39.4	43.4	78.6	30.9	28.3	85.9	105	97	87.6	103.4	46.7	127.8	71.9	94.8	65.4	99.5	100.7	114.8	109.3	126	114.4	101	141.7	119.7	64.8	86.8	49.6	89.9	139.8	56.7	91.1	118.2	94.5	57.2	112.9	127.1	101.7	146.3
NP_005608.1	39.4	59.3	100.7	147.9	131.4	79	96	119.1	98.3	55.7	78.7	27.2	92.4	70.9	39	46.7	64.6	87.6	74.8	75.2	118.6	104.6	129.2	98.2	90	106.4	105.5	83.8	124.5	108	123.8	71.6	154.2	140	104.2	129.1	94.4	122.7	103.3	151.2	64.1	104.9	111.3	120.5	80.7	132.4	163.4	113.9	106.7
XP_016874257.1	46.1	75.7	72.8	77.3	147.7	65.7	104	120.2	97.6	53.8	88.2	32.7	61.1	63.2	29.1	37	70.6	85.7	88.4	77.5	73.1	93.1	96.6	60.7	145.6	141.4	126.7	70	108.4	89.5	108.9	91.1	98.8	90.9	114.2	112.5	85.3	124.1	104.3	105.3	67	111.4	113.4	144.1	91.7	134.2	109.9	101.6	103.8
NP_002296.1	117.4	100.3	135.1	138.7	203.1	130	133	140.7	154.4	125.3	110.9	95.5	132.2	100.6	88.9	73.6	132.6	106.8	116	124.2	101.8	94	78	105.2	39.2	75	79.5	85.8	88.2	75.3	92.7	106.2	82.2	60.3	88.9	91.4	89.7	103.3	98.8	80.2	117.2	129.1	57.5	124.8	81.2	85.6	63.5	143.6	115.4
NP_001960.2	95.5	61.9	101.2	110.2	117.8	83.5	100.6	117.2	105	76	100.3	82.9	70.4	108.5	62.1	63.1	97.6	112.1	102.5	92.3	131.7	87.1	133.5	93.3	91.3	92.7	100.5	91.4	93.7	99.6	110.1	112.8	105.9	127.3	120.7	88.6	82.5	95.8	94.9	122.8	92.1	100.6	106.3	105.5	82.6	111.3	118.2	95.9	123
NP_060522.3	77.1	84.8	90.6	89.3	123.4	84.7	95.2	110.9	160.8	61.6	77.5	59.1	87.4	76.1	88.9	53.6	91.2	81.3	83.8	100.7	109.5	109.9	115.6	89.3	124.6	106.3	102.6	73	118.7	116.6	109.4	104.6	98.1	107.5	103.1	113.2	86.5	111.8	93.4	101.4	80.1	90.9	110.8	99.2	88	107.7	99.6	106.2	127.2
NP_004292.1	50.3	84.4	57.2	57	83.7	74.5	86.2	102.8	79	57.7	75.7	40.3	46.2	61.4	18.8	32.3	78.6	76.6	79.5	79.3	81.5	89	114	47.4	111.1	133.9	112.7	73.5	136.5	120.1	102.2	97.8	134	115.8	155.5	135.3	104.9	146.1	112.6	120.6	72.6	113.4	105.5	129.8	113.1	126.9	124.6	111.2	103.2
XP_005246247.1	77.4	126.1	119.5	122.2	116.7	101.3	94.9	120.8	89.9	82.2	119.3	57.5	109.9	126.8	81.1	48.7	113.6	102.4	112.2	106.5	95.1	97.9	126.2	116.6	85.1	101.9	105.5	106.2	81.7	83.3	96.6	105.7	100.8	93.2	90	104.1	104.1	93.3	95	91.3	89.6	86.2	116.2	96.1	91.1	90.7	89.9	97.2	114
NP_001290553.1	59.6	65.6	95.7	113.4	122	69.4	103.9	125.9	103.3	71.4	98.1	44	65.7	80.7	39.9	34.4	76.2	101.6	92.4	81.6	117.6	106.2	152.2	86.4	107.3	145.6	113.8	95.6	125.5	121.3	127.5	94.5	117.8	126.1	104.7	127	80.8	123.4	99.6	150.4	64.7	105.4	107.5	114.5	71.8	128.6	144.7	101.3	113.9
NP_001300870.1	50.8	87.9	98.2	87.4	119.5	83.5	102.5	85.6	79.6	57.6	83.5	38.5	72.7	64.3	50.2	60.1	80	49.4	57.9	75.5	104.7	82.6	112.3	82.4	109.6	78.7	107.4	72.3	115.5	96	103.5	84.6	101.4	114.5	113.5	130.8	93.9	130.9	91.5	114.8	88.3	101.1	112	126	101.5	123	78.3	80.3	79.2
NP_000110.2	113.5	111.4	48	101.4	108.9	465	57.6	50.4	79.7	47.4	86	99.8	110.7	100.4	108.5	148.8	119.3	116.7	99.5	38	77.2	75	50.6	138.9	67.3	74.7	92	66.3	47.5	69.1	86.6	284.1	113.8	49	67	60.6	201	60.8	139.1	80.6	328.2	125.2	68.5	80.5	268.3	66.4	104.9	162.9	48.3
NP_001356315.1	61.7	55	74.2	68.7	88.5	55.9	113	100.6	87.6	62.1	78.9	53.6	61.9	86.9	52.1	49.2	87.5	89.5	85.1	82.4	107.5	64.3	151.7	72.5	77.6	87.7	99.2	84.8	126	101.9	122.9	100	122.7	138.2	126.8	130	96.8	141.3	95.8	119.3	68.1	96.1	152.3	102.9	63	123	144.9	99.8	135.4
XP_011532748.1	104.7	74.4	101.9	132.6	76.9	79.5	110.5	93	92	90.7	90.1	64.8	86.4	92.7	77.8	73.2	129.3	76.6	97.2	127	68.9	60.3	84.4	88.1	103.7	88.2	89.5	138.1	182.8	69.1	88.1	94.3	79.7	76.9	255	89	86.7	75.7	87.4	124.7	138.5	87.5	88.3	86.2	70.7	70.3	115	88.2	135.2
NP_112240.1	46.5	67	81.7	70.3	112.5	63	92.6	101.4	97.5	48.8	67	39.3	54.3	66.1	28.2	42	64.2	63.2	64.2	53.5	128.8	108.8	128.4	57.6	160.9	151.9	132.2	75.8	103.5	113.8	116.2	89.7	117.7	88.1	89.5	136.4	95.1	126.4	103.7	101.1	69.9	128.3	165.4	130.4	100.7	133.7	65.8	110.6	83.7
NP_061156.1	72.8	111.5	83.9	95.3	123.8	76.1	84.9	111.1	92.8	98.1	83.4	84.6	88.7	104.7	47.1	53.3	90.2	108.9	102.4	79	98.3	82.7	106.7	119.5	120.5	113.1	114.9	90.9	96.7	121.6	94.3	89.6	111.8	93.9	104	109.4	102.4	116.9	120.8	88.2	75.5	110.7	101.6	124	103.1	129.9	70.9	107.3	92
NP_817092.1	39.7	86.2	68.8	70.7	71.4	38.2	89.7	91.2	81.2	49.8	64.7	29.2	60.3	43.9	38.5	22.7	53.8	96.4	94	54.8	91	92.9	115.7	54.4	84.4	89.8	102.5	79.3	102.9	108	117.3	74.5	102.9	133	120.4	120.8	88	114.6	75.8	150.4	39	80.1	115.6	97.2	76.6	108.5	143.2	92.3	131.6
NP_064575.1	79.2	119.3	75.4	100.9	60.2	195.1	100.7	83.6	64.9	210.6	145.2	56.1	248.1	202.4	99.1	47	257.8	143.5	223.8	195.1	80.2	94.4	90.4	175.5	73	64.1	137	74.1	61.6	105.4	104.8	100.3	117.5	61.8	75.9	84.8	198.1	71.9	128.1	66	286.6	102	97.3	81.4	115.4	68.6	41.9	155	91.1
NP_001341838.1	51.4	70.8	80.5	72.9	80	58	85.9	102	90.3	59.8	66.7	37.1	66.6	67	52.1	37	64.7	75.9	80.3	65.6	93.6	89.1	104.6	74.3	78.2	126.9	102.5	58.4	121.8	141.5	104.2	80.3	119.1	143.9	143.3	111.2	84.1	125.4	97.6	139.5	52.2	106.3	114.2	133	93.3	124.8	137.9	109.2	108.8
XP_024305924.1	74.8	96.8	86	79.3	102.1	64.2	85.9	110.3	124.2	99.6	85.6	111.8	109	73	119.7	144.3	88.5	85.5	90.4	72.5	93.2	141.2	85.5	78.9	233.6	160.2	104.2	73.6	106.4	94.4	90.9	71.9	97.8	89.1	104.4	109	75.2	99.8	95.9	91	70	110.5	77.1	84.2	97.7	74.6	95.5	90.4	92.9
XP_011512246.1	56.8	86.2	68.6	83.6	109.5	54.7	98.6	135.7	81.5	60	62.9	47.4	54.1	58.7	31	48.8	61.1	56	63	64.9	167.4	108.7	154	59.4	83.6	138	125.5	64.9	107.2	153.4	172.3	79.6	179.7	116.3	122.9	127.3	96.2	112.2	134.7	89.5	43.2	93.9	78.4	109.9	75.9	121	41.9	125.6	79.2
XP_005253288.1	85.9	83.4	77	100.6	93	71.3	86.6	128	149	63.5	85.5	74.9	68	69.4	32.8	37	90.5	90	86.6	81.8	85.9	108.7	89.7	94.5	95.7	96.9	107.7	100.1	94.4	84.2	97.1	86.1	90.9	98.5	93.8	96.5	79.9	91.2	85.2	209.6	59.1	119.2	102.8	113.5	91.9	133.8	61.7	109.6	120.2
NP_003747.1	67.3	111.8	86.1	84.9	101.8	71.5	96.7	105.5	100	74.9	109.4	61.8	71.1	97.5	50.8	54.2	86.4	111.2	103.8	92	106.3	119.4	116.6	75.6	106.8	110.5	103.9	105.1	105.6	105.6	114.1	97.6	112.8	122.8	113.7	121.6	78.3	118.8	86.6	120.1	67.8	90.3	94.9	105.4	88.5	98	131.9	95	121.6
NP_909122.1	44.2	45.1	85.7	87.3	70.4	43.6	82.3	99	89.4	48.2	58.5	35.7	75	67.3	50	31.9	58.3	62.5	65.2	57.7	83.6	77	108.4	76.4	92.9	91.5	107.2	68.6	130.7	138.2	102.4	107.4	111.6	138.2	129.8	100.4	93.7	105.8	93.1	147.4	41.7	99.2	106.3	119.8	73.1	126.8	151.8	113.7	106.7
NP_919424.1	35.3	57.5	67.5	63.2	87.9	72.7	86.3	109.8	69.5	31.7	36	29.6	40.6	40.2	32.8	34.6	52.5	35.4	44.3	38.1	86.3	98.2	133.2	46.6	125.3	130.3	138.5	46.2	161	109.3	132.3	92.7	128	146.8	155.8	99.9	106	114.3	137.3	166.1	66	109.1	176	146.9	88.4	162	101.3	127.4	86.2
XP_011520324.1	47.3	36.9	64.8	60.9	91.7	50.8	100.3	96.2	90.7	68.4	88.9	40.8	62.5	55.3	49.7	43.6	56.7	114	107.7	71.7	99.7	46	117.6	54.6	50.4	65.1	132.6	110.3	159.4	154.8	116.7	95.3	111.6	132.3	158.6	62.4	88.1	50.8	105.4	142.5	47.6	115.7	118.1	74.2	40.2	145.9	81.7	124.5	117.7
NP_056175.3	66.8	81.8	75.1	82	80.6	70.9	82.1	90.6	93.9	69	87.1	57.7	77.2	87.3	65.9	71.7	77.7	92.2	87.7	111.5	108.9	77.9	113.4	78.9	109	121.7	103.1	78.1	120.3	122.9	98.6	90.2	115.6	130.5	131.3	121.6	98.2	122.1	107.9	135.6	88.7	102	96.5	119.1	98	122.1	139.5	108	102.1
NP_006818.3	104.5	153.5	98.2	126.5	153.6	85.6	109.4	129.1	126.6	85	77.6	94.2	94.4	78.8	44.4	46.2	75.3	85	85	64.1	180.4	231	117.2	146.5	245.5	136.1	82.9	84.6	73.4	81.8	130.1	74.9	107	92.9	97.8	94	94.1	109.1	103.1	95	72.3	99.6	104	99.1	86	95	75.2	109.2	106.9
NP_004090.4	97	105.4	107.6	111.3	163	340.2	83.9	112.2	172.4	64.2	81	72.5	106.7	88.3	68.8	98.3	111.2	80.2	82.5	67.9	84.6	147.1	83.1	118.8	82.8	84.7	89.6	94.6	71.8	84	93.6	202.9	100.1	105.9	71.8	95.4	141	81.7	133.2	105.9	289.4	112.4	83.6	70.1	173.3	70	137.9	140.1	105.9
NP_001288172.1	64.6	99.8	96.3	83.1	122.2	70.1	106.6	132.5	106.6	55.9	89.3	43.3	65.8	118.6	38.4	57.5	83.5	84.6	90.3	87.2	127	93.4	121	84.1	113	85.1	97.7	75.4	101.9	95	114.3	78.1	105.7	119.3	104.9	131.3	92.9	130.6	79.5	109.4	80.3	95	129.9	103.5	94.9	111.7	78.4	96.9	121.4
NP_001653.1	63.6	111.8	103.7	87.9	117.5	56.8	114.2	95.1	99.1	85.3	103.9	46.6	77.6	84.8	34.4	35.5	85.2	115.8	110.8	75.9	98.6	117.2	129.5	81.3	135.3	102.6	100.3	118.4	115.7	107.4	116.7	89.4	105.7	132.2	118.7	130.7	83.1	121	89.3	123.5	65.6	97.8	149.8	122.1	83.7	120.4	117.9	100.6	128.3
XP_024309460.1	69.6	86.2	72.8	70.9	83.3	83.5	82.4	100.9	94.9	68	87.2	52	70.6	74.4	45.4	59.9	64.6	80.8	85.1	61.2	93.6	102.1	102.5	73.9	123.8	115.9	110.1	84.9	141	105.4	101.5	112.4	112.9	106.6	128.5	119.3	96.5	146	101.5	108.3	89.3	107.6	102.6	112	89.6	119.2	118	95.9	115.3
NP_001966.1	249.6	87.9	98.8	95.1	54.4	59.5	80.3	76.1	85	282.3	62.6	506	156.7	47.8	639.8	438.1	49.2	43.3	53.8	91.4	81.8	38.5	71.1	78.5	40.7	42.4	75.2	31	61.1	50.2	66.5	59.5	100.1	79.4	73.3	89	71.6	83.4	85.4	49.8	79.1	101.7	53	55.5	123.7	60.5	43.4	85.4	57.3
NP_057327.2	146.5	109	176.1	160.1	100.6	75.5	90.9	106.1	167.9	118.4	149.8	127.8	113.7	144.9	92.6	75.8	107	139.6	136.6	132.8	102	100.5	100.3	101.3	153.5	125	77.7	89.7	74.6	73.9	85.5	77.7	92.9	86.2	76.2	92.7	73.2	80.9	90	99.9	65.8	102.9	104	81.4	78.6	99.6	72.7	77.1	72.3
XP_016875261.1	52.7	77.9	82.2	70.8	82.9	56.9	92.5	100	86	55.8	78.7	45.7	58.2	72.9	42	51.7	84.9	73.8	75.3	66.7	96.6	91	128.8	64.4	132	89.1	131.4	87.2	174.1	147.2	124.7	113	130.6	150.7	156.9	145.5	103.1	147.6	106.9	160.3	72	114.9	119.6	128.1	103.1	152	175	104.5	113.9
XP_006719845.1	60	84.1	78.6	89.7	92.4	80.8	91.6	101.5	87.5	54.1	71.5	38.4	72.3	91.7	35.3	46.2	70.8	112.6	108.4	72.4	105.9	98.1	120	77.1	164.2	126.6	82.3	84.8	97	91.4	104.2	91	119.3	100.6	116.4	133.8	99.1	131.9	90.4	109.4	68.7	85.1	120.7	94.8	80	117.7	100.8	108.2	71.4
NP_001073884.1	49.7	35.9	63.4	73.9	87.2	65.2	86.6	93.5	84.8	49.8	64.1	28.1	62.4	71.1	40.7	32.4	63.3	99.3	88.2	57.9	105.6	51.7	105.6	70.6	102.1	122.2	108.9	68.1	134.7	126	105.4	84.7	114.9	133.5	145	101.6	102.6	122.5	99.6	159	60	91	93	115.9	79.3	100.9	132.6	115.7	120.9
NP_004542.1	79.5	95.3	81.6	82.4	107.6	83.2	79	104.1	106.2	103.5	89.5	116.8	107.2	94.2	113.2	115.4	84.4	90.3	85.6	89.8	91.6	127.2	92.3	84.5	218.5	140.2	76.5	63.4	94.4	97	89	83.5	105.8	97.4	90.3	98.9	76.2	99.7	106.7	100.7	76	131.4	102.6	111.9	99.7	104.2	118.3	95.5	82.9
NP_000980.1	52.2	101.2	81.3	95	117.6	57.5	106.4	119.8	110.3	63.8	96.3	36.2	62.1	89.7	33.4	26	84.7	110.6	106.3	95.6	121.5	128	141.9	77.4	135.5	126.5	101.1	87.8	107.5	100.7	113.1	82.1	114.8	129.4	107.8	123	73.3	126.7	90.7	156.4	52.9	99.6	99.5	114	81.2	126.4	147.4	98.2	135.1
NP_005172.1	787.1	73.4	662.6	124.9	46.2	78.3	182.2	115.1	33.1	152.4	59.6	168.9	108.6	48.7	124.6	288.1	36.3	22	19.7	24.3	128	63.9	62.7	65.8	44.4	36.6	69.2	59.7	60.2	72.9	72.1	82.9	83.7	67.8	70.6	61.7	86.9	63.3	89	44.6	117.2	49.7	35.9	48	115.1	43.5	35.5	31.7	17.9
NP_659412.3	55.3	98.5	82.4	82.9	69	64.1	95.3	118	109.1	43.1	50.7	29.8	78.5	56.6	45.1	80.3	49.3	49.7	61.8	58.5	101	140.3	144.2	67.2	154.8	105.7	90.2	79.3	71.7	84	108.6	101.5	119.9	112.5	100	147.3	129.8	154.9	133.5	94.5	64.9	100.5	90.6	83.4	94.1	133	72.2	108.7	115.5
NP_004887.2	86.2	135.6	119.2	118.4	102.6	77.8	104.8	101.6	126.8	81.4	97.8	54.6	94.4	109.5	48	43.8	99.4	101.6	99.7	98.4	104.6	132.5	122.8	100.1	103.8	101.1	92.7	109	96.6	97.8	101	101.8	93.6	123.4	104.5	112.8	94.9	102.5	86.2	112.7	98.9	98.1	109.3	111.7	86.1	110.1	93.2	91.9	111
XP_006718110.1	85.1	97.9	94.8	97.5	113.3	73.9	89.9	111.3	109.4	84.7	71.5	90.2	102	60	87.9	83.5	69.8	67.5	68.9	63.3	134.2	134.1	117.3	109	152	105	100.4	87.9	101.2	104.8	116.5	83.3	120.3	104.5	98.4	103.4	95.7	125.6	98.7	123.9	68.2	128.2	111.1	108	96.5	108.2	89	94.4	92.6
NP_001306045.1	75.5	105.7	74.9	82.2	86.4	81.1	85.4	101.1	130.8	89.4	78.6	71.5	93.1	79	58.8	54.1	95	74.8	85.3	94.3	104.4	98.2	112.8	95.6	130.9	113.4	118.8	75.8	117.4	124.6	106	98.9	103.1	105.1	114	132.1	102.9	125.5	112	99.7	86.9	121.9	132.3	121.3	114.4	148.6	82.4	118	85.1
NP_000519.2	69.2	135.5	120.5	107.9	165.2	85	104	144	130.9	61.8	82.3	54	77.5	72.5	40.3	51.7	74.5	64.5	65.7	72.8	112.7	133.4	112.9	100.4	151.3	87.1	87.1	78.1	86.6	89.1	117.9	124.4	98.1	82.9	75.1	113.8	71.3	105.7	97.5	123.3	83.2	109.6	113.3	139.9	98.2	118.6	101.5	108.6	140.7
NP_000249.1	1102.1	72.7	66.8	177.1	37.9	53.4	105.5	92.7	35.4	220.8	69.5	325.3	69.9	34.4	246.4	639.4	39.4	40.2	43.1	74.9	138.6	46.9	39.4	37.4	37.5	48.9	58.7	52.3	53.8	52.8	54.8	66.2	73.1	46.2	39.7	40.6	46.7	42.7	79.8	38.6	38.7	76	36.9	41.1	136	38.4	36	38.4	24.9
NP_000201.2	86.3	136.3	75.7	82.2	108.8	177.2	137.5	115.9	90.6	106.6	200.5	66.2	139.1	269.8	56.7	60.3	166.7	135.4	159.1	205.3	96.2	134.3	74.8	226.6	99.6	56.3	67.1	302.6	73	75.9	77	72	86.8	57.3	62.1	70	113.7	63.6	108.9	81.3	106.6	114.2	79.8	78.4	98.5	76.2	94.5	97.6	116.1
XP_016882419.1	74.6	86	106.8	96.7	101.8	71.1	98.9	108	137	70.3	70.2	55.1	69.6	54.3	44.9	48.7	62.3	45.2	55.7	54.2	114.5	96.7	134.6	85.7	113.3	132.1	125.6	59.3	148.1	147.3	104	93.8	113.8	118.1	136.6	83.7	94.6	99.4	98.4	84.6	74	106.9	122.3	98.7	95.2	124	75.4	112	105.6
NP_002477.1	74.6	90.6	88.6	82.1	74.3	64.7	89.7	97.3	90.1	68.7	68.1	57.6	64.5	88	39	42.6	60.5	74.5	77.5	50.9	100	108.4	110.4	66.7	122.5	134.8	103.9	87.6	127	127.6	98.9	90.2	107.8	135.4	133.3	109.3	102.2	110.4	103.5	132.7	67.7	97.6	103	118.9	99.3	124	145.2	112.1	116.6
NP_073568.2	34.3	20.7	54.5	59.9	71.1	46.9	97.2	75.9	88.9	86.2	148.3	27.3	52	115.5	33.2	23.4	167.5	142.7	142.3	112.6	101.9	29.6	125.2	66.1	16.7	52.6	144.5	138.2	145.1	161.7	121.9	105.8	120.9	85.6	156.3	78.7	121.2	67.6	104.4	90.6	49.6	99.9	98.2	72.5	26	137.6	69.7	106.2	135.4
NP_006764.3	43.6	62	70.5	63.4	82.4	53	77.7	92.1	82.8	49.7	67.2	36	68.1	55.3	41.8	33.6	58.2	78.3	71.4	54.7	92.4	79.6	113.2	59.6	94.8	112.9	110.6	92.7	121.3	131.4	104.2	89.9	115.4	136.5	117.2	90.3	87.5	95.5	112.5	207.2	54.1	118.6	103	105.3	70.9	149.3	185.7	97.9	113.2
NP_116246.2	68.3	89.5	93.5	93	156.5	57.4	90.1	117.5	362.8	62.6	71	64.2	77.5	68.6	67.9	66.3	64.1	64.3	72.9	61.3	95.5	233.4	97	49.4	281.5	159.9	94	64.1	96.9	93.8	93.3	76.9	79.6	109.8	80.8	136.1	67.6	116.5	93.4	105.7	43.9	80.2	116.4	87.9	70.7	94.9	57.8	95	131.9
NP_998725.1	87.3	73.2	108.9	84.6	115.6	106	113	128.1	111.1	70.8	41	90.4	70.1	45.9	59.5	40.7	62.3	47.9	50.9	52.8	109.5	98.3	107.6	68.4	104.5	97	106.6	62.8	120.1	105.2	111.1	96.8	98.4	126.2	109.7	98.3	97.7	103.8	100.7	113.3	85.7	100.6	116.7	108.5	84.3	110.8	90.9	94.6	95.1
NP_858058.1	68.8	70.6	99	79.3	87.1	66.3	81.6	90.9	98.4	54.1	67.7	50.1	80.6	70.3	49.7	54	75.7	63.8	64.8	60.3	100.3	101.3	115.2	74.8	144.3	82.2	98.2	71.5	124.2	136.7	110.7	89.6	107.7	141	125.9	130.5	84.2	122	102.6	131.9	84.4	102.3	124.7	114.2	106.1	121.2	99.3	94	96.1
NP_079348.1	86.7	81.9	89.5	78.5	103.2	103	91.4	112.7	134.4	81.5	84.5	101.8	97.6	89.3	82.8	131.7	94.3	60.6	93.1	72.7	97.1	106.3	107.5	77.2	176.4	188.6	104.5	67.3	95.1	101.3	94.4	87.7	106.4	111.2	99.9	104.9	76.5	105.8	117.4	106.5	125.4	125.4	107.3	112.1	124	101.3	94.2	115.1	108.3
NP_005745.1	77.1	59.8	90.3	85.1	90.7	71.1	96.4	98.3	114.3	77.8	104.3	47.2	73.4	85.6	47.4	41.5	99.2	94.3	84.9	114.5	106.7	66.9	130.4	71.2	75.2	75.3	90.9	142.5	116	114.6	124.9	84.6	96.7	162.9	118.8	96.5	79.1	83.5	90.5	181.3	66.2	97.5	121.3	99.9	71.5	120	162.7	93.8	139.3
NP_003650.1	89.1	114.4	114.4	101.6	123.4	86.7	84.7	102	174.3	77.9	68.3	84.7	94.8	52	84	40.2	70.5	57.9	68.9	64.4	99	140.8	107.9	64	172.1	169.8	79.1	93.5	95.4	100.2	95.8	83.5	83.5	128.8	97.6	113.8	76.9	105	91.8	158.5	79.7	89.5	130.2	134	101.1	115.5	115.5	95.5	136.4
XP_016885464.1	70.7	88	102.6	96.4	121.8	92	100.7	125.1	124	56.1	66.4	49	64.3	58.6	47.5	47.1	56.2	54.3	60	58	115.8	98.6	121.6	59.4	140.5	98	97.6	63.4	93.3	107.7	108.6	98.3	116.8	127	127.3	143.5	95	136.4	99.2	118.4	71.4	98.5	118	129.1	87.2	117.6	106.7	103.5	115.5
NP_001530.1	47.2	77.3	84.9	89.9	118.5	55	97.5	119.5	95.7	71.7	88.4	35.4	88.9	84.7	71	60.6	68.1	68	75.1	67.9	84	113.9	102.6	65.2	126.1	89.4	101.6	71.3	117.8	111.1	98.3	83.2	99	142.1	118.5	132.8	77.9	114.1	91.5	169	49.8	92.3	136.2	92.3	75.3	100.3	158.3	101.8	142.3
XP_024306572.1	54.6	82.5	94.2	81.1	69.2	75	88.2	84.4	83.7	58.1	55.9	39.9	68.5	49.3	62.8	56.2	60.1	61.8	70.4	64.1	95.3	74.4	101.6	67.5	88.7	106.2	96.8	60.8	130.4	125.6	101	87.3	97	149.5	129.9	111.2	87.6	112.9	83.2	139.4	105.3	200.3	82.4	101.1	96	113.3	196.8	92.4	106.6
NP_690606.1	25.1	47.1	35.1	42.4	63.9	77.3	77.8	81.2	67.9	17.9	23.4	25.7	33.7	27.1	32.7	36.2	29.2	21.7	35.7	53.2	77.7	112.5	104.6	34.5	223	171.4	176.2	23.2	201.5	126.5	123.3	93.3	140.5	125.7	156.1	86.3	95.7	89.7	102.6	104.8	56.7	134.2	156	148.3	111.8	167.3	110.1	190.9	125.3
NP_002873.1	46.2	44.6	65	69.6	86.5	47.6	100.1	90.6	70.3	59.8	101.6	37.4	54.6	91.6	40.6	43.1	96.6	105.3	96.6	87.7	91.3	62.2	115.3	64.5	70.3	76.2	111.8	88.4	130.3	113.8	126.5	91.6	103.5	153.2	125.8	115.1	89.1	108.2	77.4	150.4	62	91.1	141.2	107	50	114.7	187	103.8	214
XP_016876581.1	91.2	53.9	96.3	95.2	111.9	60.5	96.6	113.2	95.6	98	94.3	111.9	83.7	90.2	103.4	97.3	86	81.7	79.3	84.9	113.6	73.2	120.4	81.1	59.2	93.4	96.1	80.5	104.2	110.7	109.5	74.1	101.1	127.8	117.8	109.9	83.6	109.6	90.6	132.2	70.2	94	123.7	102.5	71.5	101.8	71	97.9	117.2
NP_006256.1	53.7	66.5	111	85.3	100.4	83.3	89.8	105.8	86	61.1	77.1	39.5	114.6	55.1	75.6	48.3	71.7	73.5	75.8	63.6	91.3	85.3	105.4	73.3	105.3	107.9	111.8	74.5	133.9	130.2	110.1	96.5	127.6	115.4	134.7	115.7	103.2	110.2	125.4	132.3	81.9	118.8	111.7	130.5	88.7	141	100.6	107.8	105.6
NP_000149.4	139.8	101.6	127.1	105.9	83.1	91.7	108.2	97.6	124.8	161.1	100.4	149.4	144.9	89.7	109.5	121.5	99.5	85.9	95.2	103.9	95.3	73.1	101.5	98.2	61.3	95.8	92.5	84.5	120.9	95.2	90.1	91.7	93.7	95.3	112.9	95	88.8	101.3	92.9	86.4	128.2	95.5	77.6	92.4	115.6	99.3	80.5	82.2	88.6
NP_006382.1	110.8	92.2	102.9	89.3	85.2	79	90.5	93	94	90.6	86.6	110.5	86.2	72.4	44.2	73.3	72.5	69.8	69	62.5	94.4	113.8	128.7	107.6	136.6	102.4	98.8	126.3	105.4	93.4	109.9	146.6	105.3	153.6	108.8	137.6	87.3	122.3	90.8	174.4	115.7	98.1	123.6	108.4	110.4	101	122.4	85	103.3
NP_001340027.1	60.6	104	71.1	73.4	78.4	63.3	86.4	92.6	85	51	57.5	48.1	61.9	63.4	34.2	43.1	60	53.2	62.5	56.5	101.7	99	120.1	74.5	147.6	150	123.4	56	129.3	139.9	107.4	120.1	115	99.7	105.7	120.8	92.2	124.7	106	121.3	80.4	113.7	105.7	133.4	107.2	160.6	105.6	104.2	88.8
NP_597734.2	183	70.1	162.8	135.6	87.9	113.1	200.7	78.5	69.3	54.1	61.2	160.1	117.1	77.2	158.4	104.4	76.5	47.1	48.5	54.7	76.4	42.3	98.9	214.2	61.4	63	80.1	57.5	50.9	65.7	69.6	177.8	101.8	78.8	84.3	76.1	116.7	70.5	138.4	96.9	168	151.5	104.4	91.5	76.7	122.8	81.2	94.4	81.2
NP_001006666.1	54.6	85.4	95.8	88.9	74.4	62.2	117.6	99.9	99.2	60	94.7	52.1	95.8	103.6	54.5	46.6	84.4	97	102.9	81.7	87.3	83.9	125.5	117.5	126.3	182.1	124.1	100.2	154.7	108.9	95.3	91	103.6	92.5	130.8	113	88.1	117.1	81.1	77.4	73	88	74.7	100.9	77.3	96.6	52.9	113.5	91.5
NP_000276.2	121.8	120.9	115.3	86.6	126.6	79.7	113.3	106.7	132.5	90.9	128.8	63.6	85.8	100.3	62.6	56.1	141.3	96.5	119	144.6	118.7	91.8	118.2	90.4	53.1	89.6	86.2	95.8	94.9	100	100.3	105.3	86.3	120.3	104.9	155.2	92.5	112.1	77.1	85.9	109.9	90	139.2	107.9	106.7	91.7	72.3	97.2	102
NP_006296.1	44.4	86.2	69.1	59.3	74.6	43	95.1	95.6	69.8	95.2	31.8	72.5	56.2	28.3	74.9	24.9	30.2	38.4	39.2	24.3	90.8	81.6	105.8	60.1	72.5	112	107.9	56.3	206.9	141.6	115.2	79	102	143.7	195.6	139.5	89.1	144.2	89.4	136.8	47.4	95.3	114.2	138.4	109	140.8	119.3	98.7	121.8
NP_005994.2	95	103.1	90.8	85.2	123	75.9	80.7	107	120.6	116.3	98.1	143.5	105.6	88	122.5	130.6	76.5	80.7	79.8	82.4	93.6	156.3	84.1	83.3	347.7	163.4	95.5	76.6	93.2	95.9	90.2	81.8	101.3	92.5	89.2	90.3	66.6	94.9	103.6	99.4	60.7	126	92.1	100.1	91.4	96.5	104.1	89.2	72.5
XP_005274246.1	46.7	48.2	92.7	106.5	103.3	92.9	110.2	135.4	118.2	46.5	49.7	43.9	82.2	67.5	64.9	50	56.4	50.6	58.5	50.5	98.6	69.7	119.7	82.9	97.9	103.3	150.5	55.1	158.4	125.1	134	96.1	119.3	118.3	134.6	115.3	119.8	130.5	106.5	125.9	89.1	131.1	130.8	141.3	91.8	132.5	88.7	126.3	94
NP_001135887.1	46.7	131.9	78.6	80.2	109.2	76	99.1	108.1	104.1	91.5	116.3	47.8	69.3	117.2	54	42.7	98.5	122	116.6	94.8	106.1	98.8	105.6	79.8	86.1	94.4	98.4	107.4	96.4	94	111.4	77.6	108.5	125.2	112.8	105.6	77.5	83.3	83.8	132.9	57.9	78.1	110.3	93.3	81.7	89.6	139.4	98.5	136.1
NP_001003.1	59	63.8	93.1	113.6	137.8	74.3	116.7	133.6	107.4	74.4	74	44.7	77.1	72.6	45.7	36.3	66.8	91.6	75.2	62.3	132.7	108.8	158	96.7	128.5	94.7	101.3	89.3	115.8	110.4	123.1	81.1	121.6	133.1	107.1	134.4	92.8	135.8	110.7	165.9	70.5	117	117.6	120	96	151	171.9	109	106.2
NP_061485.1	64.4	100.8	92.8	78.2	121.2	66.6	108.3	115.4	110.6	58.1	64.5	52.2	61	66.3	37.9	39.6	66.2	74.1	75.9	60.3	113.9	111.5	121.4	70.9	131.3	94.4	130.6	75.5	130.9	117.2	117	103.5	108.3	115.6	133.3	138.6	114.3	142.5	100.6	103.2	73	108.5	132.2	150.5	96.4	145.6	91.8	111.5	120.5
NP_891993.1	85.6	92.2	105.2	107.1	140.7	110.4	92.6	121.4	100	77	65	82.3	86.5	62.9	68.7	64.6	74.6	50.8	61.7	73.5	103.4	93.6	121.9	101.3	116.9	107.7	108	58.4	104.2	88.2	112.2	98.8	111.2	111.8	86.7	123.2	90.7	127.3	107.9	89.3	86.2	100.8	97.9	123.7	94.5	125.2	72.3	98.5	76.9
NP_001290.2	80.3	129.4	67.7	141.6	63.5	167	131.1	30.3	67.8	85.6	157.2	78.4	98	224.2	58.4	36.7	221.1	78.6	93.4	89.8	52	58.2	81.9	898.5	37.3	33.8	88.1	198.2	38.7	47.5	111.2	134.6	76.8	54.6	65	60.6	84.6	57.5	101.1	70.8	576.8	122.7	67.4	75	116.4	56.1	25.7	42.7	38.6
NP_001171597.1	170.6	130.2	189	328.7	254.5	213.4	111.6	173.4	104.3	109.5	114.8	98.8	113.1	91.4	142.5	84.4	137.3	98.7	97.3	79.2	309.3	104.1	227.5	119.1	134.8	49.2	79.4	75.6	45.8	61.3	137.2	107.5	52.5	77.8	53.4	78.2	93.5	63.7	98.9	63.6	153.7	63.9	63	69.2	139.8	55.2	53.6	37.1	92.9
NP_008996.1	62.2	62.9	101.1	85.2	100.6	52.9	95.6	99.8	85.2	73.3	105.3	52.8	70.5	86.1	55.4	50.4	112	105.3	100.3	107.2	93.4	79.6	113.6	69	83.3	88.2	115.7	106.4	138.8	120.2	115.9	91.9	98.1	144.9	120.3	121.3	82.2	120.5	85.7	123.5	56.2	89.4	91	98.1	50.6	109.8	201.1	96.1	172
NP_002801.1	77.6	60.4	65.9	73.2	101.9	85.1	88.3	105	142.5	92.2	90.5	64	81	90.7	52.9	54.8	112.6	104.8	110.2	80	103	76.8	102.3	78.4	90.9	77.5	88.6	86.9	91.4	92.1	108.6	103.8	93.4	111.2	118.9	100.7	91.4	94	104.9	116.5	114.9	126.5	141.8	125.6	52.3	118.9	97.8	100.1	116.5
XP_006718553.1	72	96.9	104.1	74.1	103.1	92.4	105.9	112.3	131.3	79.9	83.5	63.8	68.2	62	31.4	49.6	68.3	72.1	82.8	53.4	104.7	107.8	136.8	81.2	108	83.7	109	73.5	109.5	122.1	113.2	113.5	105.7	110.3	90.2	145.7	83.2	135.9	109.4	98.5	101.7	111.9	109.2	115.7	99.2	144.4	65.4	94.3	81.6
NP_001805.4	103	167	149.1	100.6	94.8	104.8	96.7	103.3	163.4	59.8	85.3	54.5	82.6	97.2	57.4	52	117.9	96	94	111.5	107.7	147.3	133.6	76.3	103.4	84	78.8	111.8	78.6	82.9	95.2	106	78.6	140.7	86.8	109.9	79	103.7	90.5	112.8	98.2	80.3	105	125.7	88.6	91.4	110.3	107.2	138.7
NP_001245238.1	44.1	52.7	59.8	57.6	82	114.7	88.9	89.1	92.4	54.1	60	38.3	58.2	49.2	37.1	80.8	55.6	78.4	75.9	83.6	83.9	70.2	101.8	55.9	98.9	97.2	98.1	98.6	126	121	99.1	84.8	98.1	146.9	114.3	82.4	81	88.2	104.4	238.1	66.8	102.8	107.7	117.7	89.3	110.3	202	107.6	130.9
NP_001230882.1	58.3	69.6	82	79.9	94	81.3	94.5	105.1	91.9	59.1	62.9	47.6	68.2	58.3	47	54.3	74.9	70.8	68.3	52.1	106.7	111.6	118.1	69.5	133.2	109.8	96.3	74.8	117.5	111.9	113.9	97	112.7	116.2	107.1	107.3	89.5	107.2	123.5	150.4	82.8	109.3	136.6	123.2	89.7	133	160.1	105.7	106.6
NP_004613.1	55.8	96.8	62.9	62.4	69.3	63.1	85.8	84.3	85.3	69.5	84.1	47.5	71	95.5	42.7	43.6	102.1	93.5	108.1	82.2	106.2	73.9	99.1	90.9	90.1	138.6	122.3	70.9	143.7	116.8	99.2	101.8	116.7	101.3	191	105.8	109.5	123.3	98.2	84.5	86.4	130.5	109	154.6	138.3	152.9	69.5	94.5	89
NP_056281.1	93.5	102.3	98.3	98.5	99.6	100.3	107.8	100.4	106.9	82	104.5	76.3	79.3	82.4	46	53.6	78.2	104.5	107.5	84.8	108.3	86.2	108.1	91.1	84.1	99.5	104	89.9	103.3	102.2	97.6	122.7	89.9	89.1	83.6	99.4	88.1	98.5	103.1	97.1	97.5	101.6	97	92.6	97	100.8	92.4	96	103
NP_002786.2	152.5	106.5	75.3	88.4	87	65.6	84	86.5	111.8	134.1	82.6	208.3	81.5	75.9	71.4	50.8	76.1	67.3	88.9	62.6	116.3	111.9	109.4	86.8	93.9	108.5	120.7	101.5	136.3	124.1	129	98.2	114.1	125.3	107.6	136.3	91.8	118.2	100.9	119.1	80.2	101.4	139.6	122.6	111.6	127.8	95.7	110	118.9
XP_006720071.1	125.3	139.7	128.3	129.5	80.2	145.6	125.7	88.1	98.9	107.7	82	106.9	117.1	95	84	94.2	128.6	80.7	88.9	93.2	87.6	99.1	119.4	209.3	62.1	78.8	100.8	81.9	75.4	93.3	98.2	102.2	95.5	89.6	84	103.4	114.5	99.1	119.1	98.4	190	111.9	100.5	97.8	106.4	91.7	83.2	109.8	95.7
NP_001091896.1	59.2	76	69.4	81.5	94.4	85	110.8	95.6	87.7	64.6	77.4	51.8	75.6	74.5	57.7	93.5	66.2	92.8	101.9	69.1	100.7	115.6	100.1	84.2	107.4	124.9	105.5	70.8	129.6	120.7	102.4	100.4	108.9	126.4	137.7	116.5	89	111.5	111.6	131.1	79.6	107.1	106.4	122.3	100.2	129.4	113.9	103.8	102.3
NP_005076.3	64.3	55.8	89.6	80.8	93.8	76.5	85	104.5	93.3	62.8	72.9	45.9	70.4	77.2	51.6	60.5	86.7	57.8	61.7	72.3	95.3	58.9	123.7	93.4	106.8	123.4	114	79.6	134.1	128.4	104.2	95	122.5	138.8	153.1	99.1	107.1	99.1	111	133.1	73.8	112.1	113.9	121.3	72.4	128.3	121.7	113.8	76.8
NP_000013.2	66.1	106.9	86.6	88.4	291	89.7	82.9	234.5	93.9	44.4	33.5	51.2	57.1	45.3	45.7	65.4	58.9	69.4	37.5	49.8	69.9	132.5	112.2	64.4	69.5	48.5	58.2	55.9	49.7	73.7	85.2	72.9	93.2	236.8	64.1	128	69.6	76.5	81.6	106.5	64.1	91.9	169.1	110.9	88.4	86	109.8	85.1	151.9
NP_003508.1	46.3	178.8	43.1	40.2	98	111.3	78.5	94.9	69.7	45.6	85.7	48.5	50.9	69.1	33.4	76.8	70.8	63	73.5	48.9	95.8	121.9	94.1	70.6	119.8	224.1	150.5	50.3	161.9	234	128.2	116.7	154.2	64.9	163.8	118	154.7	195.4	157.3	95.7	153.6	148.7	90.1	148.3	186.9	154.4	93.1	140.6	66
XP_016882424.1	79.2	92.3	78.7	77.3	85.3	73.9	98.5	107.2	88.8	80.8	84.5	72.4	66.3	73.9	57.3	63.4	83.8	75.8	79.4	76	101.8	88.3	108.4	68.5	81	97.2	98.8	83.5	106.2	97.9	111.4	110.2	91.4	129.4	90.4	115.2	73.8	111.7	84.5	98.6	77.4	86.6	95.9	105.4	91	99.5	149.6	108.4	101.6
NP_003899.2	57.3	52.8	117	109.9	113.2	71.3	100	125.5	108.3	61.7	92.1	41.1	85.7	87.3	48.8	64	88.5	104.3	94.8	84.8	115.4	96	152.4	115.4	102.6	98.9	89.3	104.8	96.2	91.2	112.1	77.6	107.1	125.4	90.3	118.3	80.2	111.3	97.8	135.5	63.2	99.1	104.4	100.2	70.9	105.6	147.9	103	139.6
XP_011541130.1	102.1	141.7	104.5	100.1	88.6	83.9	93.8	91.5	111.7	99.3	103.4	81.9	111.2	92.5	68.7	52.9	136.3	100	103.4	124.2	105.2	92.9	143.7	97.7	116	87.7	104.2	108.1	103.6	98.1	101.9	97	93.9	86.1	102	128.5	91.3	110	105.8	94.1	110.8	93.6	115.7	109.4	103	125.3	61.2	90.9	87.2
NP_775882.2	64.6	68	77.1	80.8	72	56.9	87.3	96.2	84.5	71.9	96.4	46.5	81.3	81.2	66.5	32.5	121.2	85.4	86.8	85.3	110.3	73.9	99.1	73.6	82.9	112.5	109.7	85.7	157.9	140.6	108.8	96.4	106.5	99.2	136.8	104.1	108.1	110.7	82.4	90.1	55.1	89.8	91.2	95.1	66	114.5	86.5	97.2	107.1
NP_006487.1	49.7	116.7	90.5	94.8	139.5	86.6	84.7	115.6	102.5	67.5	91.8	27	84.7	91.4	46.1	46.8	88.1	169.3	169.7	69.9	105.9	128.7	117.6	84.7	177.5	104.5	113.2	87.2	124.9	121	110.4	84.7	106.8	121.7	122.7	128.7	107	114.4	108.5	125.5	86.6	107.5	112.4	137.7	93.1	138.7	82.9	79.9	101.2
XP_011532633.1	74.3	76.9	89.2	84.8	91.8	66.8	118.7	87.2	87.9	71.4	69.1	62.4	87.7	68.7	73.8	55.9	63.9	84	84.8	77.1	100.3	70.1	103	107.1	113.9	114.3	109	74.8	148.8	110.9	103.4	116.4	107	114.9	122	133.8	104.8	129.9	97.9	111.5	86.4	107.3	99.3	111.4	111.8	143.1	101.3	102.4	92.3
NP_003127.1	62.1	95.9	92.3	111.3	128.9	69.3	103.2	129.5	117.8	65.8	83.5	50.4	69.9	69.9	42.3	45.3	70.7	90	93.3	85.6	159.4	102.4	153.8	96	107.7	87.5	92.9	103.3	104.2	106	129.5	85.9	123.2	121.5	110.1	110.8	91.2	121.8	94.4	122.1	65.9	86	96.3	100.5	70.6	109.2	117.5	121.8	128.2
NP_001368914.1	92.6	89.9	97	90.9	102.3	89.9	101.7	113.9	122.5	79.2	72.9	83.9	67.3	71	41	59.7	78.5	81.2	82.5	71.2	111.1	87.9	124.1	89.3	120.1	88.6	100.6	74.8	118.6	103.7	114.3	97.3	103.7	116.2	116.1	117.2	89.4	131	96.9	114.9	92.7	106	149.9	109.9	85.2	115.5	90.6	93.9	94.8
NP_001341528.2	58.8	90.9	73.8	69.8	198.5	96.7	98.7	159.6	115.8	68.8	48.7	54	97.8	41.9	51.4	53.5	72	61	74.8	58	95	115.1	75.4	74.3	194.1	180	114.5	52.4	131.1	154.6	92.1	88.2	92.3	75.3	67.3	114.3	73.6	95.6	105.1	76.4	84.5	111.6	91.3	111.9	102.1	116.6	66.8	113	78.3
NP_115679.2	109.1	100.2	133.5	89.9	90.6	92.3	104.6	87.6	79.7	133.4	116.6	120.1	136.8	88.1	122.9	130	102.8	130.8	101.8	118.2	83.7	106.7	98.8	85.6	153.6	135.5	97.2	80.7	76.3	82.6	88.8	82.8	106	115.1	74.7	106.2	81.2	89.1	115.8	90.6	93.3	121.8	88.7	86.7	118.3	86.5	128.9	99.9	95.4
NP_037518.3	72.5	132.4	106.9	98.1	130	79	97.9	124.9	152.7	71.4	72.2	69.5	86.2	83.8	50.5	57.3	93.4	64.8	81.4	73.1	104.1	101	127.4	91.7	256	253.2	105.7	78.8	135.4	119.6	103.5	95.3	101.7	105.9	116.7	79.9	91.9	115.9	107.2	112.3	69.5	121.2	80.2	86.2	96.3	127.5	70.1	110.6	100.5
NP_001186284.1	52.5	68	84.1	91.9	129.7	51.3	93.7	115.9	94.2	63.2	104	49.3	60.6	84.3	43.2	29.6	67.7	114.4	100.9	85.2	106.8	79.7	142.7	85.1	86.4	64.7	112.1	86.4	96.4	92.7	119.5	92.5	122.9	139.2	106.8	125.3	75.1	126.8	94.1	159.7	50.3	98.8	103.8	106.9	70.3	120.7	109.7	83	102.2
NP_002371.3	64.2	113.9	61.5	61.6	56	79.8	76	70.2	66.2	117.7	71.5	57.2	129.2	48.3	28.5	31.1	47.3	55	65.3	53.6	73.4	109.9	119.7	136	57.2	91.3	135.7	57.7	71.5	117.7	82.9	81.6	105.4	50.6	92.2	106.1	150.6	66.8	172.2	57.6	86.8	217.8	338.3	122.8	157.9	189.4	64.8	100.1	46.6
NP_002737.2	97.7	117.1	92.5	92.1	99.5	81.1	93.4	101	111.5	105.2	82.7	88	93	82.6	72.6	56.8	89.8	74.9	76.6	70.4	109.6	120.5	103.6	95.1	118.9	113.9	121.1	91.1	137.8	126	119.9	120.6	101.6	99	103.6	120.7	125.5	115	105.9	103.5	105.3	112.9	110.6	126.4	110.3	125.6	84.1	113.5	84.7
NP_001365371.1	54.3	97.4	60	67.6	72.6	60.8	114.9	92.9	74.2	42	36.2	58.6	51.7	39.4	43.5	42	47	44.3	50.8	44.1	77.7	78.7	100.1	51.1	136.2	95.6	156.9	49.7	173.5	147.4	103.1	117	98.7	119.2	142.1	94.1	92.5	137.6	120.4	137.9	75.5	132.3	121.7	173.6	93.9	160.9	65.1	126.2	75.4
XP_024306483.1	96.1	88.1	104.5	92.1	87	62	93.5	95.2	97.3	77.4	101	75.1	97.2	74.8	70.1	61.3	85	71.2	76.7	78.3	103.3	94.4	127.1	94	98	121.3	104.2	99	120.5	103.5	105	107.8	117.8	121.1	119.4	131.1	89.9	130.8	106.4	102.9	82.6	101.7	101.6	126.3	102.9	126.1	123.4	101	97.4
NP_002101.2	71	98.6	96.8	79.7	306.5	84.4	93.7	141.4	161.5	56.6	41	72.6	53.4	46.1	37.7	41.6	58.6	29.7	46.7	49.9	62.6	219.7	87	45.6	131	151.2	92	54.4	93.9	77.2	82.4	93.4	62	179.9	74	133.7	60.4	112	88.4	116.2	57.6	89.9	95.1	149.9	82.5	132.3	65.3	101.5	129.6
XP_011530070.1	92.4	76.9	108.3	188	80.9	108.3	212	83.8	138.9	95.7	91.2	84.7	88.6	90.2	64.7	57.5	109.6	62	83.6	87.5	81.9	89	134.3	211.1	55.5	79.5	112.3	224.6	92.8	102.1	116.9	92.9	94.7	88.7	92	89.9	89.6	70.6	114.2	119.3	144.1	112.2	126.4	102.1	87.2	101.6	63.4	108.7	182.2
NP_000512.2	79.4	163.5	176.4	150.5	130.5	100	106.3	118.2	155.2	110.4	142.8	55.3	123.4	117.6	60.8	47.7	139.9	119.7	132.7	136.1	133.5	120	112.1	129.3	95	81.6	69.7	110.3	58	70.1	88.5	76.3	89.8	87.8	67.4	88	99.6	84.7	77.8	88.5	99.9	84.4	75.2	90	88.1	77.9	88.6	81.7	134.6
NP_001238968.1	82	97.4	116.1	104.1	117.4	86.7	103.9	104.5	119.1	70.8	80.4	49.5	79.7	75.5	51.1	63.5	94.4	71.9	78.3	107.7	112.1	117.1	142.5	95.1	106.1	112.7	106.4	86	121.9	117.9	108.3	106.8	103.9	137.9	120.2	118.9	106.4	115.5	113.8	125	97.6	111.3	110.8	120.2	109.8	113.6	103.9	114.4	107.1
NP_005683.2	73.8	78.8	94.1	92.9	85.4	71.8	83.6	104.8	87.5	60.8	77	68.8	73.2	70.3	51.4	49.8	72.7	83.2	81.9	75	92	97.1	113.7	81.8	114.1	86.3	94	96.4	107.2	102	107.4	112.8	103.7	131.5	107.6	113.7	93.8	127.5	94.3	160	77.7	103.9	130.7	109.1	83.1	110.4	173.7	93.9	107.4
NP_002517.1	102.9	162.3	87.9	92.7	76	127.7	81.8	90.9	86.7	87	69	65.3	116.8	61.9	46.8	63.9	90.8	46.9	65.6	69.9	119.4	145.8	109.8	122.2	134.1	113.9	148.8	101.1	96	90.7	86.1	129	145.4	84.8	74.1	119.7	170.2	81.9	134.6	91.1	223.6	141.3	81.9	91.9	168.2	130.2	61.2	123.6	75.9
NP_001353524.1	53.4	43.1	55.7	52.8	80.5	45.7	85.4	97.1	73.5	64.6	80.2	56.8	51	75.5	26.9	41.3	76.5	95.6	96.5	80.3	84.9	63.1	101.8	46.3	77.7	115.4	120.2	62.4	132.2	134.7	107.2	82.1	110.5	134.4	161.5	84.8	92.8	101.8	106.6	158.3	46	105.5	102.5	127.6	61.8	130.7	87.3	105.8	151.9
NP_001306130.1	43.7	101.5	487.4	293.2	183	74.6	114.6	359.1	102.4	48.5	87.9	36.2	111.6	23.1	37.1	21.4	43.1	42.3	35.2	22.8	68.9	139.5	54.6	37.9	23.7	49.2	37.8	954.9	44	46.2	92.2	60.2	40.7	91.7	30.3	113.1	42.5	34.2	34.9	122.1	66.9	32.9	57.4	49.1	66.7	26.7	479.7	99.8	22.6
NP_536350.2	95.1	148.4	126.1	105.7	143.4	130	97.6	129.1	111.2	67.5	83	58.8	100.4	76.7	59.4	57.9	89.5	57.7	80	70.6	110.5	131.2	125	134.9	141	133.7	112.7	83.4	111.2	99.9	99.2	111.7	113.7	98.2	114.1	114.9	108.5	114.9	123.3	104.5	150.4	125.1	100.8	115.2	128.2	129.6	101.1	112.8	84.6
XP_024308095.1	63.4	101.5	71.9	79.9	83	67.9	89	149.3	89.3	62.3	61.4	49.4	71.6	61.2	45.1	46	69.3	79.2	83.2	52.8	92.5	100	112.6	74.1	120.1	123.9	120.3	59.3	121.7	121.4	99.7	86.4	116.9	114.7	136.9	121.6	106.2	119.2	120.3	131.6	70.2	115.4	103.8	134.7	117.6	143.5	126.9	112.1	103.3
NP_004951.1	36.1	47.7	71	59.1	66.2	42.7	101.8	82.3	72	60.2	88.6	26.1	61.3	87.9	27.2	18.1	68.1	105.8	112.4	71.6	85.2	59.5	102.7	51.1	57.2	84.9	123.7	77.7	131.7	130.5	117.8	71.1	122.3	158.5	207.1	81.4	112.2	113.4	94	132.4	49.5	93.3	92	123.7	66.9	127.2	96.9	101.8	132
NP_002856.1	77.3	107.7	105.7	110.6	103.2	70.5	115.8	125.2	127.3	87.5	97.6	62.9	100.6	91.4	57.6	46.6	94.3	105.1	100.5	101.4	118.8	120.6	121.1	148	108.9	113.3	100	104	102.2	97.4	115.8	104.3	100.2	92.8	104.6	109.8	86.6	101.1	102.2	91.8	77	103.5	152.4	132.1	92	119.9	101.4	100	99.6
NP_002655.2	63.1	57.8	84	60.8	231.5	96	115.3	148.9	126.4	53.2	46.3	57	62.4	23.4	46.4	56.4	53	47.1	54.4	33.2	97.1	131	140.3	39.5	110.2	110	105.7	56.5	119.2	105.7	109.6	100.6	81.8	209.4	97.3	148.4	62.7	142.7	106.4	167.1	81	108.6	119.7	110.7	80.7	143.3	75.3	120.7	134.7
NP_919415.2	58.6	85	100.1	84.1	103.3	81.9	102	99.3	99.3	70.5	92.4	49.1	83.7	91.6	81.6	75.1	110.5	129.9	125.4	97.5	93.2	70.3	87.8	72.4	109.9	89.9	89	84.3	89.3	88.1	85.4	72.5	81	105.7	99.9	105.4	79.7	106.3	88.6	101.1	69.2	84.2	88.8	94.8	77	91.3	81.6	88	141.6
NP_055428.1	79.7	85.8	98.3	109.7	96.2	80.1	76.8	101.8	120.6	105.3	91.3	64.7	94.5	78	53.1	47	77.3	72.3	75	70.3	127.8	107.9	128.6	97.5	143.5	116.6	98	103.4	112.4	94.7	113.7	87.4	105.2	106.1	118.5	108.6	93.5	120.4	97.2	110.1	92.8	98.6	127	99.2	86.7	102.9	95.3	89.1	83.4
NP_005267.2	263.2	87.3	103.3	74.1	50.2	118	83.2	38.5	43.7	333.3	83.7	424	210.8	50.7	522.4	446.4	131.1	119.2	70.1	83.4	75.7	61.8	47.9	117.7	40.2	46.8	70.5	70.2	52.7	61.8	61.7	131.4	57.9	64.5	43.2	48.6	73.7	72.7	119.4	50.4	316.8	56.8	40.5	40.3	63.9	43.8	88.1	38.9	32
XP_024304447.1	64.7	48.1	89.2	88.4	87.2	65.8	138.7	105.6	95.2	75.9	72.5	60.5	75.1	65	59.5	51.9	76.8	69.4	74	89.3	98.9	59.9	114.3	81.1	71.2	90.9	130.9	94.7	174.7	164.8	138.6	103.3	119.2	126.1	144.6	95.8	120.7	102.1	111.8	134	64.9	112.1	130.8	128.1	76	146.8	88.4	113.7	128.7
XP_005259343.1	80.5	66	68.5	106.6	91.1	82.2	84.7	93.4	90.5	58.5	74.1	65.1	91.3	68.9	55.2	45.8	81.7	83.6	82.6	72.7	93.4	85.9	106.9	70.1	112.8	118.6	94.4	64.1	104.5	112.1	91	108.3	105.6	114.3	126	95.1	104.2	102.7	105.4	135.2	65.5	102.1	103.5	122.1	90.7	119.4	127.8	109.8	109.5
NP_001308413.1	44.5	64.4	85.5	104.4	126	48.7	99	134.6	109	64.8	97.1	33.6	60	89	42.5	24	75.9	100.3	89.1	78.2	128.6	87.6	151.2	83.3	63.7	35.1	107.7	91.3	117.5	119.2	125.9	80.7	127.9	139	119.6	127.6	80.9	135.1	91.8	140	42.1	87.4	100.4	110	75.5	120.6	109.3	97.3	111
NP_001306000.1	67.6	111.3	81.7	96.2	124.1	104	91.8	109.6	107.8	85.5	76.3	55.2	83.7	73.1	67.2	60.8	74.6	77	77.3	64	107.1	157.3	111.1	98.7	194.9	145.7	105.8	84.3	116	102.2	109.1	103.3	123.2	104.4	91.9	107.1	100.9	118.3	105.9	105.7	99.9	103.5	92.4	99.5	100	110.8	99	123.8	98.1
NP_002115.2	87.9	75.1	59.6	74.7	81.6	47.8	63.7	71.4	130.5	35.3	42.9	31.1	64.9	45.1	46.7	59.3	46.9	46.9	69.2	40.4	50.4	204.3	118.3	59.4	408.5	131.8	79.8	58.1	53.7	55.7	68.6	85.9	131.6	175.4	76.3	172.7	99.2	146.2	130.5	111.9	55	179.1	261.1	114	107.5	67.1	64.4	123.9	283.1
NP_000969.1	63.9	66.9	86.2	92.4	133.8	55.9	104.1	126.8	102.6	71.8	91	49.6	63.7	87.3	40.3	44.8	71.6	103.7	92.3	80.4	119.9	90.9	156.2	94.6	92.2	86.8	110.2	92.9	118.7	115.9	123	84.7	126.7	141.7	115.9	133.2	78.4	103.3	95.2	161	58.7	100.3	103.4	109	56.7	131.4	148	108	130.6
NP_000192.2	51.4	88.2	79.9	105.4	183.1	94.5	78.1	121.3	170.9	36	41.1	37.6	65.5	45.9	48	56.5	53.8	42.8	42.5	39.4	74.1	245.9	129.8	65.8	130.7	70.2	76.3	62.7	64.8	65.2	105.8	69.6	87	119.1	77.6	162.3	81.5	108	102.6	145	84.5	101.2	187.7	99.2	92.8	95.5	96.5	126.4	135.2
XP_005262425.1	69.4	108.2	82	77.4	95.1	62.5	101.7	108.5	101.2	49.2	47.3	60.1	60.1	47.2	40	36.6	55.3	47.2	56.3	46.9	107.5	143.3	114.9	54.5	181.3	153.9	120.6	55.7	132	130.2	112.4	108.5	116.2	111.7	139.3	120.7	95.9	142.3	116	89.2	61.6	112.6	112.8	141.5	92.8	157.8	75.4	106.6	88.5
NP_003503.1	12.6	79.3	27.1	24.5	73.9	40.6	61.5	86.3	43.8	18.6	43.2	13.3	19.7	42.5	10.3	16.2	46	51.7	64.3	35.7	79.8	65.4	79.7	18.1	104.2	239.4	140.4	25.1	121.1	133	85.7	72.3	122.1	73.2	154.2	112.9	101.9	145.2	120.8	81.5	30.4	112.6	75.1	127.9	116.1	136.4	65.2	115.5	79.4
NP_001364115.1	56.5	76.1	84.7	78.9	82.2	75.2	103.5	95.4	94.9	52.9	78.8	46.5	89.4	65.7	144	63.1	81.5	81.3	91.5	64	102.2	85.4	110.4	73.7	139.3	111	102.7	69.4	128.3	126.6	112.9	115.8	114.8	114.3	135	110.1	101.9	128.1	102.2	101.4	72.3	105.7	107.9	112.7	79.1	130.8	112.5	109.1	97.7
NP_000564.2	82.2	107.8	83.5	103	108.4	90.2	98.8	88.8	75.5	71.6	78.1	69.4	71.7	64.5	53.5	58.9	63.9	47.4	54.6	40	105.8	102	133.9	76.7	118.5	140.8	104	66.8	125.4	115.2	151.7	93.4	89.8	86.7	89.7	144.6	96.6	86.3	110.1	84.9	80.5	122.5	243.7	127.1	105	143.4	66.8	104.7	59.2
NP_053733.2	42.7	72.2	67.3	63.2	87.2	49.3	90.6	92.9	73.1	57	75.3	35	58.8	65.3	30.3	34.5	54.4	70.1	74.7	58.8	94.6	80.9	110.1	59	96.3	126.8	115.1	67.6	136.8	135.8	107.7	82	112	112	160.9	98.2	97.5	129.8	99	116.2	48.1	110.5	106.5	124.6	83.7	133.5	104.4	113.9	98.7
NP_000176.2	178.4	131.2	85.1	158.6	112.8	325.6	109.6	122.6	78	124.3	93.7	87.7	150.6	118.9	107.8	114.3	144.9	78.3	83.9	130.1	72.3	85.4	76.5	146	52.5	62.7	107.3	88.3	65.9	80.9	92.9	199.4	105	96.4	70.2	78.7	182.6	88.2	134.3	99	282.6	106.5	82.6	85.7	191.3	74.7	119	161.9	79.7
NP_001518.3	54.7	89	71.1	70.8	77.1	58.4	86.5	96.1	83.2	72.9	112.3	41.1	73.9	95.2	36.7	35.6	107.9	135.4	132.6	111.2	82.4	103.6	97.7	71.1	109.8	113.6	108	95.9	110.4	116.5	90.6	80.7	102.5	149.2	127	111.4	84.4	117.7	101.9	119.4	54.5	98.7	79.4	115.6	88.3	111.1	78.9	111.9	116.7
NP_061819.2	71.5	127	108.1	159	157.9	75.3	136	141.3	146.5	54.9	66.6	50.8	81.4	68.8	49.5	41.6	83.1	74.2	76.8	63.3	162.8	103.3	159.4	167.8	61.8	76.1	79.5	90.1	73	80.6	158.2	93.3	96.8	104	76.6	126.6	80	96.2	83	109.1	72.5	89.6	150	136.8	84.3	102.7	84	106.5	154.1
NP_005572.2	95.3	157.9	73.2	78.8	97.1	300.4	69.4	96.7	61.9	109.5	76	76.6	127.1	94.3	45.4	70.3	133.2	91.9	114	113	80.6	123.3	81.9	254.8	76.9	90.2	87.7	124.2	67.3	90.1	89.6	109.2	101.6	74.5	91.5	75.7	129.2	62.8	126	87.3	218.5	126	82.1	87.1	133.4	88.8	60.9	106.1	56.1
NP_005601.1	36.7	78.2	64.4	67.3	69.1	54	86.4	87.4	76.8	46.8	75.4	32.5	52.9	62.9	35.6	23.5	75.3	78.5	80	72.2	82.6	80.6	93.9	56.9	82.2	118.2	91.9	63.6	99.5	99.4	97.8	67	94.3	132	139.6	104.9	82.8	110.7	81.7	140.3	47.5	78.9	81.1	106.7	79.2	90.7	133.3	88.2	143.9
XP_016866097.1	86.5	115.7	102.6	95.2	85.2	103.5	99.5	108.9	102.1	76.3	91.7	72.5	103.8	118	53.6	59.7	72.6	60.5	71.2	70.8	108.2	108.8	119.2	75.6	120.1	109.2	115.9	86.5	109.5	98.1	110.1	98.6	129.8	84.2	107.9	118.8	116.9	116.1	117	87.8	95.9	110	95.4	115.3	88.4	115.8	99.6	111.3	85.2
NP_002825.3	72.6	75.3	91.8	86.4	84.1	80.7	102.6	105.9	86.7	77.3	94.1	67.1	86.6	87	69	79.6	85.2	86.2	87.6	72.4	92.9	91.2	114.3	87.7	73	92.5	102.6	83.1	110.5	121.8	98.2	101.1	102.1	128.4	110.3	126.9	88.2	118.5	90.6	94.3	81.1	80.7	106.7	92.3	87.8	100.1	102.7	101.2	107.7
NP_001258963.1	63.9	138.7	144.1	98	145.8	119.7	94	129.2	139.1	57.6	74.2	43	84.5	69.9	54.4	47.2	96.8	73.4	78.9	58	108.7	117.8	146.6	82.6	111.1	93.5	91.2	88.2	111.4	117.2	109.6	92.6	108.3	154.1	110.6	145.3	90.4	114.2	90.8	111.7	75	89.2	101.7	99.3	87.2	93.1	95.3	104.1	126.3
XP_005247870.2	88.4	65.5	100.1	85.5	76.9	72.3	91.2	89.9	91.3	84	92.1	71.4	86.7	71.2	63.2	83.3	75.1	88.5	93.5	74.7	94.2	97	107.7	131.9	125.7	120.6	94.7	136.1	132.3	107.9	100.6	102.9	94.8	114.9	99.3	106.6	79	108.1	90	130.6	65.1	89.6	87.7	95.8	88.4	93.8	130.2	97.4	115.8
NP_001138350.1	84.6	94	94.2	95	98.9	72.5	102.9	111.4	94.1	84.8	78.8	90.7	72.3	65.3	80.3	78.6	68.5	60	64.3	64.6	118.9	76.7	102.1	138.1	93.6	104.3	124.3	82	125.9	127.4	117.8	111.3	101.5	104.3	104.5	128.5	102.1	131.2	119.1	100.8	84.1	123.5	125.3	154.4	138.1	133	84.8	115.2	101.5
NP_981944.1	42.3	28.4	61.4	51.8	52.9	38.4	91.6	64.8	55.9	46.2	72.8	36.2	37.1	61.5	26.9	23.5	71.7	76.3	77.1	71.2	67.8	36.6	96.1	41.1	48.8	47.3	60.5	68.5	169.8	96.9	125.2	52	82.2	144.8	359.9	71.9	62	53.6	54.6	170	38.5	61.3	146.5	78.4	36.7	71.4	99.9	60	199.3
NP_006293.2	83.1	117.3	103.3	118	119.6	96.6	89.3	132.6	131.9	80.5	66.9	74	88	65.8	44	45.5	66.1	64.7	71.3	80.6	151.3	138.2	125.8	97.4	185.6	145.6	91.9	87.6	104	113.9	118	78.7	109.6	91.8	100.6	102.5	100.9	106.6	107	99.1	89.6	110.2	88.4	111.9	105.1	118	79.5	96.5	68.9
NP_055746.3	68.3	93.5	75	71.3	102	256.7	106.2	98.3	86.7	59.6	52.5	50.3	56.4	55	42.7	75.4	60.2	44.9	47.8	54.6	105.3	101.7	119.6	95.7	142.7	116.4	103.8	68.4	114.5	124.5	120.9	119.2	112	119.2	102.1	115.8	100.5	114	128.9	131	106.5	131	133.6	124.2	144.9	140	128.7	139.6	90.2
NP_001265432.1	63	159.7	120.8	176.3	179.9	95.8	112	175	119.9	72.6	77.7	44	82.4	70.6	44.5	45.4	70.5	61.7	67.9	51.9	182.4	328.4	208.4	149.9	270.5	119.3	82.9	105.8	86.1	84.4	171.4	71.3	135.6	88.6	88.6	98.6	64.4	108.4	110.5	105.2	70.4	122.8	81.2	93.3	79.2	101.9	75.6	112.6	91.3
NP_001370.1	91.9	69	83.6	76	62.4	44.3	92.6	89	90.1	61	47.7	56.9	72.8	60.2	64.2	32.1	39.8	61.2	66.7	44.9	95.2	116.3	141.1	59	76.5	104.2	84.4	72.2	102.5	96	113	78.4	95.8	167.4	101	120.3	89.5	110.4	84.6	187.3	41	86.7	144.6	119	71.2	113.8	189.4	95.5	131.3
NP_056195.3	81	95	82.4	79	110.9	84.2	78.3	109.9	102.5	90.5	93.9	104.1	100.6	88.2	85.3	100.9	78.1	93.6	89.7	65.5	96.5	135.5	87.4	84.9	226.7	170	110.7	83.6	117.2	98.4	89.3	94.2	97.4	88.6	101.7	94.6	73.5	101.7	100	101.9	77.8	105.2	96.7	104	94	109.2	116.5	91	91.5
XP_011514699.1	64.9	112.4	83.7	80.8	120.3	78.3	85.1	115.1	109.2	67	105.7	55.1	81.6	65.1	57.1	43.5	69.1	81.8	87.6	71.5	99.3	154.9	105.2	88.4	276.8	192.4	105.9	78.8	115.3	102.1	97.4	89.2	106.1	101.5	119.7	116.4	84.2	127.6	103.1	96.5	71	102.8	92.5	113.8	92.6	110.5	84.1	96.8	97.1
XP_011534801.1	138.8	137.8	238.9	305.6	76.5	148.7	113.2	215.2	69	76	65.3	53.7	237.6	54.8	47.3	57.1	112	64.1	78.2	117.6	90	80.3	124.2	117.1	95.9	89.1	71.2	195.2	86.5	68.1	120.4	89.2	88.9	59.9	66.4	72.1	83.7	65.7	90.3	103.1	150.9	96.8	66.2	281.2	101	108.9	214.6	146.1	33.3
NP_060405.5	96.2	47.5	56.5	77.5	66.1	69.2	98.9	81	70.9	49.5	46.3	62.9	55.8	43.9	30.6	50.5	48	27.8	35	39.3	85.3	83.6	88.5	76.5	195	138.1	151.3	42.9	141.2	101.3	110.4	99	94.6	99.3	116.3	79.5	73.9	85.5	109	67.9	75.1	142.1	93.1	152.9	99.8	186.7	53.1	119.6	51.8
NP_006261.1	129.1	98.2	110.1	106.5	124.7	144.6	99.8	127	133.5	99.6	65.5	79.7	121.1	72.7	42.6	116.6	97.7	63.5	72.9	74.3	90.5	100.5	141.8	204.4	102.5	89.7	108.2	61.9	99.7	102.4	105.7	117.4	87.8	88.2	84.5	110.9	122.3	93.3	132.5	98.1	198.5	128.5	112.6	99.2	131.6	110.4	88.9	104.8	99.2
NP_002523.2	55.4	91.9	77.3	78.5	82.2	63.5	86.6	91.2	89.9	64.3	69.3	50.6	69.7	75.5	45.2	54.3	60.8	77.3	80.2	58.4	88.8	103.5	105.5	71.2	162	147.8	103.5	82.8	127.9	116.7	91.4	84.4	108.7	121.3	132.5	119.9	82.9	124.7	95.5	111.7	69.8	96	99.7	124	107	115.1	139.5	108	98.2
NP_036249.1	34.1	55.5	57.8	66.9	71.3	60.8	83.8	85.4	75.7	42.7	66.5	26.5	53.4	70.1	30.2	29.5	80.9	75.7	82.3	72.1	74	66.7	95.7	61.9	105.5	127.3	105.8	54.7	114	112.7	100.6	73	103.2	121.9	156.5	98.3	91.7	110.8	88.1	128.6	46.9	92.7	85.8	104.2	67.1	104	146.3	105.9	131.4
NP_001350461.1	59.7	91.2	93.9	80.8	138.5	61.8	103.5	166.5	126.3	33	39	26	60.8	50.8	45.4	33.1	46.3	43.7	47.7	59.8	106.2	67.5	142.5	58.4	79.1	70.4	79.8	60.2	61.3	111.5	126	119.2	99.6	139.2	72	162.2	108.2	129.1	176	151.1	61.7	102.6	85.1	82.9	75	140.1	56.9	97.7	117.2
NP_004535.1	76.4	99.2	82.2	77.7	107	77.3	92.1	96	93.5	105.7	94.7	109.8	115.2	90.1	162.8	148.3	93	112.8	104.7	103.5	100	114.3	92.6	81.1	236.5	104.8	74.5	66.8	84.7	88.7	85.9	84.7	104.7	91.9	83.2	97.2	68.8	105.3	110.1	90.8	74.8	121.4	87.3	89.6	96.4	87.3	113.2	100.3	101.1
XP_011534817.1	90.9	98.7	72.4	77.7	84.9	120.5	86.4	98.1	97	81.1	66.2	83.2	85.1	58.6	37.7	50.6	99.1	93.9	93.8	73.6	101.5	109.7	89.3	62.1	116.3	163.5	106.2	79.7	104.6	111.3	86.4	96.8	120.3	99.5	117.6	96.8	96.3	115.9	114.5	74	107.9	115.1	92.2	138.7	130.9	128.5	73.6	110.3	78.1
NP_006347.1	73.7	112	103.2	83.4	124.9	78.1	87.1	105	109	105.8	94.2	100.3	99	84.1	132.9	190.3	107.1	100.6	104.5	99.4	82.4	156.6	79.3	75.8	239.9	207.1	104.4	63.7	85.7	88.5	88.1	65.4	97.5	87.8	94.1	105.3	66.2	96.1	108.1	95.8	70.1	118.3	86.2	84.3	97.3	91.9	105.9	94.9	107.1
NP_671492.1	66.6	62.6	76	108.9	88.9	78.3	133.1	83.4	85.5	71	75.5	67.1	87.1	81.9	57	52.8	90.2	65.6	69.2	112.5	106.5	74.6	149.6	71.8	97.6	72.1	134.5	68	98.7	105.7	118.4	85.6	152.3	110.3	78.6	86.4	99.6	84.9	95.6	86.2	73.8	114.9	227.2	96.3	52.8	136.6	102.7	107.9	114.4
NP_004939.1	56.3	44.8	44.1	60.4	34.5	62.8	58.7	47.8	48.6	58.5	666.5	47.7	47.5	606.7	36.4	30.5	424.7	549.7	535.4	613.3	61.5	73.9	47.3	59.7	30.5	67.3	46.3	191.3	48.7	48.3	50.7	56.1	67.4	43.4	50.3	51.5	55.9	50.1	41	52.9	44.4	37.3	35.2	38.5	42.4	40.9	82.9	70.3	71.1
NP_001020419.1	60.1	75.6	56.2	57.4	59.7	78.4	79.4	71.9	73.8	58.3	59.7	57.4	57.2	51.5	41.2	58.7	65.8	63.2	70.7	63.1	74.7	144.9	117.1	66.6	118.6	111	81.7	61.9	113.9	85.1	108	87.9	90.3	134	84.1	107.7	69.4	102.9	84.4	224	76.7	94.8	97.3	95.1	82.5	98.6	249.6	95.1	248.6
NP_001139786.1	68.4	70.4	72.2	66	82.4	102.9	83.1	76.3	78.7	84.9	62.9	61.1	72.4	65.3	52.9	50.1	71.7	56.8	57.8	51.5	88.9	58.8	101.8	87.3	72.8	85.3	120.1	49.3	131.6	118.2	91.2	111.6	106.7	107.9	102.4	113.9	102.3	154.4	100	81.8	104.4	128.7	125.9	117.9	146.7	145.7	68.8	104.5	85.8
NP_001128640.1	41.9	86.6	41.9	56	44.3	51.1	69.5	62	62.1	179.1	652.2	34.3	150.9	510.5	40.6	23.8	429.4	557.6	516.3	504.4	61.5	88.9	39.5	80.7	40.4	58.8	46.1	110.9	52.3	47.3	60.6	43.9	64.1	37.2	40.1	41.5	69.1	35.5	43.3	79.9	53.3	51	44.7	71.4	56.3	52.7	80.4	65.5	65.6
NP_057370.1	82.7	108.1	86.1	82.9	91.8	77.8	75	102.2	86.4	105.9	88	75.3	99.7	75.9	60.8	81.5	65.6	82.6	84.9	100.7	88.9	114.6	108.6	144	158.6	144	103.5	81.4	127.1	107.8	95.5	92.3	101	89.5	79	93.4	96.8	110.6	91.5	101.2	55.2	102.5	87.8	99.8	103.5	104.3	87.9	82.9	72.7
NP_001290182.1	71.9	83.2	67.2	77.1	64.1	61.1	79.3	83.4	116.6	289.3	126.5	66.7	121.8	66.6	57.5	45.8	87	110.4	84.7	79.1	81.6	80.1	94.6	80.6	79.2	96.1	87.5	101.5	101.8	85.1	89.9	103.8	88	86.2	98	105	81.2	100.8	86.3	89.8	76.6	93.3	147.9	106	96.8	110.4	99.4	115.4	93.2
NP_057541.2	57.5	94.4	88.5	92.6	72.1	94.3	105	101.8	91.9	60	73.3	43.4	88.8	57.9	58.5	49.3	64.4	67.2	69.2	67.4	111.6	131.1	103	89.1	151.8	123.4	114.1	73.9	141.1	128.6	137	99	106.1	99	107	103.1	105	119.4	91.2	94.3	92.2	107.6	103.4	129.5	94.9	131.6	108.7	114.4	76.6
NP_060654.1	58.6	190	102.7	85.1	112.1	71.3	100.1	115.7	139.5	83.6	130.5	43.1	93.5	130	43.7	51.7	97.3	101.3	100.9	108.7	113.1	136.5	115.9	94	143.3	125	82	100	91.5	95.6	100	83.6	90.6	104.8	83.1	110.6	80.8	100.1	85.2	99	78.2	93.7	115	102.9	83	97.5	107.1	89.2	104.5
NP_000423.2	799.9	56.9	200.6	351.5	32.1	45.4	98.9	117.5	48.5	181.3	62.3	275.2	153.6	57.1	263.6	566.7	21.9	22.7	29.5	97.2	140.8	50.7	51.6	50	42.5	42.2	70.1	62.7	80.3	109.4	75	60	99.2	48.5	44.3	47	49.1	40.4	121.9	46.6	35.6	125.5	40.4	41.7	199.4	37	24.2	23.4	18
NP_001295165.1	65.5	72.9	66.9	89.1	186	86.8	96.6	113.2	81.8	47.4	47.1	51.7	59.6	47.2	44	45.1	54.2	78.6	81	58.1	86.8	95.8	113	49.9	106.9	105.2	90.4	52.2	112.7	132.6	96.1	169.5	102.6	89.2	151.7	129.5	84.5	139.2	103.5	90.2	63.8	119.9	145.2	209.1	92	133.2	106.5	122	85
NP_001950.1	55.7	90.1	94.8	145	148.5	65.4	128.5	135.9	89.5	76.8	119.6	41.5	68.9	100.9	37.2	28.9	103.6	133.6	121.1	111	134	72.8	131.3	85	89.4	83.8	96.4	133.7	85.9	97.9	144.3	70	114.7	108.4	104.1	116	72	119.5	74.2	146	58.7	86.5	115.1	96.7	73.4	93.1	130.4	91.8	161.3
XP_005255597.1	44.8	79.1	64.1	52.9	67.9	54.8	95.1	93.1	83.4	51.4	63	40.6	52.4	51.1	55.8	95.3	55.4	51.4	54.4	53.9	86.1	93.5	98.9	42.8	84.5	103.6	142	66.7	200.2	146	105.5	90	113.4	125.1	196	135.4	88	140.3	91.4	108.1	67	97.2	86.1	123	116.7	141.7	84.2	98.5	97
NP_291029.2	73.8	70.5	69.3	84.5	112.7	73	95.8	117.1	109.9	79.3	86.7	45.8	56.6	76.9	40.8	46	72.9	101.3	96.1	92.6	109.4	92.1	121.3	86.1	119.7	104.1	76	86.3	98.5	100.2	113.3	76.9	92.5	122.3	86.9	94.4	61.6	84.6	95.7	166.9	75.6	97.3	121.8	113.8	80.3	106.5	211.4	95.9	118.6
NP_001293135.1	40.9	73.7	64	76.3	86.2	66.2	94.5	98	91.7	69.5	75.1	28.5	62.1	67.4	38.4	41.8	66.3	71.3	73.2	64.6	90.8	83.5	106.8	75.7	110	114.7	102.7	116.3	134.8	138.8	111.2	90.8	108.2	130.2	139	99.5	85.5	98.3	95.7	136	61.6	101.1	121.6	121.3	84.6	127.9	126.4	107	117.2
NP_001837.2	99	86.3	99.7	114.1	64.1	138.5	101.1	103	135.8	99.3	65.8	92.6	112.6	49.6	51	52	63	38.5	53.2	53.6	105.3	123.6	100.2	154.7	75.3	94	104	79.4	74.2	150.2	96.3	116.8	109.6	92.9	77.3	83.9	200.2	74.1	124.7	87	78.1	93.7	95	81	71.7	107.4	75.8	130.1	78.6
NP_000703.2	80.5	99.8	108.5	84.6	128.3	122.3	104.6	98.4	127.9	63.3	91.9	54.8	64.8	78.8	55.7	57.5	92.4	72.4	78.8	80.6	103.6	104.1	139.2	69.9	63	64	96.8	105.1	88.5	86.4	133.5	115	100.1	167.3	83.8	175.2	103.2	130.4	108.1	123.5	113	92.8	160.9	83.2	110.4	99.6	75.1	112.5	151
NP_057215.3	70.1	82.4	105.4	85.5	147.6	67.7	99.1	139	129.6	89.3	107.5	53.1	95.5	109.4	54.7	42.9	97.4	120.4	114.8	108.4	93.6	137	116.1	102.5	149.7	138.9	111.7	132.3	111.6	108.8	108.1	87.9	97.7	122.9	98.6	127	77.1	109.3	89.8	112.3	63.6	88.6	113.9	104.1	72.5	103.5	108.4	102.6	120.5
NP_003925.1	61.9	56.2	93.1	94.5	97.4	65.8	96.9	105.6	92.8	94.4	93.4	43.2	86.3	88.2	46.4	58.3	91	98	100.8	95.7	100.7	86.5	120.1	99	124	118.1	106.4	123.9	122.9	119.6	108.1	85.5	114.2	133.8	130.1	107.8	96.5	118.9	114.4	134.1	68.7	110.7	109.4	117.9	74	128.2	120.9	111.3	92.7
NP_000089.1	91	144.8	100.4	85.9	224.4	88.3	73.7	96.7	180.7	171.3	95.4	87.2	107.4	68.9	79	88	89.9	93.7	81.5	82.3	123.1	167	131.5	90.2	190.4	150.1	88.5	83.6	103.6	116.3	89.7	95.7	107.3	112.4	115.4	111.8	74.7	102.1	113.3	103.1	66.1	117.1	103.6	106.6	82.4	103.8	114.1	96.8	118.6
NP_002860.2	74	94.7	100.7	113.9	132.7	92.7	107.2	126.4	109.3	87.3	91.6	56.6	96.1	93.7	55	47.9	111.9	93.1	93.9	88.3	113.6	116.2	131.5	115	100.3	93.4	91.6	98.7	90.1	87.1	108	92.9	109.2	117.8	92.8	111.9	90	109.4	93.9	122.5	98.3	114.8	138.1	131.6	92.4	112	83	108.4	103.3
XP_016876283.1	58.9	63.9	62	65.7	89.3	72.3	80.9	97.4	100	64.7	81.7	48.2	65.9	88.3	41	40.9	93.3	82	87.5	103.9	99.9	99.3	90.8	64.7	119.2	120.1	108.6	89.2	130.5	109.3	104	94.9	97.2	99.3	86.5	111.7	80.8	130.9	91.2	102.6	71.6	91.6	105.4	129.2	82.5	115	86.6	93.5	94.8
NP_006829.1	65.3	83.7	82.5	73.8	88	90.6	91.3	98.8	122.8	85	109.4	53.7	62.3	72.8	36.5	37.3	87.2	91.9	86.3	80.1	90.1	86.2	122.3	63.5	86.9	112.9	116.7	119.5	114.5	108.2	122.7	84.4	108.8	117.8	101.4	128.2	85.3	118	92	101	80.5	105.5	99.9	137.5	93.6	115.4	297.9	130.6	112.2
NP_001304106.1	84.5	137.8	103.6	84.6	128.1	75.6	92.2	118.2	111.6	83.3	59.2	115.2	93.9	65.3	115.7	96.5	73.8	58.2	76.9	80.7	89.5	109.3	87.1	61.4	247.7	232.4	106	60.2	116.3	96.4	90	67.4	94.1	87.3	102.2	91.3	62.2	103.5	105.3	106.2	51.5	105.5	99.9	102.1	82.7	114	113.7	104.8	95.1
NP_001265126.1	69.6	93.1	91.1	109.7	134.6	76.7	93.9	143.7	117	72.5	82.3	54.8	75.3	69.6	43.7	41.3	78.6	93.4	92.3	70.3	161.4	94.4	137.8	95.3	131.4	108	105.4	70.4	114.6	104.9	121.1	77.9	115.5	119.5	124.9	116.9	83.9	119.6	99	93.1	69.7	113.6	87.1	120.1	91.7	114.3	81.7	122.2	94
XP_005253946.1	88.6	78	94.1	89.7	64.5	74	95.8	103.9	127.3	78.8	68.7	64.9	89.8	59.5	44	53	82.3	104.2	103.3	71	101.2	114.9	88.7	80.2	134.2	82.7	94.1	225.7	133.1	120.1	91.5	89.8	86.5	212	154.5	142.6	88.7	115	98.5	160.6	79.5	77	64.5	73.2	77	98.8	79.1	128	111.5
NP_001092281.1	100.4	110.7	105.2	108.8	84.8	140.7	123.1	104.2	115.2	103.9	130.8	54.3	123.8	143	81.6	57.4	116	160.9	157.4	143.1	104.6	97.4	117.6	101.9	64.4	85.4	90.1	108.3	79.6	74.9	99.2	88.9	93.6	78.6	79.1	111	105.9	89	105.8	86.9	131.8	105.9	169.8	120.8	111.7	122.5	70.2	104	105.5
NP_006612.2	65.2	101.3	82.6	72.8	93.1	54.3	109	93	87.9	79.5	100.4	48.5	71.2	100.5	62	42.7	100.3	106.4	116.7	97.9	97.6	90.8	109.9	83.5	121.9	107.4	104.1	87.4	97.5	104.8	98.7	86.1	93.5	98.5	112	107.2	78	91.6	94.8	95.3	67	96.5	112.6	117.2	84.1	121.8	104.8	96.2	126.6
NP_001010972.1	69.6	56	101.9	117.9	204.2	110	142.4	134.6	125.7	65.6	77.8	49.2	61.8	77.3	62.1	69.1	99.1	75.1	81.6	83.2	97.2	60.9	129	94.7	59.4	66.7	126.6	94.1	98.3	99.5	134.3	97.5	98.1	114.5	98.6	85	104.8	70.7	120.5	111	105.9	132.6	128.9	106.8	76.4	138.3	79.4	120	124.6
NP_055227.1	47.9	64.2	85.2	71.3	92.7	64.2	92	105.1	83.6	52.6	107.6	36.1	59	72.9	50.8	50.8	73.7	72	76.5	67	78.8	108.5	120.1	54.7	89	71.1	103.6	90.2	118.2	111.7	113.9	78	94.6	160.8	92	135.2	71.4	113.7	92.6	180	59.7	94.1	176.4	99.7	74.8	112.5	179.7	102.9	175.2
NP_001356065.1	99.6	100.5	94.1	80	73.9	83.8	74.2	77.8	98.2	290.4	261.3	93.9	159.3	232.3	65	78.6	255	370.8	377.5	281.4	76.8	107.9	87.9	112.6	114.6	67.5	65.6	133.5	96.3	95.3	75.8	74	83.9	78.6	93.8	93.7	81	88.2	87.9	95.2	97	95.6	64	83.1	79.4	91.7	94.7	73.9	87.5
NP_055661.3	68.3	95.7	94.1	94.7	92.3	67.6	87.4	110.6	122.3	62	68.5	61.9	81.1	62.3	77.2	60.7	75.6	66.9	77	65.1	104.1	107.6	121.8	87.4	144.7	123.5	97.3	83.3	121.2	107.9	105.9	99.7	105.7	118.7	113.9	112.3	89	118.4	91.2	118.7	70.3	95.9	111.7	114.3	95.1	116.7	103.6	144.8	96.9
NP_001307072.1	39.7	85.4	63.7	66.4	86.9	117.3	79.8	114.3	80.5	34.7	33.5	32.2	82.8	54.2	41.9	45.3	52.8	37.3	49	79.9	101.1	92.6	102.4	55.5	241.4	140.4	135.1	34	103.7	149.6	107.9	103.4	145.5	107.1	127.9	114.7	112.8	137.3	138.9	84.8	108.3	131.3	81.8	123.6	133.1	169.9	65.7	104.6	75.4
XP_011515270.2	81.3	91.3	79.6	89.4	84.4	133.3	99.7	106.1	103	62	80.9	71.3	85.9	88.6	71.9	70.6	87.4	97.4	100.5	91.8	77.4	91	104.1	96.3	72.8	102.1	96.4	75.7	85.5	94.2	91.6	118.5	112	95.8	121.1	99.1	117.5	107.6	105.6	95.5	104.9	92.1	106.7	96.4	114.4	100.8	95	105.6	90
NP_003745.1	61.2	107.7	87.6	87	119.8	68.4	98.9	112.6	104.6	84.7	105.9	47.2	79.3	99.2	61.2	36.6	92.8	101.3	94.8	90.8	104.2	129.1	126.8	83.1	123.6	120.2	105.7	143.2	126.9	114.3	125	97.2	114.1	125.4	113.5	123.8	87.3	114.5	97.7	140.1	76.4	113.7	117.4	128.5	111.2	125.7	126	94.1	110
NP_777568.1	46.5	39.5	54.1	54.7	81.9	57.4	83.3	83.5	70.1	48.1	50.8	46.8	37.5	40.2	33	39.4	48.5	41	46.2	55.7	63.5	45.4	86	45.1	81.7	75.8	185.2	46.1	182.1	121.4	96.3	90.7	97.9	116.1	210.5	47.8	70.9	78.6	89.8	84	66.7	133.8	86.4	89.5	55.9	167.3	50.5	110.7	61.9
NP_006784.1	64.2	97.7	80.7	100.3	134.1	82.9	78.8	108.8	135.5	69.3	65	87.4	84.1	75.1	90.3	96.1	84.7	60.5	88.2	75	89.3	128.3	95	75.2	160.4	242.2	85.3	55.1	101.2	85.1	88.5	71.7	95.9	95.8	97.2	96.2	64.1	93.5	97.4	105.5	68.9	103.6	74.7	84.8	97	85.6	95.3	86.9	117.4
NP_001598.1	85.6	91.5	89	94.4	131.5	150	84.8	104.7	155.2	122.1	98	76.3	96.4	52.8	52.5	73.8	83.4	98.5	70.9	89.8	117.7	76.5	92.9	83.3	159.4	117.4	87.6	98.8	106.4	87.6	94.9	108.4	83.4	106	151.2	101	100.5	111.4	100.8	111.3	121.2	89.9	87.5	117.6	135.1	95.4	89	91.8	109.2
XP_024303906.1	128.2	94.4	103.8	91.8	84.7	133.3	127.5	96.5	70.5	101.1	119.4	105.9	112	135.7	87.6	91.8	115.9	184.8	177.4	192.2	95.2	94.2	105.6	143.7	54.1	61.8	113.4	146.4	96.1	114.9	121.9	102.2	90.3	85.3	87.2	77.8	91.6	71	126	90.7	164.2	112.6	116.1	92.7	124	102.9	62.8	92.7	124.6
NP_005787.1	75.1	97.6	91.6	93	105.9	90	96.4	89.2	92.2	75.2	97.3	70.2	79.3	94.9	66.7	82.5	95.8	92.7	85.2	84.7	92.2	87.2	102.3	91.8	81.6	95.5	103.3	76	125.9	115.4	111.5	110.3	109.5	98.5	123.5	120.8	104.8	127.7	107	108.6	110.4	116.2	129.4	129.9	134.5	118.5	90	96.7	96.6
NP_005198.1	90.6	75.4	92.8	94.2	95.6	88.6	114.3	90.1	95.1	98.4	95.8	77.9	87	71.7	45.8	57.7	91.3	82.7	80.8	92.8	90.8	91.7	106.5	108.9	89.8	107.5	106.7	85.9	114.3	109.2	104.9	105.4	117.3	105.3	118.6	113.4	142	116.8	101	110.2	101.5	110.4	107.6	110.1	115.9	115.1	102.4	107.1	87.8
NP_001295093.1	76.8	99.1	76.7	78.7	109.4	75.1	76.6	99.9	106.2	84	81.4	67.7	78.9	75.8	53.2	65.2	82.1	74.1	83.4	74.5	109.3	155.3	103.9	92.8	176	172.5	98.6	86	138.9	106.6	100.3	99.3	100	113.8	114.7	114.2	76.9	135.4	103.5	143.9	69.1	87.9	101.3	91	92.1	97.3	167.1	91.6	97.6
NP_038470.1	74.3	101.4	95.1	96.3	88.7	82	89.7	99.1	109.9	83.4	96.7	78.3	94.5	76.2	63	77.6	81.6	82.7	101	83.2	96.5	157.4	100.7	114.8	177.5	170.9	85.1	82.9	90.5	79.3	90.6	82.4	106.9	116.5	93.9	108.4	82	107.9	91.7	104.6	72.3	94.2	101.5	97	80.9	91.5	81.3	97.1	94.7
XP_011523281.1	65	79	95.2	96.3	96.3	79.8	95.1	109.1	107.1	76.3	83	54.2	98.9	94.7	127.5	79.5	107.6	75.9	79.9	82.8	110.2	87.8	103.1	82.1	88	114.2	106.7	98.9	130.6	119.4	110.9	89.5	103	110.4	124	110.5	88.6	117.8	93.5	107.5	67.8	95.4	107.6	104.2	80.2	108.8	107.8	103.8	110.2
XP_006715894.1	70.7	101.8	104.4	110.4	87.2	198	97.7	85.3	135.6	91.5	111	48.2	89.2	102	46.2	56.9	114.6	97.3	92.3	80.9	82	168.6	134.3	121.6	126.1	113.7	68.2	103.2	87.4	69.5	89.9	72.9	81.1	147.9	92.9	132.1	58.8	101.7	104.7	124.1	221.1	121.9	106.6	112.2	140.2	91.5	124.5	94	104
NP_077727.3	167.1	90	89.2	155	72.5	492	69.2	111.1	52.5	105.6	172.2	107.1	122.7	282	266.3	110.7	209	181.6	179.4	287.9	76.4	55.1	57.6	214.8	58.2	53.7	133.6	39	30.8	38.9	78.3	116.8	82.4	40.3	40.1	42	193	47.7	105.4	65.2	435.3	128	53.4	52.4	182.9	50.3	37.7	91.7	28.6
NP_758962.1	50.9	74.1	131.1	99.1	72.6	106	64.5	96.1	291.1	41.5	62.1	40.2	61.6	41.5	37	71.2	57.4	73.3	68.4	64.8	70.5	194.2	171.4	50.4	81.4	65.4	62	75.2	88.3	88.2	89.2	56	74.2	101.6	81.7	151.4	88.2	88.7	97.6	225.1	92.8	88.4	168	112	81.7	83.2	123.6	105.8	109
NP_002804.2	81.1	114	88.1	84.7	103.5	102.7	87.6	83.9	86.2	68.7	93.8	70.5	70.3	89	70.9	88.1	91.1	85.6	81	87.7	112.3	89.9	107.6	74.3	89.5	103	96.5	80.7	107.6	102.6	108.5	107.8	106.6	89.2	105.2	102	113.5	104.8	99.2	100.9	118.2	97.1	106.8	100.4	95.4	105.6	115.8	99.6	113.2
NP_073745.2	78.2	116.1	61.8	108.7	67.5	138.5	94.4	115.6	110	61.8	57.1	67.3	76.6	54.2	33	71.2	45.2	48.8	55	29.3	113.3	259.4	100.3	99.1	129.8	122.9	107.7	64.4	77.2	144.7	99.4	121.2	87.9	68.9	75.6	105.1	143.9	80.3	157.8	64.6	116.6	127.5	168.3	92.4	132.9	98.9	95.8	144.4	96.9
NP_002863.1	34.7	74.9	62.8	59.2	129.6	47.3	90.6	164.6	78.1	21.3	27.7	27.5	32.7	24.7	27.9	31.1	42.7	32.1	38.8	47.3	110.3	67.4	114.4	29.6	175.8	130.3	158.7	34.3	176.3	142.8	121.6	96.1	109.7	109.6	138.7	127	90	175.2	127.8	95.2	46.4	113.5	140.2	211.6	94.7	171.8	86.2	113.3	74.1
XP_011523721.1	146.2	118.8	88.1	85.3	79.8	357.8	91.2	64.8	66.4	90.3	61.3	98.7	109.2	72.6	55	64.3	115.2	76.6	56.9	57.1	77.7	123.8	69.2	257.4	64.3	76	81.4	64.2	66.2	90.1	76.9	240.5	83.6	65.8	75.8	78.3	95.5	102.9	241.3	65.7	408.4	94.1	78.2	71	166.6	88.6	135.7	98.8	40.2
NP_003739.2	137.9	91.3	146.8	92.7	106.1	90.9	85.6	91.7	105.7	161.1	207.2	175.2	210.1	116.1	221.6	140.7	115.6	162.7	145.4	133.6	93.6	101.9	76.6	107.9	93.7	83	84.9	110.5	70.9	79	84.5	79	76.8	79.9	68.4	99.5	57.8	81.3	106.1	78	97.9	105.2	75.9	77.2	123.7	80.3	70.6	69.3	75.9
NP_878256.1	73.6	95.4	93.7	92.5	101.3	77.5	105.5	100.1	132.2	69.4	71.3	69.2	87.5	54.2	94	65.4	66.1	66.6	71.5	78.2	124.3	110.6	104.5	82.5	109.8	99.7	108	80.7	103.3	102.7	101.9	89.8	92.3	108.8	86.8	117.1	75.6	106.5	89.7	101.3	77.4	100	128.4	117	89.9	112.4	97.6	94.6	90.5
NP_689953.1	85.5	117	103.8	87.7	102.4	87.2	94.8	104.6	120.4	91.5	82.9	110.2	111.7	72.9	102.3	118.4	99	81.1	80.8	95.9	92	124.1	93.9	105.2	133	128.2	107.9	67.3	126.9	106.2	92.5	88.7	107.4	85.4	107.2	87	100.2	98.6	120.4	93.7	95.4	125.2	96.1	90.6	118.9	97.9	99.6	123.1	100.2
NP_004452.1	67.8	50.8	76.9	88.2	97.4	87.3	81.8	109.9	105	78.9	96.5	47.1	81.9	83.7	59.4	58.3	97.3	92.3	87.2	82.1	113.4	113.4	114.6	98.3	164.5	125.1	94.1	93.5	117.3	111.8	110	94.4	114.7	133.6	104.1	101.4	99.6	108.8	97.8	127	92.8	99	89.7	105.6	94.9	105.1	162.1	100.2	90.4
NP_005442.2	110.5	78.7	97.6	175.7	75.8	179.4	154	78.7	115.9	103.2	72.5	166	122.5	88.2	181.4	206.9	81.5	65.3	71	65.5	71.4	69.8	72.2	283.3	54.8	62.8	96.1	104.6	71.8	82.3	98.5	94.1	71.1	59.2	60.9	71.6	93.2	60.5	110.5	98.4	212.8	108	99.9	95.9	103	77.6	83.2	91.8	122.3
NP_036450.1	54.7	79	88.2	91.5	141.7	82.9	88.5	109.9	112.5	132.9	119.3	52.4	94.1	117.6	54.5	56.9	117.8	100.6	100.4	97.4	98.3	148.1	102.1	66.9	217.6	175.7	81.7	90.9	80.5	88.2	93.5	65.4	95.5	119	82	100.4	77.4	106.1	82.5	147.2	49.9	86.8	102.9	89.9	64.1	87.3	121.7	83.1	105.6
NP_004306.3	59.4	111.3	170.9	119.8	132.3	74.6	77.7	131.7	180.7	158	148.2	46.9	102.7	116.2	44.5	43.3	123.3	111.8	124.9	164	82.3	170.6	105	115	160.6	101.4	68.7	75.9	74	98.8	102.5	80.3	96.8	118.3	80.8	112.9	89.8	91.9	78.3	99	71.7	107.1	84.2	94.7	82.9	91.7	87.2	101.3	159.6
XP_005254991.1	184.4	54	82	35	74.9	164.6	65.9	60.2	63.3	109.6	67.2	176.5	74	60.7	16.5	55.9	121	93.1	47.3	33.1	99.6	58.6	37.7	305.4	55.4	70	73.9	50.3	62.5	79	65.8	363.5	50	31.4	42.3	35.3	102.4	101.2	211.5	76.2	522.9	78.6	60.7	68.3	77.8	75.2	140.3	70.1	43
NP_001278357.1	63.4	86.2	95.6	89.6	111.7	71.5	100.6	96.5	101.7	53.9	85.6	57.3	66.8	52.3	34.2	34.8	68.3	55.3	59.4	50.5	90.5	99.5	115.8	64.6	110.6	93.3	117.1	93.1	134.7	126.4	101.2	102.4	107.7	143.6	133.2	120.8	98.2	127.5	97.2	139.9	67.5	115.4	120.8	139.5	102.6	164.9	95.4	99.2	115.6
NP_001344.2	180	98.5	71.7	52.6	53.6	79.1	97.9	45.2	46.7	365.3	314.6	130.5	216.6	299.2	82.9	40.6	412	315.7	264.8	407.9	68	48	22.4	149.5	35.7	45.8	65.9	220	43	50.6	53.5	137.2	51.1	22.3	33.2	30.7	103.4	67.9	86.8	67	354.5	54.7	42.1	51.8	71.3	62.6	86.9	63.6	66.7
NP_003121.1	85.2	113.2	80.3	93.1	94.6	151.8	87.5	110.5	114	77.4	69.9	75.3	79.9	72.8	41.8	46.4	80.5	80.3	91.3	71	86.9	136.1	104.3	87.1	152.1	124.5	96.2	60.7	101.4	107.8	97.4	114.5	110.6	101.6	85.1	113.8	106.7	111.6	108.5	111.2	102.3	108.5	167.9	93.5	111.5	111.6	110.9	128.7	92.8
NP_006136.1	87.7	89.6	77.8	110.8	89.9	61.9	95.1	111.5	83.3	99.4	140.2	58.9	82.4	176.4	56.5	44.1	120.4	163.5	147.8	134.6	88.9	79.4	100.9	84.6	77	76.8	94	148.3	103.5	103.4	108	105.7	102.9	129.3	101	107.2	107.1	118.3	94.3	124.6	70.9	85.9	118.9	92.7	92.7	111.2	114.3	105.1	104.4
XP_011511125.1	102.4	67.3	112.1	154.6	87.6	147.7	126.3	106	107.1	120.8	112.9	63.5	114.3	122.7	73.6	119.7	121.1	87.2	90	88.1	95.2	68.3	109.9	307.3	67.6	76.3	113.8	116.1	105.7	109.2	118.8	120.8	88.4	86.8	86.6	88.4	120.1	74.8	108.9	96.9	149.9	118.5	98.6	108.8	65.8	111.8	78.5	96.2	103.8
XP_011519299.1	66.5	73	83	86.3	92.5	72	101.3	113.4	92.2	70.2	105.5	50.2	78.4	88.7	54.6	150.9	71.9	108.1	105.4	100.6	115.7	86.1	113.1	84.1	74.8	84.4	99.2	113.7	101.5	110.4	119	96	102	123.6	102.6	109.7	111.2	100.7	84	79.5	82.2	92.1	91.6	92.8	76.3	99.9	116.9	94.2	109.1
NP_001273196.1	68.7	95.8	84	86.9	104.5	92.3	91.6	121.4	107.7	71.1	69	52.8	74.4	57.6	66.2	44.8	69.7	68.5	70.5	68.9	110	132	109.2	66	168.6	141.7	91.4	110.4	108.3	111.9	99.9	90	96.9	111.1	104.8	99.5	84.7	114.7	111.2	170.5	85.3	109.1	106.5	114.8	91.8	112.9	113.1	107.8	104.4
XP_011533256.1	83.9	122.5	82.2	79.1	81.5	88.3	90.1	88.4	87.8	106.5	116.5	80.4	78.3	97.7	85.2	135	118.2	120.6	118.3	123.9	87	64.5	82.2	96.9	71	89.2	98.9	79.9	125.5	102.8	71.3	121.7	85.2	102	128.3	105.9	100	99.2	94	88.4	122	95.2	99.9	102.4	127.1	97.6	101.4	97.6	113.5
NP_001369586.1	77.3	136.1	116.1	109.5	94.8	94.8	101	112.4	112.7	251.9	92.6	67.7	135.2	81.6	58.9	51.6	81.2	108.2	99.3	91.2	89.3	132	96.1	94.2	131.4	92.9	89.8	122.3	92.7	94	93.4	82.6	97.7	102.7	97.8	99.7	101.8	97.3	100.7	119.7	92.1	100.5	111.7	101.9	88.2	107.7	119.2	103.7	91.9
NP_055291.2	367.8	85.2	212.1	196.3	41.2	67.6	311.2	63.1	67.7	99	108.6	317.6	169.3	61.4	392.2	520.6	32.9	24.2	33.4	121.1	104.1	91.3	85.4	76.2	37.1	54.4	87	51.9	71.5	66.4	77.1	69.5	75.7	73.1	63.1	58.4	75.9	63.7	84.6	45.7	68.2	73.3	75.6	53.6	99.7	45.4	33.9	55.2	52.5
NP_005316.1	143.7	52.3	102.9	78	70	66	101	79.2	78.9	179.6	233.5	184.8	122.2	191.8	27.4	18.4	175.1	329.5	266.3	147	88.2	55	155.4	73.2	28.9	45.2	76.5	210.4	42.5	81.1	118.5	53.3	156.8	145.3	87.3	88.8	104.1	68.8	94.7	61.6	70.1	72.3	63	104.7	42.5	74.6	63	63	101.7
NP_001308123.1	68	66.3	75.5	79.5	86.4	61.1	83.9	78.6	81.5	68.6	76.1	71.4	70.8	69.4	38.7	31	84.6	90.5	84.8	70	75.5	102	88.1	64.3	106.5	116.9	106.2	74.4	117.4	110.6	92.2	79.3	101	135.9	141.1	111.8	98.5	118.2	80.7	166.2	48.2	95.4	101.8	110.4	87.6	112	103.8	96.2	127.8
NP_001180414.1	92.6	78	121.8	132.1	113.7	149.9	108.7	104.9	142.5	84.5	85.6	63.2	104.8	97.5	70.5	75.1	113.7	73.5	87.8	87.6	81	101.2	104.3	120.1	76.4	79.6	94.3	77.7	82.1	94.8	97.5	109.6	87.1	111.1	93.5	111.7	98.5	93.1	104.4	109.4	178.1	97.4	110.6	101.8	108.2	82.2	89.4	101.1	143.8
NP_001137467.1	37.2	54	57	62.9	67.4	75	89.2	97.4	105.4	26.9	30.4	31.2	47.5	34.1	38.2	42.9	50.3	38.6	43.5	31.6	88.1	108.7	98.5	50.8	188.9	116	142.8	38.8	175.7	108	107.2	103.7	97.6	89.7	120.7	137.6	84	164.9	90.2	109.2	77.3	140.5	174.8	172	118.8	128	124.4	119	99.9
XP_016880467.1	76.4	96.8	82.9	86.4	90.2	73.4	80.5	86.6	93	70.7	74.4	74.1	71.2	60.6	54.6	57	55.8	61.6	60.8	42.9	108.3	101.8	105.7	71.1	96.8	143	102.1	89.7	115.2	118.3	111.6	109.5	114.6	114.2	123.9	101.5	118.7	113.9	101.6	123.5	61.2	90.9	98.4	110.5	93.7	116.1	111.6	99.6	107.5
NP_001004.2	48.8	55	97.6	104.2	131.1	71	104.9	134.3	101.5	66.8	91.8	31.5	71.7	92.2	37	39.7	78.6	110.2	99.9	90.9	112.3	156.4	162.5	100.7	125.3	102.4	103.8	103.6	131.5	112.3	133.4	83.5	125.6	141.6	111.5	135.4	75.3	139.3	102.3	154	67.6	100	107.2	117.7	85.2	129.9	186.9	115.8	127
NP_009106.1	96.1	175	102.7	93.3	125.6	112.8	80.4	105	99.7	152.6	109.9	76.2	122	101.8	85.2	69	120.4	106.8	112.8	99.1	86.1	157.6	84.7	169.6	153.7	112.5	108.1	105.4	79.2	86.6	87.5	90.4	82.1	86.6	84.1	94	84.5	69.4	114.5	102.5	127.8	104.2	96.9	93.8	109.8	92.4	103.2	95.6	96.2
NP_055083.1	61.3	62.2	75.2	64.2	88.5	71.3	95.8	89.4	75.9	57.2	78.8	63.7	67.3	95.3	71.9	63	81.7	84.8	97.2	87.7	67.8	83.4	89.9	68.9	113.4	87.5	101.8	56	117.9	92.6	90	80.1	88.6	177.3	144.4	98.6	74.6	83.5	84.1	110.2	69.1	96	110.2	142	85.9	108.3	131.8	94.8	158.1
XP_011513778.1	63.6	53.7	81.8	105.9	133.6	85.7	101.8	122	181.4	49.1	52.9	42.7	48.8	46	45.5	48.1	70.5	45.2	58.5	62.6	98.3	141.2	164.5	51.9	109.1	77.4	95.5	75.1	103.3	110.9	112.2	75.9	102.1	211.8	104.7	83.2	75.7	72.4	115.4	160.8	86.5	117.4	122.6	129.8	83.8	117.4	85.6	116.6	156.2
NP_008937.1	55.8	77.6	77.3	71.3	78.7	63.3	84.3	92.8	77	62.1	83.9	44.1	64.1	66.9	60.4	63.9	74	73.8	80.1	64.8	95.4	96.2	105.3	59.6	87.5	115.5	111.2	69.2	142.1	142.8	102.7	88.7	106.6	126.7	158.5	114.7	88.6	133.2	103.2	135.6	66	105.9	101.2	112	85	115.5	131.7	110.8	108.3
NP_005773.3	45.5	42.6	56.4	51	74.4	75.5	83.1	76.1	76.9	65.1	83	37.3	46.3	49.7	26.7	46.2	52.9	54.1	57.8	46.1	102.5	48.6	123.4	48.6	37.3	101.4	147	97	163.9	176.4	134.2	107	104.6	149.9	180.3	56.7	84.9	66.2	104.8	151.8	76.8	101.6	124.7	69.1	63.4	142.5	89.4	92.4	86.1
NP_078889.1	62.6	60.3	71.1	67.3	90	69	111.8	119	92.7	77.2	85.5	52	53.2	87.4	47.8	76.5	80.2	77.5	80.6	50	104.2	121.4	122.2	57.6	125.9	132.2	141.1	87.2	159.9	164	141.3	114.9	112.9	100.2	159.7	115.8	104.9	124.3	105.2	103.7	79.7	124.6	186.5	172.7	83.7	168	201.1	113.1	112
NP_002892.1	91.2	179.2	120.3	166.8	136.2	111.1	132.5	125.4	125.5	89.4	76.1	66.3	92	83.1	52.7	82.6	88.3	59.2	70.3	109.1	121.5	167.4	130.4	174.8	131.1	90.2	97.3	112.9	72.1	82.2	106.9	96.8	95.9	107.5	72.1	119.5	79.9	93.2	133.9	102.9	91.7	109.9	115.3	91.9	104.4	107	63.1	106.3	126.1
XP_011531375.1	72.4	71.5	92.4	97.5	93.5	77.3	94.2	106.8	96.1	53.6	71	48.9	79.4	90.4	56.7	46.9	78.8	73.9	79.7	72.6	93.8	70	105.3	71.8	105.2	111	104.3	71.8	109.4	105.9	103.2	106.6	109.4	114.7	111.5	98	100.4	107.6	107	105.3	74.3	107	117.1	123.2	84.6	128.8	79.8	103.6	90.7
NP_036613.2	55.7	57.7	45.7	49.3	73.6	68.1	76.7	89.4	63.4	39.7	39.1	46	40.9	74.8	34.8	39	41.6	42.9	51.4	53.7	94	75.7	116.5	38.1	133.4	125.7	107.1	45.2	146.6	132.5	98	88.8	115.7	167.5	176.3	92.7	91.8	131.6	96.5	163.7	49.3	104.9	95	145.5	74.1	133.2	134.7	104.9	82
NP_006861.1	80.2	80	87.6	99.5	84.6	105.2	117.1	97.3	93	124.4	189	63.6	119.4	208.3	83.5	53.4	170.8	213.9	200.8	219.9	95.2	77.8	98	257.3	58.4	74.2	79.5	179	56.7	65.7	101	114.8	86.6	97	68.1	91.7	89.6	86.4	85.7	99.7	167.9	84	78.9	79.1	68.8	78.9	91.7	83.7	117.5
NP_054727.1	87.5	112.7	111	98	101.9	87.8	94.7	104.8	134.2	111.2	82.3	78.6	96.1	89.9	53.9	47.2	74.4	76.7	77.8	80	127.1	113.9	113.1	93.1	99.7	108	97.5	80.5	107.7	107.7	109.2	112.2	101	119.3	101.7	111.8	110.1	109.2	88.6	109.4	110.4	109.5	118.7	112.1	108.8	106.9	99.8	99.8	97.6
NP_002298.1	40	60.4	31.2	42.6	33.6	52.5	58.6	44.2	50.7	117	461.3	32.1	118.1	652.3	18.9	21	493.3	540.7	462.5	537.6	61.8	94.2	34.3	61.7	35.7	71.9	50.8	296.2	57.2	55.6	67.3	61.1	62.8	32.7	34.3	36.5	43.9	29.2	39	52.3	39.1	42.8	35.5	43.2	45.2	38.9	84.6	59.4	78
NP_000362.1	137.4	106.4	135.1	170.1	126.4	171.8	111.7	113.2	80.7	115.5	105.5	75.3	99	116.3	121.3	98.6	161	114.5	86.8	132.1	75.6	61.7	59.6	102.1	51.8	115.3	116.4	116.5	50.3	86.4	84.4	132	64.7	89	57.3	60.5	213.8	93.5	112.4	103	248.7	103	74.3	83.9	174.1	73.9	121.3	127.6	97.3
NP_009200.2	76.6	88.8	91.8	88.3	88.4	88.2	90.9	87.3	109.9	80.6	89.8	64.2	95.1	118.5	73	65.3	112.4	127.5	114.4	196.3	97.6	100.8	94.7	99.4	126.6	123.3	104.1	80.4	120.6	107	97.9	102.6	95.7	91.3	100	106.8	101.8	96.9	98.7	102.3	108.5	101.7	102.1	95.2	94.3	97.9	93.5	105.9	102.5
NP_079477.2	61.3	56.9	100.9	95.4	198.3	82.8	139.9	170.7	191.4	42.3	48.2	38.2	52.6	40.9	40	41.7	53.6	56.4	61.9	51.1	107.2	83.6	107.3	47.3	92.8	109.6	113.1	68.3	115.7	117.3	124	95.5	103.3	115.6	82.1	97.9	83.2	89.9	101.4	114.5	70.7	114.5	138.5	129.3	76.7	133.4	75.5	130.2	145.4
XP_011517567.1	168.2	103.2	89.1	74.8	81.2	72.2	92	95.4	87.1	94.4	82.4	110.1	86.8	119.5	114.9	75.1	60.5	81.3	75.6	73	129.6	131.4	116.1	74.7	94.1	103.5	115.1	125.6	142.5	158.2	119.4	126.6	117.8	130.3	148.2	116.7	93.9	118.9	89.4	121.8	62.5	97.9	103	113.5	98.2	115.2	115.9	101.7	85
NP_001123996.1	72.7	119.5	95.3	88.6	108.9	80.7	103.6	111.8	112.6	90.4	94.7	60	80.5	78.4	62.2	34.3	83.3	68.7	67	67.8	109.3	130.4	116.2	78.8	102	101.6	109.7	99.2	124.1	123.1	111.5	99.2	104.2	125.2	109.1	119.7	82.3	125.9	90	121.3	77.6	98	131.8	118.1	102.1	120.3	108.4	92.5	91.6
NP_000230.1	33.4	401.6	131.5	75.6	72.5	46.2	48.9	101.4	121.1	28.1	34.1	49.1	213.8	184.7	105	12.3	20.9	31.7	18.1	15.5	33.9	63	96.6	2441.9	20.2	25.3	24.7	41.9	22.2	34.6	46.3	38.6	62.2	66.8	57.7	75.1	59.6	55.5	29	55.6	29.8	24.4	36.1	31.6	27.2	20.1	77.4	86.5	61.5
NP_005130.1	55.4	374.4	171.1	132.1	50.1	136.7	65.5	129.9	86.5	89.9	110.6	76.3	121.3	107.2	46.1	39.7	82.7	90.7	101.5	66.3	67.5	134.8	71.8	397	67.3	65.3	57.2	228.3	46	67.3	77.9	72.5	77.9	69.5	70.1	110.2	77	76.3	67.2	56.1	105.2	72.1	89.4	56.7	80.7	53.9	226.1	106.1	87
NP_001018080.1	77.9	116.9	95.5	87.1	223.1	103	114.4	154.7	164.8	84.6	95.4	54.4	86.4	80.7	47.7	46.9	92.5	79.4	82.8	78	85.8	119.5	111.6	118.4	65	75	99.2	111.7	107.5	99.2	103.7	86.6	85	189.6	139.1	139.8	86.7	123.1	90.1	110.5	107.2	93.2	152.7	102.1	90	110.5	101.1	105.5	129.9
NP_002408.3	63.1	38.1	42.6	62.2	39.6	46.5	85.6	68.3	75	42.8	51	51.7	39.6	49.4	39	30.7	42	71.8	72.6	62.2	71.6	46.5	140.3	51.5	39.6	66.6	45.7	72	67	53.1	104	43.4	82.7	232	74.6	47.6	54.3	51.4	50.8	302.4	51.5	56.3	79.4	60.6	44.5	60.8	149	79.8	196.3
NP_002792.1	58.8	82.9	69.9	76.4	88.3	52.8	88.8	91.1	130.1	46.5	50.1	55.1	61.6	59.5	52	46.8	67	52.4	60	61.6	114.7	114.5	116.4	60.1	133.9	117.9	113.8	76	140.6	129.6	117.3	85.1	106.2	136.5	129.1	146.1	98.4	135.9	104.8	124.9	62.8	112.2	146.9	134.2	96	142.4	82.8	134.2	109.3
NP_003016.1	74.3	58.7	104.7	103.5	126.8	72.6	125.4	102.8	84.2	108.1	193.3	55.1	87.6	174	59.4	42.4	170.3	166.5	151.4	153.1	101.9	66.5	108	76.5	80.5	93.8	119.6	163.7	93.2	94.8	119.7	86.6	91.8	87	75	107.2	87.1	98.2	92.4	88.5	95.1	104.7	135.2	114.8	70.3	107.7	107.4	99.5	114.5
[truncated: 2,271 more rows]
[truncated: 16 more columns]
