# Supplementary material for: Proteotranscriptomics of ocular adnexal B-cell lymphoma reveals an oncogenic role of alternative splicing and identifies a diagnostic marker
Source: J Exp Clin Cancer Res. 2022 Jul 30;41:234. doi: 10.1186/s13046-022-02445-8 (PMC9338531; doi:10.1186/s13046-022-02445-8)
Supplement: Supplementary file 10 — Additional file 10: Table S3. Transcriptomic FPKM value of patients. [file 13046_2022_2445_MOESM10_ESM.csv]

ENSEMBL	C.IOI.11	C.IOI.13	C.IOI.2	C.IOI.3	C.IOI.4	C.IOI.7	C.IOI.8	C.IOI.9	C.LP.1	C.LP.2	C.LP.3	C.N.1	C.N.12	C.N.3	C.N.5	C.N.6	C.N.7	L.DB.1	L.DB.2	L.DB.3	L.DB.4	L.DB.5	L.DB.7	L.DB.8	L.MCL.1	L.MCL.2	L.M.11	L.M.13	L.M.14	L.M.15	L.M.16	L.M.17	L.M.18	L.M.2	L.M.20	L.M.21	L.M.22	L.M.23	L.M.24	L.M.25	L.M.27	L.M.28	L.M.3	L.M.4	L.M.6	L.M.8	L.M.9	L.SLL.1
ENSG00000127720	1.63685	1.85033	1.34323	1.6811	1.70323	2.09266	1.23327	1.87961	1.7811	1.34328	1.93393	1.75915	1.90739	2.11063	2.02954	2.13879	2.30902	1.31648	2.06364	1.8016	1.15335	1.65536	1.82086	2.3848	2.19025	2.56146	2.04694	2.06989	1.61908	2.10673	1.75701	1.95825	1.6475	2.21261	1.94178	2.12893	1.53972	1.94057	2.08146	1.88837	1.62314	2.41332	2.28984	2.35961	1.02512	2.16892	2.64111	2.32095
ENSG00000261140	0.65474	1.05733	2.12088	2.15689	0.92603	0.26158	0.40546	0.57393	1.32206	0.63213	0.38045	1.08255	0.14532	0.45329	1.32003	0.12674	0	0	0.25399	0.86974	0.48562	1.74906	0.65469	0.82353	1.93258	1.20539	0.39618	0.40388	1.9048	0.25929	0.42168	0.46533	0.5021	0.63217	0.51781	0.78607	1.44915	1.04367	1.10195	1.57113	1.77691	1.37904	0.24425	0.50676	4.73134	1.0038	1.27282	0.39788
ENSG00000051596	4.75202	2.7407	2.93201	10.8444	5.52167	4.86802	4.09617	7.00348	4.92067	5.88196	7.70377	10.63271	4.05672	3.53997	7.77324	7.21081	9.68862	9.13746	10.98951	15.17829	6.10022	14.36513	11.98795	22.07642	12.29662	7.05013	8.82992	8.26779	8.57508	6.23849	6.24062	7.01022	11.01251	9.86555	7.82952	12.97421	3.9875	6.2603	6.13589	13.99272	7.43124	8.70736	5.12988	6.34893	3.81549	5.20387	5.56648	6.80504
ENSG00000236118	0	0	0	1.03623	0	0.21364	0	0	0.71984	0	0	0	0	0	0	0	0	0	0	0	0	0	0	0.2242	1.26271	3.9379	0.64714	1.09953	0.62228	0.63531	1.3776	0.25336	1.02519	0.61958	0.63436	1.07	1.18356	0.85239	1.19999	0	2.00942	0.90104	0.99743	0.20694	2.06091	2.5766	0.83164	0.64991
ENSG00000135541	2.42354	6.45785	2.3559	2.34148	7.35904	3.11717	2.99309	2.45728	3.23763	3.91976	2.4206	4.16058	3.31796	2.17501	3.80031	2.6665	3.24669	1.67792	2.50436	2.27334	4.7115	2.59548	2.88249	1.25927	2.4864	6.29227	2.72266	2.96013	4.41253	2.94629	3.93553	2.58445	2.1643	1.91334	3.60401	4.24842	2.75845	4.31992	3.40231	2.17941	2.29909	3.50483	2.0413	5.34413	17.19717	2.80521	2.60402	5.41268
ENSG00000143376	2.98889	2.19264	2.82727	2.31397	2.85236	1.85369	2.29046	2.09976	2.07387	1.6946	2.17701	2.94701	3.87587	3.3554	3.10723	3.86418	2.94591	2.23334	2.14519	2.30018	1.95409	3.68889	2.44561	2.17904	2.96551	2.61143	1.58513	2.31481	2.35087	2.7348	2.76432	2.80758	2.90646	3.07688	3.16452	2.5981	2.47181	3.19271	2.72405	2.72534	2.23007	2.731	2.99883	3.07614	1.43817	2.82802	3.17093	3.23118
ENSG00000256006	11.3532	3.59492	1.92293	5.39222	8.5459	10.8949	7.35235	1.17081	5.7436	2.14925	5.82082	4.49861	6.42335	6.16473	6.50773	2.15463	5.84236	1.54014	4.96544	9.92746	15.89195	9.98215	7.51259	10.73332	3.5044	6.65979	4.49005	3.89071	6.6922	4.84871	1.91163	2.90054	1.92052	2.57927	3.96122	2.00447	5.41983	2.88313	2.7059	4.1091	1.39419	5.15761	2.69896	6.03046	24.12981	2.92535	1.0819	4.9602
ENSG00000274372	1.22664	0.6878	0.22074	1.58465	1.2392	0.91887	1.37153	0.89603	2.06403	0.9869	1.38591	0.46947	1.02098	0	1.03043	0.29681	0.44712	0	0.69393	2.23077	0.47385	0.87772	3.96072	0.42857	0.30172	0.70571	0.30926	0.84073	0.59476	0.30361	0.87779	0.96864	1.3718	0.19739	0.60631	0.51134	1.24435	0.10184	0.28673	0	0.32009	0.4306	0.09533	0	0.49245	0.22388	1.78845	0.10353
ENSG00000100218	0.04935	0.06641	0.02664	0.31078	0.29912	0.09858	0	0.06488	0.27679	0.02382	0.14337	0.13599	0.05477	0	0.14923	0.07164	0.24283	0.02134	0.98107	0.18729	0.04575	1.6949	0.43176	0.33621	0.24276	0.53942	0.1493	0.17757	0.02393	0.04886	0.10594	0.05845	0.21287	0.07147	0.14635	0.19748	0.27305	0.12291	0.16149	0.09109	0.05151	0.02598	0.13807	0.23871	0.59433	0.10808	0.26381	0.02499
ENSG00000172172	3.35584	2.15234	2.96047	4.23383	4.11153	3.56576	2.97723	3.81785	3.63636	3.41919	5.8222	5.98143	6.06976	3.18837	4.41931	4.90667	4.20063	8.36071	6.45358	11.89651	7.97017	6.60774	6.55054	10.26798	4.45388	2.9905	4.27723	3.75842	2.6173	3.61933	2.51387	3.77203	5.2975	3.39185	3.59983	4.57185	2.95522	2.70308	4.53976	6.06261	2.96626	4.60184	3.67576	3.75791	1.78867	2.11113	5.34396	2.99386
ENSG00000276645	0.34844	0.70335	0	0.5064	0.70401	0.87005	2.15775	0.15271	0.39087	0	0.8436	0.64012	2.32014	0.30154	0.52686	0.33725	0.57153	0	0	1.32244	1.29217	0.16622	1.74205	1.09565	0.34282	0.80185	0.1757	0	0.84474	2.41477	0	0.61909	0.83501	0.50464	0.86114	0.69721	1.7352	1.73566	0.48869	0	0.3637	1.10083	0.64992	0.33711	17.62525	0.95392	0.16934	0.17645
ENSG00000132604	4.19164	2.9931	4.89542	14.62892	4.7747	5.73524	4.32626	4.06794	8.61253	4.64568	10.52117	4.6164	4.60437	4.30296	5.24941	5.64053	5.77636	6.63039	7.54939	8.5327	6.17625	8.80415	7.87212	7.77832	7.83792	5.32752	9.44661	10.32276	11.81085	9.1256	7.4951	10.74068	9.84004	10.74774	8.83717	9.61762	5.63274	9.54506	8.5984	10.88536	7.96928	10.48396	8.03782	6.58995	2.06054	8.26707	9.3127	9.06466
ENSG00000225937	0.00848	0.03995	0	0.01643	0.01285	0.04235	0	0.01115	0.00476	0.00819	0.01232	0.07401	0.11765	0.09541	0.00855	0.04104	0.00927	0.00733	0	0.00402	0.01573	0	0.0053	0	0.01669	0.00976	0.01711	0.03052	0.06168	0.02099	0.03641	0.03014	0.02845	0.02047	0.01258	0.03394	0.01877	0.00422	0.04361	0.01565	0.00885	0.09825	0.02373	0.08616	0.24515	0.00464	0.00412	0.00859
ENSG00000142185	2.88648	1.19429	6.54313	6.72254	1.71159	1.43256	6.89282	6.01119	1.80001	0.60583	3.05582	1.46568	0.11938	0.34134	1.12052	0.84161	1.09789	4.49637	13.78791	11.21889	0.76461	10.0748	12.71707	15.64427	5.85635	10.58277	1.06676	2.97679	3.81625	6.79826	0.83714	2.04931	2.13963	6.3097	2.84464	2.18833	7.55932	1.27709	6.05161	3.68165	1.71233	4.60692	4.23028	1.57844	0.53982	5.97831	2.97995	1.41633
ENSG00000131724	29.58517	9.00991	12.3504	11.61522	16.44407	17.54856	13.94804	31.79016	18.79938	14.9189	14.126	18.37392	22.48895	21.08197	21.17573	25.29526	19.739	28.01099	5.74634	10.33116	26.01435	5.86297	19.29699	12.95446	6.07329	10.94654	17.60796	12.8619	14.69171	17.28587	4.27953	8.23986	16.65735	13.24739	18.83665	9.82063	2.67768	15.53164	12.3531	12.66284	5.55348	12.91439	10.48794	22.45165	4.37118	6.74463	12.45424	9.89987
ENSG00000162676	3.53239	1.27418	2.41823	3.44017	0.86455	2.10962	3.04445	4.66053	4.06469	0.63286	6.36569	0.33451	0.06062	0.17333	0.58735	0.17623	0.5376	1.05502	3.00191	2.69515	0.2701	3.70019	5.43929	0.85883	1.43319	2.26271	3.61748	4.62376	2.57797	4.43463	2.61901	3.5371	4.32858	3.14693	4.15802	6.64919	1.57172	6.2946	6.63975	10.23417	2.45176	4.56374	3.03966	1.10982	0.2193	2.03383	2.40699	3.70673
ENSG00000259444	0	0	1.34506	2.41393	0.62923	0.31105	0.32143	0	0.87338	0	2.56357	0.14303	0	0.26951	0	0	0.51083	0.80797	0.15101	0.59099	0	0	0.19463	0	0.76602	1.43335	0.94221	1.12061	3.77506	4.93322	3.00859	4.61108	3.88083	1.35312	1.69327	2.33682	0	1.08591	1.01916	2.15568	0.81268	6.55937	1.16177	0.6026	0	0.68208	0.90812	2.99644
ENSG00000224647	0.13946	0.06256	0	0.13512	0.09392	0.18572	0.09596	0	0.05215	0	0.22509	0.0427	0.05159	0.24137	0.32802	0.13498	0.25416	0	0.09016	0.39696	0.0431	0.22175	0.34861	0.04872	0.09147	0.05349	0.09376	0.04779	0.13524	0.18409	0.0499	0.38543	0.08912	0.17953	0.13786	0.27904	0.15433	0.13893	0.26079	0.12871	0.63078	0	0.04335	0.04497	0.89577	0.35634	0.2711	0.09416
ENSG00000258527	0.60636	0.51	0.4092	0.51406	0.84228	0	0.23469	0.13288	0.51015	0.14635	0.29361	0.20887	0.33646	0.32796	0.91686	0.29344	0.4973	0.1311	0	0.07192	0.07027	0.07231	0.18947	0.15889	0.14915	0.43606	0.22932	0.38962	0.0735	0.15008	0.24408	0.08978	0.07266	0.14636	0.14986	0.07583	0.58715	0.15102	0	0.55963	0.07912	0.15964	0.14138	0.21999	0	0.166	0.58938	0.46059
ENSG00000213417	0	0.10587	0	0	0	0.07858	0	0	0	0	0	0	0	0	2.22055	0.07615	0.77427	0	0	0	0	0	0	0	0	0	0	0	0	0	0	0	0	0	0	0	0	0	0	0	0	0	0	0	0	0	0	0
ENSG00000280286	0.52878	1.18601	1.71288	3.58638	2.1368	0.3521	1.6373	0	3.75681	0.6807	1.36559	1.45716	0	0.45761	1.59913	0.68241	1.73472	0	0.51282	0	0	3.19514	1.10155	2.77126	2.08106	0.40563	0.88879	2.53698	4.27323	1.22155	4.16242	1.87905	0.33792	3.57392	2.09097	1.41077	1.56049	3.51204	2.80174	1.46409	0.73594	1.48499	0.98631	0.85265	0	5.4046	2.05593	4.82002
ENSG00000112812	0.28405	5.1987	1.71755	1.05683	2.47934	0.48798	0.7857	2.87833	1.44027	4.50855	0.80325	1.3359	0	0.0295	1.51187	0.43989	1.0064	1.2086	1.17902	0.86246	0	0.62873	0.59646	1.5482	1.29676	0.05229	1.23752	1.19148	2.35792	1.50736	1.86601	0.63255	0.44655	0.73502	0.51668	0.28419	0.93047	0.24903	0.97738	0.63967	2.54987	0.94528	1.15502	0.62658	0.05474	0.89585	0.02209	0.81704
ENSG00000128595	45.81083	15.38557	25.14711	21.88501	17.59927	31.49191	21.24819	28.89214	17.35777	30.74796	20.65575	21.56324	23.17071	27.29721	18.94998	28.38873	20.02073	55.61145	13.54147	17.92482	117.9965	14.64889	25.79815	25.32771	9.52811	6.95099	18.25019	27.62123	22.10971	18.33606	9.55605	13.18136	23.67098	15.89945	18.07302	11.86248	10.86366	15.86427	15.60754	23.36537	15.58439	14.88624	18.24857	36.15683	9.89232	11.8526	36.01679	10.17045
ENSG00000136531	0.0279	0.05462	0.08765	0.02212	0.05125	0.04307	0.05236	0.04002	0.01707	0.11755	0.03194	0.13747	0.2055	0.15586	0.20201	0.2357	0.13592	0.97619	2.64943	2.60179	0.01176	2.69841	0.00951	3.62126	0.03244	0	0.11	0.02608	0.03198	0.02009	0.00545	0.00901	0.00729	0.06368	0.02006	0.03553	0.02526	0.02527	0.58109	0.02341	0.08473	0.22439	0.00946	0.66507	0.05499	0.03889	1.51882	0.01028
ENSG00000260658	0.07393	0	0	0.07163	0.44812	0.07384	0	0.0648	0	0	0	0.47536	0	0	0.2981	0	0.40422	0	0	0	0	0	0	0	0	0	0.07456	0.45604	0	0	0	0	0	0	0	0.07397	0	0	0	0	0	0	0	0.07153	0.53424	0.08096	0	0
ENSG00000175220	16.61755	7.48502	13.65015	16.30948	14.36407	17.54633	11.926	11.94842	12.10527	11.33556	13.10584	12.16099	6.0966	7.34717	16.19858	9.49681	17.12231	21.30674	15.31798	14.56878	21.48926	14.99471	10.84418	13.69206	11.21461	10.82798	8.75956	13.51044	10.62611	13.19468	11.3836	13.74488	20.14382	14.65496	15.72098	14.00975	9.74225	14.77985	13.60582	16.46653	11.02882	13.72589	12.44761	22.38684	5.61378	14.91628	16.12382	12.84348
ENSG00000176115	0	0.07763	0	0	0.05827	0	0	0	0	0.27845	0	0.31791	0	0.49918	0.11629	0.11166	0	0	0	0	0.58827	0	0	0	0	0	0	0	0	0	0	0	0	0.05569	0	0	0	0.05747	0	0	0	0	0	0.22323	0	0.06317	0	0
ENSG00000186479	0.70001	0.11083	0.90405	0.30588	0.26346	1.13787	0.6375	0.84221	0.04619	0.27829	0.03988	0.7943	0.10663	0.30883	0.1522	0.22585	0.15009	0.08309	0.07987	0.06512	0.43267	0.02619	0.03431	0.07193	0.02701	0.01579	0.16611	0.73379	0.5058	0.78817	0.0442	0.43897	0.10526	0.19879	0.32565	0.06866	0.06076	0.47861	0.12834	0.12668	0.12894	0.20237	0.28162	2.21767	0.33062	0.27056	0.05337	0.11121
ENSG00000168283	7.95696	13.50298	18.259	13.21629	9.89567	13.69422	15.51248	14.34328	9.9807	9.57904	15.13983	7.81166	12.42816	9.03551	9.73275	10.25501	9.86742	13.87176	9.3362	11.63771	15.41773	8.27428	11.62935	11.3997	19.84114	15.67913	18.80885	15.09133	14.61596	19.14559	20.30579	25.59895	16.69409	21.05634	17.35521	20.20384	12.68822	19.05602	15.54902	14.14345	21.00563	17.04004	22.82524	19.17091	4.46202	18.37991	15.95949	21.63249
ENSG00000228175	0.1649	0.55477	0.44512	0.15977	2.33221	0.3294	0.68077	0.43363	0.46245	0.55721	0.23954	1.21175	1.73851	1.85513	0.83113	2.15463	0.72128	0.99824	0.47975	0.39115	0.15288	0.47197	1.44275	0.34568	0.32448	0.47434	0.3326	0.16953	0.71959	0.24488	0.177	0.48831	0.55323	0.07961	0.48904	0.49493	0.54746	0.24642	0.23127	0.76094	0.34424	0.6078	0.46136	0.07977	0	0.18058	0.88155	0.25051
ENSG00000034510	1832.96586	249.99547	764.00239	838.66826	554.07761	1525.39771	1312.49932	1114.91098	1748.55982	510.68515	1890.47406	550.43198	485.08331	310.20172	547.86799	266.24491	408.00799	1728.32301	1235.13677	1472.89391	1658.83007	1181.80059	1218.67608	1104.53044	1013.19505	1815.43292	1609.73889	860.37689	869.01556	1335.90662	632.29819	740.51424	1077.73445	879.86497	858.81067	1171.28265	907.62262	1043.1978	1070.39698	751.90356	423.10581	724.35251	681.47926	707.54101	841.23532	919.62723	514.26079	735.53352
ENSG00000231351	1.90432	1.6017	1.54215	0.80723	1.20239	1.30765	1.47411	0.62598	2.40326	4.4815	2.65106	1.96789	1.0567	0.824	2.15961	1.38238	1.56182	1.64688	1.73139	1.24224	0.88277	2.15751	0.44629	1.12277	0.93682	1.36949	3.00078	1.22364	2.53923	2.59238	1.91636	1.55078	2.39589	2.87295	0.5883	1.42893	2.23916	1.77862	1.89187	1.31817	1.24235	1.37877	2.10901	2.87875	0.57338	0.65169	1.61964	0.96436
ENSG00000100652	0.32267	0.39476	0.22171	0.34106	0.17781	0.17579	0.03028	0.05143	0.06581	0.16993	0.25567	0.29639	0.19533	0.07616	0.41398	0.05678	0.2887	0.05074	0.14224	0.13917	0.21757	0.22389	0.10999	0.12299	0.43292	0.54004	0.355	0.06032	0.39825	0.23234	0.28339	0.24322	0.22495	0.31155	0.49298	0.32283	0.48694	0.55526	0.24685	0.16244	0.21433	0.27803	0.32829	0.31218	1.13053	0.64246	0.25661	0.56448
ENSG00000258472	1.96117	2.23705	2.03692	2.02686	4.43424	2.61176	2.96876	1.44077	5.55239	1.62296	4.64869	2.64213	1.55463	0.87284	4.76354	1.69933	2.94115	1.38914	4.96316	6.61039	2.51092	5.48851	6.32664	3.50434	3.12407	7.13515	2.09085	1.97786	2.86182	4.36409	5.8944	4.00444	3.13322	2.93955	3.06509	4.50352	8.0613	2.86562	3.51029	2.93051	4.0552	5.70429	2.21225	2.45759	7.46839	8.46788	4.06671	3.55641
ENSG00000174684	8.61546	6.05081	7.298	5.4807	8.0883	9.79305	7.57479	7.37405	6.18278	13.97531	6.99509	15.18812	24.88523	17.89895	12.80795	21.75951	14.05253	6.49745	5.26073	5.55988	7.90693	3.98532	5.36614	3.83107	5.96506	2.93727	7.13815	6.1734	6.52633	10.25288	6.66349	6.87211	6.17309	6.83408	7.28391	5.22401	6.64519	9.68143	6.91645	5.62225	5.51082	6.20148	7.54799	28.76671	4.68156	7.27455	10.31983	6.19916
ENSG00000237472	0	0	0	0	0	0	0	0	0	0	0	0	0	0	0	0	0	0	0.18273	1.43022	0	19.59412	4.23908	0.59248	0	0.4336	0	0	0	0	0	0	0	0.18192	0	0	0	0	0	0	0	0	0	0	0	0	0	0.19083
ENSG00000251152	0.04487	0.04025	0.04844	0.10143	1.37487	0.02987	0.04631	0.03933	0.03355	0	0.01448	0.01374	0	0.01294	0	0.01448	0.06542	0	0.07252	0.01419	0.02773	0.02854	0.05608	0.03135	0.01471	0.05162	0.27148	0.04613	0	0.10364	0.04816	0.21258	0.01434	0.11552	0.04435	0.02992	0.01655	0.0596	0.09788	0.02761	0.01561	0.04725	0	0.01447	0.03602	0.08189	0.40703	0.39382
ENSG00000222460	0.37566	0.25277	1.21686	0.90994	1.13852	0	1.16316	0	0.42141	0	0.5457	0.34506	0	0.32509	0.75736	0.36359	0.82158	0.64975	0.36431	0.35644	0.17414	0	0.46954	0.59062	0.55441	1.08061	0	1.15863	0.91073	0.37192	1.61294	1.11242	0.72019	0.72542	0.55705	0.18792	0.83145	1.12276	0.52687	0.86676	1.37241	0.59342	0.87586	0.18172	1.3573	1.64551	0.36514	0.95117
ENSG00000131652	9.43587	8.82785	7.08306	12.93089	16.68191	9.4891	8.20468	10.65057	15.07996	8.57967	15.92901	12.91205	7.45937	4.83794	17.72071	8.28839	17.24438	26.74436	21.05961	30.20142	14.86	17.91238	20.72022	14.12417	13.70321	22.16074	12.41645	10.09961	10.4039	12.47726	13.28507	11.48307	9.85039	12.32435	11.43643	15.8418	18.3098	12.36239	12.20678	15.12083	8.66871	9.25647	10.69873	8.28493	12.14274	18.54294	10.42813	9.42583
ENSG00000107185	3.91072	3.31909	3.77574	4.44381	4.82968	3.25643	3.18197	4.27947	3.73319	4.00402	3.28832	4.86464	2.42782	4.24686	5.35562	4.7253	5.01539	5.2228	5.19335	3.55837	5.9985	4.73034	2.98772	5.98481	4.58734	4.2277	4.05468	4.30715	5.44699	4.3819	4.37008	7.10349	3.99972	5.79847	5.38573	3.94641	3.95395	5.05735	4.89653	6.78989	5.45744	4.67885	5.93166	3.97152	2.38043	4.66181	8.5877	5.57765
ENSG00000256967	2.70193	0.41163	1.87156	3.01306	4.53217	2.4441	1.47328	1.51937	1.31533	1.03361	1.62924	1.12387	0.56577	0.44118	3.39176	1.727	2.78738	2.02804	1.43377	1.11255	1.98511	2.67509	1.21068	2.08397	2.60824	3.7542	2.10793	2.98748	5.33926	2.97787	5.03445	5.73666	2.78548	2.75648	5.09012	2.75424	1.74894	2.89498	3.24136	2.9642	3.51208	4.99296	2.3297	0.83848	0.85959	3.62877	3.5678	2.42674
ENSG00000248449	0.06276	0.25338	0.04518	0.50675	0.19021	0.12537	0.04319	0.05502	0.04694	0.0202	0.08104	0.03843	0.09287	0.09052	0.14762	0.06075	0.11439	0.18092	0.22318	0	0.05819	0.11976	0.15689	0.17543	0.37051	0.4333	0.33757	0.15056	0.14201	0.08285	0.02246	0.22303	0.92249	0.0606	0.06204	0.48141	0.20837	0.12505	0.3521	0.27032	0.06551	0.13219	0.15609	0.26313	0.30236	0.16037	0.26436	0.50853
ENSG00000119314	14.15999	7.94229	15.42326	19.7065	12.69102	12.67843	14.42649	12.48255	12.06265	4.81762	15.18259	8.64439	2.7203	3.80058	11.32508	7.04682	12.99533	34.07477	20.2554	20.75898	14.2373	29.27418	14.31578	28.20811	20.72193	14.14413	14.91299	21.7804	16.61096	18.72818	15.99823	23.11526	23.18884	22.47668	20.85664	23.37051	10.56798	22.70497	22.17559	25.80745	20.10314	21.90342	22.73783	8.47666	3.56719	13.79679	16.87656	23.0526
ENSG00000232952	0.20272	0.04547	0.21888	0.26188	0.27306	0.06749	0.17435	0.23693	0.1516	0.26095	0.1636	0.27931	0.22497	0.17543	0.06812	0.35971	0.11084	0.26297	0.22936	0.28852	0.15662	0.58021	0.33783	0.63744	0.59835	0.1555	0.3748	0.38209	0.62251	0.23415	0.2176	0.48024	0.4858	0.35884	0.4342	0.27042	0.11217	0.26928	0.28431	0.49891	0.28213	0.42697	0.37811	0.29419	0.08138	0.29599	0.59112	0.61594
ENSG00000225877	0	0.64778	0	0	0.03242	0.25641	0.03312	0.02813	0	0.24786	0	0.11791	0	0.05554	0	0.03106	0.07018	0	0	0	0.08926	0	0.04011	0	0	0.03692	0	0	0	0	0	0	0	0	0.03172	0.03211	0	0	0	0	0	0	0	0.09314	0.30919	0.03514	0	0
ENSG00000230830	0	0	0	0	0	0	0	0	0	0	0	0	0.36921	2.11131	0.11179	0.21467	0	0	0	0	0	0	0	0	0	0	0	0	0	0	0	0	0	0	0	0	0	0	0	0	0	0	0	0.21458	0	0	0	0.11232
ENSG00000196652	2.06438	1.5894	1.85395	3.0195	2.18579	2.27999	2.11019	2.23586	2.40485	1.38942	2.32602	2.58	1.78435	1.88958	2.21107	2.45919	2.11636	3.14144	3.36881	3.42783	3.16536	3.26681	3.98207	4.48365	3.33963	2.80931	2.5023	3.17335	2.63716	2.90853	2.49292	3.70318	4.05287	2.82694	2.95326	3.24701	2.47129	2.97622	3.35935	3.66399	2.71425	4.07632	3.63767	2.43896	1.62565	2.90192	3.86848	2.85478
ENSG00000100568	10.67337	10.14389	10.14572	8.83247	8.65343	8.7006	11.11258	11.431	6.94165	10.57547	7.95347	9.53708	9.77112	9.9645	10.68605	10.6522	9.41221	11.53806	7.87403	9.53621	15.04546	7.87505	10.17425	8.58644	10.27667	5.73441	7.84266	8.19788	9.46445	8.66546	7.85712	8.7933	9.88291	9.6138	8.36517	10.29417	7.42259	10.4576	8.65952	9.8891	8.52915	9.74234	10.26406	13.54074	3.52631	9.0277	10.87919	8.25479
ENSG00000201231	0.42628	0	2.30138	0.82604	0	0	0.43997	0	0	0	1.23847	0	0	0	0	0	0	0	0.82681	0	0	0.4067	0	2.23404	0	0.49049	2.14949	1.31476	0	0.42203	0.45757	0.50493	0.40862	0.41159	2.10703	0.42648	0	0.42468	2.39147	5.11452	0.88991	0	0.79511	0	0	1.40043	0	1.29522
ENSG00000108468	13.27883	7.59859	15.85158	14.07322	15.51951	17.77462	15.01149	14.7631	13.95674	15.75281	16.36692	18.13512	17.71859	14.91195	20.4123	21.20084	19.29	33.47442	24.35831	18.01242	17.92515	30.74336	19.32297	30.65301	30.24848	28.25071	14.68758	16.25411	15.59604	15.72972	18.0156	15.98255	22.7513	20.98009	15.89879	20.70704	13.81173	20.52265	17.95035	25.5531	16.88881	25.0567	23.42449	24.90295	7.36323	14.56278	19.15249	16.64354
ENSG00000236377	0	0.31596	0.12676	0.11374	0.23719	0	0.36349	0	0.13169	0.34002	0	0	0	0	0.35501	0.11362	0.12837	0.10152	0.11385	0.22277	0.10884	0.112	0	0.12305	0	0	0	0.12069	0	0	0.25202	0	0	0.11335	0	0	0	0.11695	0.21953	0.10835	0	0	0	0	0.28277	0	0	0
ENSG00000248165	0.10187	0.82257	0.76999	0.59223	0	0.2035	0	0	0.22856	0.19671	0.19732	0.09358	0	0.17632	0.10269	0	0.2228	0.0881	1.38315	0.48331	0	0.97194	0.382	1.81525	0.10023	0	1.95203	0.3142	2.37099	0.20172	0	0	0	0	0	0.20384	0.11274	0.20298	0.57152	0	0.53168	0.10728	0	0.29568	0	0.11156	0.99021	0.30953
ENSG00000260105	0.3414	0.02552	0.1024	0.03675	0.36406	0.58726	0.33279	0.08313	0.02128	0.18312	0.0551	0.19164	0.44203	0.3611	0.28679	0.34879	0.18666	0	0	0.018	0.63304	0.03619	0.21336	0.01988	0	0.17459	0.07651	0.0585	0.18393	0.20656	0.02036	0.04493	0.19999	0.07325	0.24375	0	0.06297	0.09448	0.0532	0.08752	0.0198	0.05992	0.10613	0.93585	0.27412	0.31155	0.12905	0.15368
ENSG00000228135	0.17835	0	0	0.1152	0.12012	0	0.06136	0	0.06669	0	0.05757	0.16383	0.06598	0	0.17979	0	0.19503	0	0	0.16923	0	0.45376	0.59447	0.12463	0.29247	0.41044	0.05996	0.12224	0.17296	0.05886	0	0.07042	0	0.1148	0.11754	0.2974	0.13158	0	0	0.05487	0.06206	0.12522	0	0	0.28641	0.19531	0.11557	0.06021
ENSG00000130349	3.77872	5.28379	4.08009	4.5765	5.51736	5.51385	4.41804	3.93336	6.2921	5.41535	8.60543	8.35203	14.1533	6.02923	7.52901	7.94336	5.81079	4.85075	6.72797	5.85427	5.66556	4.59092	6.30969	4.1773	6.65144	7.0654	5.71622	4.30977	4.89541	6.37157	6.30599	5.97954	3.96177	5.24469	4.75697	6.4978	3.75705	6.02921	5.13414	5.34022	4.62219	5.59608	3.99215	5.91219	4.40879	5.85142	3.73033	5.94998
ENSG00000113163	3.21436	1.77932	3.45284	3.2974	3.32763	3.12114	3.18078	3.68903	2.84375	1.73725	3.03268	4.04229	2.83542	3.52444	3.19014	3.73337	3.73603	3.39596	4.28064	3.11593	3.13065	4.64748	2.84549	3.84849	4.52867	2.60806	3.86326	3.71348	3.96228	3.92054	4.16174	5.03601	5.16182	5.18649	4.83523	4.20057	2.33602	6.10424	4.5764	4.7099	5.41673	3.90857	4.11344	4.12615	1.94763	4.83002	6.36471	4.32281
ENSG00000232977	0.11042	2.42707	0.07948	0.12482	0.24169	0.07352	0.05698	0.27424	0.06193	1.59911	0.10693	0.33809	0.63314	0.39815	2.31894	0.71249	1.65021	0.19098	0.39265	0.03492	0.03412	0.36872	0.046	1.02235	0	2.26578	0.03712	0.07568	0.10708	0.05466	0.05926	0.19619	0.05292	0.12438	0.21832	0.09206	0.10183	0.09167	0.72271	0.06794	0.01921	0.07752	0.34327	0.28488	0	0.14107	0	0.0932
ENSG00000182333	0.0256	0	0	0	0.05172	0	0	0	0	0	0	0	0.02841	0	0	0	0.02799	0.02214	0	0	0.02373	0	0	0	0	0	0.02582	0	0	0	0	0	0	0	0.02531	0	0	0	0	0	0	0	0	0.04953	0.18498	0.78491	0.07465	0.02593
ENSG00000224855	0.36281	0.16275	0.52233	0.23435	0.85522	0.24158	0.6241	0.53004	0.27133	0	0	0.44435	0.13421	0.31397	0.12191	0.58526	0.39674	0.10459	0.23457	0.45899	0.56061	0.46152	0.30232	0.25352	0.47595	0	0.12196	0.62167	1.17277	0.59866	0.25963	0.71625	0.69556	1.40121	0.83688	0.84696	0	0.60242	1.47001	1.67423	1.13611	0.12736	0.33836	0.46801	2.91306	0.79461	1.17551	1.95976
ENSG00000155760	3.48887	13.60322	2.57309	3.15401	18.47273	7.21829	3.42408	16.82031	2.46357	18.37583	3.45418	15.29403	8.83279	10.01479	20.85059	13.32645	23.70856	3.65029	1.04224	1.09361	5.25626	1.78319	1.82997	1.71417	1.74698	1.97137	4.33531	4.21138	6.05676	6.56905	1.77219	4.00345	8.122	4.18071	4.98874	2.13485	1.62024	12.3671	2.51944	2.42936	1.98344	4.88799	6.44949	13.44145	1.088	3.633	4.3904	3.77019
ENSG00000125266	7.06556	1.12811	3.34904	4.8501	43.10586	12.65492	6.19242	4.49288	1.85388	2.3124	2.64424	40.67886	6.37934	8.70542	18.57875	9.85233	15.8587	26.15035	1.08009	1.89759	29.47796	1.42818	2.64939	2.77405	1.83808	0.84055	4.42027	5.92205	5.30726	5.35906	2.4681	4.78038	20.98447	5.51545	6.4284	4.8045	1.20601	4.09224	4.2438	4.89629	2.63754	4.70415	4.92536	6.34921	2.16346	3.2261	3.48045	2.64411
ENSG00000227666	0.19021	0	0	0	0.57646	0	0.39263	0.66692	0	0.18364	0	0.87358	0.21109	0.65842	0	0.1841	0.208	0	1.10677	0.36095	0.17634	0.54441	0	0.79747	1.12285	0	0.19182	0	0	0.18831	1.22502	0.2253	0.36465	0.55095	0.37607	0	0.21049	0	0.17785	0.70219	0.59562	0	0.35478	0.18402	0	0.41658	0	0
ENSG00000107404	10.29069	22.41641	9.01847	9.52785	18.0061	11.71071	11.90612	12.4878	12.23335	26.35226	10.0422	23.59532	40.52259	35.93583	25.81474	37.67501	27.77954	21.15165	7.48875	4.71014	19.81204	7.20186	11.28662	8.65547	9.11706	7.61587	11.60186	11.42227	13.81525	13.15269	13.6512	11.70406	6.96401	9.99688	11.48173	11.54122	16.82958	14.06733	8.51687	8.95944	11.39953	9.90793	9.74428	17.36597	3.79599	14.16846	11.19742	12.01861
ENSG00000283973	0.07055	0.28481	0.15235	0.20506	0.07127	0.14092	0	0	0	0	0.06832	0.1944	0.07829	0	0.28446	0.27312	0.61715	0.12202	0.20525	0.13387	0	0.33653	0	0	0.06941	0.32469	0	0.07253	0.13682	0.20953	0.3029	0.16712	0.13525	0	0.13948	0.21174	0.15614	0.21085	0.13192	0.13022	0.07364	0.29717	0	0.06825	0	0.46352	0.20571	0.35725
ENSG00000232415	0.45192	2.88877	0.12199	0.21893	3.0817	1.0156	0.34982	0.2971	0.38022	2.72696	1.09414	4.67003	2.75844	4.20421	4.3278	3.1712	3.2122	0.19541	0.21914	0.3216	0.94272	0	0.70607	0.11842	0	0.13	0.11394	0.34846	0.76693	0.22371	0.60637	0.40148	0.4332	0.21817	1.11689	0	0.50012	1.68836	0.31691	0.20854	0.11793	0.59491	0.52684	5.356	1.3607	1.60839	0.6589	0.11443
ENSG00000105829	3.90621	7.5074	5.80096	5.01671	5.28863	3.78711	4.91838	6.79791	5.84683	5.0653	6.40101	4.2615	2.61883	2.35936	4.98848	2.6166	3.55752	3.74467	5.08802	4.55415	3.86581	4	5.5267	4.13035	7.13429	7.88208	7.15097	5.78248	5.08775	7.81404	6.70137	6.39086	11.49674	6.3044	4.63162	7.00247	7.56815	5.12412	8.71858	5.46588	5.99047	5.63372	8.65348	5.29752	2.48334	6.00876	9.23049	5.95177
ENSG00000249494	0.31516	0.36353	0	0.3926	0.04548	0.17987	0.04647	0	0.15152	0.26081	0.0872	0.20678	0.24983	0.23377	0.27231	0.26146	0.19693	0.07787	0.17465	0.04272	0.08348	0.12886	0.11255	0.09438	0.13289	0.41444	0.13622	0.09257	0.2183	0.57947	0.33829	0.15999	0.34526	0.34777	0.08902	0.18018	0.14947	0.31398	0.25258	0.16621	0.23498	0.3319	0.25193	0.04356	0.97604	0.19721	0.3501	0.2736
ENSG00000160111	0.25341	0.53136	6.22328	0.23982	6.45966	0.35906	1.52671	0.84203	0.14544	1.24605	0.25112	2.8907	3.2505	6.7728	1.0515	1.78535	0.98599	0.21915	0.11431	0.08388	1.32223	0.06747	0.08839	0.11736	1.93083	0.29836	0.19019	0.26053	0.33147	0.58346	0.22773	0.27224	0.25986	0.16501	0.92632	0.34197	0.16305	0.36989	0.29205	0.16317	0.19685	0.11792	0.24733	4.50998	0.41167	2.05225	0.21195	0.16116
ENSG00000257379	0.03826	0.10297	0.04131	0	0.03865	0.15285	0.07898	0.03354	0.17167	0.03694	0.03705	0	0	0	0.07713	0.11109	0	0	0.11131	0.0363	0.03547	0.0365	0.14346	0	0.07529	0.04402	0.03858	0.03933	0.0742	0.03788	0.08214	0.04532	0	0.03694	0.11347	0.11483	0.04234	0.03812	0	0.07062	0.11981	0.20146	0.03568	0	0	0.16759	0.07438	0.2325
ENSG00000165985	0.12055	0.45423	0.36445	0.77087	0.58456	0.24081	0.42303	0	0.24341	0.02328	0.09339	0	0.4281	0.35469	0.31595	0.84007	0.07909	0.47956	0.72483	0.4804	0.82705	0.20702	0.06027	0.02527	0.04744	1.4703	0.04863	0.86754	0.84169	0.47739	0.54347	1.14232	0.50844	0.16295	0.95336	1.2543	0.96052	1.36911	1.05952	0.62304	0.83047	0.15234	0.06746	0.41986	0.34844	0.10561	0.16404	0.09767
ENSG00000285331	0.25288	0.495	0.24823	0.23388	0.65029	0.47071	0.30846	0.43326	0.36104	0.26634	0.25603	0.59127	0.3827	0.42774	0.42872	0.36714	0.45251	0.35786	0.2341	0.28357	0.29839	0.3619	0.47412	0.20482	0.46369	0.44969	0.3014	0.22453	0.25638	0.30726	0.22209	0.27231	0.5399	0.24417	0.31817	0.207	0.34346	0.46952	0.34393	0.244	0.28796	0.36315	0.3752	0.41147	0.52607	0.33986	0.29049	0.41911
ENSG00000169026	7.61545	2.84507	3.97641	1.98231	6.91262	3.65557	3.61326	8.36924	3.08563	4.30175	3.9187	7.53815	3.4563	3.87554	6.8518	6.38078	8.57627	2.30016	1.67551	3.77468	8.32503	1.95196	7.84219	1.19137	1.38672	1.85715	1.65066	1.77622	1.962	2.70077	2.22054	1.83104	2.83283	2.7217	2.83159	2.06967	2.69184	4.2804	1.72169	1.8463	3.44065	1.58005	2.0989	4.68462	1.20467	1.79239	2.51898	3.22334
ENSG00000196220	0.40019	1.25235	0.33952	0.38467	2.00863	0.27599	0.36715	0.8575	0.52019	0.69302	0.47984	0.82273	0.47233	0.62119	0.95411	0.77468	0.8162	0.37905	0.18481	0.17479	0.05006	0.25151	0.56769	0.22638	0.49374	1.20967	0.26586	0.45062	0.28952	0.36791	0.2182	0.35364	0.47495	0.36493	0.25119	0.16524	0.29174	0.35123	0.4217	0.35469	0.29838	0.43483	0.46505	0.46093	0.90276	0.17043	0.63288	1.53442
ENSG00000232811	0.35671	0.5829	0.46769	0.71591	0.48906	0.63621	0.21038	0.33501	0.74313	0.31979	0.64155	0.39787	0.33932	0.15435	0.53937	0.39457	0.66869	0.61697	0.49419	0.1934	0.14173	0.38894	0.57324	0.37389	0.8774	1.23132	0.51391	0.57629	0.93892	0.58019	1.20338	1.23739	0.78156	0.81183	0.25188	0.81572	1.49443	0.7869	0.66706	0.37625	0.61169	0.61715	0.64158	0.39441	2.14805	1.33929	0.64391	0.82578
ENSG00000131238	26.35509	12.38403	35.93169	22.18186	15.25181	20.23522	23.2389	57.97776	14.68292	18.85282	25.51183	14.54041	8.70508	10.65242	21.57775	15.00113	21.03042	26.06133	20.23194	22.93309	18.61881	24.11885	29.5454	23.83546	18.21293	11.03722	18.22761	19.41982	22.29291	26.19802	13.20023	21.18499	18.63897	22.73213	25.65686	22.60941	13.2823	19.13629	23.76992	23.36446	14.99412	20.65144	25.90136	25.521	6.65846	15.44605	26.27183	16.1879
ENSG00000232044	0	0	0	0	0	0	0	0	0	0	0	0	0	0.00634	0	0.01419	0	0.00634	0	0	0	0	0	0	0.1226	0.09277	0.00739	0	0	0	0	0	0	0	0	0	0	0	0	0	0	0	0.04785	0	0.05297	0	0	0
ENSG00000088451	4.68955	5.06121	6.1916	6.65811	6.49659	5.58825	3.88171	7.06148	6.58883	3.8552	6.72238	4.47823	2.03539	2.47116	6.08466	3.70757	6.29594	4.31658	8.64556	11.14609	6.32798	8.35025	7.66058	10.29315	7.17225	7.47957	5.71272	6.46816	5.62832	8.25144	7.72516	7.80973	5.45222	6.83672	7.4359	8.96554	6.55141	7.95629	7.98819	6.5779	6.37321	7.55467	8.53063	6.51361	1.73354	6.78796	5.03216	7.47713
ENSG00000240057	0.12009	0.12121	0.06483	0.29089	0.21231	0.05997	0.4648	0.23685	0.16839	0.05797	0.20353	0.2482	0.19991	0.12991	0.21185	0.31964	0.06566	0.12982	0.52409	0.45578	0.30618	0.91659	0.67546	0.40909	0.23631	0.27636	0.24222	0.21606	0.52406	0.29724	0.29004	0.35562	0.28779	0.57976	0.44519	0.5707	0.46515	0.47856	0.56143	0.72043	0.53275	0.37941	0.168	0.34856	0.79549	0.26302	0.14591	0.60814
ENSG00000279631	1.1219	0.44972	1.13406	0.92511	0.6511	0.59604	1.23184	1.4019	1.63341	0.23046	0.67039	1.20594	0.18544	1.32206	0.9625	0.92415	0.78308	0.55737	0.30094	0.38503	0.26557	0.66044	0.29836	0.20016	1.40914	0.49439	1.94991	1.8651	1.01852	1.86698	2.69037	2.79917	0.70932	3.91808	1.51024	1.26573	1.98122	4.06654	2.05336	1.25574	0.94681	1.08094	1.75869	0.92376	0.68997	2.79697	1.34572	2.75606
ENSG00000099330	7.53327	4.46236	5.73558	8.0788	7.74052	6.88114	5.81478	7.64756	9.96746	10.00834	9.63381	5.67775	4.3588	5.37701	6.5879	6.20077	4.78779	3.34095	11.70795	5.10124	3.52199	4.3922	6.03583	4.82538	10.99115	7.03818	7.59726	6.45408	5.33854	6.82083	8.77743	5.33867	6.63488	7.49122	7.2244	8.82526	11.18696	6.67119	7.43507	6.56642	8.13215	9.49299	7.83634	9.53088	6.28125	9.20145	16.11552	5.96687
ENSG00000155792	6.92287	21.87183	4.52956	1.71021	5.30323	4.60208	5.39438	9.52453	2.82865	20.78182	4.26238	8.82268	22.79435	29.28069	5.54592	22.38699	9.17464	2.20051	1.68957	0.36976	2.14654	0.48115	2.12026	0.5286	0.58641	0.8968	1.7801	2.80452	2.71205	1.97449	0.88582	1.16758	2.61489	1.41653	3.30857	1.2614	2.30853	3.22011	1.13599	2.00989	0.81354	0.9415	3.3351	2.94968	1.21477	1.43088	1.27006	1.27694
ENSG00000218890	0.04064	0	0.35104	0.07875	0.04106	0.04059	0	0.17811	0.04559	0.03924	0.07871	0.03733	0.0902	0	0	0.118	0.04444	0.03515	0.07882	0.07712	0.11303	0.19386	0.10159	0.08519	0.03998	0	0.12295	0.08356	0.07882	0.04023	0	0.04814	0.03896	0.03924	0.08035	0.16263	0.08995	0.12146	0	0	0.04242	0	0.0379	0	0.68523	0	0.15801	0.04116
ENSG00000101146	2.82304	2.30707	3.43615	5.14227	4.35572	3.45536	3.07263	3.82437	4.73298	2.50752	5.21935	5.0071	2.44942	1.97221	5.87782	3.1497	5.27608	9.69458	6.06296	7.98713	6.28155	6.278	5.94079	7.54277	6.07024	5.64614	3.57172	4.60154	3.81279	4.37028	5.14598	5.53266	4.64466	4.92617	4.83059	6.02882	3.87395	4.9602	6.10468	6.49947	5.38984	6.37844	5.71563	4.22103	1.95346	5.05878	5.21863	5.27134
ENSG00000105053	3.13534	3.07161	3.1734	4.82724	2.5538	2.67808	2.68508	3.54971	5.46502	3.09816	5.2587	2.42348	2.11089	1.86374	3.1111	2.31608	2.50936	3.12005	6.64063	6.11286	2.38919	12.45698	4.31	7.76887	5.54181	5.00551	4.1582	4.36517	4.49825	4.53166	4.76835	5.12377	4.16412	5.61616	5.16787	5.07666	4.71235	4.53565	4.77317	5.95728	5.14282	5.22744	5.13287	3.21741	2.91154	4.96542	7.97974	6.18943
ENSG00000121671	3.80989	5.57068	5.53735	5.65452	7.54114	4.82201	4.82275	5.43859	5.54624	9.95865	5.85837	10.39198	21.04404	16.04911	12.4501	20.2393	13.20891	4.56079	4.0615	3.78054	4.31419	3.86611	3.01715	3.73935	7.20134	5.57737	4.74171	6.30893	9.17549	7.52475	7.53399	9.37018	6.43063	8.01239	7.91606	6.80874	6.2332	9.96718	5.91908	5.25203	6.47624	5.86016	8.23652	12.88698	2.66206	6.34848	6.33226	7.73703
ENSG00000197550	0.03671	0.49396	0.07927	0.16004	0.01854	0.09165	0.05683	0	0	0.03544	0	0	0	0.04765	0	0	0.04014	0.03174	0	0.22638	0	0.01751	0.48172	0.48092	0.65005	0.25341	0.05553	0	0.16018	0.09085	0.2758	0.08696	0.31667	0.03544	0.01814	0.12853	0.04062	0.05485	0.30888	0.52509	0.55555	0.13529	0.68465	0.08878	0	0.20098	0.24975	0.11153
ENSG00000100577	1.29045	2.23278	1.09479	1.6419	2.72194	0.92064	0.99526	1.76512	2.33843	1.88937	1.87458	3.45837	3.98949	2.49735	3.59518	2.60783	2.85329	2.08483	2.98429	3.86166	1.52509	2.01588	2.43714	1.5161	2.1347	3.14101	1.58029	1.38502	0.79073	1.35482	1.33952	1.51175	1.8419	1.47189	0.96028	1.63867	1.09068	1.26443	2.04193	2.55213	1.55422	0.97071	1.60026	1.37883	0.88811	1.14916	1.77122	1.70913
ENSG00000272555	1.32099	2.13325	0	0.12799	2.40214	0.26388	0.27268	3.01065	0.14819	0.51015	0.51172	2.0628	1.75923	0.57159	2.5301	2.94072	2.60017	0.11424	0.12811	0.87739	0.61236	0.12603	2.31157	0.13846	0.38991	0	0.26644	0	0.25621	1.04628	0.28359	0.31295	0.50651	0.89283	0.26118	0.66082	0.14619	0.13161	0.49406	0.36576	0.41366	2.08674	0.1232	0.76682	0	0.57864	0.64201	0.26758
ENSG00000241002	0	0.18594	0	0	0	0	0	0	0	0	0.13381	0.50768	1.22674	0.4783	0	1.20362	0.1511	0	0	0.39331	0	0	0	0	0	0	0.13935	0	0	0	0.14832	0	0.13245	0	0.27319	0	0	0	0	0	0	0	0	0.26736	0	0	0	0
ENSG00000213963	0.42747	0.20303	0.27151	0.40605	0.3133	0.24278	0.23357	0.23511	0.31028	0.1052	0.30033	0.50044	0.42789	0.38444	1.07305	0.46242	1.27402	0.18846	0.25199	0.34993	0.15542	0.14394	0.22	0.16692	0.27214	0.36648	0.16906	0.36192	0.34138	0.51449	0.34189	0.32763	0.38566	0.46938	0.29001	0.46122	0.3803	0.46762	0.50157	0.42546	0.48994	0.43252	0.25014	0.41357	0.34322	0.37633	0.21182	0.58575
ENSG00000223450	0	0	0.69972	0.31394	0	0	0	0	0	0	0	0	0	0	0.32663	0.15681	0	0	0	0	0	0.61827	0.2025	0.16981	0.4782	0.18641	0.16338	0.16656	0.31422	0.1604	0	0.3838	0.1553	0.15642	0	0	0.35858	0.80701	0.60592	0	0.33821	0	0.30219	0	2.34144	0.35483	0.47242	0.16408
ENSG00000078114	0.93763	6.87179	0.25191	0.3668	6.67956	0.72986	0.59064	6.25877	0.3111	5.14252	0.22594	4.72283	0.68883	0.83047	7.34845	2.88873	6.43113	0.35024	0.05977	0.27149	1.25294	0.0798	0.14856	0.08305	0.39846	0.18741	0.74582	0.3168	0.99464	1.02418	0.25988	0.82385	1.05492	0.82031	0.77896	0.39637	0.15102	0.53942	0.67914	0.33315	0.34921	0.80664	1.7448	1.69504	0.56198	0.52062	0.35942	1.19485
ENSG00000211638	33.9725	48.64864	214.1353	10.54999	2.05336	155.59306	203.18847	125.86182	88.1083	165.25862	2.24959	2.00037	0	0.12564	0	0.42156	0.31752	1.00444	2.53435	7.02545	0	0.13851	0	0.60869	1.14274	0.66821	2.04981	66.12219	0.98553	3.73715	3.27263	27.17104	2.92252	86.06923	4.73624	4.06705	2.08867	32.97758	19.81916	11.12137	2.42468	13.76041	17.06032	3.93291	1.39883	2.70277	0.84671	3.38195
ENSG00000181852	5.59952	3.72443	5.25188	7.88417	5.32248	6.84177	6.4816	5.31135	6.79715	4.39418	5.55635	5.80226	5.54081	6.04732	6.33049	6.23845	6.33436	5.93985	5.95651	5.68818	6.17178	6.2283	4.94174	6.91968	12.27607	9.2149	6.7969	8.34692	9.06804	8.2474	10.56047	11.77326	7.94119	12.46432	8.78959	8.6563	10.59251	9.78311	9.80934	9.51279	8.90644	13.87577	13.33426	8.67326	7.24227	9.67621	13.9242	11.28662
ENSG00000167553	13.35527	4.2792	4.75076	16.44842	9.21761	8.10207	4.82245	18.61258	4.8483	5.65135	9.65318	10.87274	5.27179	3.29094	17.61025	11.49432	24.66696	64.49471	14.43719	31.0088	65.00248	24.43106	17.76353	32.41821	7.93003	3.21081	5.3011	10.04764	4.80795	4.84433	3.52471	6.05719	10.17695	6.47882	6.90284	10.28423	3.50463	5.2885	9.95111	17.28511	5.54094	15.63653	7.89205	7.49645	2.15715	3.76644	9.37336	5.06088
ENSG00000082258	5.79806	9.15653	7.5326	7.25304	9.52838	6.52491	7.00213	8.94641	5.43497	3.43156	6.43552	7.49025	4.68639	5.08636	6.65207	6.38703	6.52126	6.50246	11.45131	8.51589	6.84213	5.6075	8.47142	9.81663	16.04594	15.69622	8.50396	9.43134	12.65098	11.13339	13.55572	16.65999	8.76192	13.70798	13.77333	14.49551	9.03142	13.77492	12.71776	11.43544	13.2303	12.92306	12.3086	8.22219	2.04071	14.19186	11.51597	14.72774
ENSG00000116062	3.45552	2.67093	3.89642	7.58079	4.48516	4.53266	2.65229	3.24467	4.79021	3.28869	8.0802	3.70646	2.60311	2.54089	4.08411	3.69383	4.64564	6.79003	5.94937	9.75317	5.67236	8.8888	7.87958	10.14944	6.40698	5.4419	6.30254	7.12204	3.76985	5.03424	4.41346	5.39484	9.54929	7.0635	4.73487	6.81043	4.99188	5.37632	6.39549	15.02254	4.78258	6.80598	7.42441	4.96713	1.90966	4.61635	6.76009	4.88972
ENSG00000235532	0.68383	0.89604	1.65162	2.17949	0.01818	1.13236	3.0832	0.75717	2.38208	0.03475	5.10628	0.01653	0	0	0.03628	0	0	0.1245	0.78534	0.2732	0.05005	0.25753	0.11246	0.07545	0.79675	0.47625	2.74041	3.18219	1.29139	4.54319	2.27936	4.8387	0.32775	3.42294	4.67875	5.41928	0.75677	8.35456	4.22338	1.51139	0.67622	1.02338	1.79578	0.95757	0.60686	1.32035	0.4198	3.99151
ENSG00000263235	1.01301	1.51471	0.66844	1.25415	2.33104	0.95558	1.45214	0.09866	3.59852	0.48901	1.25355	1.18898	0.99931	0.38962	1.30482	0.3813	1.35392	0.24335	1.03699	3.36413	0.73048	0.96648	5.06467	1.00281	1.49503	4.92145	1.3054	0.81003	0.81864	1.67154	1.93311	1.06659	1.94209	0.9781	1.72469	1.97069	1.37018	1.45776	2.36796	0.57135	0.88116	1.95583	1.62707	1.36121	9.89593	2.7117	0.65643	2.16597
ENSG00000175841	0.38635	0.14855	0.35757	0.96258	0.05576	0.27563	0.05697	0.43542	0.30957	0	1.65698	0	0.06125	0.09553	0	0	0.12071	0.04773	0.53526	0.31422	0.05117	12.42722	0.62088	1.04132	0.21722	0	0.7236	0.79441	0.37466	1.2568	0.29622	1.24215	0.42325	0.74607	0.65475	1.60137	0.18324	0.49488	0.72249	0.61127	0.63372	1.68562	0.72064	0.21359	0.13295	0.12088	1.98498	0.3354
ENSG00000186577	8.35918	3.73765	4.68763	12.01819	5.25757	8.18756	7.68137	9.1947	12.28106	4.0613	13.37038	6.86102	5.5063	5.15715	11.68836	6.28991	14.36017	5.69001	6.85149	7.01043	6.85	6.35443	12.03228	6.75504	10.45308	11.13872	7.75033	6.90292	11.68876	13.66871	9.1465	9.23076	12.30371	9.91961	9.91639	13.38113	14.92061	11.3367	10.38771	7.88914	8.13434	10.56385	13.58003	10.4875	12.66572	13.05186	6.6312	9.14902
ENSG00000197943	6.45136	4.53987	18.65314	35.3253	3.68417	10.37245	13.30784	5.87498	16.39384	1.97239	13.62789	2.28808	0.99937	1.76019	2.14971	1.59574	2.10172	1.53428	38.43855	28.69783	1.71545	40.40941	22.76289	41.67592	40.91002	41.53376	18.32569	31.50942	24.82929	16.07876	35.36059	30.56142	20.68677	36.25805	18.61474	23.36609	27.40268	15.3093	23.3662	34.74498	43.63547	38.10801	25.37449	7.55059	6.97131	36.24634	33.56168	32.86059
ENSG00000154222	5.50129	4.9643	5.256	7.7622	5.72777	4.44541	4.79233	5.67986	8.13236	4.07253	7.99149	5.4584	3.88921	4.17091	6.0953	5.51868	6.27011	4.73677	7.63719	7.92106	4.22306	9.73973	8.35958	5.93435	8.49771	10.01173	7.87722	7.04918	7.92453	7.62991	8.7372	8.86257	7.02609	8.60245	8.81564	9.89265	8.59961	9.78698	8.16561	8.37829	7.835	8.01464	8.3466	4.99655	2.22142	10.0465	9.50976	9.61656
ENSG00000271327	0.12061	1.73133	0.34729	0.35058	1.09663	0.28109	0.29047	0.49338	0.6314	1.55264	0.19468	1.21869	0.4908	0.34793	1.33742	1.08957	1.05514	0.24338	1.28667	0.38147	0	1.95623	0.65327	0.4214	1.46359	2.35928	0.16218	0.868	0.11696	0.79608	1.07889	1.42866	0.57808	2.17384	0.55643	0.76425	0.71188	0.72097	1.69162	1.37291	1.59469	1.05849	0.97488	1.01132	0.38737	1.58497	2.57919	1.30301
ENSG00000274863	0	0.08105	0	0	0	0	0.12432	0	0	0	0	0.16596	0.60154	0.10424	0.24284	0.34975	0.19757	0	0	0	0	0	0	0	0	0	0	0.06192	0	0.11925	0	0	0.05773	0	0	0	0	0	0	0	0	0	0	0	0	0.06595	0	0
ENSG00000224310	0	0	0	0	0	0.14456	0.02134	0	0.04639	0	0	0	0	0	0	0	0	0	0	0	0.03834	0	0	0	0.40686	3.47343	0	0.04251	0.0401	0	0	0.02449	0	0	0.06132	0.02069	0	0.0412	0.03866	0.01908	0	0.02177	0.36637	0.04001	0.09961	0	0.32156	1.10987
ENSG00000047315	13.11904	10.84233	15.59511	21.4351	18.43954	15.65683	13.67702	17.7139	15.40225	11.05328	22.11535	17.14032	13.01073	15.4079	17.22906	19.70717	18.89039	28.28446	21.34633	25.17596	24.33542	29.60018	19.54217	32.90386	24.67291	16.75951	22.5062	22.30477	21.35508	21.51971	19.46132	30.94648	20.45491	24.5962	26.05909	24.38588	14.63106	24.66855	21.69505	27.1395	22.97543	23.21245	29.22933	16.92987	7.16411	22.35282	27.16689	23.73728
ENSG00000275186	0	0	0.11426	0.30758	5.98656	0	0.10922	0.74206	0.35612	0	0.10248	0.97201	0	0.09158	0.7467	0.20484	0.34715	0.09151	0.61574	0	0	0	0	0	1.14526	1.58287	0.53359	0.43517	0.20524	0	0.34076	0.50137	0.40574	0	0.41844	0.31761	0.93685	0.10542	1.08837	1.0743	0.33137	0	0.29607	0	0	1.04293	0.20571	1.60762
ENSG00000186281	0.88825	0.56922	0.45671	0.31761	1.08964	1.5737	1.95361	1.17719	1.45905	0.84737	3.1951	0.60222	1.59601	1.24455	0.93805	1.27936	1.19103	1.84727	0.17434	9.70234	2.93135	0.14124	1.0838	0.38793	0.21849	0.21901	2.33548	1.67421	0.72807	0.94223	4.18842	2.98107	0.77037	0.39819	1.36942	0.55014	0.23405	0.453	0.45482	0.42942	3.80802	2.57245	0.71992	1.05375	0.73867	4.20352	0.22613	0.64259
ENSG00000215866	0.03297	0.08874	0	0.03195	0.19985	0.16465	0.10209	0.1445	0.03699	0.15916	0.15965	0.06057	0.18295	0.57065	0.13294	0.25529	0.28843	0.02851	0.06395	0	0	0.12582	0.24726	0	0	0.11381	0.03325	0	0.09592	0.03264	0.03539	0	0.0316	0.03183	0.06519	0.03299	0	0	0.03083	0	0	0	0	0	0.15884	0	0	0.03339
ENSG00000268458	0.54312	0	0.39096	0.70164	0.18289	0.36165	0.18685	1.58694	0.60926	0	0.7013	0.33259	0.20092	0	0.54749	0	0.39594	0.15657	0.17557	0.17178	0.16785	0.17272	0.45257	0.56928	1.60311	0.83325	0.36516	0.93063	0.87781	0.35848	0.19433	0.85777	0.69416	0.5244	0.53691	0.72451	0.60105	0.90181	0.84638	0	0.37794	0.76263	0.67537	0.35031	0.43608	0.39651	1.75972	1.10015
ENSG00000143217	0.36043	8.4997	0.03706	0.14966	14.70339	0.06857	0.124	7.62763	0.03851	8.94805	0.04986	13.22711	0.03809	0.02971	30.51951	6.99364	32.4879	7.74796	0.01664	0.56998	0.27051	0.1965	1.05116	0.12593	0.06755	0.17774	0.01731	0.07058	0.23301	0.08496	0	0	0.31259	0.13257	0.01697	0.01717	0	0.0684	0.08024	0.03168	0.03583	0.10845	1.16849	0.06642	0.04134	0.03759	0	0.03477
ENSG00000115159	4.35143	4.39756	3.51026	3.03592	7.10319	4.11967	3.39006	9.09401	2.47837	4.2174	2.93685	5.33197	9.02438	11.81331	4.98771	12.0009	5.41061	6.45841	11.77205	5.93017	5.89571	7.14098	5.70138	7.51068	4.99212	5.51922	4.32062	4.80185	5.73501	4.18337	6.2128	5.95033	3.53504	9.28701	4.80828	3.9249	6.77711	5.68257	4.98766	6.48153	8.25992	5.88303	5.53894	3.74669	1.13314	3.91886	10.99048	6.63628
ENSG00000162636	3.21889	3.44121	5.04346	3.52342	2.71962	4.42788	3.67372	4.75895	3.04871	3.0333	3.60884	2.59674	1.63284	2.27965	3.13471	2.26979	3.34429	3.43382	3.913	1.78009	3.2881	3.88016	2.86691	3.46819	3.45781	3.58549	3.13608	3.92362	5.3209	3.89928	2.73105	3.63015	7.07029	5.39704	5.81798	4.16536	2.11173	5.69679	4.05502	4.88019	3.9702	3.19365	3.96672	5.24632	0.95952	3.85564	4.03432	4.37936
ENSG00000271086	0.01185	0.06378	0.01279	0	0.10772	0.02367	0.01223	0	0.01329	0.14871	0	0.09795	0.76263	0.69722	0.04777	0.86007	0.10365	0.01025	0.01149	0	0.04394	0.0113	0	0	0.01166	0.19086	0.0239	0	0	0.02346	0.06359	0	0	0.04576	0.02343	0.01185	0.03934	0.0118	0	0	0	0.01248	0	0.06878	0.02854	0	0.02303	0.012
ENSG00000044115	19.00495	17.20309	13.00185	14.15338	30.8074	23.34017	12.87779	28.30623	9.8961	26.81329	16.04515	29.16822	14.88942	19.79865	37.40336	23.79711	37.44104	51.80892	12.6152	11.74833	44.10669	16.22914	12.69399	14.0412	12.53727	12.50821	12.72038	14.03129	15.84902	12.19791	8.24919	11.27187	16.80832	11.40299	16.19705	8.84646	8.88137	15.84151	9.68694	15.74349	10.64353	10.9033	15.3311	27.79123	5.60752	13.00008	15.78669	11.34084
ENSG00000223350	7.20087	12.45916	148.99792	3.84443	2.22693	12.47632	7.28044	16.87509	23.73882	13.47879	30.4561	3.77967	0	0.12718	0	0	0	0.25418	2.85037	3.48595	0	0.14021	0.36736	0.15403	0	0	1.33384	9.36725	0	2.18241	1.73519	1.39257	0.14087	10.92565	2.32443	2.94055	832.99598	6.5883	3.29777	0.94941	0	4.48811	2.74109	0.99525	0	1.44837	0.57137	1.93491
ENSG00000269353	0	0	0	0	1.88024	0.2187	0	0	0	0	0	1.81017	0.1215	0	0.11036	0	0.35916	0	0	0	0	0	0.13684	0	0	0	0	0	0	0	0	0	0	0	0	0.21907	0	0	0.10237	0	0	0	0	0	1.05486	0.11989	0	0
ENSG00000207590	0.54641	1.47065	0	0.52942	1.10402	1.09151	0	0	0	0	0	0	0.6064	0.47286	0.55081	0	0.59751	0	0	0	0.50659	1.04262	3.41482	1.14545	1.61282	0	0	0	1.58964	1.08194	2.34609	1.29445	1.04755	0	0	0.54667	0	0	2.55452	0.5043	1.1407	0.57544	0.50959	1.05729	0	0	0.53112	0.55341
ENSG00000212694	2.63287	8.0455	3.36118	7.92077	8.94942	1.64176	4.48901	5.10032	9.52955	5.64568	9.42431	5.47826	3.22865	2.74425	8.5341	5.36416	8.2874	2.54111	2.76497	3.96119	1.18679	6.717	4.50901	4.48257	7.88586	19.08075	4.10755	4.09764	5.38858	9.05853	9.54023	10.18302	2.9979	8.13201	9.04505	8.1935	11.20406	7.68068	5.99806	4.56456	7.22738	10.06455	7.00013	6.12188	4.69515	12.31344	6.13636	10.48961
ENSG00000237877	0.49742	1.61771	1.02943	0.36146	1.63318	0.37262	0.77009	0.43602	0.6975	0.32016	0.20072	0.72344	1.05806	0.68157	1.00286	1.56471	0.9519	0.17924	0.402	0.27532	0.26902	0.27683	0.67354	0.73862	0.53019	0.76314	0.75247	0.46878	0.72356	0.69767	0.8899	0.7856	0.1192	0.32019	0.3688	0.41472	0.87159	0.37167	0.9302	0.2678	0.34614	0.48019	0.46391	0.48125	1.19817	0.59011	0.32233	0.96561
ENSG00000088766	5.62996	7.86263	4.87045	6.37667	7.51943	5.35491	5.81077	7.89805	6.52903	6.84038	7.12156	7.57726	17.41508	10.64513	6.09277	12.74002	6.96432	10.14426	8.21704	11.63966	11.80914	8.98073	9.55512	11.55585	6.78367	7.07048	7.54028	5.83415	4.75413	6.61558	5.99521	5.34294	5.86884	5.58722	5.87544	8.27545	5.85887	6.02149	7.03279	6.63195	5.38594	6.34158	6.76422	6.89797	2.99264	6.83943	8.49685	6.35958
ENSG00000284825	0.06873	0.36997	0.40817	1.59824	0.10415	0.48054	0.4611	0.36148	0.61681	0.06636	0.56577	0.03157	0	0	0.20785	0	0.15032	0.02972	1.63305	1.01082	0.03186	2.42623	0	0.39623	2.60351	2.21436	0.90109	1.23658	0.53321	1.36094	1.62308	1.3026	1.97652	1.55951	1.18905	1.06584	0.91274	1.33524	2.02434	2.02988	0.57394	2.02669	0.92945	0.43222	0.33111	2.29562	0.30063	2.12315
ENSG00000143921	0	0	0	0.01144	0.05962	0.07073	0.00609	0.02069	0.03972	0.0057	0	0.08673	0.04584	0.01021	0.08328	0.06854	0.07099	0	0.00572	0.0392	0	0.01126	0.01475	0.00619	0.00581	0.01358	0.04761	0	0	0.00584	0	0.02796	0.00566	0.0114	0	0.04133	0.02612	0.02352	0.00552	0.00545	0.0308	0.04972	0.01651	0.02855	0.05686	0.04524	0.01721	0.01793
ENSG00000234650	0.1426	0.9595	1.15479	0.27633	1.15247	0.56971	0.29436	0.125	0.39991	0.5507	0.48334	0.26197	0.07913	0.37021	0.71873	0.34505	0.70171	0.06166	0.41488	0.33826	0.79324	0.74826	0.5347	0.29893	0.35075	0.4102	0.57524	0.73302	0.55314	0.49413	0.84187	1.01345	0.61511	0.68842	1.26872	0.99867	0.31562	0.28413	0.66666	0.52643	0.81865	0.82595	0.39897	0.20694	0.17174	0.31231	0.76234	1.22761
ENSG00000251014	0.11277	0	0.24352	0.21852	0	0.45053	0.46556	0.09885	0.8855	0	0.32763	0	0	0	0	0	0	0	0	0	0.4182	0	0.14095	0	0.11095	0.12975	0.79608	0.23187	1.31228	0.22329	0.24209	0.40072	0.21619	0	0.22296	0	0	0.11235	0	0	0	0	0.10517	0.1091	2.17304	0.37047	0.43844	0.57106
ENSG00000143457	5.19985	10.86089	6.94023	6.89245	9.2659	7.71828	5.75817	7.37514	7.97999	9.09929	7.97324	7.8611	5.24976	5.6718	7.07996	5.59208	6.93001	6.37059	9.08757	6.86965	5.22265	9.87031	8.1693	6.24511	10.14332	6.37787	7.10127	9.35536	8.50929	8.15114	9.47705	8.61868	11.12849	9.2045	7.81773	8.54415	9.21115	8.25626	8.03574	7.71521	9.63034	9.39296	10.35567	10.09648	3.5662	6.76196	13.63605	7.44253
ENSG00000132612	5.99992	8.43094	5.75735	8.31942	7.94618	5.59038	5.87531	7.1921	10.07211	9.7842	9.12646	8.33508	12.9761	9.28379	11.3912	11.37852	10.87328	7.67318	7.71032	8.30809	10.18185	8.61681	8.95681	7.7111	8.67757	8.13568	9.35428	6.5826	7.54543	8.93129	8.61372	8.66394	8.02755	8.78181	7.78621	8.96179	8.82189	9.54706	7.86	8.41388	7.02628	7.92619	8.74938	9.30208	4.77489	8.77605	9.67529	7.91269
ENSG00000272549	0	0.0177	0	0	0.02658	0	0	0.01153	0	0.0127	0.01274	0.01208	0.0292	0.07969	0.10609	0.11459	0.05754	0.01138	0	0	0	0	0	0	0	0.03027	0.01327	0	0	0	0	0	0.03783	0	0	0.01316	0	0	0	0	0	0	0	0.03818	0	0.01441	0	0.01332
ENSG00000258534	2.37529	2.91856	1.22661	0.80049	2.39962	0.8252	2.02521	1.44842	3.59136	2.79181	1.90027	1.70753	0.11461	0.08937	1.87389	0.79966	1.12932	1.69693	2.50387	1.27387	0.38299	2.75883	6.5832	2.0567	3.35312	5.82269	2.18717	1.16792	0.30045	1.94267	2.10624	1.34561	1.08895	1.29628	1.5314	1.54985	5.94302	0.8231	3.28313	2.57348	3.23395	2.50146	2.50419	1.09907	0	2.26187	3.61377	0.31379
ENSG00000185269	0	0.02679	0.08599	0.01929	0.02011	0.01989	0	0	0.11167	0.09611	0.03856	0.16459	0.75122	0.74085	1.32457	0.77079	0.76198	1.36018	0.07723	0.05667	0.03692	0.09497	0.04977	0.02087	0.01959	0	0.02008	0.04094	0.03861	0	0	0.02358	0.07634	0.03845	0.05904	0.13943	0	0	0.01862	0.03675	0.10391	0.02097	0.01857	0.03852	0	0	0	0.02016
ENSG00000163481	4.70906	6.68534	5.22433	8.54863	7.89397	7.44276	7.07679	6.78141	10.04261	6.0203	10.42384	7.32016	8.21237	5.21716	11.24147	6.26077	11.00629	11.9712	8.95804	12.22599	9.4994	8.22025	15.16748	8.1089	10.46287	13.27812	8.16734	6.01178	6.95027	8.86328	8.74862	10.8187	8.03591	9.16847	8.51757	10.50989	10.22223	9.5891	9.84641	8.69226	6.8059	9.42793	9.00071	9.41228	5.23522	10.82367	7.5449	8.56916
ENSG00000145868	5.23043	3.34783	4.84399	5.38826	5.43717	4.70794	4.48089	4.67544	4.56096	2.33529	5.03198	4.70951	3.4721	3.53048	4.36253	4.16203	5.22225	4.17768	6.10167	4.10627	5.0026	7.5543	4.87518	5.69903	7.79722	6.98571	5.56675	5.67493	5.9276	5.99709	6.33932	7.68109	6.69824	6.8999	7.71853	6.97038	4.88842	7.2705	6.68183	6.62723	6.14294	6.08159	6.92176	4.55366	1.87572	6.92766	6.96624	7.63556
ENSG00000070669	0.44522	5.7555	0.80122	0.69282	0.79053	0.75462	0.84942	0.47305	1.40752	0.66431	0.9538	0.47093	0.1647	0.28021	0.66641	0.40481	0.48686	0.11668	0.34019	0.37124	0.35024	0.39903	0.40472	0.67879	0.70354	0.88487	0.80277	0.81837	0.79809	1.01516	1.10064	0.92689	0.69837	0.80765	0.98697	0.66141	1.22431	0.73926	1.1858	0.63504	0.85905	1.0372	0.49072	0.4438	0.71496	1.21151	1.02289	1.38011
ENSG00000219451	2.52779	2.07884	2.12286	3.94589	1.9862	2.24423	3.18874	0.4924	4.0959	1.89817	1.768	2.57991	0.6234	0.85071	2.40658	1.49515	1.68923	1.33593	2.99621	1.73222	1.69258	2.54566	2.63292	2.94392	3.59242	4.03968	1.41626	0.72189	1.63421	1.94649	1.95965	3.99224	2.5577	4.33896	3.05421	2.10751	3.26364	1.67889	1.70699	1.68492	3.37146	2.21838	2.09553	2.038	2.36788	3.07572	1.91102	2.84463
ENSG00000279214	0.06327	0	0.20494	0.1226	0	0	0.2612	0	0	0.06108	0	0.23246	0	0.10951	0.12756	0	0.13837	0	0	0	0	0	0	0	0	0.0728	0	0	0.06135	0.06264	0	0.14988	0	0	0.18764	0	0.07002	0	0	0.11679	0	0	0	0	0	0	0	0
ENSG00000198899	9757.60503	5552.13122	4310.11231	3345.7029	9729.86721	10359.54589	9302.03311	5974.13607	2566.20314	3645.05188	1864.02848	11123.42925	9700.09353	16180.14525	6365.86876	10373.5343	6759.89088	2453.50004	6884.72452	6441.13348	6172.38315	4556.80615	10320.38505	5650.6559	5206.99318	5423.98193	2519.87007	3270.61713	5277.14815	5841.55342	3399.91484	4093.76541	5446.64967	3754.71731	5941.92145	3979.71631	4618.91167	6148.33151	4623.298	4547.55424	3586.69251	4886.20701	3919.75827	6469.17464	28403.2343	7414.98752	3757.0663	6117.36902
ENSG00000157306	0.24764	0.71412	0.40745	0.4456	0.7267	0.53002	0.51118	0.22741	0.7937	0.59202	0.47964	0.55243	0.13087	0.18369	0.76078	0.22827	0.5287	0.09178	0.54893	0.53707	0.0984	0.37127	0.44218	0.13596	0.30166	1.54682	0.54705	0.35158	0.28589	0.64212	0.58227	0.99173	0.38433	0.3985	0.4663	0.42473	1.34415	0.6579	0.40796	0.42445	0.4185	0.64577	0.25295	0.50199	2.32919	1.34301	1.06598	0.65688
ENSG00000234921	0	0	0	0	0	0	0	0	0	0	0.20037	0.19005	0.57404	0.26858	2.29426	1.10142	4.63819	0.17893	0	0	0.09591	0.2961	0	0	0	0	0	0	0	0	0.44418	0.24508	0.19833	0.29966	0	0	0	0	0	0.09548	0.32395	0	0.19296	0	0.74757	0	0	0.41911
ENSG00000178585	7.32639	20.1548	3.77071	3.61032	17.02147	5.64552	4.40323	11.34516	4.1194	27.70273	5.70053	19.34588	15.30256	8.14729	53.02235	24.65342	54.0733	19.98858	3.12486	2.23748	9.01213	4.05308	4.7249	3.54716	4.81738	6.75231	4.9197	3.77535	3.45637	5.07921	3.80652	3.53949	5.22836	3.99753	4.75133	4.32231	4.40253	4.80621	4.22464	5.01731	3.58882	3.92413	5.23788	7.62805	2.47152	4.49447	4.95167	4.21149
ENSG00000267750	0.06675	0.4042	0.16816	0.98084	0.22477	0.11111	0.08037	0.05851	0.31198	0.08592	0.11851	0.10218	0.01235	0	0.32521	0.12921	0.26763	0.0481	0.08631	0.01056	0.04125	0.09552	0.18076	0.16324	0.27363	0.0896	0.14585	0.40029	0.32364	0.16521	0.27464	0.61932	0.59716	0.26853	0.61585	0.53423	0.39395	0.12191	0.24964	0.14374	0.63865	2.98741	0.15562	0.10763	2.09009	1.03549	0.1622	0.19154
ENSG00000184730	11.99885	2.45302	4.79212	6.63448	0.96077	3.41961	3.63182	8.76716	4.01846	1.05592	5.26514	1.81996	0.40459	1.09736	6.9505	1.68757	5.47721	5.97656	2.32115	2.36121	3.60038	3.32694	4.12083	0.88054	3.15022	2.6263	5.62678	4.02506	3.0742	7.98761	4.50874	4.88151	3.72252	4.75962	5.81335	8.08766	4.08709	3.71094	3.85334	1.71158	1.86958	2.28687	4.33128	1.91689	1.48902	4.9643	1.29417	1.95854
ENSG00000257773	0.43319	0.07287	0.40927	0.10493	0.38292	0.37859	0.27944	0.1424	0.24297	0.41823	0.31464	0.14922	0.18028	0.42174	0.05458	0.15723	0.29607	0.09366	0.36759	0.20551	0.20081	0.51662	0.27072	0.3973	0.37293	0.24922	0.43687	0.27835	0.57762	0.37527	0.34874	0.83382	0.25953	0.52283	0.16059	0.32505	0.17977	0.37762	0.40504	0.14993	0.22608	0.39918	0.202	0.15716	0	0.1186	0.21053	0.21937
ENSG00000248362	0.07579	4.69198	0	0	0.99542	0	0	2.45825	0	0.6586	0	0.27849	0	0	2.90339	0.44016	1.9892	0.06555	0	0.21575	0	0	0.18947	0	0	0.17442	0	0	0	0	0	0	0.21797	0	0	0	0	0	0	0	0	0	0.07069	0	0	0	0	0
ENSG00000240254	0.11049	0.29737	0	0.10705	0.22324	0	0	0	0.37183	0.10667	0	0	0	0	0.22275	0	0	0	0.32145	0.10483	0	0.21082	0	0.11581	0	0	0.11143	0	0.32144	0	0	0.39262	0	0	0	0.22108	0	0.22015	0.51654	0.20394	0.46131	0.11636	0.20609	0	0	0	0.32218	0
ENSG00000187550	0	0	0	0	0	0	0.6249	0.0965	0	0	0	0	0.36651	0.2858	0	0.10655	0.06019	0	0	0.05223	0	0	0	0	0	0	0.16653	0	0	2.67018	0	0	0.05276	0	0	0	0	0	0	0	0	0	0	0	0	0	0	1.05918
ENSG00000077312	14.53624	18.15731	12.64444	33.34816	15.89389	11.82355	16.63211	17.9861	37.4392	14.10804	27.63716	16.88341	8.81476	7.53456	18.91327	12.36929	20.82314	18.91169	46.98257	50.33913	24.16874	65.57794	51.99313	47.28328	26.24964	50.03141	17.86893	21.828	17.13304	21.92759	28.9113	25.54095	23.20725	20.22943	22.09627	37.66982	40.28716	19.98548	29.44465	37.19338	19.79679	30.08057	18.47143	20.14714	69.04744	47.5044	23.90356	33.46714
ENSG00000258357	0.30823	0.2074	0.0832	0.22398	0.23354	0.38483	0	0.20264	0	0.0744	0.14925	0.07078	0.25655	0	0.15536	0.07458	0.16853	0.26656	0.29892	0.43869	0.07144	0.22055	0.09632	0	0	0.35466	0.15542	0.07922	0.14945	0	0.08271	0.27383	0.14773	0.22321	0	0.0771	0	0	0.1441	0.28448	0	0.08115	0.14373	0.1491	0.18561	0.33754	0.2247	0.07805
ENSG00000284981	0.47845	0.16097	0.06458	0.23178	0.24167	0.29867	0.18518	0.05242	0.40254	0.05774	0.34751	0.10987	0.13274	0.05176	0.90432	0.17366	0.5886	0	0.116	0.11349	0	0.34235	2.01831	0.06269	0.17653	0.27526	0.72377	0.4304	0.23199	0.41448	0.12839	0.14168	1.43322	0.63519	0.35474	0.29917	0.66185	1.3704	0.33552	0.77276	0.43698	0.50386	0.27888	0.17358	0.28812	0.32746	0.1744	0.30286
ENSG00000132275	2.02319	2.76942	2.61584	3.79434	3.00008	3.03548	2.63485	2.70206	2.93194	2.48148	3.62434	3.13458	1.77312	1.6156	3.6238	2.78185	3.54175	2.816	3.84839	5.2235	3.16381	3.86051	3.95057	4.05922	4.33146	4.63593	2.46071	3.18699	2.96403	3.67942	3.57913	4.71068	5.20221	4.32611	4.04306	3.66608	2.95969	3.99664	3.75097	4.32756	3.82486	3.76751	4.55925	2.96551	2.97004	3.30908	4.74336	4.37084
ENSG00000204160	9.95119	6.14529	7.5811	10.78801	6.64623	7.56488	6.37929	12.07638	13.19721	4.43016	12.07851	6.10399	2.89591	3.7796	9.76382	4.05599	9.26168	7.09509	9.31825	11.58227	7.79084	9.52573	11.63651	9.96687	7.81093	8.28233	9.40012	9.21903	12.90976	12.81873	10.55116	9.66555	13.30158	10.25944	12.23126	13.05341	9.70332	10.51982	12.29235	12.08239	9.23305	8.4304	9.75503	6.34353	2.84977	7.95511	12.18751	11.05293
ENSG00000284716	0.05763	0.1551	0.12445	0.11167	0.29109	0.46046	0.11896	0.05051	0.12929	0.05564	0.27904	0.26467	0.51163	0.39896	0.81328	0	0.12603	0.09967	0.39121	0.54679	0.10686	0.05498	0.14406	0.0604	0.0567	0.06631	0.23247	0.11849	0.22354	0.11411	0.18557	0.27304	0.2762	0.11128	0.22787	0.05766	0.19132	0.22965	0.26941	0.15956	0.1203	0.12138	0.37621	0.33452	1.52691	0.44175	0.05601	0.40856
ENSG00000240905	0.39937	0.26872	1.07806	2.12822	0.20173	0.19945	0.4122	0.52511	1.12001	0.38558	0.19338	0.18342	0	0.17281	0	0.38655	0.43672	0	1.93654	1.32628	0.37027	2.28615	0.99835	1.67442	2.55408	2.52742	0.60414	1.43706	0.77458	0.98849	4.28688	4.49404	1.33989	2.12083	3.35585	1.59825	3.09377	0.59681	2.0538	1.84295	3.54337	3.57496	1.30361	0.57958	0	6.3415	0.97048	6.06729
ENSG00000115310	32.43183	28.57295	19.93661	19.52886	43.21927	25.40835	25.81697	39.4196	16.74458	45.41762	28.33311	70.17607	140.41573	95.24581	63.63507	118.22399	67.31923	60.69507	22.81065	23.43349	93.17416	18.92775	24.00548	29.87849	24.17454	26.28347	24.56014	21.31713	30.34534	25.40957	15.48849	17.78804	25.79862	22.58805	28.05469	20.99808	16.99944	26.82178	19.81025	20.48923	18.78191	20.08308	29.45352	63.37602	17.41095	23.2313	27.9451	19.18611
ENSG00000119669	12.44902	5.48707	9.63259	13.72895	23.72159	18.13846	10.02834	18.75771	8.64504	17.70068	10.3198	20.42657	7.17265	16.36649	21.71708	13.61664	22.38844	34.19878	7.72619	5.59737	15.20138	5.50406	4.42768	5.38007	12.46184	4.75814	13.86711	10.79196	16.41905	15.86088	7.49627	12.67364	15.42603	14.96562	13.73611	12.33929	8.1125	19.11504	12.03213	9.2477	7.84798	20.37349	17.39509	25.23554	1.8807	9.31017	10.21729	10.70477
ENSG00000257829	0	2.20362	0	0	0.68116	0.09621	0	1.18207	0	2.78989	0	0.44239	0.32069	0.5835	0.38839	0.74583	0.21066	0.0833	0	0	0	0	0	0	0.09477	0	0.09714	0.39611	0.18682	0	0.31018	0.22819	0.09233	0.27901	0	0	0	0.19192	0	0.0889	0.40217	0.20288	0.44916	0.09319	0	0	0.28088	0
ENSG00000279589	0.45343	1.0848	0.2176	0.29289	0.61077	0.15096	0.468	0.13249	0.45214	0.38913	0.19517	0.46278	0.39139	0.0872	0.4063	0.29258	0.44075	0.08714	0.58632	1.00388	0.09342	0.33647	0.44081	0.21123	0.09914	1.15942	0.25405	0.25898	0.48857	0.54868	0.59488	0.65645	0.19318	0.29187	0.24903	0.15122	0.78057	0.35135	0.18843	0.093	0.31553	0.21223	0.14096	0.53618	3.88342	0.60689	0.39177	0.61232
ENSG00000186063	9.35948	6.21168	8.58777	12.68751	6.184	10.39798	8.86848	11.5656	8.26878	6.52697	9.09159	9.0147	6.98248	9.54999	7.07256	9.56755	9.02342	13.94066	13.11249	10.06651	13.45722	11.43633	9.74578	15.77975	15.74839	8.77565	12.59008	15.60903	13.4699	11.30519	11.28143	16.85666	10.33321	16.60651	15.45832	14.90566	9.27327	14.64465	13.10703	15.57225	18.33828	12.83308	18.86172	20.96838	2.77105	14.18435	19.61687	20.54104
ENSG00000270574	0.05678	0.07642	0.21459	0.08253	0.20078	0.22686	0.14652	0.07466	0.25479	0.02741	0.08249	0	0.03151	0.04914	0.17172	0.02748	0.06209	0.02455	0.11014	0	0.05265	0.10835	0.21292	0.02976	0.44695	0.58803	0.22906	0.05838	0.13766	0.28109	0.39619	0.16815	0.10886	0.10965	0.11227	0.31246	0.18852	0.25457	0.07964	0.05241	0.17781	0	0.07944	0.16481	0.13678	0.12437	0	0.2588
ENSG00000180376	2.28305	3.43024	3.35455	3.29922	3.44	3.14191	3.0124	2.48451	3.34687	1.8285	2.80143	2.78821	2.35375	2.088	3.00756	3.10744	2.51785	1.30692	3.09471	3.72939	2.08661	3.64474	3.07249	3.54872	4.98391	3.33595	2.85189	2.95399	3.38387	4.28948	5.31206	4.67873	2.64856	3.20009	4.66139	4.52288	2.91416	4.81395	4.16023	4.07053	3.96051	5.89469	3.98019	2.93045	13.06088	5.83839	4.23024	5.75446
ENSG00000255446	0.11785	0	0.12725	0	0	0	0.24328	0	0	0.34135	0.22827	0.9743	0.65396	0.20398	0.2376	0.22814	0.5155	0.10192	0.11429	0	0	0.11244	0	0	0	0	0	0	0	0.23336	0	0	0	0.11379	0.34952	0.35373	0	0.11741	0	0	0	0	0	0.45609	0	0.12906	0.11455	0.11936
ENSG00000010319	5.20568	2.0177	2.93995	1.8246	10.80882	18.85694	7.10603	2.09231	1.17062	5.14173	1.8818	13.28746	10.24987	12.81948	16.33526	10.87808	15.0708	1.99164	1.45405	1.14948	17.95967	1.31602	1.19938	2.08701	0.50746	0.78669	5.61279	4.19274	3.69891	4.22759	0.84976	1.37815	1.72467	1.35501	6.49795	0.92403	1.3274	4.86356	1.16638	1.26201	0.97657	1.73056	1.61085	10.79231	1.79132	5.92396	2.16855	2.63618
ENSG00000159712	0.06051	0.16286	0.04356	0.09771	0.0815	0	0.18736	0.07072	0.0905	0.13631	0.0586	0.01853	0.06715	0.03491	0	0	0	0.05233	0.07824	0.05741	0	0.11546	0.20168	0.12685	0.19845	0.41774	0.26443	0.04147	0.31295	0.11981	0.1732	0.35836	0.01933	0.23369	0.15951	0.02018	0.1116	0.08038	0.20745	0.07446	0.08421	0.08496	0.03762	0	0.97167	0.41966	0.07842	0.06128
ENSG00000254131	0.57243	0.57775	0.15452	0.55463	1.44573	0.57174	1.03392	0	0.64214	0.55266	0.41577	0.52581	1.27055	0.49538	0.7213	0.27702	1.09544	0	0.27757	0.40736	0.26536	0.27307	1.07323	0.15	0	1.48199	0.28865	0.14713	0.55511	0	0.15361	1.3561	0	0.41453	0.28294	0.57271	0.63349	0.57029	0.53523	0.26416	0.29876	0.30142	0.66733	0.55382	0	0.78358	0	0.28988
ENSG00000241484	0.06023	1.03741	0.01301	0.03501	1.02215	0.04812	0.06216	0.34843	0.13512	0.89545	0.05832	0.68598	0.01337	0.15636	0.57068	0.24483	0.05269	0.4375	0.02336	0.01143	0.04467	0.05746	0.06022	0.07575	0.0474	0.01386	0.07288	0.08668	0.04672	0.0477	0.06465	0.07134	0.02309	0.10467	0.04763	0.0482	0.10664	0.072	0.04505	0	0.06286	0.02537	0.1011	0.05827	0.02901	0.03957	0.03512	0.0488
ENSG00000074356	4.02661	4.39106	3.80981	4.86685	7.24871	4.31954	3.12748	3.93053	3.60076	2.81908	4.02608	4.689	2.32952	2.88736	6.19148	3.77478	5.57769	5.60835	5.55652	4.79707	4.74408	5.38065	5.81386	4.76416	5.6051	7.73919	3.93315	4.76951	5.59583	5.20352	6.04496	6.59804	3.02601	6.23	6.23331	6.14906	4.90352	5.62675	5.9491	5.98525	5.51595	4.18889	5.49585	4.14065	1.62308	5.70193	5.56917	6.48127
ENSG00000007384	3.33918	8.31243	1.42635	2.19244	15.77951	5.15547	2.58797	7.75178	2.2228	8.64424	1.9071	10.49375	12.28472	8.44686	14.49998	14.96405	18.01661	8.90656	0.74731	1.8569	10.58027	0.78186	1.94159	1.05128	1.1192	1.36517	1.50491	1.83595	2.63323	2.26451	1.07661	1.70961	3.49398	1.94863	2.57552	1.6398	1.34007	3.02204	1.26946	1.63687	0.76604	2.30572	2.52101	8.63861	0.55979	3.10751	1.11757	2.03165
ENSG00000145861	1.04574	0.20104	0.24196	0.28949	1.20737	4.67532	0.89944	0.50198	0.16758	3.00485	0.81983	3.75081	4.11719	3.94313	4.71863	4.48242	5.4999	0.71058	0.19317	0.51974	0.36935	0.11877	0.46681	0.07829	0.12249	0.1146	0.80352	0.63995	0.55534	0.76417	0.10691	0.23594	0.85922	0.19232	0.91072	0.24911	0.3031	1.04183	0.18625	0.36767	0.07797	0.15733	0.13933	8.72022	1.61932	1.3633	0.31462	0.52957
ENSG00000231691	0.13476	0	24.15523	0	0	0.1346	10.57106	0.47252	0	0	0	0.24758	0	0	0	0	0	0	0	0	0	0	0	0	0	0	0	0	0.13069	0.13342	0	0	0	0.13012	0	0	0	0.13426	0	0	0	0	0	0	0	0	0	0
ENSG00000222268	0.53665	7.94413	0	2.07986	0.54215	0	2.76944	0	3.01004	1.03625	0	0.9859	4.169	0	0	1.03884	0	0.4641	4.16357	3.56438	0.49754	2.56001	2.0123	1.125	1.58402	10.4974	3.78848	0	0.52042	0	2.3042	1.90701	3.08654	1.03632	1.06104	2.14765	6.53283	2.13858	2.00713	0	0.56017	2.8258	0.50049	3.63443	6.46334	2.93841	0	2.71764
ENSG00000129559	6.01207	4.69175	4.24964	5.70499	5.49446	6.84059	6.90882	6.54674	9.19509	6.13359	8.49338	7.45814	10.3865	4.62623	8.0442	7.34875	7.62489	6.83414	7.64878	11.99705	7.19727	9.13605	10.07102	7.12992	7.15008	7.04252	6.59444	4.74723	4.92862	6.9954	6.30373	5.17582	6.37201	5.40091	5.66764	8.0923	7.85366	6.15939	7.53384	6.9073	5.208	6.55987	6.21392	6.97091	5.44927	7.51699	5.28651	5.74382
ENSG00000186051	0.09162	0.2466	0.19786	0.08877	0	0.73211	0.18913	0.08031	0.41113	0.08846	0	0.08416	0.6101	0.8722	0	1.86231	0.40077	0.15847	0.17771	0.17387	0.25484	0.43708	0	0.28811	0	0.21085	0	0.56519	0.44426	0.36285	0.29505	0.21706	0.35131	0.08847	0.27173	0.09167	0.1014	0.54769	0.08567	0.08456	0.09564	0.28947	0.08545	0	0	0.10034	0.08906	0.0928
ENSG00000175518	0.23387	1.15401	0.28058	0.30213	0.86632	0.46718	0.48277	0.68335	0.40811	0.17562	0.37748	0.2387	0.11535	0.1799	0.5239	0.27666	0.14208	0.17978	0.12601	0.3945	0.14455	0.12396	0.58464	0.02724	1.20166	1.67442	0.10483	0.48088	0.50399	0.51454	1.45046	1.13887	0.12455	0.5018	0.74498	1.27392	0.949	0.72488	0.65603	0.1439	0.73236	0.51996	0.36352	0.37711	0	1.36592	0.47991	0.97379
ENSG00000254893	0.64979	0.43722	2.22177	1.46902	1.5317	1.73068	2.34729	1.99354	0.48594	1.2547	0.62928	1.59164	0.48075	0.74976	0.43668	0.62892	0.59213	1.77948	1.89049	0.61654	2.91176	1.75649	1.0829	1.58919	1.49174	0.49845	1.74748	2.11546	1.15524	1.17942	1.27873	0.89796	2.28386	1.56848	1.49884	2.27535	0.35955	1.83417	1.72143	1.49927	0.90434	2.62316	2.52502	1.36209	0	1.30455	1.26319	1.20653
ENSG00000256683	1.49634	2.58392	2.28769	3.42564	2.5685	2.72457	2.61044	2.71615	2.25789	1.86657	3.37271	3.12602	2.04271	1.63872	3.43058	2.17884	3.35945	0.59549	4.96987	0.9549	1.95203	2.09719	3.393	0.51355	5.6023	6.82604	2.13671	2.54581	3.39012	4.22147	4.26421	6.33681	3.07181	4.11695	4.89589	3.86851	4.57216	4.5118	3.64015	3.36088	4.24339	4.22544	4.40885	3.25409	2.29656	4.85786	5.30296	4.65382
ENSG00000267575	0.50273	0.80241	0.69431	1.03083	1.18111	0.80574	1.17048	0.95309	1.21971	0.38378	0.7586	0.94505	0.60982	0.60706	0.88391	0.69027	1.09949	0.79875	2.48308	1.90803	0.49861	1.50583	1.60744	1.49504	2.03603	3.4842	1.04937	1.08178	1.08842	1.30797	2.05814	1.45409	1.13191	1.91903	1.36381	1.43873	2.09601	1.73549	1.45391	2.08253	1.7207	1.80992	1.45018	1.05194	5.97026	2.18932	1.84098	2.17876
ENSG00000233892	0.74944	1.61368	0.86316	1.21022	1.46376	1.29747	1.34075	0.56935	1.56932	0.28943	2.17736	1.19324	0.22179	0.38914	1.0073	0.43523	0.7649	0.73454	1.50207	1.56442	0.37057	1.81137	1.99836	1.15212	1.76968	3.56432	1.00774	1.07869	1.8896	1.08824	2.14522	2.30807	1.77205	1.10954	1.67932	1.59958	1.82463	1.14484	1.49492	1.1528	1.14734	2.63084	0.79214	0.6284	0.12035	3.93937	1.74831	2.42893
ENSG00000041353	0.23453	4.38602	0.17465	0.13321	6.00509	0.17771	0.11686	4.26056	0.1633	3.04516	0.35244	4.6058	0.30516	0.38493	6.79101	2.71619	8.42806	2.4619	0.16471	0.25323	0.0075	0.13117	0.09098	0.01695	0.10344	0.14889	0.17943	0.19955	0.34508	0.16814	0.5035	0.31612	0.09303	0.24207	0.49569	0.42884	0.0358	0.24171	0.23442	0.27617	0.1013	0.14479	0.95789	0.39904	0.17532	0.36311	0.22797	0.50784
ENSG00000081985	0.78096	0.36306	0.3373	4.1548	0.2582	0.56729	1.43621	1.29444	1.05127	0.23305	0.53629	0.26086	0.15758	0.56525	0.60117	0.71465	1.00927	6.17665	1.30819	0.75447	0.25012	0.60961	0.72766	0.50602	0.3772	0.16338	0.95943	1.70797	3.95189	1.89781	0.45725	0.50457	0.77583	0.98711	3.3829	1.98885	0.51855	0.38194	0.80987	3.47279	1.17088	1.7346	1.24479	0.57698	0.58144	0.57533	2.99497	2.22907
ENSG00000148229	14.01069	10.25049	13.25893	24.28735	14.10757	15.9535	13.96035	17.44072	20.1187	13.66061	31.20529	17.13126	16.21491	12.74405	20.1964	21.73747	22.43889	46.03112	25.1605	47.26226	30.30208	26.27178	34.6491	44.80638	29.27318	18.32563	20.92686	21.52336	14.25836	20.77258	15.46043	24.71593	21.86025	20.94917	19.69202	26.94953	12.26103	18.23545	23.28698	35.14987	19.17815	25.35319	23.63624	18.93699	10.45255	17.13756	19.83319	20.57224
ENSG00000129152	0.03337	0	0	0.25868	0	0.03333	1.10224	0	0.2995	0.22555	0	1.83932	13.00006	10.05063	0.13457	13.76046	1.53277	0.11545	0	0	0	0.79601	0.41713	0.06996	0	0	0.03366	0.37742	0	0.62778	0	0	0	0	0	0.26711	0	0	0.0312	0.15401	0	0.03515	0.06225	0	0	0.03655	0	0.37181
ENSG00000235050	0	0.02006	0	0.01444	0.06024	0	0.03077	0	0	0.01439	0	0.08216	0.47977	0.0774	0.12022	0.101	0.11411	0.01289	0	0	0.01382	0.01422	0	0	0	0	0	0	0	0.01476	0	0	0	0	0	0	0.0165	0	0	0	0	0	0	0	0.39498	0	0	0
ENSG00000271992	0.25796	0.6943	0.27854	0.24994	0.2606	0.51531	0.93186	0.33918	0.72344	0.62264	0	0.47391	1.00199	0.5581	0.39006	0.49936	0.14104	0	0	0.48953	0.23916	0.24611	0.48364	0.13519	0.38071	0.29682	0	0.1326	0.37524	0.1277	0.96915	0.30556	0	0.24907	0.38252	0.12904	0.28548	0.1285	0	0.11904	0.4039	0.54333	0.24058	1.12308	0	0.14125	0.62685	0.65317
ENSG00000143545	51.03807	18.053	8.58714	15.70741	28.49531	49.49294	21.69323	23.97794	12.4997	25.46052	19.3604	24.60475	13.14197	13.29206	27.00194	15.58526	22.55392	36.29694	5.63618	17.12354	61.15369	9.67202	31.37757	9.75571	7.20132	3.87152	21.21881	11.77022	13.81427	15.8988	6.21489	10.53303	27.85481	11.41265	15.87513	13.04984	15.06344	10.73101	12.97226	10.68725	5.83827	14.67977	11.06436	23.3153	22.36678	13.68566	9.23804	6.37297
ENSG00000092470	2.19609	1.01157	1.62327	7.36875	1.4741	1.69294	1.08007	2.14466	4.08385	0.86803	6.26615	1.85478	0.62157	0.75255	2.15435	1.62628	3.46523	5.65938	10.13428	16.29231	1.59878	20.30533	15.71418	19.88251	5.68456	4.66376	3.25523	7.62192	3.25881	3.26865	3.35403	4.53916	5.99043	4.11273	3.90488	6.73892	2.62606	4.11145	6.84923	10.25663	3.83078	7.31077	3.64264	2.06765	2.16565	3.26035	5.74485	4.17975
ENSG00000119688	4.68833	4.09548	4.93644	5.21328	7.78312	6.19569	5.62415	4.5182	8.20416	4.04335	7.86597	5.57201	4.79989	4.33013	8.00808	4.9889	6.63336	4.39832	4.69298	5.61261	4.69618	5.2577	6.04846	4.11665	7.59358	14.53537	5.95166	5.12305	6.61369	7.15929	7.26917	7.16091	3.75824	6.16802	7.35869	6.24726	7.10749	6.66475	5.67827	6.71191	4.96528	5.46431	5.11396	6.73088	4.78799	8.00893	5.6364	8.10141
ENSG00000180662	0.33704	0	0.12131	0.43541	0	0.11221	0.69572	0	1.51233	0	0.9792	0.1032	0	0	0.33975	0	0	0	1.19849	0.63959	0.10416	0.96467	0.84253	0.23551	0.99483	3.61955	1.0197	0.57751	0.87158	0.66737	1.68831	0.66537	0	0.32542	1.55487	1.5736	4.47585	0.11193	0.94541	0.31106	1.28995	1.53808	0.62866	0.32608	1.08246	1.7224	0.3276	0.22757
ENSG00000149328	0.23117	1.31106	0.14264	0.11999	1.25946	0.17317	0.11078	0.82503	0.16671	1.88118	0.22388	1.66086	0.12828	0.15719	2.86301	0.72719	2.77171	0.07854	0.08007	0.14884	0.70422	0.26782	0.12383	0.00865	0.04874	0.1045	0.16653	0.15279	0.16013	0.17165	0.06204	0.18581	0.22951	0.14349	0.14691	0.2065	0.03655	0.35369	0.10036	0.20574	0.07756	0.38257	0.3696	0.59908	0.11932	0.1537	0.0642	0.1756
ENSG00000204291	17.62592	4.18228	9.78411	7.63291	36.38869	36.77062	17.57655	9.47927	5.94895	8.7834	4.63705	22.43094	18.42807	39.12258	13.85182	34.95053	15.50051	11.50849	6.88651	8.21206	96.38173	7.73152	15.06358	6.9316	1.8933	1.56968	14.31344	21.2047	12.21283	6.94084	1.9492	6.70965	8.40893	4.64932	15.90622	5.64012	1.9296	12.87072	7.46736	11.70659	3.10251	3.40608	6.90054	27.5502	6.13673	10.86288	8.95703	7.11872
ENSG00000170989	17.18409	5.8735	17.28667	22.7179	16.94489	33.87736	27.27053	13.55331	6.93789	7.02933	14.19665	23.64095	17.74574	23.00105	9.48987	13.24142	8.3255	5.75483	25.94673	8.30102	38.30527	8.92561	6.75179	53.25553	13.74917	23.98395	16.28394	26.50024	22.49104	49.64401	14.89513	24.57399	6.94162	39.83554	32.95	22.00938	3.05398	31.60731	37.46025	14.73978	5.76108	26.95983	53.33563	34.36789	5.46869	19.03239	28.09843	21.09122
ENSG00000108381	0.93433	0.92575	0.06652	0.04974	0.67421	1.25112	0.15896	0.36	0.43767	0.94172	0.19887	3.11229	2.19916	3.89179	2.20456	2.79248	2.31289	0.2131	0.35846	0.14613	0.38077	0.16653	0.308	0.39819	0.11112	0.12995	0.30028	0.095	0.59741	0.65057	0.08817	0.06081	0.17716	0.27758	0.812	0.17463	0.01136	0.7774	0.2112	0.18952	0.09645	0.23788	0.22024	3.17873	0.74195	0.96695	0.25948	0.61353
ENSG00000182118	3.64046	0.7771	1.92474	2.23797	4.84448	3.76147	3.47232	2.15675	1.85883	1.7695	2.65025	3.50541	2.34049	2.28135	5.06175	2.55154	6.89113	9.16266	3.70095	6.3605	11.19621	4.00021	3.42052	2.92105	5.43446	2.48442	2.73454	2.50375	2.1182	3.05737	2.07513	2.40885	5.67972	2.61806	3.54922	3.21519	1.47258	3.67686	3.31	3.82332	1.38895	2.53826	2.06051	5.41672	2.4795	4.26155	2.09873	1.32227
ENSG00000162739	12.8703	10.3979	18.45816	51.11022	2.1228	15.21597	18.95401	14.25563	50.04072	1.37361	44.55701	0.56296	0.14575	0.28413	2.02994	0.61438	2.05844	2.27151	25.1755	9.57424	1.13642	27.50269	22.59797	4.97851	37.10588	34.07596	33.17751	44.3312	68.6028	48.19498	56.52923	64.29848	56.56639	56.0682	76.55575	74.76258	45.51483	54.05804	57.48888	55.14966	57.46084	93.24107	35.62148	19.71538	11.38829	69.31991	29.10495	77.83415
ENSG00000139168	13.83451	29.39795	11.43559	15.28515	19.41279	25.20605	19.32583	17.1026	24.17481	24.3649	19.53757	23.06819	52.00512	20.75492	23.06154	22.14269	18.70223	17.93574	24.16437	33.87764	18.0662	24.10053	26.16815	21.22319	20.30864	26.63455	17.02494	13.89473	11.70028	17.9056	15.06113	13.79658	20.39861	13.02554	14.38089	20.20862	18.79093	14.90889	18.33492	18.43804	12.28609	22.1258	15.85867	24.53462	39.83491	17.78711	16.95834	16.25162
ENSG00000212864	1.41117	6.40052	2.20092	2.38008	7.0753	2.24472	2.37353	2.84048	2.16932	7.31679	1.26539	4.94491	8.3525	4.25165	8.95666	6.32338	6.40119	1.67239	2.88916	0.69428	1.79289	1.74526	3.72363	1.26	1.38843	1.80416	1.42315	1.61201	1.46984	2.74249	1.85137	1.4239	4.00803	2.42227	1.70505	3.3466	2.37144	3.12419	1.41721	3.42485	1.85488	2.20167	2.3397	4.80377	4.90989	2.2894	1.06685	1.0587
ENSG00000124164	3.46946	4.10351	2.93072	3.24603	5.60456	4.26499	3.40506	4.75347	3.23588	4.79698	3.56893	6.71806	9.32028	9.57251	5.67254	11.9428	6.71857	9.92941	3.56844	3.72837	6.63857	3.81934	2.7396	4.57099	3.51972	3.47594	3.37868	3.57276	3.41407	4.8966	3.57788	3.96836	3.85373	4.05166	4.28306	3.6018	3.142	5.1027	3.63691	4.32358	3.09988	4.04843	4.44842	7.10885	1.28571	4.40875	4.45966	4.74464
ENSG00000198939	0.34138	1.22508	0.81093	0.33076	2.04625	1.22748	0.93957	0.97752	0.79143	1.16455	0.4408	1.69331	1.66697	1.28018	1.2618	1.0353	1.59277	0.27555	0.79456	0.28072	0.5275	0.26056	0.56892	0.23855	0.96285	1.96401	0.68855	0.65514	0.55175	1.30685	1.05046	0.64698	0.37087	1.16463	0.78744	0.61478	0.85632	1.63248	0.65967	0.35708	0.57013	0.47935	0.9339	2.31194	0.71266	0.89721	0.37606	1.12945
ENSG00000280417	0.06143	0.16533	0.23214	0.14879	0.40336	0.09203	0.1268	0.29614	0.20672	0.17791	0.2082	0.33854	0.13634	0.02658	0.34056	0.23781	0.20151	0.02656	0.38721	0.11657	0.14237	0.17581	0.19194	0.16096	0.27196	0.38873	0.18584	0.1263	0.23827	0.15204	0.32968	0.25466	0.91266	0.26689	0.2429	0.43019	0.57781	0.24478	0.48819	0.45353	0.73735	0.51751	0.34372	0.11886	0.7398	0.36997	0.62692	0.4666
ENSG00000254879	0.59906	1.34362	3.23417	2.90212	1.00865	0.99723	5.15244	0.52511	1.56802	0.77116	3.09412	0	0	0	0.80517	0.19327	0.65508	0	5.80963	5.87353	0.37027	2.47666	2.99505	1.25581	3.33995	31.47784	1.40967	0.41059	1.54915	2.17467	1.9291	1.18264	1.72272	2.31363	3.15845	2.59716	10.16525	1.19363	2.98735	0.92148	2.70964	5.88818	1.8623	1.73873	42.80837	6.77884	3.29962	5.05607
ENSG00000280129	0.62879	0.34843	0.51919	0.78843	0.93417	0.44332	0.30541	0.16211	0.20746	0.28568	0.25074	0.64553	0.28734	0.32009	0.48471	0.3938	0.44492	0.19192	0.82503	0.42115	0.20575	0.45875	0.60101	0.77538	0.98258	0.89375	0.29842	0.4183	0.50216	0.51268	1.11169	0.74481	0.74457	0.74997	0.54848	0.70311	0.81866	1.14233	0.69169	0.68274	0.50191	0.818	0.62092	0.35785	0	1.01262	0.93476	0.82416
ENSG00000212961	0.04703	0	0	0.04557	0.04751	0	0	0	0.10552	0	0.09109	0	0	0.0407	0	0	0	0	0.04561	0	0.0436	0.04487	0.11757	0.0493	0.04627	0.7035	0.04743	0	0	0	0.05048	0.11142	0.09017	0	0.18597	0	0.05205	0.09371	0.13192	0.04341	0	0.04953	0	0.0455	0.22657	0.0515	0	0.09527
ENSG00000136834	0	0	0.06698	0	0	0	0	0	0.06958	0	0.06007	0	0	0	0	0	0	0.05364	0	0	0.05751	0	0	0	0	0	0.06255	0.06377	0.06015	0	0	0.51431	0	0.05989	0	0.06206	0	0.24718	0	0.1145	0.25898	0.26129	0	0	0.59764	0.06793	0.54263	0
ENSG00000237614	0.11384	0	0.24583	0	0.80501	0.1137	0.11749	0.49892	0	0.21981	0.22049	0.20913	0	0.49257	0	0.77126	0	0.09845	0	0.32403	2.63849	0	0.14228	0.23864	0.112	0	0	0	0	0	0	0	0.65472	0.43965	0	0.22778	0	0	0	0	0	0	0	0.11013	1.09681	0.12466	0	0
ENSG00000277901	0	0	0	0.27024	0.42265	0.13929	0.14393	0	0.31288	0	0.67527	0	0.15477	0.12068	0.14058	0.13498	0.305	0.36181	0.54097	0	0	0	0.52292	0.58469	0.27442	0.48139	0.14064	0.28675	0.27047	0.4142	0.14969	0.33037	0.13368	0	0.13786	0.27904	0	0	0.13039	0.64354	0.4367	0	0	0	0	0.15272	0.13555	0.84745
ENSG00000278311	8.54409	11.09071	8.26497	11.57057	10.42908	8.60172	8.79935	7.92813	12.21811	8.08205	14.02404	8.62003	8.4537	5.66716	10.51234	8.29364	10.07955	9.5849	10.85635	11.27823	10.52755	12.37773	13.44375	11.57815	12.84367	14.48017	11.94994	10.33387	8.84279	12.66105	13.70725	14.45268	13.43117	13.37357	12.26965	14.6735	11.42444	12.34659	13.54011	11.0558	10.80788	12.70642	10.42287	10.51365	15.71451	14.98531	11.51759	13.36512
ENSG00000270106	0.02857	0	0.01543	0.02769	0.0433	0.02854	0.01475	0	0.01603	0	0.01384	0.01312	0.01586	0	0.04321	0	0.01562	0	0	0	0	0	0	0	0.01406	0.04932	0	0	0.02771	0.01414	0.03067	0.01692	0	0.04138	0	0.02859	0.03162	0.01423	0	0	0	0.06018	0.01332	0.01382	0	0.03129	0	0.02894
ENSG00000233010	0.19969	2.55287	0.97025	0.96737	1.31125	1.2964	0.92744	0.08752	1.79202	0.86755	2.12721	0.55027	0.66482	0.43202	1.71099	0.57982	0.43672	0.17269	1.64606	1.61048	0.8331	0.85731	2.74547	1.25581	1.08057	2.18277	1.00691	0.71853	1.25869	1.77928	0.7502	1.6557	1.05277	1.44602	0.69091	1.19869	1.54689	2.08885	1.40032	0.64503	0.93795	1.05146	1.30361	1.44894	1.92397	2.95208	0	0.91009
ENSG00000166974	10.04671	4.01811	11.06853	15.71806	5.1878	15.17342	11.93529	9.05387	9.75369	4.73252	10.80336	7.57576	12.45573	14.02214	8.31386	12.61402	9.64627	7.19136	55.60186	15.97396	6.55535	37.96042	14.91578	48.52419	28.42013	20.0204	11.5935	16.36832	16.10907	15.61816	20.03385	20.80553	18.6924	23.47639	22.47898	20.04472	14.00282	18.19665	22.37978	19.02953	21.29862	19.63464	33.59692	15.73272	8.78513	16.59355	59.74615	17.77002
ENSG00000140650	2.1542	2.57099	1.96098	2.48331	2.15243	1.44488	1.063	1.99857	2.69876	1.45739	1.65983	1.57434	0.54969	0.81645	1.38693	1.18709	1.79684	3.33159	2.83635	4.38636	4.03815	3.49541	2.19138	3.6671	1.82554	1.92687	1.4589	2.81284	1.95179	1.64238	2.12667	2.05809	1.44698	1.75353	2.37052	2.06084	2.51447	1.62918	1.76428	2.57592	2.55222	2.11959	1.78908	1.23984	0.7007	1.98882	3.70634	2.20568
ENSG00000130856	2.09419	2.67323	2.14488	2.55753	2.99999	2.34052	2.27959	2.18985	1.75247	1.05319	1.63682	1.89889	1.17326	1.52094	2.14499	1.73365	2.35632	1.84602	5.55734	2.38318	1.89163	3.97671	2.87845	6.07696	4.62441	5.10598	2.14593	2.75531	3.154	3.36001	3.70076	4.43473	3.47268	3.60841	4.06729	3.9007	3.17453	4.25992	4.65916	5.51249	4.35079	3.32587	4.87957	1.93489	7.13676	3.67225	5.99542	3.61459
ENSG00000228252	0.64267	0.18533	0.82611	0.32617	1.73135	0.35152	0.63173	0.33533	3.33005	0.2216	1.05213	0.98389	0.05095	0.19863	0.32392	0.19253	0.28446	0.06617	0.11872	0.13067	0.08512	0.11679	0.53552	0.03208	1.38508	0.28171	1.41972	0.73938	0.51936	0.39388	0.11498	1.21438	0.70406	0.70917	0.60507	0.39804	2.55701	0.38111	1.61674	0.22596	0.95833	0.70904	0.28541	0.32569	0.40544	0.5027	0.58006	1.70475
ENSG00000162704	23.39938	8.08552	26.42019	40.56893	10.22492	20.38775	29.66886	25.1976	21.92069	8.04027	39.0045	12.4358	5.44356	6.29133	14.44012	8.81059	14.73031	18.58722	68.40735	45.20965	17.72353	55.16903	38.97724	49.73458	33.2923	16.67141	25.44104	29.66374	26.37834	25.52458	25.92484	26.00789	35.79274	36.3912	32.52237	41.68751	20.98662	20.40351	31.13085	31.64732	32.72161	41.47966	28.75052	20.94722	7.24985	21.38047	29.61827	22.20361
ENSG00000175305	1.06623	0.73583	0.54611	1.32445	1.27048	0.49152	0.64899	0.59912	0.93539	0.32994	1.13848	0.86639	0.37926	0.34306	0.96458	0.59538	0.98657	1.82053	1.63058	1.77692	0.63367	3.2865	1.48646	1.06027	0.88766	1.00664	0.60657	1.47563	0.62304	0.79848	0.88039	1.08485	1.66413	1.00308	0.83783	1.62747	0.711	0.76263	1.3037	2.63676	1.17002	1.75628	0.77766	0.67448	0.42805	1.48197	0.9168	0.95528
ENSG00000096006	0.02675	0.82794	0	0	0	0.02672	0	0.60963	0	4.28702	0.05181	0.04914	0	0.0463	6.2288	1.8382	3.01283	0.09253	0	0.32995	0	0	0	0	0	0	0	0	0.02594	0	0	0	0.02564	0	0	0	0	0	0	0	0	0	0.17463	0.07764	0	0	0	0
ENSG00000171396	0	0	0	0	0	0	0	0	0	0	0	0	0	0	2.29802	0	0.66882	0	0	0	0	0	0	0	0	0	0	0	0	0	0	0	0	0	0	0.05563	0	0	0.10398	0	0	0.11711	0	0	0	0	0	0
ENSG00000273391	0.33704	0.15119	0	0.76197	1.02147	0.11221	0.46382	0.88631	0.63014	0.10847	0.4352	1.54795	3.11701	2.72227	1.58551	1.73982	1.10568	1.94316	2.72383	2.55836	0.52079	0.85748	2.94887	1.53084	0.55268	1.03416	1.0197	0.57751	0.32684	0.7786	0.72356	0.39922	1.07692	1.30169	0.11106	0.4496	0.37299	1.56696	1.05046	1.03688	0.46907	0.94651	0.62866	0.43477	0	1.7224	1.85642	0.91028
ENSG00000196810	1.66019	1.63426	2.01668	2.23412	2.68663	1.94992	2.07049	2.63432	2.20726	1.72902	1.92042	1.62383	1.64628	1.94224	1.97573	2.09044	2.45424	2.49263	2.52689	1.44398	2.33731	2.98454	1.68121	2.67468	3.04759	3.28109	2.02311	3.13709	2.99633	2.7014	3.45689	2.95887	3.89015	3.19111	2.92533	3.34506	3.0366	3.83632	3.43521	3.26311	2.89624	2.85731	2.66657	2.97447	0.9257	3.1816	3.56363	2.81022
ENSG00000204764	0.31793	1.12126	0.0947	0.13809	0.3378	0.27375	0.13012	0.86489	0.06764	0.56098	0.09025	0.12084	0.13992	0.0759	0.23208	0.20161	0.2038	0.04266	0.0319	0.07282	0.38624	0.02615	0.21239	0.06895	0.0809	0.0883	0.08845	0.06763	0.2711	0.51556	0.12356	0.38958	0.18916	0.22758	0.26011	0.20292	0.0364	0.07645	0.16401	0.10118	0.10871	0.35214	0.23005	0.33941	0.40932	0.18008	0.04795	0.21097
ENSG00000107566	4.29619	3.26783	2.82364	4.76586	8.85862	5.46227	3.63087	6.87688	3.06159	4.48849	4.26109	10.01828	3.59317	4.12204	8.07577	4.70061	7.75056	12.99491	3.23051	6.30167	11.28547	4.31666	4.50081	5.61256	3.9513	3.49857	3.55824	3.90478	4.81028	5.55823	3.29717	5.00283	4.74492	5.78132	5.04728	4.33979	2.69877	5.93428	4.08494	4.53973	3.5962	4.64461	5.52617	7.0279	1.52478	3.4092	4.92235	4.20408
ENSG00000136982	1.33926	0.99437	0.94743	2.57285	1.63291	1.45297	0.76263	1.59901	1.73548	1.73889	4.18168	1.90892	1.61443	1.83841	2.63026	2.23493	2.42403	4.23346	6.60605	10.01258	3.23261	8.48158	8.28319	10.93967	2.11284	2.41779	1.90952	2.30272	1.07483	1.14305	0.61965	1.42226	3.14306	1.62753	1.5294	3.07255	0.81772	0.89717	3.08741	7.6507	1.20512	3.13693	1.20595	2.65845	0.88992	0.85974	3.29932	1.40319
ENSG00000145919	9.79911	10.82217	8.74753	10.3024	17.9635	14.36868	11.86604	15.32551	11.56045	15.98837	8.56681	18.30307	25.35281	17.9655	20.35653	21.79404	18.95582	21.68823	10.77412	16.87164	25.51531	10.03098	13.21591	14.29829	15.38495	18.2323	11.6846	10.13563	13.86408	14.24274	12.50068	14.46479	15.33177	13.42999	12.66099	12.72413	13.38232	16.37956	12.05867	12.26011	12.37361	10.44509	15.0555	18.98979	4.5916	13.43805	11.175	13.5144
ENSG00000184792	0.62796	1.06238	1.48202	0.92135	1.96663	0.51073	0.54628	0.80995	1.06672	1.048	0.75584	1.45854	0.60731	0.71423	2.02567	1.43267	1.50092	1.44302	0.4437	0.36601	0.76518	0.36803	0.35881	0.58298	0.73259	1.12513	0.55187	1.14364	0.47847	1.23455	1.27109	1.83832	1.01472	0.87484	0.8691	0.84367	0.85379	1.14398	0.78847	0.74516	1.15177	1.37933	1.05418	0.80717	0.47539	1.95496	0.46215	0.92676
ENSG00000248925	0.34543	0.15495	0.24866	0.33469	0.11632	0.34502	0.35653	0	0.25833	0	0.66906	0.21153	0.51114	0.19929	0.46428	0.44579	0.12591	0.8962	0.335	0.32776	0.21351	0.32956	0.28784	0.12069	0.22658	1.1924	0.23224	0.23676	0.33498	0.45599	0.61798	0.54556	0.55187	0.33353	0.34148	0.3456	0.89198	0.45885	0.21532	0.63762	0.12019	0.48504	0.64431	0.3342	0.27735	0.25219	0.22384	0.46648
ENSG00000151746	1.58344	0.71658	2.00729	2.47553	1.19856	1.95943	1.52823	0.92533	1.9387	0.45547	1.52894	1.09837	1.04193	0.98629	0.71569	0.87254	0.73041	1.35322	4.13122	1.63095	3.28253	3.30661	1.57631	4.46013	5.05522	4.96606	2.45421	2.79483	4.3303	2.30296	5.73077	4.50363	2.69093	4.11305	3.32462	2.48612	5.48442	2.28949	3.55942	6.64743	6.45035	5.53389	5.30583	2.00645	2.35148	4.44497	11.15061	5.20381
ENSG00000065613	9.18085	6.00506	7.85397	7.2302	17.40755	12.3168	7.84195	8.52998	4.79432	7.25554	8.6064	16.85939	9.31882	12.59603	15.40944	13.71572	17.21056	24.03423	7.39042	6.37959	17.49181	8.51462	6.20868	7.74265	6.71167	5.54211	10.28506	9.40776	11.40301	10.00737	6.35952	9.71409	10.21674	11.39713	10.94627	8.53673	5.24688	12.75855	7.73853	9.42635	7.51384	7.39031	9.94009	13.94337	9.405	7.33814	9.64186	8.4816
ENSG00000163125	4.27849	4.55433	6.00862	7.51109	7.28956	5.82606	4.16741	4.61262	5.3551	4.54914	5.30921	7.33566	4.58027	5.66104	7.11427	6.13175	7.23609	5.6691	5.37004	4.81669	4.39397	8.29517	4.87485	5.60207	9.69822	7.47947	5.6953	8.64178	7.96459	7.92699	9.28852	10.79576	8.82233	11.21754	10.09119	8.43035	8.16797	10.64936	9.87254	8.86246	8.88162	9.21434	10.51439	7.69976	5.23577	9.46855	11.97471	10.47793
ENSG00000226782	0.23029	0	0	0	0	0.46002	0	0	0	0	0.22302	0	0	0	0	0	0	0	0.11167	0.21851	0.10675	1.53797	0.43176	0	0	0	0	0	0	0.114	0.1236	0	0	0.22235	0	0	0	0	0.10766	0.85016	0.24038	0	0	0	1.66413	0	0	0.11662
ENSG00000237436	0.86899	1.94905	0.78192	2.10491	2.48736	0.28932	0.74741	0.63478	2.59951	0.55932	1.12208	2.52769	5.62564	3.25876	3.21196	3.50452	3.80105	0.75151	2.24733	2.33617	0.67139	2.6254	2.7154	2.2771	3.27746	5.33277	1.1685	0.4467	1.82586	2.72441	1.86557	2.40176	1.11066	1.67808	1.71812	2.17352	3.84671	1.01003	2.84383	2.13871	1.66295	3.50808	1.62088	0.42037	2.79092	5.70972	1.97089	2.05362
ENSG00000178665	0.18551	0.34162	0.41115	0.32164	0.9765	0.25355	0.24185	0.29099	0.29572	0.29222	0.3404	0.53811	0.60679	0.54922	0.6988	0.59536	0.74738	0.63328	0.64388	0.37983	0.34398	0.22356	0.59798	0.40936	0.83575	1.03357	0.25601	0.35133	0.3598	0.38666	0.39826	0.50887	0.24334	0.33938	0.43434	0.30282	0.44301	0.49608	0.72121	0.51364	0.28536	0.31875	0.65562	0.58566	0.39981	0.45976	0.65483	0.84054
ENSG00000168646	1.27663	0.57267	0.49674	0.54603	4.82188	1.04535	0.65288	0.91742	0.30964	0.99936	0.85764	3.51798	2.04222	1.55268	8.26638	3.76257	9.2817	2.7253	0.27885	0.16369	1.27956	0.18654	0.48876	0.08439	0.70158	0.56905	0.81192	0.70946	0.59112	2.12931	0.2716	0.65392	0.48509	0.63297	1.10287	0.89752	0.21637	1.14582	0.56995	0.38213	0.18008	0.37548	0.52559	2.64828	0.49866	0.7305	0.19005	0.50089
ENSG00000141371	0.15229	0	0.05481	0.04919	0	0.10141	0.10479	0.17799	0	0.04901	0.04916	0	0.05634	0.04393	0	0	0.11102	0.0439	0.04923	0.1445	0.1412	0.24216	0	0.10642	0.09989	0.11682	0.0512	0	0.04923	0	0.05449	0.18039	0.24331	0.04901	0	0.05079	0.22472	0.15172	0.1424	0.04685	0	0	0	0.09823	0	0.05559	0.29606	0
ENSG00000014914	1.92358	0.65602	0.62594	0.59998	6.52197	3.44776	0.96548	1.1549	0.33993	1.55187	0.77832	4.16315	1.05276	1.9497	5.1797	2.46116	6.16636	2.11929	0.38332	0.70006	1.136	0.32682	0.54344	0.11048	0.16852	0.43964	0.23917	0.74499	0.63883	0.69133	0.41013	0.35894	0.73251	0.38163	1.06802	0.57999	0.24787	1.36509	0.44349	0.62015	0.27505	0.59663	0.17202	5.58309	0.95208	1.38508	0.81961	0.58713
ENSG00000225648	9.16859	14.68868	11.41887	15.04076	16.76071	18.94507	14.16951	16.0738	17.46842	11.38114	18.18124	15.55153	13.78226	9.82364	17.70241	15.35372	15.75527	20.05348	13.36106	15.83402	32.42755	11.06157	13.15765	12.96608	16.75305	20.87619	18.68863	17.05684	19.85236	23.6779	24.0574	24.93837	16.18255	20.93708	20.18977	20.86981	21.79623	22.52158	21.36398	14.10327	15.44412	16.75683	16.24202	28.91115	6.66053	30.49305	20.27582	22.65007
ENSG00000229835	0	0	0	0	0	0.06791	0	0	0.03814	0	0	0	0	0	0	0	0	0.147	0	0	0.03152	0.61626	0	0	0	0	0	0	0	0	0	0	0	0	0	0	0	0.06774	0	0	0	0.0358	0	0.13156	0	0	0	0
ENSG00000113391	3.99437	3.97171	3.09713	4.08835	5.8793	5.00769	4.01255	4.84162	3.07141	3.97088	4.05196	5.25863	3.30166	3.75418	4.75537	3.70549	4.82159	3.62863	5.2876	3.63256	5.6703	5.29227	3.18519	5.15578	6.53059	4.99158	5.13997	4.44778	5.7126	5.59748	4.32577	7.42697	7.2488	7.98807	6.31562	5.88179	3.37106	7.04961	6.17297	4.96641	6.29736	5.96655	6.91987	8.50876	3.31184	4.97125	7.05081	5.40205
ENSG00000231416	0.73076	0	0.19726	0	0	0.54741	0	0	1.02469	0.35276	0.17692	0.33562	0	0	0	0	0	0	0	0.17334	0.50813	0.69719	0	0.76596	0.17975	0.21021	0.18424	0	0.17716	0	0.78441	0.2164	0	0.17639	0.1806	0.18278	0.40435	0	0	0.16861	0	0.19239	0	0.17675	0	2.40074	0	0.37006
ENSG00000204913	0	0	0	0	0.06815	0.13475	0	0	0.07567	0.06513	0.06533	0.12393	0	0.05838	0.27201	0.19588	0.2213	0	0.06542	0	0	0	0	0	0	0	0.06803	0	0	0	0	0	0.06466	0.06513	0.06669	0.06749	0	0	0	0	0.14083	0.07104	0	0	0	0	0	0
ENSG00000229018	0.31492	0.06054	0.29146	0.56667	0.2727	0.31454	0.09287	0.31549	0.30281	0.08687	0.60997	0.37192	0.09986	0	0.27211	0.26127	0.49196	0.11672	0.95987	0.38418	0.12513	0.60091	0.78725	0.4244	0.30985	0.36236	0.22686	0.7863	0.52354	0.13362	0.28975	0.90592	0.64688	0.43438	0.5337	0.49512	0.3983	0.49303	0.75718	0.53978	0.2348	0.37903	0.54545	0.1741	0.43347	0.5912	0.39357	0.27339
ENSG00000233579	0.16569	0.39021	0.13418	0.24081	0.20924	0.33099	0.21377	0	0.18587	0.11998	0.2407	0.0761	1.33316	0.25093	0.5846	0.20047	0.18119	0	1.00431	0.58956	0.26883	0.47425	1.65681	0.60786	0.04076	0.47663	0.1671	0.04259	0.12051	0.41011	0.26679	0	0.31766	0.19998	0.12285	0.33155	0.59594	0.16507	0.38732	0.34408	0.21619	0.21812	0.03863	0.72138	2.89358	0.13609	0.16105	0.25172
ENSG00000230661	0.08998	0	0	0	0.5454	0.44935	0.09287	0.15774	0.20187	0.17374	0	0.08265	0.09986	0.15573	0	0.17418	0.39357	0.15563	0	0.08537	0.4171	0	0.56232	0.09431	0	0.41413	0.18148	0	0	0.26725	0	0.10658	1.03501	0.08688	0	0.18004	0.29872	0	0.25239	0.24913	0	0	0.16783	0.1741	2.16735	0.09853	0.08746	0
ENSG00000262495	0.72242	0	0.31201	0.27998	0.43789	0.43293	1.04387	0.5066	2.59326	0.13949	2.65855	0	0	0	0.14565	0.13984	0.158	0	0.28024	0	0	0.68923	0.18059	0.15144	0.56862	0.66499	1.45711	1.63397	0	2.14568	0.62036	1.54028	0.4155	2.51107	1.99966	3.32473	0.95937	2.73492	0.94567	0.2667	0.30163	1.06511	1.21274	0.55914	14.6171	1.10755	0.84263	2.19502
ENSG00000066135	3.92799	3.7534	3.80209	6.78969	4.79004	3.98131	3.19053	4.32941	4.11954	3.10793	5.2671	4.60085	1.85719	2.70534	7.01719	3.34068	5.19763	5.93967	5.35339	4.65327	3.0276	5.43285	4.50291	4.36078	5.76275	6.64582	4.40671	5.37648	4.05709	4.26858	4.27872	5.12075	3.99922	4.95957	5.04344	5.29023	4.21834	5.25632	4.78109	5.54514	5.05839	5.72765	5.84181	4.33995	1.62358	4.47965	6.38221	5.90861
ENSG00000241213	0	0.75126	0	0	0.12533	0	0	0	0	0.29943	0	0.28488	0.13768	0.05368	0.12506	0	0.20349	0	0	0	0	0	0	0	0	0	0	0	0	0	0	0	0	0	0	0	0	0	0	0	0	0	0.05785	0.24004	0.44823	0	0	0
ENSG00000152078	0.52781	4.25081	1.16611	0.8497	1.4848	1.08679	1.33256	1.97876	0.3006	3.06534	0.31455	2.7523	4.99244	4.97522	3.3888	3.96898	2.10446	0.13343	0.01575	0.08475	0.51946	0.01549	0.0406	0.74047	1.43009	0.12146	0.69607	2.73822	0.41735	1.03707	2.44926	4.49177	0.38919	1.85814	0.62613	0.45495	1.08733	0.89796	0.8124	0.14989	0.58484	0.79529	1.19653	2.32541	0.27383	0.80919	1.69696	0.7484
ENSG00000151718	1.65853	1.67193	2.03827	1.03429	3.08905	2.33723	1.52505	2.45827	0.26385	1.44987	0.77681	2.49847	1.11776	2.29646	1.97587	1.93217	2.30828	3.57275	0.35093	0.69814	5.49646	0.36826	1.06289	0.65743	0.39163	0.43025	0.96708	1.19049	1.81306	1.61814	0.38195	0.92869	1.55514	1.30439	1.53822	0.68787	0.21358	1.6343	0.68797	0.91843	0.70507	1.13055	1.34429	2.91163	0.26149	0.94444	0.87347	0.93457
ENSG00000186594	8.8165	6.63664	6.30298	8.23027	19.86747	9.87149	7.99854	9.26334	6.79668	6.62697	6.54988	9.37426	27.47686	23.62096	6.65548	16.17057	7.83612	19.0093	2.73295	6.45552	43.70662	3.78326	9.51025	2.44742	1.74281	2.17715	6.11029	4.88389	17.23622	4.98216	2.20388	3.74334	4.61155	2.87642	9.27292	3.82635	5.72493	3.58961	3.78302	3.93846	3.21467	4.83319	3.304	11.02256	1.06669	3.08602	9.82189	3.48615
ENSG00000163331	0	0.54941	0.04898	0.26371	10.81518	0	0	0.59645	0.05089	0.30657	0.17572	6.29188	0.05034	0.15703	18.56544	5.22478	20.1396	0.47076	0	0.08608	0.08411	0	0.45359	0.33283	0.22316	0	0	0.18655	0	0.22455	0	0	0.13045	0.35039	0	0.04538	0	0.04519	0.33932	0.20933	0.23675	0.23886	0.12692	0.04389	0.10927	0	0.30865	0
ENSG00000204188	0.0346	0.04657	0.11209	0.53643	0.06991	0.13825	0.07143	0.06066	0.2329	0	0.16755	0.12714	0.0384	0	0.17441	0.13397	0.11352	0.02992	0.60404	0.55815	0.03208	1.08944	0.346	0.4715	0.95327	0.75649	0.41876	0.24902	0.73823	0.23981	0.70572	0.86073	0.36486	0.23387	0.41049	0.69239	0.42123	0.44815	0.61473	0.63872	0.65014	0.54661	1.1295	0.03348	0	0.45472	0.57178	0.59578
ENSG00000251517	0.26642	0.14341	0.51781	0.15488	0	0.2661	0.21998	0.32695	0.29887	0	0.15481	0	0	0	0	0	0	0.13824	0.51676	0.25279	0	0.61005	1.19882	0.27925	0.26213	0.12262	0.26869	0.43825	0.15502	0.63305	0.22879	0.12623	0.4597	0.20579	0.73746	0.74635	0.11794	0.26543	0.54805	2.26219	0	0.44892	0.29817	0.25776	0	0.1167	0.31076	0.53967
ENSG00000069849	42.72958	12.77142	23.45807	19.08895	80.67129	31.73577	29.62527	30.89002	22.46625	18.25781	27.5047	54.69738	13.86225	17.37185	108.02415	40.34434	83.91324	236.52345	28.10733	60.11995	127.68876	34.88591	32.56233	52.90626	14.09763	7.73493	23.0124	20.13555	23.45913	16.41968	12.2094	13.96899	19.77744	11.70106	22.51183	19.71116	13.41133	16.03607	24.64166	36.25917	11.99414	21.26261	20.97737	20.32129	8.79655	13.7805	18.20056	19.48287
ENSG00000174403	0.07077	0.02381	0.03821	0.05143	0.01787	0.63621	0.27393	0.01551	0	0.40998	0.08568	0.68261	3.57378	3.20021	0.17836	2.43181	0.46436	0.07651	0	0.01679	0	0	0.02212	0	0	0	0.01784	0.07276	0.03432	0.26276	0	0	0	0.01708	0.01749	0	0.05874	0.03525	0	0.03266	0	0	0	1.69471	0.46882	0.05813	0	0.10752
ENSG00000228663	0.70608	7.72037	3.04959	6.6702	1.96161	2.38017	3.18831	2.32098	11.08896	1.78946	3.33351	0.81072	0.88155	0.30552	1.77942	0.93969	2.31635	0.45797	2.31106	1.42366	0.81828	3.36824	3.53015	2.03524	9.89956	22.64689	7.92188	5.08142	8.04548	6.2041	9.75816	13.48628	4.99165	9.62967	9.42317	11.83257	14.65112	6.68268	8.9127	6.02789	7.37017	6.87819	5.18574	3.50101	1.48818	18.07402	4.46106	19.04024
ENSG00000141569	6.89378	4.8871	8.22453	8.00633	8.51895	9.19094	7.97281	8.47082	10.51247	5.9872	10.23784	7.05322	7.01878	6.392	10.70316	9.69585	12.87271	12.41603	9.31207	13.57859	7.93218	7.29649	10.40531	16.70965	8.49354	7.7729	9.07839	7.60951	10.08755	12.52296	11.36408	11.3008	8.08328	11.76719	11.15045	9.2372	11.90342	12.18763	8.61841	8.49278	9.13933	12.36464	11.16514	12.16314	5.33747	10.07695	11.78624	10.90952
ENSG00000135476	0.96682	0.48222	0.31391	2.31896	1.14065	0.40517	0.1605	0.52746	1.33484	0.1175	2.94642	0.85082	0.09004	0.04096	1.62207	0.78527	2.35107	2.74223	5.83556	5.69018	0.45758	9.59178	6.88725	8.44723	1.27054	3.01065	0.97503	2.36331	0.59664	0.70953	0.50076	0.59262	2.31369	1.11628	1.12955	2.28632	0.40403	0.24922	2.49705	8.03702	0.93155	3.11149	0.68099	0.22894	0.08143	0.41462	2.33954	0.81486
ENSG00000198380	6.82675	15.24475	7.81042	6.4568	7.23226	6.45969	5.74454	10.89263	5.74929	17.37096	5.54113	5.08138	4.05521	5.39744	3.99099	5.08524	4.64074	6.69532	4.67451	7.7511	12.68992	7.78733	4.90615	12.79041	4.569	3.37762	7.69148	9.59035	8.15859	5.76545	5.93073	6.11092	8.03211	5.96308	6.15227	4.84275	6.15945	7.48336	6.2944	6.61971	7.62826	5.71866	9.06647	8.38222	1.94323	4.44692	15.47219	5.20453
ENSG00000011143	2.40244	3.96693	1.8779	2.2706	5.79215	2.47316	1.73419	3.69502	2.89342	3.03098	3.05457	4.0751	2.24091	2.05356	5.61616	3.13843	4.62568	4.23179	5.26011	4.06958	2.1727	2.60144	3.07652	4.7891	4.13291	5.88482	2.63094	1.98503	2.67279	2.81629	3.70209	3.64879	2.40182	3.97042	2.98694	3.18513	4.74649	2.68713	3.04563	2.82942	2.46154	3.94254	2.69418	4.10678	2.02364	4.16421	3.82512	4.10512
ENSG00000152904	2.47743	8.06946	2.98171	3.79168	4.22447	4.7913	4.18564	4.99338	5.38124	5.66738	5.7765	4.95717	7.84547	3.83728	5.91735	5.28448	6.28103	3.7528	5.31022	5.85423	4.62302	3.61319	5.14777	3.07639	6.17917	7.3172	4.32856	3.43929	3.32062	5.01489	5.67429	5.51392	6.97315	4.99738	5.53781	5.84133	5.86752	5.62803	5.90176	3.42245	3.59071	4.23759	5.53342	7.54175	3.61092	6.0308	4.29466	6.185
ENSG00000115762	16.25913	4.18374	19.88062	14.16948	10.11713	11.10006	14.62369	21.58981	7.76668	8.16798	15.149	10.38063	7.0987	7.22085	9.90608	8.99258	10.72647	16.68787	10.15396	17.95329	16.82186	13.21952	13.93537	16.41481	11.46172	6.50682	11.07264	14.66773	14.28584	13.89497	7.41262	13.23795	14.56657	14.9742	14.27171	11.73546	6.05051	12.80735	11.47713	17.61973	12.32764	16.05968	15.92178	9.77536	3.09872	7.07315	17.91408	11.10193
ENSG00000164035	6.21343	2.43752	3.15645	1.55503	15.94747	19.20189	7.82098	3.40657	1.37602	5.91033	2.44246	13.65775	16.93363	12.96652	14.05235	11.04029	11.87164	1.64574	1.33412	1.54459	17.43067	1.35623	3.13801	1.47797	0.47373	0.54082	3.7921	1.98004	2.47911	4.44912	0.443	1.56159	1.85715	1.4168	4.29517	0.74551	0.67239	5.27651	1.15765	2.10549	0.71797	1.42459	1.92446	24.72215	6.37878	4.25579	2.28431	2.89107
ENSG00000258562	0.45707	0.15378	0	0.11071	0.11544	0.11413	0.11794	0	0.89729	0.11032	0.66397	0	0.12681	0	0	0.1106	0.12496	0	0	0	0.21188	0	0.5713	0	0	0.13148	0.23048	0.35244	0	0	0	0	0	0	0	0.34297	0	0.11384	0	0	0	0	0	0.99498	1.65147	0.12513	0	0
ENSG00000129595	0.85444	0.72573	1.17214	0.67858	2.70987	1.10525	0.7084	0.97613	0.63638	0.67618	0.312	0.99715	0.34976	0.9455	0.8472	0.766	0.94967	0.64202	0.52299	0.33891	0.8636	0.19378	0.35891	0.35236	0.50303	0.29011	0.97471	0.74164	0.76747	0.99848	0.45107	0.87936	0.53037	0.81147	1.00392	0.45546	0.16276	0.80938	0.24884	0.32319	1.76183	0.7892	0.81647	0.88087	0.62419	1.40353	1.33429	0.82283
ENSG00000225127	0	0	0.14962	0.13426	0	0	0.14302	0.03037	0.07772	0.06689	0.0671	0.03182	0.03845	0.08994	0.10477	0.06706	0	0	0	0.16435	0	0.0661	0.1299	0.03631	0	0	0.34937	0.03562	0	0.10289	0	0	0.76378	0.0669	0.06849	0	0	0.10354	0.03239	0	0	0.03648	0	0	0.33378	0	0.03367	0
ENSG00000168918	14.34604	10.54747	34.5166	51.23906	4.02194	18.11159	27.99133	15.87691	37.07939	3.24876	27.31043	2.27048	1.49068	2.21697	5.5208	2.52644	5.49677	5.08959	46.44533	37.66968	4.42282	52.50888	37.64519	38.15119	63.94625	75.41325	28.78218	42.73094	42.28	36.33069	62.88995	71.36724	49.23962	55.91446	43.40188	47.07658	52.73167	34.51001	41.02481	54.21402	57.35436	50.66165	48.74574	14.77049	65.47654	65.58532	44.03404	57.31981
ENSG00000254409	0.07523	0.10123	0.02708	0.09718	0.15199	0.22541	0.07764	0.1099	0.11252	0.12105	0.1457	0.0691	0.30611	0.1953	0.05055	0.12135	0.19194	0.06506	0.07295	0.04758	0.16273	0.07177	0.03134	0	0.07401	0.11541	0.12644	0.07734	0.04863	0.04965	0.10766	0	0.16826	0.04842	0.07437	0.02509	0.08325	0.12491	0.02345	0.06943	0.20939	0.05281	0.1637	0.14556	0.1812	0.02746	0.04875	0.0254
ENSG00000125355	0.10906	0.52414	0.20186	1.05664	0.53512	1.027	0.82006	3.30485	0.10486	1.02282	0.87508	3.74937	5.68834	4.55703	4.13037	6.80067	6.55902	0.60629	0.33239	0.73911	0.05778	0.47564	1.16837	0.14697	3.14231	3.17294	1.17838	0.83288	3.11226	3.13113	0.26757	1.82693	4.65942	3.24916	2.21779	1.27812	0.81033	1.38138	0.83032	0.51763	1.87012	1.50944	3.16746	7.62683	0.22516	2.93445	0.49973	1.00985
ENSG00000247199	0.11826	0.2785	0	0.20052	0.17921	0.11812	0.12206	0.15549	0.19899	0.14272	0.22905	0.24441	0.03281	0.20468	0.08941	0.22892	0.19398	0.02557	0.17203	0.14026	0.02741	0.05641	0.11086	0.12395	0.29088	0.20411	0.08945	0.12158	0.22936	0.08781	0.15868	0.24514	0.08502	0.08564	0.14613	0.1479	0.19631	0.29454	0.16586	0.16372	0.18516	0.12454	0.24815	0.08581	0.14243	0.1295	0.28737	0.4791
ENSG00000248636	0.65267	0.1597	0.3844	0	0.23977	0.82968	0.3062	0.05201	0.06656	0.11457	0.11492	0.54502	4.34597	2.97815	0.11962	2.29714	0.3893	0.05131	0.05754	0.1126	1.04519	0.11322	0.14832	0.43534	0	0.27309	0.23935	0.305	0.23016	0.46995	0.50952	0.07028	0.34126	0.22916	0.11731	0.41554	0	0.17734	0.05548	0.05476	0.12387	0.06249	0.27668	0.51664	1.00045	0.2599	0.05767	0.24038
ENSG00000136098	3.17972	3.84358	2.18761	3.18989	4.69051	4.9325	3.63035	2.79958	3.26707	2.73033	3.29737	3.65741	2.99793	2.34992	5.33276	2.98229	4.56947	1.4966	5.26684	2.71	4.72202	5.27535	4.71296	2.90519	2.61631	5.45569	2.61079	2.24204	3.87488	3.81669	2.68823	3.26644	3.62794	2.58108	4.21436	3.50501	3.56559	3.01364	3.39407	2.12958	2.76097	4.56361	2.89987	4.1653	2.50787	4.42192	3.30952	5.84242
ENSG00000257043	0	0.1621	0.13006	0	0.24337	0.60153	0.24864	0.10558	0.13512	0.23258	0.4666	0.22128	0	0.10424	0.24284	0.23317	0	0.10417	0.46725	0.22858	0.44669	0.34476	0.30111	0.37876	0.11851	0.1386	0.12147	0.12383	0.70084	0.2385	0	0	0.34639	0.2326	0.11907	0.12051	0.3999	0.24	0.22525	0.22234	0	0.2537	0.22467	0.46614	0	0.1319	0.46832	0.48798
ENSG00000238062	0.03255	0	0.01757	0.53616	0.01644	0	0.13438	0	0.03651	0	0.04729	0.0897	0	0	0.06563	0.03151	0.0178	0	0.03157	0	0.03018	0.03106	0	0.03412	0.01601	0.01873	0.04924	0.28445	0.17361	0.09668	0	0.34701	0.0156	0.03143	0.06436	0.03257	0.01801	0.03243	0	0.22532	0.01699	0	0.03036	0.03149	0	0	0.03164	0.01648
ENSG00000240403	0.41629	0.08619	0.10373	4.06442	0	0.22388	0.2644	0.56139	0.35922	0.03092	0.18607	0	0	0.02771	0.09684	0	0.07003	0.16616	0.18633	0.51652	0.32657	0.36661	0.24015	0	0	0.07369	0.03229	1.71192	0.15527	0.22192	0	0	0.18417	0.3401	0.12662	0.35241	0.10631	0.22332	0	0.29554	0.2674	0.23606	0.14932	0.06196	0.07713	0.14027	0.15563	0.19459
ENSG00000260229	0.12094	0.81374	0.26116	1.52327	1.58827	2.17424	2.37158	0.31803	1.76363	0.35028	0.5856	0.88869	0.26843	0.41863	2.31629	0.35116	0.92573	0.52293	0.23457	2.29497	0.89698	0.92305	3.93013	0.50704	1.30886	1.39154	0.85374	0.99467	1.29005	1.07759	1.8174	1.146	2.08668	1.05091	1.67376	2.0569	3.21204	0.96387	1.35693	1.00454	0.63117	2.16512	0.33836	0.70202	21.55661	3.44332	1.05796	1.83728
ENSG00000040933	5.08207	2.83992	7.20006	5.6836	2.92392	4.45229	5.10415	4.89427	5.09253	1.95383	5.01437	1.98869	1.80076	2.70981	2.71542	2.3293	2.82604	2.80651	3.23563	4.22958	2.57771	4.31376	3.73152	5.00674	5.97781	6.95946	5.9986	5.98396	7.50963	9.711	5.0344	6.52724	6.3789	6.87849	7.58781	6.15159	4.17144	6.16195	6.9722	5.3929	5.8804	7.27203	7.63019	6.63661	2.45928	3.58875	7.56256	5.6919
ENSG00000224208	0.09391	0	0	0	0.47438	0.0938	0.09693	0	0.31605	0	0	0.2588	0.52112	0	0.18934	0.0909	0.1027	0	0	0.71288	0.17414	0.1792	1.526	0	0	0.32418	0	0	0.09107	0.09298	0	0.22248	0.09002	0.18136	0.37136	0.18792	0.51966	0	0	0.43338	0.09803	0.0989	0.35035	0.27258	0.45243	0.30853	0	0
ENSG00000258457	0.12333	0.33195	0.08878	0.19917	1.07985	0.49275	0.1273	0.14415	0.23059	0.31754	0.19907	0.60422	0.27375	0.35578	0.53875	0.67645	0.98904	0.63997	0.31896	0.07802	0.22869	0.39223	0.30831	0.47401	0.60674	0.80418	0.04146	0.1268	0.27908	0.36632	0.35304	0.38958	0.15763	0.15878	0.04064	0.20566	0.50046	0.57341	0.42284	0.2656	0.17165	0.08659	0.38342	0.55685	1.08931	0.54025	0.1998	0.66621
ENSG00000255670	1.75064	5.30076	1.73274	2.40294	5.01094	1.60283	3.91486	0.12788	2.61844	2.11273	1.69538	2.68011	0.97142	0.88375	2.50004	1.12961	3.98826	0.37849	2.12221	1.2458	1.75831	2.92289	2.00579	0.91747	1.00475	1.17504	2.35401	2.39975	1.5562	3.17755	2.19234	2.76485	2.09765	1.40858	2.59595	2.04339	2.90604	2.18011	1.90969	2.28893	1.97961	4.45543	1.49662	0.84686	12.29918	4.15371	2.41064	3.84163
ENSG00000241158	0.36328	0.2328	0.10273	0.0419	0.5505	0.63065	0.24996	0.14406	0.0097	0.26723	0.02513	0.23835	0.10559	0.22456	0.05231	0.20092	0.17025	0.06732	0.09227	0.09848	7.30544	0.05777	0.04324	0.08159	0	0.0199	0.05234	0.12449	0.18453	0.10276	0.01857	0.03074	0.02487	0.0167	0.11971	0.03461	0.01914	0.11202	0.00809	0.0479	0.01806	0.02733	0.08873	1.43934	0.64587	0.12313	0.05044	0.24529
ENSG00000223886	0.64908	0.3494	0.56068	1.00624	0.52459	0.38898	0.53594	0.34138	2.03876	0	0.12572	0.11924	0	0	0.39259	0.12565	0.99371	0	2.51793	1.72445	0	1.48624	0.8113	1.63283	1.14953	1.49372	0	0.40039	1.00712	1.15672	0.69673	1.07638	0.74664	0.8774	0.25667	1.94819	2.44228	0.38799	0.60691	1.19812	2.71009	1.50384	0.96856	0.62798	0.62539	2.13241	1.00946	2.10368
ENSG00000266145	2.04061	1.74753	1.60244	1.07844	1.12446	1.4823	1.91467	0.65045	3.12152	0.53731	2.51517	0.1704	0.82351	0	0.93502	0.35911	0	0.32086	0.53972	1.76019	0.17199	0.35398	2.3187	4.27777	2.55529	5.33637	0.18709	0.95361	1.61908	1.83663	5.77472	2.85659	1.06695	2.32851	2.20068	3.15519	2.46356	2.40261	2.25492	0.51364	0.77455	1.75827	1.7301	1.07687	0	6.50078	0.90158	5.82447
ENSG00000166664	0.33406	0.05915	0.23731	0.11925	0.18651	0.17561	0.02722	0.10018	0.03945	0.05093	0.07662	0.17765	0.09756	0.15976	0.17724	0.23825	0.15381	0.03041	0.04263	0.07507	0.12226	0.0671	0.15383	0.42387	0.42383	0.09104	0.07979	0.14461	0.46889	0.02611	0.95309	0.28116	0.15169	0.58568	0.70395	0.10554	0.12647	0.13137	0.25482	0.09736	1.09198	0.24997	0.18857	0.23815	0.04235	0.49098	0.03418	0.10685
ENSG00000115944	9.6297	9.26469	9.84195	12.84204	9.63083	12.04946	13.60241	10.78167	14.3992	12.5688	14.996	11.9778	12.41254	7.52615	11.31791	9.32047	10.1668	11.67571	12.14678	15.77103	13.203	11.64278	11.098	15.40997	13.45218	9.62432	17.95221	10.80424	8.91202	13.67438	8.3798	10.86026	10.60824	10.71629	10.53735	14.32277	9.55316	12.70254	13.14497	12.17335	9.78296	12.19656	13.94133	12.26303	5.73433	9.15966	13.24803	10.39384
ENSG00000115266	0.29552	0.21809	0.26762	0.60961	0.30336	0.31421	0.18694	0.20055	0.45449	0.40497	0.38313	0.28897	0.11637	0.25574	0.5958	0.34139	0.60462	0.2432	0.39754	0.20352	0.21212	0.32287	0.29192	0.21983	0.49242	0.48263	0.37014	0.41653	0.65636	0.45775	0.55257	0.60976	0.53001	0.52925	0.57015	0.43396	0.37979	0.47486	0.41002	0.58508	0.57714	0.60236	0.43564	0.4012	0.16074	0.48543	0.38454	0.55034
ENSG00000164896	17.75512	21.68289	16.08403	18.71815	25.27774	15.08322	19.05898	17.93136	37.33617	18.98739	29.55536	27.30763	48.87536	29.37714	28.37581	38.88023	27.4825	14.84937	19.22574	24.95535	17.00308	17.64787	25.19335	14.90142	18.57254	30.29925	24.46932	17.24701	15.18064	26.53962	26.40049	19.29095	20.97173	18.13456	19.41051	23.59535	30.6446	20.82042	19.61445	18.2091	17.37883	20.1788	17.32486	17.74327	43.37659	28.73262	21.74152	25.67794
ENSG00000278845	12.83184	9.06109	10.96241	11.68135	15.56305	15.24594	11.24278	17.30461	13.99906	15.69015	16.38705	18.26307	17.68341	14.79603	20.36223	19.31209	20.70096	22.22473	19.07673	20.70476	14.74016	18.73358	15.02519	23.20465	17.5156	13.30456	15.74943	12.43121	11.65738	13.89077	9.72494	14.28076	18.48426	14.67009	13.87009	16.85873	9.83112	12.46776	14.60199	16.20264	10.70787	18.11693	14.86042	14.39276	4.07589	10.42317	16.79009	16.35238
ENSG00000158022	0.04672	0.03144	0	0.4074	0.1416	0.25665	1.1814	0.02048	0.05241	0.29319	0.02262	8.02511	36.29444	44.87877	1.31869	17.27391	3.57626	0.50505	0	0.02216	0	0.02229	0.11679	0	0	0.02688	0.02356	0.6004	0.15857	0.46255	0	0	0	0	0	0.02337	0	0	0	0.06468	0	0	0	0.1582	0.05627	0.10232	0.02271	0.59148
ENSG00000004864	5.81611	3.61914	3.28868	4.78759	5.33558	4.69261	3.41111	4.61538	3.32581	3.42548	4.47152	4.82159	2.73289	3.11248	6.18957	3.81039	5.68685	8.58855	6.92881	7.54765	11.02484	7.03279	6.54061	11.61508	4.68631	6.33805	3.36573	3.91415	5.35737	4.53921	4.52145	5.50754	5.12483	4.63018	4.99691	4.99227	4.23121	3.53472	5.46847	7.02756	4.921	5.47672	4.03417	5.42323	1.87315	5.14499	4.73995	5.16864
ENSG00000151846	0.15971	0.26269	0.38322	0.34388	0.23306	0.40767	0.42126	0.21778	0.47777	0.56539	0.37809	0.30971	0.01969	0.1075	0.07155	0.13741	0.15524	0.2302	0.37862	0.45462	0.42777	0.50792	0.42143	0.46501	0.45396	0.28587	0.48321	0.40138	0.27534	0.42166	0.41907	0.39938	0.64641	0.58256	0.47366	0.53263	0.41241	0.22983	0.4646	0.09827	0.29637	0.44852	0.2979	0.10301	0.29922	0.2915	0.48297	0.37744
ENSG00000139613	8.24119	8.17839	9.74812	12.22581	14.70644	9.2418	7.1571	9.8783	10.70286	9.13689	7.60006	11.48087	4.84978	10.07466	13.61929	11.09101	14.33614	10.45669	14.11088	8.7395	5.92099	14.98123	9.13279	10.9136	15.4841	15.5457	8.83551	12.77045	13.51739	11.98486	13.70291	19.11571	11.2537	14.95104	14.9605	12.89142	11.35166	15.23082	14.18948	16.85909	15.19513	19.62198	16.0336	10.78051	5.2293	16.36469	17.07267	17.8178
ENSG00000236591	0.46235	1.86659	2.49611	13.43907	1.86833	2.30897	0.4772	0	12.96631	1.33915	8.05959	0	0	0.80023	0.93214	0.4475	1.01118	0.39984	7.17415	2.19346	0.42865	44.55208	9.82416	1.93846	1.3647	1.06399	14.45452	5.22869	27.79837	5.0352	5.45918	4.38123	4.87515	2.67848	9.14128	7.40113	1.53499	30.40079	6.48456	5.12057	10.61729	7.3036	3.44956	1.34194	2.22737	4.55679	0.89881	3.74616
ENSG00000260536	0.39284	1.23355	1.27253	1.52251	1.45518	0.39237	0.81092	0.22957	1.61585	0.37928	1.90223	1.56369	0.87195	0.45329	1.98004	0.8872	2.43432	0.67947	1.01595	0.37275	1.45686	1.4992	0.98204	1.92157	1.15955	1.80809	1.05648	1.75015	1.14288	1.1668	1.26505	1.86131	1.25524	1.64365	1.81232	1.57214	1.15932	1.95687	1.71415	1.32942	0.9568	1.24114	1.34337	1.14021	0.63084	2.72459	1.65467	2.51989
ENSG00000265630	0	0	0.3197	0	0.89735	1.18292	0.30559	0.25954	0.99643	0.28586	0	0.27197	0.32859	0	0.29847	0	0	0	0	0	0	1.41242	0	0	0.87394	0	0	0	0	0.29314	0	1.05214	0.85146	0.85764	0.2927	0.59245	0	0	1.38422	0.27327	0	0	0.55227	1.43229	0.7132	0	0.57559	0.29988
ENSG00000047188	4.21225	6.0425	5.71826	6.54724	6.72555	4.55133	5.1505	6.19123	4.09561	2.55382	5.5485	4.22141	3.44128	3.16918	4.44784	4.16305	5.42657	3.16222	9.7168	7.37658	4.5493	9.76592	5.34133	9.50008	7.59987	8.6641	6.92687	6.52444	8.27204	7.98854	10.15842	11.04523	6.36561	9.60968	9.48188	8.75103	7.0907	7.65113	8.07972	8.54455	8.51518	9.48064	7.09502	5.50003	2.75744	11.86665	10.47892	13.87926
ENSG00000092421	1.57998	1.35843	1.16103	0.93552	3.76318	2.7507	2.02708	0.94255	1.07082	1.2553	1.1954	3.50733	2.64235	3.82183	4.79471	4.04082	3.63548	1.69849	0.89382	1.08792	4.4047	1.04681	1.02856	0.92579	1.45737	1.90636	1.06227	1.28032	2.1174	2.39527	1.76075	2.38486	2.08249	1.59969	2.46221	1.81127	1.48137	2.00038	1.84664	0.96708	1.214	1.75635	1.81121	2.54237	3.10542	2.5713	1.21581	1.80581
ENSG00000198797	0.04561	0.02046	0	0.02946	0.0768	0.03037	0.01569	0.02666	0	0.05872	0.01473	0.68437	0.08437	0.07895	0.18393	0.27962	0.06651	0	0	0	0.02819	0	0	0	0	0.0175	0	0	0.01474	0.03011	0	0.01801	0	0.02936	0.04509	0.01521	0	0	0	0.01403	0	0.01601	0	0.05884	0.03663	0.01665	0	0.0308
ENSG00000187266	3.0648	4.43965	3.75187	3.00731	2.62289	3.02213	2.69982	2.27583	1.62047	3.14744	3.0815	2.58209	1.77646	1.63866	2.59752	1.73826	2.75373	0.86098	1.57131	0.98168	3.3663	1.11746	1.61036	1.12536	3.2459	1.54985	2.0868	3.83325	3.35069	3.96197	3.12216	2.40477	1.68412	2.56336	1.77541	2.01163	2.44116	3.11168	2.02603	1.49537	3.19908	3.20704	2.18468	4.64602	0.94043	2.86454	1.46104	2.29344
ENSG00000113580	8.70254	5.46763	11.0099	11.27639	6.58714	12.06291	10.21975	9.94906	9.07133	5.68783	11.44236	9.10137	10.82885	14.46685	10.86008	13.87145	12.4975	9.35089	18.96395	7.75365	11.19725	13.5358	8.37099	12.4942	13.06916	9.84759	15.86107	16.20972	12.11239	12.54758	11.02961	13.87884	16.88513	15.38157	14.19381	13.45348	8.80403	19.72944	13.84155	17.8297	12.39449	12.20824	19.0131	17.61897	13.36979	10.63517	22.48495	14.82056
ENSG00000111652	14.51947	11.40662	13.23831	13.43187	15.09731	12.76644	13.0926	16.75537	11.17611	14.22316	12.56533	19.22513	24.6417	20.034	17.96461	22.87386	18.15766	13.85901	12.69535	17.47726	22.68024	14.25778	14.26259	14.40923	14.41852	11.59691	9.71643	11.35431	10.37294	13.22801	10.71493	11.70956	15.26912	13.45978	12.46392	13.097	10.91864	13.63802	12.5289	13.56083	11.16517	19.64207	14.27944	18.3064	6.41808	14.01828	16.29003	12.2024
ENSG00000158864	17.00625	9.02169	13.99817	16.93905	18.85699	16.01758	15.24599	19.61695	21.03109	17.6564	24.28257	27.37869	85.37674	53.9203	25.80589	60.27436	30.92273	17.5918	22.99411	24.78891	26.14109	39.4575	17.68273	25.09318	15.71378	16.48632	17.69754	14.07165	14.29288	18.57762	13.66898	14.61658	14.96301	15.32545	15.78858	15.37054	14.92884	15.01101	16.7308	19.047	13.27492	16.81945	15.46196	16.51687	7.48037	16.82396	18.303	20.13639
ENSG00000232004	1.10911	0.17222	1.24363	0.99195	0.17238	1.19299	1.05667	0.48611	1.05277	0.74133	2.06558	0.70531	0.09468	0.07383	0.90303	0.28902	0.13994	1.40186	1.03424	0.93094	1.22603	1.13956	0.53319	0.98367	1.51095	0.58901	1.37665	0.87713	0.70325	0.59127	0.96158	0.55582	1.55386	1.27682	0.75907	0.85357	0.28325	0.76497	1.4359	0.70867	1.06865	1.21295	0.51719	0.49525	0.30826	0.37371	0.99513	0.60486
ENSG00000168268	12.81327	5.57064	7.1239	12.63692	11.51624	7.31491	5.46869	5.63819	12.45909	7.45201	5.08196	11.02097	3.64688	3.74763	14.48286	8.65415	15.07016	6.9174	9.26414	13.01577	14.02867	22.67523	9.77481	20.50601	3.75949	2.56471	1.78546	9.49362	2.81615	4.02261	3.33594	1.67464	6.93486	2.64404	2.4553	5.96372	12.82679	2.75356	11.6472	21.91173	9.65209	7.32372	6.24817	6.74052	2.9146	2.80354	18.87997	2.6574
ENSG00000166710	663.69394	461.66876	746.81265	736.79153	297.59092	611.87629	692.84259	1759.13891	1138.48204	363.02661	962.00707	218.8096	206.01665	171.73713	319.08583	185.50299	277.31649	794.24104	579.31964	896.6995	172.19933	648.80296	912.28237	452.85637	867.85162	490.53276	1091.37196	721.11533	1189.2483	883.1243	722.67306	904.82791	686.78694	753.77978	986.5455	813.13957	718.90674	832.56208	740.46957	534.35807	699.93317	787.64244	917.62659	510.20704	221.0321	653.069	738.25177	805.01329
ENSG00000078142	2.09605	2.01176	2.36144	2.37573	3.04443	2.46089	2.17153	2.78026	2.1561	1.72967	2.58141	2.77904	1.93994	2.38547	3.07371	2.47659	2.78077	2.43174	4.05399	1.67736	3.15328	4.00331	1.61147	2.92242	3.92222	2.76674	3.33829	2.91526	2.93007	3.31638	2.92914	3.33068	2.93423	3.86051	4.28494	3.38299	2.74415	3.67997	3.33544	3.68286	2.74517	3.46518	4.56247	3.32881	2.28628	3.11389	4.67443	3.665
ENSG00000277200	0	0.74537	0.04124	0	0.42449	0	0.03943	0.01674	0	0.46099	0.03699	0.19298	0.08478	0.04959	0.38506	0.33275	0.48037	0	0	0	0.08854	0.01822	0	0	0.05637	0.06593	0.03852	0.01964	0	0.03782	0	0.02262	0	0.03688	0.03776	0	0	0.13319	0.16072	0	0.03987	0	0	0.11087	0.09201	0.06275	0	0.01934
ENSG00000199731	1.09282	0.73532	0	2.11767	1.65602	0	0	0	0.61295	1.58263	0	0	0	0	0.55081	0.52886	0	0	1.05982	1.03691	0	2.08525	0	0.57273	1.61282	0	0	0	0.52988	0.54097	0.58652	0	0	1.05516	1.08033	0	0.60469	0	1.02181	1.5129	0.57035	0	0	0.52864	0	0.59837	1.59335	1.10682
ENSG00000202047	0	0	0	0.53922	0	0	0.5744	0	0	0	0.53896	0	0	0	0	0	0	0	0.53972	0	0	1.06193	0	0.58333	2.19025	0.64036	0.56126	0.57216	0	0	2.38954	0.65921	1.06695	1.61205	2.75085	2.22719	3.07945	0.55445	0	1.54091	0.58091	0	0	0	0	0	0.54095	6.20024
ENSG00000228309	0	1.15094	0	0	0.192	0	0	0.04165	0	0.22937	0	0	0	0	0	0	0.05196	0.04109	0.32255	0	0	0.13599	0	0.14941	0	0	0	0	0	0	0	0.16884	0	0	0.04697	0	0.15775	0	0	0	0.14879	0.05004	0	0	0.6867	0	0.13855	0
ENSG00000048740	11.27862	5.56282	11.47467	16.45545	2.89832	10.35732	12.12115	11.37906	15.97486	3.15046	13.59498	6.36189	5.96071	8.37697	8.37255	6.71414	8.19636	3.67901	7.11501	8.87816	9.61406	18.05263	6.1453	9.64108	19.6189	12.91462	15.91315	20.07252	18.46088	21.54673	13.90495	21.83582	10.44405	20.64852	23.09511	22.67767	9.72475	23.32923	18.99255	15.14918	18.89929	22.02568	20.0008	15.44615	17.77755	21.12871	18.45598	29.51706
ENSG00000212517	0	3.28804	0.52763	0.47346	0.49367	1.9523	0.50435	0.42834	3.28902	0.47179	0.94647	0.44886	0.54231	0.42289	0	0	0.53436	0	0	0.46366	0	0	2.44312	0.51219	0	1.68681	0	0	0	0.4838	0.52453	3.47293	0	0	0	0.4889	1.08156	0.48683	0	0.451	0.51007	1.54385	0	0	8.23945	0.53512	0.47498	0.49492
ENSG00000231169	0.08944	0.12037	0	0.60662	0	0	0.18463	0.0784	0.50167	0	0.51972	0	0.39705	0	0.54097	0.25971	0.29342	0.1547	0.43371	0.16973	0.08292	0.256	0.89436	0.375	0.264	0.61749	0	0.09195	0.34695	0.35421	0.28802	0.31783	0.17147	0.17272	0.61894	0.35794	1.48473	0.35643	0.41815	0.49529	0.09336	1.03613	0.16683	0.34614	1.07722	0.68563	0.26082	0.45294
ENSG00000273024	0.47632	0.52081	0.2893	0.69226	1.05261	0.47575	0.43016	0.36533	0.50093	0.31616	0.25947	0.98443	0.39646	0.4122	0.99031	0.43221	0.61853	0.15447	0.4908	0.33896	0.2208	0.42603	0.48372	0.37444	0.73225	0.71934	0.33025	0.55091	0.86608	0.61894	1.11843	0.5642	0.45659	0.63236	0.44144	0.62547	0.95541	1.12702	1.05774	1.07154	0.839	0.59567	0.49975	0.80645	0.35854	1.30402	1.04171	1.47741
ENSG00000245105	0.82261	0.2214	0.29607	0.21254	0.30471	0.57513	0.99053	0.64896	0.24608	0.58242	0.37177	0.83117	0.69991	1.11528	1.02272	1.27391	0.62968	0.23713	0.29251	0.13009	0.33049	0.23545	0.30846	0.28741	0.45863	0.44171	0.08296	0.19733	0.37227	0.65154	0.4415	0.48719	0.28913	0.55598	0.65057	0.71327	0.12138	1.28393	0.61532	0.48083	0.22897	0.60641	0.48588	2.36105	0.59444	0.5405	0.42644	0.55543
ENSG00000264914	0.2619	0.88111	0.14139	0.12688	0.26458	0.39237	0	0.22957	0.58758	0.75856	0.12682	0.7217	1.1626	0	0.26401	0.50697	0.28639	0.45298	0	0.12425	0.36422	0	0.16367	0.13725	0	0	0.13206	0	0	0	0	0.15511	0.12552	0	0	0	0	0.26092	0.24488	0.24171	0	0.41371	0.12212	0.25338	0.31542	0	0.12728	0
ENSG00000279447	0.20444	0	0.33112	0	0.41307	0.61258	0.58026	0.22401	0.172	0.04935	0.14849	0.32863	0.56721	0.30961	0.30913	0.19787	0.11178	0.0442	0.04957	0	0.66339	0.04876	0.19165	0	0	0.17643	0.15463	0.15764	0.09913	0.2024	0	0	0.04899	0	0.2021	0	0.05656	0.10184	0	0	0	0.10765	0.04767	0.54393	0	0.16791	0	0.10353
ENSG00000213061	0.15451	0	0	0	0	0.15433	0	0.13544	0	0.14918	0	0	0.34295	0.13371	0	0.14955	0	0.13362	0.14985	0.14661	0	0	0.19313	0.32391	0.15202	0.71115	0	0.15885	0.14984	0.30595	0.49756	0.18302	0.44434	0.14919	0.45824	0	0.51298	0	0.43342	0	0	0	0.2882	0.29898	0	0	0	0.15649
ENSG00000226576	0	0	0	0.12286	0.1281	0	0	0	0.28449	0	0.1228	0	0	0	0.25565	0	0.13866	0	0	0	0	0.48392	0.15849	0.39873	0.49904	0.14591	0	0.13037	0.24594	0.25108	0.40834	0.6008	0.36465	0.7346	0.25071	0.50746	0.28066	0.25266	0.11856	0.11703	0.6618	0.13354	0	0	0	0.55545	0.12325	0.12843
ENSG00000186297	0	0	0.01562	0.05608	0.01462	0.0289	0.01493	0.01268	0.03246	0	0.21019	0	0	0	0.02917	0	0.12658	0.01251	0	0	0	0	0	0	0.01424	0	0.02918	0.16363	0.01403	0	0.07766	0.01714	4.16096	0	0	0	0.03203	0	0.05412	0.08012	0	0.03048	0.09446	0.20998	0.06971	0.01585	0.01406	0
ENSG00000164066	0.39282	1.30396	0.3474	0.28998	1.99178	0.87064	0.36296	0.70506	0.20984	0.96439	0.30796	1.89005	0.83037	0.76083	1.36897	1.14786	1.45232	0.9512	0.13061	0.25558	0.7596	0.14991	0.37409	0.07451	0.11411	0.11623	0.1811	0.2577	0.50429	0.85931	0.12851	0.59381	0.35503	0.34677	0.71379	0.21335	0.11178	0.61498	0.25536	0.20372	0.17573	0.36247	0.29308	1.77355	0.27936	0.44246	0.13091	0.30691
ENSG00000227973	0	0.61277	0	0.7353	0.76668	0.3032	0.15666	0.66523	0.17026	0.14654	0.58796	0.13942	0.33689	0	0.153	0.29381	1.65976	0	0.58879	1.29614	0	1.73771	1.32798	0.31818	0.14934	2.09574	0.15307	0.15604	0.44157	0.60108	0.16292	0	0.14549	0.2931	0.90028	0.91112	0.83985	0.45364	0.28384	0.14008	0.47529	0.15984	0.42466	1.02792	0.73121	0.16621	0.29506	0.6149
ENSG00000179935	0.09345	0	0	0.10564	0.06294	0.06223	0.08038	0.06826	0.08736	0.06015	0.04525	0.02861	0.05186	0.1887	0.0628	0.15075	0.11922	0.10776	0.10573	0.04434	0.01444	0.05944	0.01947	0.0653	0.30649	0.21506	0.17278	0.11209	0.12083	0.12336	0.20062	0.18449	0.2986	0.21054	0.18477	0.21816	0.08618	0.15517	0.14563	0.07187	0.22761	0.39366	0.37767	0.10548	0.03752	0.18762	0.22709	0.11042
ENSG00000235421	0	0	0.60653	0	0	0	0	0.09848	0.25206	0	0	0	0	0.19445	0.11325	0	0	0	0	0	0	0	0	0.11776	0.99483	2.84394	0.1133	0	0	1.00105	0	0.13307	0	0	0.33319	0	0	1.34311	0	0.10369	0	0	0.41911	0.43477	0	0	0.2184	0.34136
ENSG00000093134	1.81284	0.69403	0.7931	0.33312	5.05218	0.26536	0.27421	0.21918	0.31556	0.01509	0.31783	0.43066	0	0.37868	0.04726	0.16639	0.06836	0.37843	0.15156	0.29657	0.33325	0.50694	0.62507	0.0819	0.27677	0.41359	0.14185	0.22494	0.33341	0.18567	0.15098	0.35172	0.73405	0.01509	0.15449	0.39089	0.12106	0.04671	0.30686	0.25962	0.06525	0.29625	0.10202	0.09072	0.11293	0.44496	0.18229	0.37988
ENSG00000226394	2.11638	0	0	0.41011	0	0.84554	0.43687	0	0	0	0.40992	0	0.93949	0	0.42668	0	0	0	0.41049	0	0	0.40383	0	0.44366	2.08228	0	0.42687	2.17583	0	1.25719	1.36305	1.50412	1.21723	0.81738	0.41844	0.42348	0	1.26508	2.37463	1.56262	0.88364	0	0.78951	0	0	2.31762	0.41143	0.8574
ENSG00000226174	0.29661	0.17107	0.5719	0.73898	0.6849	0.14813	0.328	0.27857	0.92688	0.18409	0.75915	0.35029	0.25863	0.16501	0.76884	0.53315	0.44018	0.07329	0.55475	0.36184	0.11785	0.28298	1.05923	0.37751	1.06309	1.38953	0.51279	0.26138	0.47254	0.98584	0.97788	0.90343	0.69049	0.71596	0.39794	0.46632	0.60959	0.63321	0.85181	0.89945	0.59709	0.35698	0.573	0.38945	0.20413	1.34564	0.86491	0.83685
ENSG00000139874	0.04198	0.01883	0.01511	0.02712	0.28275	0.58705	0.20221	0.0368	0.0157	0.85119	0.04066	1.59396	0.63676	1.17473	1.07213	1.07004	1.56091	0.09682	0	0	0.25949	0.01335	0	0.01467	0	0	0.14113	0.04316	0.02714	0.23553	0.01502	0.01658	0.04024	0.01351	0.37353	0	0	0.13942	0.02617	0.03875	0	0	0	4.22423	1.1461	0.3065	0.04081	0.08504
ENSG00000152049	9.80863	0.25497	2.31332	1.51097	4.18155	6.39053	4.27208	2.68286	1.65129	1.77297	2.62529	2.93187	1.39101	2.16939	1.07251	0.57837	1.05188	2.36959	1.76679	2.03284	7.51288	1.46003	0.78332	1.52764	0.84604	0.58695	2.79267	3.71601	4.15527	1.81811	0.46933	0.89771	2.66842	1.22428	3.21297	2.53718	0.46774	2.23608	1.17196	1.92353	0.98885	1.78045	1.50876	9.08078	0.5617	1.50027	1.10499	1.57945
ENSG00000267244	1.59203	1.54916	1.4281	3.15623	4.42911	1.02746	1.3398	0.88025	2.28047	1.608	3.55796	1.48487	1.00572	0.78425	2.59245	2.22839	2.59799	0.74136	2.7316	2.32396	2.29349	3.43505	1.83682	1.56601	1.73507	4.36826	2.07487	2.16555	2.68395	2.57039	4.07507	4.49683	1.45565	3.21621	3.72878	3.38163	3.76762	2.68412	2.54203	2.01185	2.76111	2.78573	1.71318	1.09003	0.29499	5.17658	3.80914	4.14268
ENSG00000079689	0.12167	0.70952	0	0	0	0	0	0.63992	0	0.97891	0	0	0.18004	0.0351	0.04088	0	0.13305	0	0.03933	0	0.0752	0	0	0	0	0	0	0	0	0	0	0	0.11663	0	0	0	0	0	0	0	0	0	0.34042	0.03924	0.09769	0	0	0
ENSG00000231925	46.22013	49.75366	35.31193	60.47049	42.35807	42.12766	40.18315	59.60559	72.95911	27.95895	50.47163	24.74411	15.05326	12.02639	34.88432	18.31779	31.2253	70.58786	67.22487	75.1791	21.84473	102.74559	78.61775	68.5074	55.44077	85.20443	46.67268	58.32264	79.53351	81.73964	62.61624	65.26679	78.49196	71.46311	73.42678	70.8979	72.09417	65.49413	64.41381	55.49482	63.30936	71.03486	73.43959	38.82857	41.95037	69.84301	58.14534	64.99286
ENSG00000131378	12.73586	5.97836	14.89307	55.22418	4.88208	19.06831	13.0929	21.01497	27.28899	7.75188	38.92731	8.99362	9.87431	10.68396	10.38998	10.02473	11.2847	6.74778	48.67263	27.65529	15.80975	46.05792	37.90903	45.13937	30.48469	10.57084	35.65109	44.79263	24.5303	25.14342	29.86774	28.24844	77.85808	41.38664	31.21454	62.69012	12.70156	35.68247	63.77752	122.23547	53.75339	42.01305	44.36541	28.19878	21.0378	26.90145	22.07975	31.17683
ENSG00000119714	3.85055	2.31948	4.19725	4.56578	7.77997	6.73953	5.43141	7.77919	5.92384	1.39852	8.93188	2.54324	1.18024	1.53918	5.95171	2.36037	7.69951	16.36455	2.82737	5.72389	6.01789	3.83111	7.74636	1.84502	2.59783	3.83984	4.73387	5.22173	3.75184	5.17373	5.29446	4.66959	4.79836	5.31119	8.32002	6.42067	3.69308	8.45778	5.43479	7.15834	4.55515	5.52264	5.40375	3.47699	2.78251	5.28089	3.81405	4.27129
ENSG00000133740	2.0684	3.23379	3.5909	7.62333	1.89497	2.52163	3.04526	2.77297	4.19699	1.40963	5.80314	1.56466	0.9452	0.91254	1.67622	0.93229	1.4192	0.90316	12.17325	9.32223	1.57925	10.9697	7.65453	9.9261	9.77633	10.54657	4.92861	5.82703	8.93772	5.45079	10.31759	9.31972	4.25701	9.4569	6.85596	7.42547	8.22474	4.60618	9.48035	9.82566	7.81057	13.77434	8.709	3.39409	9.06089	11.71398	4.65174	14.16107
ENSG00000226239	0.14929	0.12054	0.22568	0.14465	1.05575	0.77539	0.36981	0.02617	0.10048	0.14414	0.11566	0.54854	0.53019	0.72351	0.54178	0.4335	0.55507	0.02582	0.02896	0.11332	0.52597	0.11395	0.3732	0.34426	0	0	0.12045	0.09209	0.11582	0.32517	0	0.03537	0.14311	0.17298	0.26566	0.08962	0.19826	0.38671	0.22335	0.05511	0	0.09433	0	0.66442	0.28769	0.09809	0.17414	0.09072
ENSG00000224628	0	0	0.04272	0.07668	0.07995	0	0.16336	0.10405	0.04439	0.0382	0.03832	0	0	0	0.11966	0.0383	0	0	0.03837	0.03754	0.03669	0.0755	0.14837	0	0.07786	0.27318	0.23943	0.12204	0	0.11753	0.08495	0.04687	0.07586	0.03821	0.03912	0.11876	0	0.11826	0.11099	0	0.12391	0.12501	0.0369	0.03828	0	0.08666	0.11538	0.1603
ENSG00000165655	7.5962	4.32583	3.17999	1.80954	16.63609	5.75758	2.66899	4.3761	1.22884	9.15438	2.60867	15.75312	7.35398	9.33999	13.93895	9.59446	17.0453	22.0995	0.53988	1.41425	14.35164	0.71959	3.16485	0.77173	0.22969	0.61989	1.3764	2.67705	1.3061	1.99127	0.38552	0.89339	1.61812	1.23107	2.27235	1.14986	0.41734	4.36534	0.63806	1.12703	0.11247	1.49403	1.28959	27.64207	2.85492	4.87704	1.46624	1.29135
ENSG00000252906	2.10158	1.13127	0.90768	0.40724	0	0.83962	0	0	1.88601	0.4058	1.6282	0	0	0.36374	1.6948	0.40682	3.21738	0	1.63049	0	0	2.40605	2.10142	1.76223	2.48127	1.93453	1.69555	1.72849	1.6304	1.2484	1.35352	1.99147	0.40291	0.81166	1.24654	1.26156	0.46515	1.67497	0.78601	1.55169	1.31619	1.32793	0.78399	0	2.02488	2.76169	0.8171	3.4056
ENSG00000125875	6.84443	7.33811	8.10263	8.7289	10.74668	8.15404	6.55356	8.90906	8.57987	8.67809	7.56676	12.11954	6.82941	7.56451	12.09498	8.95922	11.30573	11.04489	6.81766	6.7681	8.55323	6.07765	6.10696	5.39135	8.20471	8.9785	6.50754	8.64751	9.01643	9.37864	10.00238	9.68233	7.12412	11.20663	10.24103	9.78688	9.05741	11.74809	8.56823	8.81896	9.43607	9.88928	8.82504	10.57107	5.76037	10.94937	9.16768	10.85751
ENSG00000236540	2.75736	2.49757	3.29219	6.85884	3.3213	2.5422	3.61212	1.58036	5.47251	1.71504	4.03118	2.04572	1.91255	1.97322	4.03572	2.10426	3.5951	2.01774	4.42253	3.89928	2.48268	3.61722	3.64528	2.64005	3.73029	6.74205	2.91448	3.16192	4.52514	5.98482	4.41121	4.58512	2.69397	3.9167	6.31664	4.74813	5.45743	4.83375	3.39627	3.84175	6.69728	6.14272	2.64575	3.38593	17.81796	6.38751	2.91211	4.61867
ENSG00000273069	0.15531	0	0	0	0.94141	0.15512	0.1603	0.95298	0	0.14995	0	0.57065	0.51709	0.26881	0.15656	0.15032	0.50951	0.26863	0	0	0	0	0	0	0.30562	0	0	0	0	0	0.16671	0	0	0.29992	0.15354	0.15539	0	0	0	0	0	0	0	0.15026	0	0	0	0
ENSG00000101439	143.81325	250.4501	111.68949	61.37235	83.53018	166.51673	96.87263	235.68405	129.43014	282.09209	374.26503	125.07829	187.06004	175.33031	249.42414	148.16938	212.88634	141.74475	78.7191	74.62529	87.51616	59.0514	113.97998	42.9661	32.04112	43.89139	106.20468	77.93191	189.15247	124.66662	41.43442	52.8134	89.28448	85.80184	120.70205	109.54346	55.98512	100.9782	88.29181	77.93226	34.21331	44.9338	65.26389	394.10377	51.01545	103.01466	64.93691	53.13187
ENSG00000107165	0.01607	0	0	0.01557	1.2498	0.01605	0.14924	0.01408	0	0.04654	0.03112	7.7185	0.98068	0.83424	28.50494	14.55544	42.76353	0.29179	0	0	0.04469	0	0.02008	0.05052	0	0.01849	0	0.03304	0	0.01591	0	0	0.0308	0	0	0	0	0	0.01502	0.02966	0	0	0	0.03109	0	0	0	0.01627
ENSG00000248466	0.09011	0.12127	0.0973	0	0.18207	0.18001	0.09301	0	0.10109	0	0.17454	0	0	0	0.27252	0.17444	0	0	0.34957	0.171	0	0.17195	0.22527	0.09445	0.08866	0.10369	0.09088	0.46322	0.43693	0.17843	0.09673	0.10674	0.08638	0.52204	0.26725	0.18031	0.3989	0.17955	0.16851	0.41584	0.37624	0.5694	0.08404	0.17437	1.0853	0.39472	0.17518	0.2738
ENSG00000163521	1.58589	1.89706	1.92166	1.65608	3.15086	1.53119	1.45495	2.47136	1.66042	2.36474	1.53584	1.89375	0.72356	1.12844	1.74076	0.90392	1.94617	1.46293	2.01648	2.08993	1.89507	1.56348	2.64295	1.34828	1.26561	1.76396	1.19063	0.99638	1.19615	1.55266	1.15379	1.5028	1.28372	1.34408	1.32389	1.93924	1.20903	1.22886	1.41693	2.11418	1.06679	1.61446	1.75841	2.25034	0.84889	1.17709	2.00394	1.03511
ENSG00000135090	6.96583	7.81308	10.79398	10.31939	5.13571	7.49136	10.57595	6.7291	9.47265	4.62262	8.64036	5.39566	4.80875	3.54311	7.36586	4.32598	6.86491	6.83554	13.14696	13.87175	5.61468	12.64069	11.40749	13.80991	14.0373	11.27356	8.64792	9.23689	9.67221	10.69098	15.46102	16.61666	7.93643	13.34719	12.27717	13.4036	14.26603	10.58245	10.41047	9.21049	14.70231	18.27075	12.0808	8.04319	12.79314	16.0659	14.05571	13.39598
ENSG00000198049	0.05289	0	0	0.05124	0	0	0	0.06954	0	0.02553	0.02561	0.02429	0	0.02288	0	0.05119	0.02892	0	0	0.2509	0	0.68117	0	0.05543	0	0	0.02667	0	0.07693	0.02618	0.17031	0	0	0.12766	0.07842	0.02646	0	0	0.07417	0.07322	0.0276	0	0.02466	0	0	0	0.17992	0.02678
ENSG00000183146	0.06846	0	0	0	0	0	0	0	0.07679	0	0	0.06288	0	0	0	0	0	0.0592	0	0.06495	0	0	0	0	0.47148	1.10277	0	0	0	0	0.22045	0	0	0.0661	0	0	0.53031	0.0682	0.25603	0	0.07146	0	0	0	0	0	0	0
ENSG00000249650	0	0.41059	0	0	2.77405	0	0.10497	0.26744	0	0.29457	0	0.18684	0	0	0.30756	0	0	0.08795	0	0	0	0.09703	0	0	0.10006	0.11702	0	0	0.09862	0	0.10917	0.24093	0	0.19639	0	0.10175	0	0	0	0.09386	0.10616	0.1071	0.28454	0	0	0	0.19771	0
ENSG00000091831	0.36009	0.38534	0.98374	0.63474	1.4113	0.59799	0.56868	0.9013	0.51102	0.46075	0.47057	1.75346	0.5874	1.01372	0.57729	0.88182	0.99154	0.2814	0.10098	0.11526	0.21318	0.28146	0.21148	0.15461	0.64455	0.84365	0.68693	0.94113	1.08546	0.94067	0.95933	1.45946	0.5448	0.81266	0.8878	0.55559	1.04186	0.90335	0.79103	0.93296	0.70645	0.66249	1.00344	1.09133	0.19856	0.71265	0.80123	1.22594
ENSG00000233559	0.5951	1.75186	0.6024	1.72978	0.93937	0.70583	1.42037	0.16301	2.08616	0.64637	1.40478	0.44414	1.8162	0.93344	0.97483	0.61199	0.69143	0.22516	1.15426	2.50565	0.86208	1.7033	2.23146	1.28651	1.61016	3.20975	1.05027	1.37659	2.4166	2.06212	2.19583	2.64338	1.1409	2.58566	2.27966	1.71174	5.68021	0.88931	1.77362	0.89251	1.39764	3.36858	0.72844	1.04355	6.27136	2.03652	1.26534	2.74993
ENSG00000181781	0.10496	0.14124	0	0	0.03534	0.17472	0.14444	0.03067	0	0	0.03388	0.32136	2.40725	1.84686	0.28214	2.2349	0.68864	0.09077	0	0.09959	0.12974	0	0.04373	0.11001	0	0.20128	0.14113	0	0.06785	0.10391	0	0	0.03354	0.03378	0.13834	0	0.03872	0	0.09814	0	0	0.11053	0.06526	0.16924	0.16854	0.03831	0	0
ENSG00000273628	0.73076	0.24585	0.59178	0.53103	0.36912	2.18966	0.37711	0.8007	1.02469	0.17638	1.59232	0.67125	1.01374	0.4743	0.55249	0	1.19866	0.15799	1.41739	0.17334	0.50813	1.22009	2.05512	0.76596	0	1.47148	0.73697	1.50258	1.24015	0.54262	0.78441	0.4328	0	2.9987	3.25085	0.54834	4.44788	0.18201	0	1.5175	2.47903	3.46311	0.51114	0.53025	2.20029	2.40074	0.17758	0.74012
ENSG00000199550	0	0.7158	0	3.09217	0.53735	1.06253	1.09797	0	1.19336	0	3.0907	0	1.1806	0	0.53619	0	1.1633	0	1.54752	3.02815	0	3.5523	1.99449	2.23008	1.04667	4.28421	0.53642	0.54685	0	1.05322	1.71286	0.63004	0.50987	3.595	1.05165	0.53216	2.94319	0.52991	0.49734	0.49091	0.55521	1.12032	0.49606	0.51461	1.28123	2.32992	1.55104	1.61615
ENSG00000164932	99.73535	3.14252	27.80863	4.55788	7.35078	32.45033	22.42496	15.01086	8.46607	15.81441	11.9956	3.88585	2.74177	8.72772	10.67816	3.93075	5.47721	66.81842	3.05235	3.69283	43.39397	5.77963	36.16705	3.93749	4.4952	3.89411	9.11284	10.19456	10.17395	7.40486	11.58846	7.33597	26.40709	10.42384	13.6167	6.9073	6.32951	6.43984	9.05015	15.08637	7.20646	13.32962	5.14472	17.41906	2.77167	6.33743	6.94098	1.95376
ENSG00000180221	0.48472	0.32615	0.65422	0.35223	0	0.12103	0.37521	0	0.40781	0.117	0	0	0.26897	0.10487	0.36647	0.35187	0.13251	0	0.35256	0.11498	0.11235	0.46245	0.15146	0	0.35768	0.69717	0.36663	0.7475	0.11751	0.11997	0.26015	0.28708	0.11616	0.23401	0.83857	0.12124	0.26821	0.24145	0.45322	0.22368	0.37947	0.63808	0.22603	0.11724	0	0.1327	0.35336	0
ENSG00000259954	0.11492	0.15466	0.273	1.1135	0.1161	0.1607	0.35584	0.14103	0.33519	0	0.84585	0.08445	0.07652	0.2188	0.30121	0.13348	0.17594	0.11926	1.85012	2.31174	0.04262	1.07452	1.95356	0.43365	0.18092	0.37026	0.2318	0.89796	0.35663	0.61441	0.29607	0.35393	1.05757	0.44385	0.43172	0.94283	0.17805	0.27479	0.7307	1.40008	0.19193	1.11346	0.36441	0.04447	3.87553	0.65443	0.15639	0.88461
ENSG00000158352	1.35532	0.37574	0.78509	0.5185	4.06647	2.55052	1.27877	0.67305	0.29363	0.702	0.24223	3.53713	1.29754	2.07898	1.38382	1.57641	1.2022	0.76463	0.2877	0.41946	8.29431	0.27748	0.74159	0.74383	0.16597	0.16063	0.47516	0.81331	1.18458	0.97902	0.19356	0.46163	0.72486	0.47177	1.19032	0.32008	0.19312	0.84608	0.44055	0.45096	0.33394	0.55132	0.51536	1.4632	0.4904	0.66884	0.66152	0.68929
ENSG00000197079	0	0	0.0365	0	0	0.03376	0	0	0.03792	0	0	2.4531	0	0.02925	9.81422	9.7831	3.95542	0	0	0	0	0	0	0.03543	0	0.0389	0	0.03475	0	0	0	0	0	0	0	0	0	0	0	0	0.03529	0.0712	0	0	0	0	0	0.03424
ENSG00000203722	0.20224	1.08864	0.08735	0	1.185	0.202	0.25048	0.10637	0.18149	0.42956	0.19586	1.33753	0.17955	0.52505	2.28331	1.40936	1.54807	1.22428	0.03923	0	0.15	0.03859	0.05056	0.08479	0.07959	0.04654	0.28554	0	0	0.08009	0	0.09582	0.07754	0.11716	0.23991	0.04047	0	0.36267	0.07564	0.22398	0.12666	0	0.07544	0.78265	0	0.35435	0.03932	0.04097
ENSG00000214546	0.09757	1.18177	0.10536	0.28362	2.76004	0	0.20141	0.59871	0.10946	2.07249	0.09449	0.44813	0.10829	0	5.50811	0	1.92058	0.08438	0.18925	0.09258	0	0.18618	0.48783	0	0.096	0.44909	0.29521	0.30094	0.37849	0.0966	0.20947	0.69346	0.09353	0	0.09646	0.19524	0.21596	0.09721	0.18247	0.09005	0.2037	1.54134	0.091	0.0944	0	0.10685	0.18968	0.09882
ENSG00000211964	48.9746	4.86812	51.37836	15.77224	62.68864	235.68554	47.53177	17.56211	82.56421	61.11929	45.00353	6.00666	0	0.72243	0.14025	0	0	1.20323	1.21437	9.90106	0	0.53097	0	1.02083	1.64269	0	1.68377	47.91869	4.0477	12.25953	3.43496	10.87702	4.13444	114.05224	12.24128	6.95997	2.46356	28.83128	7.15503	8.73184	2.90456	16.11752	11.54844	3.76904	0	9.90353	1.48761	34.94683
ENSG00000259379	0.26684	0	0	0.03232	0	0	0	0	0	0.0322	0	0.09191	0.11105	0.02887	0	0	0.03647	0	0	0	0	0	0.04169	0	0	0	0	0	0.03235	0	0	0	0	0	0	0	0	0	0	0	0	0	0	0	0	0	0	0
ENSG00000250476	0.09586	0.129	0	0.18576	0	0	0.09894	0	0	0.09255	0.09284	0	0.10639	0	0	0	0.10483	0	0.18593	0	0	0.45729	0	0	0.18863	0.1103	0	0.09855	0	0	0	0.11355	0	0	0	0.09591	0.53043	0.28651	0.08963	0	0	0.10095	0	0	0	0.20995	0.46589	0.29127
ENSG00000138434	8.66262	22.01522	8.39176	5.42126	26.12098	13.77717	8.81133	17.33118	4.06716	15.86703	5.87427	18.54167	11.77866	12.09447	20.78446	14.91109	24.17243	30.96429	5.62095	7.17786	14.69019	13.62091	6.8054	11.09172	5.0299	4.20066	7.36346	7.5259	9.22177	8.39009	4.47085	6.6945	6.32556	7.52221	10.58517	5.52265	3.67914	11.22991	6.29913	9.12391	5.84696	6.01799	9.57656	16.56164	3.3543	6.35398	8.03601	7.47121
ENSG00000250148	0	0	0.13828	0	0.08625	0	0.13218	0	0	0.08243	0	0.03921	0	0	0.30122	0.08264	0.18672	0	0	0	0	0	0	0	0	0	0	0	0	0	0	0.05056	0	0	0.0422	0	0	0	0	0	0	0	0	0	0	0	0	0
ENSG00000255492	0.48734	0.87444	0.1754	0.47218	0.32822	0.16225	0.50299	0	0.18223	0	0	0.14922	0.18028	0	0.16375	0	0	0	0.15754	0.15414	0.30122	0.30997	0	0	0.31966	0.18692	0.16383	0	0	0	0.17437	0	0	0	0.32118	0.16252	0.17977	0.64736	0.30378	0.14993	0	0.17108	0.303	0.31433	0	0.17789	0.3158	0.65811
ENSG00000172531	44.00915	35.05743	41.65409	74.56179	31.26753	41.56479	41.82986	43.7077	76.85088	35.14749	103.70541	37.65533	30.63315	22.46752	48.18528	30.32144	47.73719	75.85078	91.22997	116.71077	46.26964	95.16483	77.426	96.04521	73.92649	58.7255	56.47929	63.22965	46.91333	58.62892	57.9492	67.88606	102.60696	65.35475	56.30606	88.50436	67.96368	60.07914	79.37587	101.90149	59.40608	62.13047	68.73034	35.45679	18.74489	67.93263	64.45673	50.07434
ENSG00000166321	1.52588	2.7272	1.46737	3.34955	3.01075	1.23829	2.14085	0.98225	3.34316	2.04865	1.98568	2.95651	3.33388	2.04263	3.65314	3.32297	3.41538	0.90722	4.11568	3.00873	1.41468	3.18453	2.86081	1.2495	3.33099	6.94062	1.97163	1.98544	1.98837	3.77672	4.5042	4.20788	1.78263	3.8904	2.42764	2.79084	3.61472	3.42038	2.71969	2.59651	4.55421	3.76624	3.44648	2.62959	3.33089	6.86662	3.75425	3.04255
ENSG00000165891	0.39097	0.06416	0.18534	0.5636	0.41425	0.16192	0.07874	0.33436	0.43859	0.02762	0.68339	0.43797	0	0.00825	0.42296	0.21228	0.49011	2.91112	1.00803	0.88671	0.1945	3.38443	0.67939	2.15897	0.319	0.6364	0.25004	0.7745	0.84152	0.3682	0.10236	0.18073	0.46619	0.27622	0.48078	0.42933	0.13719	0.19951	0.53498	2.89554	0.26875	0.472	0.25791	0.10148	0.20673	0.04177	0.55614	0.5988
ENSG00000124588	2.52215	4.56985	2.13373	2.51929	2.56375	2.38927	2.39382	1.73676	3.06848	3.61493	2.43247	4.12715	6.08866	4.81086	4.57119	3.51829	4.62895	1.73146	2.19886	2.67436	3.51475	0.91787	3.04846	1.15011	2.98294	3.4107	2.14499	1.91401	3.00562	2.62576	4.36518	2.96287	2.82145	4.78509	3.58834	2.63263	4.57521	2.96345	2.3923	3.13409	2.4101	4.70435	3.75869	3.39607	2.94368	5.3531	2.96713	3.14962
ENSG00000076258	1.7671	1.73533	0.95402	1.64273	7.91277	2.55206	1.55273	2.28161	1.71442	1.42942	1.59569	4.07989	1.35157	2.56251	3.12936	2.98156	3.003	1.79667	4.65486	1.722	0.86344	4.35151	3.13398	1.8522	5.28637	4.78098	1.56536	1.35028	2.43152	2.31692	3.51168	1.92343	2.95288	3.85046	3.94234	3.48812	2.16699	2.66452	4.95681	4.16542	5.01011	3.99856	3.29606	3.97376	0.92033	3.08574	3.85306	3.41017
ENSG00000235609	0.45619	0.68212	0.405	0.55004	0.46086	0.43539	0.36621	0.34656	0.43214	0.37192	0.37307	0.42835	0.45002	0.71061	0.32701	0.32379	0.0776	0.55232	0.1573	0.25971	0.57332	0.27081	0.38013	0.34002	0.22941	0.20996	0.55207	0.5628	0.70782	0.49179	0.26116	0.49233	1.15639	0.53835	0.55119	0.5984	0.13463	0.38378	0.59716	0.40232	0.34919	0.60853	0.79417	0.44135	0.46396	0.53287	0.42371	0.28749
ENSG00000271100	0.7113	4.30752	0.76804	0.34459	0	0	0	0	0.39896	0.68674	1.03328	0.32669	1.18409	0	0.35852	0	2.33349	0.30757	0.34491	1.01237	0.9892	0	0.44453	0	0.34992	0.40923	0	0.36564	0	0.35211	1.14528	0.42127	0	0.34339	0.70318	0.71165	1.18076	0.35432	0.33254	0.32824	0	0.37454	0.66338	0	4.2834	3.11576	2.07418	0.36021
ENSG00000103855	10.63933	3.67795	2.81049	2.60601	5.51111	6.0878	3.76108	9.19302	2.53056	9.49711	3.62357	5.34967	4.86258	6.33527	9.32562	6.65518	9.40475	36.21317	1.16748	2.78873	34.64965	2.27639	4.74451	2.71688	1.81401	0.88602	2.08907	3.38962	3.2814	2.51256	0.58208	1.38742	5.18768	1.51838	2.76614	1.90971	0.86416	3.86813	1.78476	3.80363	1.32451	2.03303	2.4174	12.49687	1.7503	3.26608	2.23486	1.84537
ENSG00000157350	5.92786	2.3326	5.03527	6.65793	3.12204	5.6127	4.73033	4.1364	5.2174	2.16182	6.33217	3.173	4.94256	5.46092	4.20344	5.55243	4.15513	3.95289	18.85571	15.64464	5.69031	25.37649	5.85958	34.52581	5.97195	5.91943	5.71072	6.32903	5.1025	7.27958	4.81366	4.5739	7.53306	6.68245	6.55529	6.50466	4.87402	5.77049	7.10569	7.40094	5.36986	5.91794	6.3626	5.02494	7.35484	5.1743	15.60696	5.17289
ENSG00000197588	0.03144	0	0	0	0	0.12559	0.03245	0	0.07053	0	0	0.02888	0	0	0.2852	0.06085	0.1375	0	0	0	0.08743	0	0	0	0	0	0	0	0	0.03112	0	0	0	0	0	0	0.06958	0	0	0	0	0	0	0.03041	0.45433	0	0	0.03184
ENSG00000176986	7.64116	5.31565	9.35634	9.98767	8.39018	5.82235	4.55306	9.19372	6.84221	6.29081	6.80058	7.03953	2.42288	5.50242	7.07876	8.00575	8.72498	10.16041	9.68044	7.60259	8.81626	11.06945	4.76834	11.44166	10.29718	6.07297	6.84353	11.99776	12.27725	7.82136	9.05976	12.46346	8.3818	12.02832	12.84931	9.54761	6.50092	12.81469	9.95408	16.12982	14.15465	11.95798	13.48645	5.73778	0.78611	9.72332	21.37388	12.08156
ENSG00000275234	0.26209	8.69991	1.22629	1.8622	8.38442	1.04709	0.90168	3.98211	2.45003	9.53105	1.6921	6.74078	0	0.22681	14.26664	2.02936	11.0818	4.0798	5.93067	1.98942	0	10.41865	2.83906	1.46511	2.75055	7.23761	0.61673	1.0778	0.67775	2.68127	3.00082	3.20791	1.33989	2.10878	1.72728	1.39847	2.99709	2.87217	2.61393	1.53195	3.00926	1.38004	3.0146	1.26782	1.68348	3.25275	3.39667	3.45077
ENSG00000270090	0	0	0	0.12484	0.06508	0.19303	0	0.05647	0	0	0	0.29587	0	0	0.71434	0.12471	0.84536	0.05571	0	0	0.11945	0	0.16104	0	0	0.14825	0	0	0	0.06378	0	0	0	0	0.06369	0	0	0.06418	0	0	0	0	0	0	0	0	0.06262	0
ENSG00000197329	17.63086	7.4709	25.5348	14.90841	17.01655	14.77178	22.15228	12.44036	11.44179	4.37509	12.24841	10.80112	4.44693	8.07019	13.2929	7.29128	14.61121	10.92518	45.9961	18.70587	17.27813	53.3823	21.01705	38.93012	13.16063	24.81354	17.72184	15.54953	11.53021	12.464	14.68654	17.12132	14.55402	14.33607	12.964	19.44703	25.73568	16.02616	17.5615	22.45811	18.15996	11.76957	15.51884	13.18086	3.86077	10.13235	58.90421	28.45266
ENSG00000144824	4.30683	1.54425	1.38666	0.8043	3.50739	8.96424	2.39896	1.77205	0.53134	1.88105	1.16804	3.29673	2.05385	3.94264	2.62361	3.11931	3.10771	16.22437	0.51618	0.98224	6.60515	2.348	1.22067	0.77797	0.69663	0.9664	2.15693	1.91772	2.41027	2.09814	0.35642	1.02955	0.997	1.1834	2.41844	0.71327	0.33504	3.48317	0.88575	2.13617	0.47402	1.18275	0.9108	8.21548	1.32911	2.54533	0.92079	1.65677
ENSG00000246877	0.16968	0.15223	0.12214	0.03653	0.38093	0.07532	0.01946	0.06611	0.14805	0.05461	0.12781	0.17318	0.08369	0.0979	0.32309	0.09124	0.30925	0.13044	0.01828	0.07156	0.06992	0.21585	0.04713	0.09881	0.31535	0.19524	0.15211	0.13568	0.16455	0.03733	0.24285	0.11166	0.10844	0.07282	0.09319	0.07545	0.20865	0.09392	0.1234	0.0696	0.1968	0.01986	0.07033	0.36481	0.09083	0.06194	0.31154	0.11457
ENSG00000126107	8.99743	11.74173	8.56457	9.89908	12.90482	8.91569	6.48824	11.9237	12.31098	11.00702	10.63958	12.58187	5.89917	8.78014	15.4188	9.32727	15.08202	10.57612	10.29863	8.40231	7.65025	11.19326	9.29271	9.69134	10.77439	13.73107	8.82313	9.45709	9.17298	9.16573	10.69998	9.56372	9.14675	10.36764	11.60981	10.77843	10.67768	12.49031	10.19495	9.98665	9.86121	11.12108	11.49372	10.73219	5.38964	13.72932	13.73974	11.65464
ENSG00000197312	3.5758	4.01229	4.3102	5.40324	9.0761	3.70013	3.70597	4.67561	4.83352	3.83486	4.39343	7.51542	4.02335	6.46329	5.86621	5.97762	6.04948	4.91271	7.70892	7.5141	6.29983	7.8012	5.09465	11.68011	6.21775	5.56193	4.68004	5.69259	6.67591	5.70258	6.21465	7.64983	5.7587	8.04801	6.82018	5.72305	4.82318	6.19231	7.15923	6.95696	7.07205	6.26407	6.2956	3.80932	3.66242	5.57542	10.84593	8.2665
ENSG00000211678	0	1.37873	22.12465	1.98532	0	2.72878	1.76237	4.19096	3.06477	0.65943	33.07281	0	0	0	0	0	0	0	5.63028	0	0	0.97746	0	18.61361	24.86435	66.01574	1.37763	1.0533	0.33118	3.71918	6.96496	0.80903	0.32736	2.96763	5.40167	3.75839	13.60556	3.74252	7.66357	20.17196	1.42588	5.39471	6.05143	0.99121	0.82261	1.12194	8.29867	8.99292
ENSG00000172575	4.49532	2.44103	6.25891	14.65212	1.68309	4.32254	4.51759	8.91788	6.49145	0.55203	6.90249	1.12286	0.17505	0.23887	2.46451	0.97324	3.34184	1.38112	30.85154	12.59021	0.61236	12.86648	15.1558	13.26749	5.88749	1.70148	6.90962	16.21615	12.93459	10.73604	5.68246	9.90214	20.75177	11.82185	16.69405	13.83766	4.80024	15.68459	9.28209	8.87093	21.249	21.96791	9.66281	2.68961	2.25586	8.12904	21.22457	9.60503
ENSG00000255363	0.20906	0.09378	0.30098	0.06752	0.2464	0.41762	0.14385	0.09163	0	0.13456	0.10123	0.32006	0.19334	0.06031	0.07025	0.1349	0.15241	0.03013	0	0.13224	0.25843	0.03324	0.21776	0.03652	0	0.08018	0.07028	0	0	0.17248	0.0374	0.04127	0.0668	0	0.10334	0.06972	0.07712	0.10414	0.06516	0	0	0	0	0.10113	0.08393	0.03816	0.03387	0.07058
ENSG00000086288	1.28146	0.82909	0.47896	0.19102	0.27385	0.49228	1.50065	1.46891	0.38702	0.14275	0.71597	0.09055	0.16409	0.14928	0.34779	0.11926	0.59286	0.14918	0.23899	0.84177	0.18278	0.35267	1.6017	0.07749	0.02425	0.05671	0.4722	0.53205	0.14339	0.70754	0.74067	0.26271	0.30709	0.23794	1.41298	0.46845	0.21817	0.07365	0.55301	0.15921	0.10289	0.02595	0.1379	0.26226	0.65296	0.29685	0.40721	0.29951
ENSG00000265289	0	0	0.10981	0.29561	0	0	0	0	0.22817	0.09819	0.09849	0	0	0	0.10252	0	0.11121	0	0	0.0965	0	0	0.12712	0	0	0.23404	0.30769	0.10456	0	0.20138	0	0	0.09749	0.0982	0.30162	0.2035	0.2251	0.10132	0	0.09386	0	0	0.09485	0.09839	1.95978	0.11137	0.09885	0.41201
ENSG00000230160	0.17222	0.23176	0	0.16687	0.34797	0.17201	0.3555	0	0	0.49882	0.50036	0.94917	0.57339	0	0.52082	0.66676	0.37666	0	0	0.16341	0.15967	0.16431	1.0763	0.36103	0.33889	0.39633	0	0.17706	0.66804	0.17051	0	0.61199	0.33017	0.49886	0.68101	0.51691	0.76236	0	0.16103	0.47684	0	0.54411	0	0.49986	0	0.56579	0.3348	0
ENSG00000228800	0.1111	0.14951	0.47984	0.21529	0	0.11097	1.37602	0	0.62315	0	0.75316	0	0	0.09615	0	0	0	0.09608	0	0.42166	0	0	0.27773	0	0.32793	0.12784	0	0.45688	0.10774	0.21999	0.35777	0.5264	0.1065	0.32181	0.54915	0.77808	0.61475	0.22137	0.10388	0	0.11597	0.117	0.31084	0	0	0.72999	0	0.56262
ENSG00000228653	0.79697	0.71501	0.6454	0.96524	2.28122	0.86235	0.68547	0.75682	1.63906	0.25649	0.83614	3.05029	2.87454	2.41395	1.40594	3.21409	0.87151	0.8041	0.7085	0.50413	0.98519	1.14055	1.07916	1.11381	2.02568	6.26637	0.80374	1.29733	1.03049	2.16987	2.1387	1.57337	1.20961	1.41076	1.24746	0.9967	1.61697	1.45565	0.99358	1.40981	1.03987	1.18902	1.36267	1.79914	1.59977	2.76373	1.03289	3.90139
ENSG00000267529	0.31858	0.19054	0.38221	0.34297	0.07152	0.24749	0.32881	0.18617	0.31767	0.06835	0	0.13006	0.11785	0.12253	0.17841	0.20557	0.19354	0.03061	0.2403	0.10076	0.06564	0.03377	0.04424	0.18551	1.21896	0.44803	0.10709	0.80062	0.44625	0.42054	0.83592	0.83857	0.47504	1.36711	1.0148	0.53122	0.19587	0.56424	0.76124	0.62072	1.33015	0.74556	0.99038	0.20548	0.17053	0.96909	0.72254	1.43404
ENSG00000244184	0.25468	0	0.1375	0.24676	0.38594	0.12719	0.52572	0	0.14285	0.12294	0	0.46788	0.28264	0.1102	0.3851	0.61626	0.13925	0	0.49398	0.60413	0	0.48597	2.06915	0.5339	0	0.73262	0.51369	0.26184	0	0.75644	0	0	0.24413	0.12295	0.25177	0.89182	0.28185	0.12687	0.11907	0.58764	0	0.13411	0.11876	0.3696	0	0.13945	0.61888	0
ENSG00000083099	2.3477	3.17802	2.65458	3.87837	3.4072	3.38244	3.59532	3.72732	3.17741	3.16927	4.01066	3.98857	6.32531	4.18924	3.88151	4.7457	3.64264	4.58767	4.70135	5.56567	4.02576	4.90257	3.9991	2.82371	4.36082	3.94445	3.93908	3.16124	4.90257	6.39019	3.79122	5.83243	2.84791	4.34634	4.05296	4.80852	2.15359	4.44325	3.89168	4.44857	4.01197	4.82082	4.60508	4.26801	3.48644	3.92086	2.80703	4.04712
ENSG00000185559	0	11.28319	0	0.0877	0	0.0113	0.08175	1.0811	0	11.23015	0.05479	4.07424	11.07548	4.20075	0.17109	10.74356	1.28681	0.08807	0	0	0.01049	0	0	0	0	0	0	0.41878	0	0.22405	0	0	0.01085	0	0	0.01132	0	0	0	0.02089	0.01181	0.01192	0.37989	0.08758	0.10902	0.01239	0	0.72198
ENSG00000185792	0.0668	0.06742	0.01803	0.11327	0.06749	0.0834	0	0	0.13114	0.04837	0	0.06136	0.01853	0.01445	0.11785	0.01616	0.07305	0.01444	0.12957	0.04754	0.04645	0.1434	0.10437	0.0175	0.01643	0.2306	0.08421	0.01717	0.0162	0.06614	0.08963	0.11869	0.04803	0	0.04953	0.03342	0.12937	0.03328	0.03123	0.09248	0.12203	0	0.04673	0.08079	0.28159	0.09144	0.11363	0.05074
ENSG00000279227	1.12196	0.48531	0.95185	0.1553	0.44529	0.52029	0.45493	1.1591	0.58435	0.38686	0.7373	0.40487	0.40022	0.62418	1.05021	0.31027	0.52581	0.69306	0.46632	0.60832	0.63155	0.30584	0.45076	0.504	0.51252	1.19876	0.48493	0.24717	0.34972	0.95211	0.38711	0.5221	0.07682	0.38689	0.35651	0.7617	0.7095	0.63872	0.59946	0.55473	0.37643	0.42199	0.52318	0.65904	0.28956	0.83372	0.77897	0.487
ENSG00000180611	1.90952	0.81654	0.96346	1.45244	0.95552	1.39032	1.6393	3.34765	0.78075	0.86149	1.33077	1.03273	1.02987	1.3745	2.6085	1.62365	3.14192	4.27505	1.71339	0.93131	2.03509	5.99323	2.65439	1.0475	1.03595	0.90351	1.38581	1.57787	1.40179	2.03186	1.39839	1.54312	1.43697	0.62031	1.28787	1.14269	3.10066	1.24454	1.08461	1.30118	3.53929	2.89426	0.53259	2.55532	0.42987	0.76217	0.46835	0.48801
ENSG00000129472	8.10837	8.46947	10.94833	10.889	10.26031	8.53102	9.15925	8.68376	7.99386	4.87064	7.69122	8.27388	4.1205	4.72601	9.56671	5.83362	8.66643	8.23611	10.02717	9.43129	7.4866	11.75478	8.28258	7.80082	11.33592	14.78976	8.4627	10.27041	11.10842	9.03319	11.88482	12.83877	9.87922	11.07623	11.22529	10.81082	9.78394	10.16805	9.83881	9.54256	9.95823	11.32699	8.40054	12.04898	3.48913	11.72368	9.83961	11.77032
ENSG00000242071	24.53732	80.58274	32.32796	48.34821	28.50316	19.86114	33.99944	41.4387	40.90945	35.49884	46.14504	18.9548	18.3207	12.72774	37.36712	35.00674	52.43352	13.04358	45.70052	30.11701	33.5324	35.65224	83.94222	49.15722	50.72035	32.03261	51.98878	32.70975	15.86335	49.10622	26.66082	29.86457	27.83669	35.42878	28.93028	51.57575	43.09843	25.34262	37.88732	27.63256	34.85476	30.42408	36.60043	38.54944	25.84692	57.93178	39.09432	37.92345
ENSG00000084110	0.96944	0.15718	0.4414	0.49794	0.25959	0.34998	0.25316	0.15357	0.17033	0.05638	0.13574	1.7166	0.01296	0.24259	15.2356	5.48288	30.81969	0.15151	0.30584	0.08866	0.16243	0.21173	0.48176	0.22036	0.09193	0.48382	0.14135	0.16811	0.13592	0.30066	0.06269	0.29054	0.72775	0.30449	0.23093	0.86474	0.19389	0.23273	0.33855	0.30183	0.25603	0.55352	0.11982	0.0791	0.14067	0.25581	0.40871	0.27208
ENSG00000135845	3.0599	3.77725	3.09279	5.06012	4.32309	4.35455	3.57371	4.83	5.1359	4.37583	5.06884	4.79721	4.05969	3.41457	7.00399	4.49813	6.84311	5.10346	6.28082	4.31137	3.29551	11.06278	3.60892	5.2932	6.24757	5.55922	4.87246	4.73061	4.80797	5.01111	5.55654	7.94386	4.6754	6.18655	5.35618	6.70971	5.4104	7.2544	6.1201	5.02176	4.93503	4.60348	5.87911	5.41999	1.96733	6.48756	5.69132	6.18654
ENSG00000277972	7.85453	4.43459	4.94724	5.68582	4.28671	7.95782	7.99029	7.57749	6.4817	10.74302	7.12574	7.38071	12.69956	7.38326	7.28071	7.53677	7.4291	8.06143	5.42843	10.2153	14.14574	3.94067	7.95551	4.92076	3.97503	3.29825	6.6238	4.43206	4.15866	7.08363	3.17379	4.0637	8.37296	4.88154	4.73026	5.98406	3.9465	6.49847	5.61362	4.60364	3.98153	4.73011	5.11508	7.86117	3.42511	4.17711	3.94896	3.01747
ENSG00000125319	0.60005	0.10767	0.36715	1.37596	1.39426	0.45949	0.37159	0.47339	1.23407	0.27035	1.43341	0.77166	0.24417	0.46736	1.43156	0.69694	1.37796	2.33519	2.11435	3.43509	0.7974	3.98834	5.00006	4.10914	1.20045	2.83082	0.38326	1.02818	0.6013	0.57428	1.00909	0.616	1.49551	0.65662	0.92934	1.14065	0.68619	0.41847	0.8977	2.39983	0.43844	1.91684	1.00732	0.73535	1.05995	0.87614	0.54437	0.74954
ENSG00000268157	0.36501	0.16374	0.13137	0	1.10625	0.36457	0.25116	0.21331	0.27298	0.46988	0.23566	0.44705	0.81017	0.10529	0.7359	0.23553	0.13305	0.63133	2.8319	0.23089	0.22561	1.2769	0.15208	1.65789	1.67594	5.87994	0.24541	0.12509	0.58995	0.48184	1.04482	0.14412	1.5162	0.82234	3.24756	0	5.38592	0.48486	2.50281	0.11229	0.254	4.10027	3.17723	0.94171	1.46537	0.13324	6.74108	2.9575
ENSG00000244694	0.04644	0.17186	0.07522	0.03375	0.34014	0.09277	0.14379	0.03053	0.16931	0.10088	0.01124	0.07465	0.02577	0.09043	0.05852	0.04495	0.11426	0.18073	0.02252	0.01102	0.03229	0.05538	0.08707	0.14603	0.02285	0.01336	0.05854	0.07162	0.04504	0.02299	0.02492	0	0.02226	0.01121	0.17216	0.11616	0.05139	0.0347	0.02171	0.06429	0	0.03668	0.08662	0.25835	0.16779	0.12714	0.04514	0.09407
ENSG00000161526	5.97562	14.50816	6.27953	8.43111	8.57054	7.07938	5.89742	12.63631	10.46276	13.48272	10.47578	7.61243	6.26056	5.13355	11.11681	6.62808	9.57916	9.88921	10.1944	16.27854	9.83343	12.53972	11.63961	8.85412	11.78731	14.10289	8.4384	7.34678	7.95911	8.73747	10.96362	9.41173	9.12872	9.76352	9.41437	10.08782	12.09164	9.11821	8.98594	9.903	8.89327	11.23867	9.02391	8.78452	6.11125	10.70735	9.59579	10.16058
ENSG00000239393	0	0	0.18333	0.16451	0.34306	0	0.52572	0	0.95233	0.16393	0	0.31192	0.18843	0	0.51347	0.16434	0.37134	0.29367	0.32932	0.48331	0.15742	0	0.42444	0	0.16705	0.5861	0	0.34912	0	0	0.72901	0	0.16276	0	0.67139	0.33974	0.3758	0.16915	0.47627	0.1567	0.53168	0	0.3167	0.32854	0.81796	0.74373	0	0.34393
ENSG00000259271	0.03703	0.19935	0.07997	0.03588	0.41154	0	0	0.03246	0	0.07151	0	0	0.0411	0	0.03733	0	0.0405	0	0	0	0	0	0	0	0	0	0	0	0.03591	0	0.03975	0	0.142	0	0	0.0741	0	0	0	0	0	0	0.03454	0.07166	0	0	0	0.15003
ENSG00000185168	0.30094	1.06768	0.08862	0	0.33166	0.13663	0.16942	0.3837	0	0.63392	0.02649	0.60312	1.12337	0.71026	0.82734	0.84734	1.16674	0.30757	0.02653	0	0.10146	0	0	0.02868	0	0.03148	0	0.05625	0.07959	0.08126	0	0.03241	0.05245	0.02641	0.13523	0.02737	0	0.10902	0	0.07575	0.05711	0	0.07654	0.79405	0.1977	0.08988	0	0.05542
ENSG00000165209	1.94486	4.92487	5.46636	10.09797	3.6596	4.12973	4.56627	4.95175	9.64283	4.27859	7.79272	2.4206	0.66729	0.71306	2.43195	1.36511	1.97253	3.45375	6.16231	4.78244	2.11971	8.11616	5.52056	7.7184	19.59542	24.41119	10.20369	11.00487	13.37496	8.98079	11.74495	15.48406	11.89026	12.95848	12.78335	13.1453	14.56503	11.98051	11.40371	9.87235	12.78481	8.70082	16.42822	4.50297	12.874	9.46213	10.2963	18.75047
ENSG00000266876	0.18032	1.05151	0.1947	0.69883	0.24288	0.42023	0.37221	0.31612	0.40455	0.11606	0.34925	0.11042	0.13341	0	0.42412	0.11635	0.13145	0	0.23316	0.11406	0.16718	0.11469	0.90151	0	0.05914	0.69159	0.36369	0.43256	0.40801	0.17852	0.32259	0.35598	0.40331	0.1741	0.11884	0.42094	0.13303	0.53892	0.281	0.11095	0.12548	0.37979	0.05606	0.17445	1.44779	0.3291	0.23369	0.2435
ENSG00000096088	0	0.07989	0	0.02876	0.08996	0.02965	0.03063	0	0	0.02866	0	0.02726	0	0.02569	0.11968	0.02873	0.03246	0.02567	0	0.02816	0.02752	0.05664	0.0371	0	0.05841	0.06831	0	0.03052	0.08635	0.05877	0	0.24611	0.11381	0	0	0.14848	0.03285	0	0.05551	0.02739	0.15491	0.03126	0	0	0	2.5028	0.1731	0.09019
ENSG00000255595	0	1.17071	0.0366	0.05473	0.02283	0.10156	0.06996	0.15846	0.0507	0.37087	0.07659	0.01038	0.02508	0	0.03417	0.03281	0.08648	0	0	0.03216	0.02095	0	0.04236	0	0	0.039	0.03418	0.05808	0.01096	0.06711	0.1334	0.01338	0.01083	0.06545	0.03351	0.11303	0.02501	0.13507	0.04226	0	0	0	0.02107	0.05465	0.02721	0.04949	0	0.02289
ENSG00000283156	0.06555	0.2117	0.04246	0.05081	0.15892	0.15712	0.05412	0.08044	0.07353	0.05063	0.03809	0.16858	0.05819	0.01134	0.17179	0.07613	0.14335	0.10203	0.08899	0.11195	0.03646	0.07504	0.04916	0.08244	0.03869	0.04525	0.05288	0.05391	0.01271	0.10383	0.07036	0.03106	0.06283	0.05063	0.07776	0.03935	0.01451	0.0653	0.04903	0.0121	0.02737	0.16567	0.02445	0.13951	0.12631	0.11484	0.02548	0.09294
ENSG00000101255	1.26021	3.43894	0.86935	4.95192	3.39499	2.55237	1.60779	2.8844	3.9269	2.11232	5.28857	5.7879	0.52446	1.95397	3.21119	0.79622	3.33035	5.81252	5.65247	5.59672	8.68168	7.04697	5.20675	10.25537	5.51071	4.0682	3.14199	3.11308	3.54746	3.70835	3.94545	5.36969	6.15751	6.1346	3.18374	5.30596	3.75775	4.06294	4.74603	4.94313	5.17036	6.67264	5.28886	1.82886	1.39129	4.35097	17.03002	3.88225
ENSG00000116120	7.15411	7.17863	5.68275	9.35163	9.28205	6.57531	6.46317	7.83492	6.58438	6.80372	9.22623	11.5861	11.20643	8.55335	11.29416	13.27891	13.67596	19.53287	14.17023	28.86206	28.31737	18.2637	10.07923	30.9109	10.3213	8.80658	6.72908	8.7674	6.43595	8.16035	7.02818	9.91109	8.2601	8.26837	8.62439	9.6743	7.30512	9.33131	10.12559	11.77296	7.22546	10.72814	8.885	9.30344	4.94199	7.03334	10.43943	10.06454
ENSG00000259793	0.0263	0.31859	0.19882	0.71361	0.07972	0	0.24434	0.13834	0.44261	0.15238	0.45853	0.07249	0	0	0.05303	0	0	0	0.15306	0.04992	0	0.47682	0.26302	0.02757	1.26814	0.7264	0.31833	0.27043	0.40814	0.62502	1.41176	0.74778	0.50429	1.1175	0.26004	0.4737	1.89214	0.73376	1.37732	0.26705	0.98844	0.88645	0.63783	0.20359	0	2.44846	1.30396	0.47954
ENSG00000171735	1.97695	2.15254	1.14493	2.03155	3.03211	2.75244	2.42379	2.86721	2.86957	2.67794	2.36128	2.78445	3.65	2.46777	2.69339	2.25557	2.48284	2.62152	1.67904	2.65454	3.07701	2.01188	2.36617	1.68284	1.60913	1.89563	2.12061	1.6999	2.33543	2.29534	1.58834	1.68177	1.70555	1.38244	1.78853	2.15771	1.80992	2.23813	2.12856	1.72506	1.23188	2.02518	1.44147	3.48917	2.39542	2.45358	1.45576	1.52294
ENSG00000261242	0.05484	0.1476	0.05921	0.10627	0	0	0	0.28843	0.18456	0	0.15933	0.05037	0.24345	0.04746	0.05528	0	0.17991	0.09485	0.05318	0.05203	0.10169	0.10464	0.06855	0	0.05396	0.1893	0.11061	0.05638	0.05318	0	0.11773	0	0.10514	0.1059	0	0.10973	0.18207	0.27318	0.20511	0.05061	0	0.17326	0.20458	0.05306	0.52839	0.12011	0.21322	0.05554
ENSG00000225338	0.64215	1.20983	0	0.12444	0.25949	0.12828	0.39766	0.22516	0.28814	0	0.24875	0.11797	0.14253	0.11114	0.38839	0	0.42132	0	0.37365	0.36558	0.11907	0.49012	0.80263	0.13462	1.13725	1.03443	0	0.39611	0.49818	0.63576	0.82715	0.6085	0.73866	0.99203	1.0157	0.64246	1.13703	0.5118	0.72051	0.23706	0.26811	0.94676	0.23955	0.12425	0.92807	1.12513	0.12483	0.5203
ENSG00000103546	0.011	0.34054	0.01188	0	0.06669	0.12088	0.01136	0.01929	0	0.20182	0	0.26276	0.04884	0.17138	0.5989	0.39401	0.56547	1.55092	0.01067	0	0.0306	0	0	0	0	0	0	0	0	0.01089	0	0	0.01055	0	0	0	0	0	0	0	0	0	0	0.13838	0.053	0.03615	0	0
ENSG00000238078	0.43736	0.08408	0.33731	0.60536	0.44184	1.4353	0.77383	0.27384	0.77097	0.48258	0.18152	1.31999	0.48537	0.81104	2.07842	0.78615	2.04968	0.10807	0.06059	0.05928	0.34756	0.17883	0.15619	0.06549	0.30736	0.35946	0.44107	0.32117	0.48471	0.80415	0.80479	0.96209	0.11978	0.54293	0.67942	0.43757	0.484	1.30716	0.64261	0.34598	0.19565	0.19739	0.23308	1.26941	0.1505	0.75262	0.24292	0.37968
ENSG00000266369	0	0.35373	0	0	0.04426	0.35005	0	0.0384	0.14743	0	0	0	0	0	0	0	0	0	0	0	0.04062	0	0	0	0	0	0	0.09008	0	0	0.04702	0.05189	0	0.0423	0	0	0.04848	0	0	0	0	0	0.04086	0	0.31657	0.09595	0.04258	0.17748
ENSG00000078618	19.91378	13.49488	19.70062	23.29266	19.44537	15.86583	16.95372	16.39788	22.79682	10.46129	21.70022	20.51735	32.1554	29.76668	20.87925	31.79746	25.85198	19.32448	22.13522	23.50923	20.39603	28.04137	25.12332	30.84418	19.23497	19.72772	22.99156	22.31615	23.2528	19.0127	23.22366	21.99025	22.66169	19.37311	22.91462	21.84114	20.8495	18.10645	20.5946	26.69218	24.52853	24.16778	20.17761	14.89616	10.64519	22.90545	31.41523	24.86955
ENSG00000179817	0	0	0	0	0	0	0	0	0	0	0	0	0	0	0	0	0	0.036	0	0	0	0	0	0.13089	0.69621	0.14368	0	0	0.12109	0.04121	0.17872	0.24652	0	0	0.0823	0	0.04606	0	0	0.07683	0.13034	0.17534	0.15528	0	0	0.09116	0.12138	0.37942
ENSG00000266904	0.67955	1.88497	0.50913	0.90028	1.54114	0.98347	0.81588	0.60783	1.43126	1.12471	1.36992	1.12102	2.26246	1.16415	2.01312	1.82552	1.12223	0.32382	0.84732	0.42108	0.50145	0.27786	0.50269	0.29072	2.06037	2.21808	0.76924	0.78418	0.92796	1.67509	2.02455	1.60985	0.87739	1.53989	1.08308	1.31812	1.5194	1.79613	1.25781	0.76797	1.30283	0.94932	1.22872	2.02602	1.2694	1.64019	1.64457	1.81193
ENSG00000138115	0.11689	0.31461	0.37864	0.47567	1.03917	0.467	0.53084	0.45084	1.20636	0.13543	0.29432	0.49391	0.28539	0.08093	0.2121	0.15839	0.25565	0.30327	3.92227	0.73201	0.62856	0.62452	0.1461	1.02917	1.01207	5.08406	0.37723	0.33649	0.74814	0.60178	1.58094	1.6338	0.40338	1.39949	0.80888	1.21625	3.85488	0.4891	1.07109	0.71202	1.26892	1.20638	0.45786	0.33927	0.39419	1.74087	2.27237	1.63375
ENSG00000170289	0.02392	0	0.21956	0.02318	0.06042	0.03584	0.09876	0.04194	0	0	0.01158	0.07691	0.01327	0.03105	0.04823	0.03473	0.03924	0.01034	0.0116	0.01135	0.04436	0.02282	0.0598	0.02507	0	0.02753	0.03619	0.03689	0.0464	0.01184	0	0.07084	0.16052	0.0231	0.0473	0.04787	0	0	0.02237	0.03312	0.01249	0.03779	0.03347	0.03472	0.40336	0.06549	0.03488	0.02423
ENSG00000215256	3.5297	3.48936	3.61252	4.10067	5.01923	4.12696	4.09195	4.3111	2.45829	4.1992	2.41386	5.43958	2.46914	2.93878	5.29502	4.14496	5.15861	3.77587	6.01881	2.96817	2.88473	4.61244	3.05271	2.43724	5.41498	4.17689	2.81737	3.64605	3.6987	5.01826	4.95598	5.15188	6.2378	6.41229	4.72965	5.20504	4.12833	6.24969	5.13038	4.21489	5.16855	5.56697	7.72263	6.24721	1.32973	4.67136	5.93495	4.67619
ENSG00000228451	0.47342	0.56064	0.87922	0.58713	0.9374	0.35937	0.80134	0.31539	0.70101	0.27424	0.77024	1.23501	0.37828	0.60635	1.10717	0.56819	0.91114	0.55681	0.73459	0.61091	0.36869	0.54201	0.80475	0.63516	0.63348	0.95873	0.38195	0.54512	0.67946	0.56245	0.95536	0.60563	0.61718	0.89592	0.44929	0.62521	1.61365	0.79237	0.88531	0.57675	0.59299	1.6353	0.52982	0.54963	1.14035	0.87097	0.51539	0.47948
ENSG00000227243	0	0	0	0	0.10087	0	0	0.17504	0.112	0.09639	0	0.09171	0.1108	0.43202	0	0.86973	0	0	0	0	0.09257	0	0	0	0	0	0	0.10265	0	0	0	0	0	0	0	0	0	0	0	0	0	0	0	0	0	0	0	0
ENSG00000278530	0.03412	0.01148	0.00921	0	0.6291	0.05112	0.05283	0.11964	0.00957	0.16472	0.03304	0.5485	0.0284	0.13288	0.43855	0.04954	0.38246	0.2582	0.01655	0.00809	0.15027	0.00814	0.02132	0	0.00839	0	0.0086	0.02631	0.03309	0.06756	0.0641	0.06063	0.12266	0.03295	0.03373	0.03414	0.01888	0.06799	0.09571	0.03936	0	0.04492	0.02387	0.05777	0.0411	0.02802	0	0.01728
ENSG00000183960	0.1662	1.42089	0.61225	0.86198	0.65185	1.20105	1.10994	0.99408	1.14056	0.35867	0.66275	0.35023	0.07595	0.13537	0.63073	0.32172	0.84457	0.01691	0.09481	0.04638	0.01813	0.01865	0.20773	0.05124	1.04846	0.89993	0.631	1.01515	0.14221	1.27764	1.29077	2.21182	0.71223	1.99172	0.76351	1.00745	0.06491	4.1589	0.77699	0.14437	1.17354	0.22651	1.42235	0.60534	0.25904	1.15625	0.02851	2.61403
ENSG00000125531	0.13265	0.17851	0.23274	0.40163	0.26801	0.23185	0.41072	0.23255	0.2976	0.14407	0.30509	0.24369	0.12881	0.07174	0.28414	0.25677	0.50768	0.17207	0.22512	0.09439	0.03074	0.06328	0.10362	0.0869	0.88093	1.48812	0.2341	0.35798	0.09647	0.36115	0.42715	0.2946	0.65165	0.40023	0.21309	0.82944	0.27524	1.40409	0.24805	0.12242	0.08654	0.17461	0.32473	0.59354	1.35793	0.49025	0.1934	0.9908
ENSG00000107262	6.35638	7.55909	5.51453	6.89149	34.09055	7.3503	6.94642	8.39495	8.71289	13.20909	11.49679	18.71822	13.42945	7.73642	19.65958	9.4258	15.39783	7.48131	8.69446	13.27987	14.26018	7.96155	9.40004	9.85125	5.5851	5.6712	9.60699	5.77486	7.12002	7.53827	5.0078	5.32478	6.1501	5.26758	6.35935	6.589	5.75539	5.86697	8.00126	7.59978	4.31089	5.95124	5.92017	9.31499	5.13778	5.31365	6.5997	5.44804
ENSG00000089060	6.94478	3.60926	7.23018	7.27949	8.46934	5.39305	6.28787	9.89426	5.97738	3.70403	8.31668	5.4166	3.50866	4.78801	8.58526	5.82782	7.23497	5.59119	5.10726	5.65414	4.76725	4.21101	8.49163	2.53191	6.49212	8.65514	4.55872	4.65644	5.5376	6.69101	3.88936	4.92306	5.36314	6.16522	7.13758	9.60476	4.37347	6.37025	7.382	5.40959	4.45881	5.7331	4.55532	5.69651	2.09638	4.96959	5.19658	5.34276
ENSG00000255197	7.77641	0.58139	21.92455	1.67435	0.81834	1.88783	7.58025	4.73372	1.02985	1.04276	3.76549	0.59526	0.53939	1.58895	3.26626	1.77714	4.13374	2.75543	1.25693	0.66612	0.75101	2.00937	2.69994	0.73585	0.90326	0.62138	2.50523	2.38736	0.89028	2.88713	0.57967	1.3433	1.13885	1.8771	3.09637	1.94504	1.01597	1.61403	1.31284	1.94379	0.67643	1.13743	0.95692	1.56741	0.39024	2.48379	2.30961	2.57065
ENSG00000112996	2.76201	2.71271	3.51597	4.60104	4.56238	3.58147	3.05076	4.34097	3.91373	3.08768	3.95125	5.41241	8.28153	6.53331	4.02495	7.68226	4.63117	5.08733	6.38164	6.27129	5.98401	5.30726	4.5061	7.25281	7.36111	4.65002	5.10181	5.0515	4.80242	5.39228	4.2131	5.59045	5.70395	6.94308	5.2118	6.13752	2.94936	5.66749	4.90228	5.59022	5.53338	5.83786	6.97754	5.52255	1.02713	4.73329	6.15124	5.48681
ENSG00000237483	0.94547	1.09059	0.87504	0	0.40935	0.13491	0.55762	0	1.66668	0.39121	0.39241	0	0.1499	0.11689	0.27231	0.13073	0	0	0	0	0.5009	0.12886	0.33764	0	0	0	0.13622	0.13886	0	0.26745	0	0	0.12947	0.13041	0	0.13513	1.34527	0.13456	0	0.24932	0.28197	0	0.12597	0	0	0	0	0
ENSG00000215529	0.053	0	0.08585	0.11555	0.01339	0.11911	0.10941	0.10454	0.22297	0.01279	0.08983	0.0852	0.05882	0	0.12022	0.06413	0.13041	0.10313	0.0257	0.03772	0.02457	0.07585	0.01656	0.125	0.09126	0.16771	0.08018	0.06811	0.16705	0.2099	0.07112	0.12556	0.0254	0.10235	0.11789	0.15909	0.05866	0.14521	0.17346	0.03669	0.02766	0.12559	0.11122	0.08974	0.03192	0.29021	0.11592	0.09394
ENSG00000155085	0.67855	1.88237	0.72624	0.81316	1.58146	0.81447	1.01365	0.91828	1.82951	0.91372	1.08369	0.91853	0.72662	0.90658	1.02002	0.76622	0.63136	0.38606	1.48929	0.50829	0.54081	0.49973	0.60261	0.32442	1.49921	2.95869	1.94489	1.13821	2.38389	1.55574	1.53339	1.55814	0.94713	1.37354	1.55342	1.46494	1.0671	1.6248	1.00734	1.23603	1.27987	1.27875	0.90483	1.11142	7.84255	2.16403	1.40011	2.52591
ENSG00000164296	0.45338	0.94134	0.78326	0.7405	1.30864	0.82804	0.52142	1.12413	0.465	0.82542	1.05377	1.23747	0.54628	0.51566	1.17522	0.77734	0.92074	1.08664	1.01756	0.55309	1.28504	0.87747	0.93907	0.92327	1.35097	0.8794	0.60093	0.63924	0.7914	0.97468	0.83428	0.87459	1.44039	0.88801	1.01165	0.95904	1.16116	1.03242	1.18697	0.83688	0.8924	1.02313	1.3289	1.40364	0.43683	1.20576	1.25911	0.97085
ENSG00000237945	0.97268	0.74476	1.06384	1.26335	0.95723	0.93383	1.16836	0.57699	1.9189	0.10929	1.94893	0.87806	0.4746	0.40999	0.71848	0.41391	0.73355	0.63814	2.54937	2.02485	0.13216	1.63601	1.71884	1.45019	0.73014	0.69951	0.95558	2.01726	1.32951	1.4445	0.85957	1.49482	1.41065	1.46137	2.08893	2.73909	0.71917	2.70247	1.41518	2.29073	0.95403	1.83235	1.91986	0.34073	1.56534	0.83561	0.68872	1.3291
ENSG00000237917	0	0	0	0	0	0	0	0	0.02885	0	0	0	0	0	0	0	0	0	0	0	0	0	0	0	0	0	0	0	0	0	0	0	0	0	0	0	0.96771	0.02562	0.02405	0	0	0	0	0	0	0	0	0
ENSG00000213484	0.10102	0.13594	0.05454	0.09788	0	0	0	0	0.11332	0.04876	0.04891	0.0464	0.11211	0	0.25458	0.09777	0.11046	0	0.14695	0.09585	0	0.04819	0.06313	0.05294	0.34786	0.05812	0	0	0.09796	0.05001	0.21687	0	0.04842	0	0.09986	0	0.16769	0.05032	0.09445	0.09323	0.10544	0	0	0	0.24333	0	0.09819	0.15347
ENSG00000267192	0.39893	0.53685	0.28716	0.12884	0.26868	0.53127	0.13725	0.34969	0.14917	0	0.51512	0.85502	1.32818	0.46031	0.40214	0.51482	0.72706	0.23	0.77376	0.12617	0.36986	0	0.33242	0.41814	0.26167	0.30601	1.07284	0	0.64477	0.52661	1.1419	0.47253	1.40215	0.77036	0.26291	0.39912	0.44148	1.32479	0.99468	0.98182	0.69401	0.84024	0.12402	0.38596	0.32031	1.16496	1.03403	1.07744
ENSG00000196611	1.73908	0.08212	1.21891	2.01018	29.65149	0.63995	1.51152	1.2035	0.23958	0.02946	0.20683	0.70064	0	0.21123	0.09227	0.11812	0.13345	702.27923	0.97643	11.75341	45.28717	0.93148	1.71607	2.33451	0.18011	0.07021	0.7077	2.38392	1.12432	0.4531	0.262	0.3614	0.29246	0.5008	0.30162	0.9768	0.10129	0.18238	0.3138	2.92852	0.15923	1.60655	0.28454	0.08855	0	1.87104	0.14828	0.21631
ENSG00000198715	9.93961	3.77513	4.30042	6.62726	5.6155	5.9151	5.68345	8.46989	6.44916	5.58396	7.22781	5.83755	2.53671	3.64149	7.85512	4.25712	7.65011	9.03017	5.55863	5.27417	4.55946	7.53356	6.40659	4.99135	2.98155	4.4034	3.42284	4.69995	4.48361	5.05749	2.95543	4.61506	4.54815	4.51429	5.4608	4.50443	3.94766	4.58893	5.56976	6.13702	4.41032	5.98148	4.37655	7.87407	2.83635	5.9354	7.32177	5.03347
ENSG00000005471	0.26949	0.50134	0.98423	2.01211	0.32831	0.83126	0.5972	1.1742	1.35152	0.13775	1.36635	0.50965	1.40744	1.52279	0.90289	1.29653	1.24814	0.31532	0.93012	0.77464	0.15432	1.48976	0.53499	1.0302	4.01628	5.3445	2.27819	3.41442	0.65335	1.56164	3.07996	1.99981	5.94922	3.79595	2.23318	2.69624	1.74558	1.75306	6.21804	2.71402	0.14892	1.66112	2.46162	1.08127	3.3412	2.16132	0.38522	5.69174
ENSG00000259436	0.58414	0.66198	1.62662	3.36607	0.12424	1.35113	1.68178	0.48509	3.37986	0.1781	1.6078	0.11296	0.10236	0.10642	0.15496	0.14879	0.23534	0.15953	3.93569	0.23337	0.17102	3.57852	1.07597	0.67673	11.34338	13.76112	2.32541	2.05452	3.66716	3.07427	9.17437	7.46546	1.38513	6.11505	3.82952	4.92147	11.56801	3.18545	3.73705	1.58899	8.85721	5.05088	4.81703	1.6657	0.81461	7.7099	12.40174	5.85398
ENSG00000185272	0.15281	1.26812	0.275	0.46885	0.84906	1.1447	0.84116	0.84834	0.42855	0.61472	0.61661	0.84219	0.45223	0.19836	0.66751	0.27116	0.77981	0.1762	0.22229	0.41081	0.35418	0.0486	0.191	0.13347	0.22552	0.08791	0.71917	0.36657	0.37047	1.71461	0.41007	0.75418	0.24413	0.98362	0.98191	1.09566	0.08455	1.9791	0.76203	0.14103	0.31901	0.21457	1.06885	0.68993	0.73616	0.8367	0.07427	1.08337
ENSG00000235475	0.98332	3.30821	1.06174	3.09639	4.59442	1.1049	3.42527	1.61615	4.41226	1.89872	1.78553	7.67749	49.38006	31.06002	6.07131	23.19866	6.7205	1.59447	1.54963	3.1489	1.02561	3.51805	2.30448	1.28834	2.66055	5.37435	0.99167	2.27461	2.14553	3.16397	7.12464	1.60152	3.77034	1.89885	3.76681	3.81219	3.80869	1.95928	3.21797	2.94948	5.13199	3.49498	2.98045	2.49728	3.25678	4.57647	1.43369	6.47343
ENSG00000180011	3.90533	5.09688	3.80308	4.84764	5.63512	3.53266	4.49466	4.63759	4.38919	3.96967	4.63838	6.26758	10.18101	7.99641	6.65538	9.37848	7.66286	4.05284	9.60424	3.01336	2.97856	11.18484	3.81294	8.7738	7.96756	8.35135	5.15721	4.15139	6.48823	7.01798	10.67779	8.60589	4.15323	11.36199	8.81405	8.30835	6.69483	6.61422	10.14857	10.27578	7.92212	8.28762	11.97799	5.22552	1.45542	8.17409	11.5814	6.84351
ENSG00000278594	0	0	0.1856	0	0.23154	0.17169	0.11828	0.2009	0.06428	0	0.11098	0.05263	0.06359	0.19834	0.05776	0.05546	0	0	0.11113	0.92422	0.05312	0.71065	0.07162	0	0	0.06593	0.11557	0.35344	0.11113	0	0	0.06787	0.10985	0.11065	0.11329	0.40128	0	0	0.05357	0.05288	0	0.12068	0.21375	0	0	0	0.05569	0.05803
ENSG00000163882	12.11274	11.02987	8.10722	10.58836	16.69533	11.58299	11.63411	10.36645	14.638	10.64309	12.63705	13.31993	9.35043	5.19157	13.55842	8.59867	12.61882	14.20931	13.28478	22.89542	19.34256	11.44698	15.54577	18.8439	15.62069	15.91588	10.8091	9.29065	8.57814	12.03001	11.91504	9.7763	10.71362	11.91664	11.93655	14.20206	13.59499	12.02936	13.41572	15.86955	11.56655	13.31952	11.4035	10.94256	9.01992	13.89216	8.69097	11.5326
ENSG00000283602	1.20843	0.07744	2.23682	0.11151	0	0.31611	2.49448	0.07566	0.06455	0.19445	0.30651	0.15857	0.09579	0.0747	0.17402	0.0557	0.15732	0.17418	0.05581	0.0546	0.1067	0.19215	0.07193	0.06032	0	0.06621	0.05803	0.08874	0.0279	0.02849	0.06177	0.03408	0	0.05556	0.02844	0.05757	0.03184	0.08599	0.05381	0.10622	0	0	0.02683	0.3062	0	0.06302	0.05593	0.08742
ENSG00000271662	0.28087	2.11663	0.18196	1.2518	2.26994	0.05611	0.92763	0.44316	1.26028	0.43387	0.9248	0.92877	0.3117	0.14584	1.41564	0.65243	0.9214	1.31164	3.21412	0.74619	0.46872	5.03772	6.45943	1.47196	5.58207	4.71835	0.84975	0.69301	1.19842	1.50158	1.32653	1.19767	0.48462	1.8983	1.38828	2.75381	0.74597	1.00733	3.72913	6.32495	3.81122	1.2423	2.40986	0.32608	6.63006	2.02997	2.02022	3.1291
ENSG00000129353	22.38964	16.62375	25.9795	46.60217	33.7131	37.54371	24.85698	22.78765	33.04024	21.46077	36.50285	32.47408	30.02703	34.59349	42.14294	41.90258	42.27617	16.17388	51.87541	12.4316	19.1341	38.64362	18.26298	26.68075	53.11657	88.37175	34.82848	39.77018	38.78717	44.68724	41.98095	65.87176	36.66137	53.24943	47.22938	44.95075	37.55557	47.55069	40.25334	34.60674	38.70642	42.8984	43.95444	40.93748	18.12512	57.08806	63.11574	43.05375
ENSG00000272333	7.63667	6.97982	8.54881	10.29993	12.70063	6.81571	6.37313	6.80684	13.13207	5.89951	10.20441	7.94932	3.30308	4.60488	10.30942	5.73884	10.60807	8.17191	15.89521	8.73289	7.49759	15.88836	11.89853	8.3293	11.12663	17.77595	8.40919	11.63854	11.83997	10.79102	14.48021	15.86113	9.94916	13.31855	14.06987	13.2858	13.56335	15.35603	11.54171	11.92675	12.35362	12.71007	11.94837	6.80001	5.73256	17.78219	18.40948	14.38522
ENSG00000135776	4.4627	4.59923	4.68139	6.14378	5.56417	5.19083	4.4311	6.47438	4.99033	2.84967	6.48277	4.79976	5.57956	4.74196	5.79413	5.00284	5.88388	3.48078	8.83389	7.58436	6.87397	7.8013	7.53731	5.80262	5.46071	7.39368	6.70818	6.41748	6.14916	8.02561	4.59324	6.57416	8.25786	8.63141	7.80424	7.67219	5.01684	8.01969	8.04171	9.38451	6.23553	6.0829	6.63813	7.67875	2.85748	5.61391	9.78744	11.34257
ENSG00000179994	0	0.06409	0	0.04615	0.14434	0.23785	0.04916	0.04175	0.21371	0	0	0.13124	0.15857	0.20608	0	0.13829	0	0	0	0	0.04416	0.04544	0	0	0	0.49321	0	0	0	0.04715	0.15337	0	0.04565	0.22993	0.04708	0.14295	0.05271	0.04745	0.08906	0.04396	0	0.15047	0	0.18431	0.11472	0	0.13888	0.24119
ENSG00000228408	0.1264	0.02835	0.02275	0.06124	0.02128	0	0.06523	0.01847	0.0709	0	0.0204	0.01935	0	0	0.04247	0	0	0	0.04086	0.09995	0	0.1407	0.05266	0.02208	0	0.02424	0	0.04332	0	0.146	0.02261	0.04991	0.08078	0.06102	0.12496	0.04216	0.02331	0.04198	0.0394	0.01944	0.02199	0.08875	0.0393	0.02038	0	0	0.04096	0.14936
ENSG00000198860	2.00999	3.12533	2.68583	2.66137	2.69156	2.43735	2.82892	2.87277	3.37885	2.13407	3.06539	2.59889	3.6698	2.18833	2.67978	3.24051	2.46869	3.06872	3.54988	4.41834	3.50296	5.10627	3.02066	5.73962	4.68594	3.52681	2.55612	3.21785	2.37218	3.48393	3.06232	3.24661	3.61615	3.02774	3.56032	4.58805	3.529	3.76418	4.07842	4.01481	3.34089	3.50724	4.28785	2.86278	1.09326	2.95633	5.00176	3.04465
ENSG00000101883	0.46896	1.05183	0.25318	0.07573	0.94753	0.31227	0.96804	0.20554	0.87679	0.45277	0.15139	0.93333	0.43371	0.13528	0.70911	0.1513	1.19658	0.13519	0	0.22248	0.14493	0.07457	0.19539	0	0.3076	10.88203	0.55177	0	0.15159	0.46429	0.67118	0.27774	0.07492	0.83013	0.30907	0.54739	0.77847	0.46721	0.65773	0.07214	0.65268	0.24694	1.02051	0.75619	0.75308	0.68474	0.53181	1.97904
ENSG00000165792	6.55226	10.63568	6.92898	10.57646	13.60725	6.01815	5.80057	10.04226	13.03335	6.82166	11.3695	8.97212	7.45154	6.16135	12.80149	9.03551	13.72442	7.32552	9.52502	12.5238	5.04769	11.93544	10.30048	15.51987	14.03652	20.22394	8.25649	9.27808	9.23629	10.84741	14.37107	14.83429	6.5528	13.03116	12.78115	12.11063	14.11355	11.19812	9.54975	10.08711	10.675	12.00796	9.44965	7.37179	5.53212	20.34232	11.92353	16.80257
ENSG00000165810	4.83866	1.87498	4.12835	4.31145	10.74753	17.82115	3.50029	0.95621	11.57066	2.58605	2.35343	9.78207	17.15246	15.50633	6.5543	14.92795	6.14156	0.49504	1.56068	0.35868	3.40458	0.95831	18.95361	1.53962	19.05343	56.8685	6.36111	2.84262	2.02145	4.06337	2.43463	1.50962	7.15405	3.34749	5.11436	5.03549	0.75301	10.08228	2.95893	9.79871	1.52196	1.79714	3.66651	6.34278	3.64224	5.40519	1.7532	2.85506
ENSG00000187546	0.11729	0.11275	0.03619	0	0.08464	0.63598	0.25942	0.11751	0	0.06471	0.06491	0.16931	0.11158	0.23202	0.11824	0.16218	0.16491	0.02898	0	0	0.15535	0.07993	0	0.05269	0	0	0.18589	0.05168	0.0975	0.09954	0	0.01985	0.09637	0.09707	0.18221	0	0.03709	0.08347	0.10967	0.03093	0.03498	0.01765	0.03125	0.12969	0.24217	0.1835	0.01629	0.13577
ENSG00000235748	0	0	0.11589	0	0	0	0	0	0	0	0	0	0	0	0.10819	0.10388	0	0	0.41636	0.20368	0	0.4096	0.53661	0.45	0.1056	0.1235	0.21648	0	0	0	0	0	0.20577	0	0	0	0	0	0.20071	0.49529	0	0	0	0	0	0	0	0.10871
ENSG00000076356	0.65858	0.29934	0.66401	0.68881	4.74099	2.07356	0.94082	0.497	0.40609	0.93902	0.43927	4.53908	6.02616	5.85031	3.24907	6.8851	4.15888	2.81002	0.16496	0.47177	7.71117	0.32041	0.85587	1.19773	0.42912	0.31616	0.75214	0.80712	1.4761	1.01474	0.36049	0.74909	0.77763	0.5306	0.98305	0.34908	0.29443	1.19926	0.51383	0.49914	0.46436	0.57414	0.56539	2.3208	0.57781	0.71165	0.70797	0.79512
ENSG00000117154	0.13638	0.1311	2.01955	0.03775	0.01968	0.58379	1.22663	0.34156	0.06557	0.45145	1.50945	0.32213	0.08649	0.23605	0.3928	0.11314	0.17044	0.50547	0.26453	0	1.04767	0.01859	0.02435	0.02042	0.01917	0.04484	0.0393	0.06009	0.01889	0	0	0	0.76572	0	0.05778	0	0.02156	0.15528	0	0.01798	0	0.04104	0.03634	0.37699	0.14079	0	0	0.09866
ENSG00000139697	4.95473	6.33328	6.45839	7.61193	7.16161	5.52624	5.69941	4.31475	7.45528	4.7993	8.17342	6.06994	4.69518	4.17092	7.16242	5.36043	6.96025	6.98576	10.56912	10.65854	7.01322	11.75341	10.21805	13.55257	10.66951	10.41369	8.60412	8.60467	9.41582	9.00842	7.7312	10.95702	9.34879	10.70002	9.78554	9.41691	7.5581	10.96515	9.37164	11.10056	9.45252	14.21414	13.01609	6.00118	17.27091	7.40805	11.79587	10.17322
ENSG00000204120	4.40843	4.7328	5.82911	6.13787	6.15536	4.81035	4.36967	5.22701	4.44272	5.52788	5.35397	5.86011	4.5245	5.20692	6.24589	6.47835	6.37865	6.07127	5.34846	4.63773	4.89712	6.87738	3.94221	6.29248	6.70447	4.55186	5.36306	6.43914	6.52991	6.07666	5.16968	7.70006	5.86633	6.90382	6.65666	5.60284	4.79435	6.98515	6.29187	6.83901	6.50019	5.6334	8.40663	5.35303	3.48566	4.87177	7.79491	6.15739
ENSG00000140511	14.83868	8.74502	5.6538	18.87215	10.13163	19.01162	10.42139	47.99182	8.82033	4.9401	16.1047	4.23006	2.30928	3.01108	6.29275	3.10355	4.60682	13.20141	8.60125	28.59596	9.74081	16.64676	21.29705	7.00793	5.45388	6.94734	15.77316	13.67737	21.02232	28.09862	6.35289	13.65716	31.2438	17.17625	25.24099	22.1493	5.17179	9.26072	18.65875	15.47385	5.39438	13.00445	13.95021	10.56088	9.16166	9.09606	6.08431	9.20728
ENSG00000180901	5.1008	5.34743	4.74541	7.50151	8.54624	6.83461	4.93557	8.52323	7.11416	7.72777	7.95001	8.54455	5.72398	7.60665	11.79877	7.75815	11.0063	9.13755	7.91702	9.40959	8.09643	6.4959	5.36512	7.64973	8.50253	6.86484	6.52202	5.2558	5.58689	7.25942	6.35521	7.01296	9.84451	6.83783	7.43996	8.1561	5.92206	10.4697	7.06885	8.08082	6.75043	10.50369	8.89835	11.46714	4.99143	7.73037	8.90893	7.03425
ENSG00000184857	1.97515	2.49445	2.46078	4.03353	3.65307	2.61014	3.07354	4.18188	4.19275	3.69654	6.50354	3.99143	4.72121	3.15561	5.17673	5.23517	4.88463	4.67764	4.03727	8.93798	3.74693	4.75453	7.02644	4.96865	4.4248	4.895	3.55482	3.34273	4.03706	4.78342	3.84887	5.32703	4.63137	5.0464	3.54467	3.9826	4.40526	4.6318	4.77327	3.95434	3.74275	3.74411	4.76102	4.61561	1.82986	4.35918	4.90301	4.15477
ENSG00000138207	0.78813	0.5024	0.26873	0	2.01146	0.70432	0.04281	0.10908	0.32572	2.40289	2.77182	2.85767	2.25569	12.02553	2.0071	2.73009	0.4536	0.28698	0.16091	0.03936	64.41641	0.07915	0.25923	1.73913	0	0	0.16733	0.21323	0.08045	1.14989	0.04453	0	0.03976	0.32041	1.9273	0	0.0459	4.66976	0.03879	0.42112	0	0.08737	0.30948	32.50668	4.59615	17.98817	0.24192	0.04201
ENSG00000206838	0.44855	0	0.48432	1.73839	0.90628	0	0	0	0	0.43306	0	0.82403	0	0	0	1.30243	0	0.77582	0.87	0	0	0.42794	0	0.9403	0	0.51611	0	0	2.17488	1.33224	0.96295	1.06261	1.2899	0.43309	0	1.79505	0	0.89374	0	0.82795	0.4682	1.88949	1.25497	0	0	0	0.43599	0
ENSG00000260698	0.16201	0.35428	0.1968	0.35318	0.45009	0.26295	0.16721	0.08876	0.49978	0.0391	0.3334	0.11161	0.13485	0.12268	0.1429	0.23521	0.4429	0.22767	0.37315	0.23058	0.3004	0.34778	0.17718	0.10613	0.57782	0.88546	0.24508	0.18738	0.2553	0.42104	0.39128	0.40779	0.48531	0.25419	0.42041	0.58756	0.53787	0.2421	0.49231	0.29905	0.31707	0.44786	0.32107	0.21552	0.43902	0.99795	0.15747	0.32817
ENSG00000151881	3.40685	7.47898	3.96628	5.53223	6.15284	4.75246	5.57887	5.07177	5.95679	2.75632	6.15628	4.96507	4.05547	2.3718	5.19939	3.07639	5.09911	4.41119	9.26586	8.61411	6.31715	8.97026	8.39755	6.66307	7.6964	10.64327	5.83508	4.9114	5.18639	7.81994	10.2558	9.9646	8.75726	6.79938	6.98043	9.2353	9.96267	7.66044	9.94792	6.271	6.1189	8.35821	7.81012	6.16863	29.43256	10.92143	10.89644	9.67679
ENSG00000205356	8.53247	39.66664	10.15076	8.79385	7.52815	7.42302	9.68918	7.31077	15.17914	25.85927	12.75109	5.34685	3.68616	4.36039	6.01481	4.61371	4.53836	2.64313	7.31679	4.3279	6.46007	4.52884	6.7204	3.66909	6.80341	11.24431	11.32617	8.72445	6.06914	11.16493	7.83519	6.95773	3.9783	7.13098	8.11382	8.3177	10.30097	9.21389	9.20542	6.29623	7.79907	7.7918	7.67932	5.48411	10.79534	7.54328	9.21513	7.07725
ENSG00000205089	0.15207	0.69067	0.47207	0.49727	0.26885	0.30377	0.58857	1.19969	0.34118	0.36704	0.99407	0.27937	0.31643	0.0658	0.36407	0.29437	0.64438	0.09863	0.62677	0.23447	0.12336	0.74355	1.75817	0.85673	0.54237	0.61242	0.72846	0.50811	0.40554	0.6775	0.4897	0.51786	0.69241	0.44048	0.63891	0.79875	0.2314	0.70069	1.27969	1.9298	0.31746	0.64059	0.4432	0.55172	0.18315	0.33306	0.60972	0.73158
ENSG00000231944	0	0.27052	0	0	0.20308	0	0	0	0	0.19408	0.09734	0.18465	0.55773	0.34793	0.10132	0.09728	0	0.17384	0	0.09537	0	0	0.12563	0	0	0	0	0	0	0	0	0	0.09635	0	0	0	0.11123	0	0	0.09276	0	0	0	0.09724	0	0	0	0
ENSG00000129317	1.91401	2.83506	2.69083	2.54733	3.24865	1.79625	2.03735	2.1019	1.96458	1.52547	2.30146	2.13179	1.00743	0.97456	2.08482	1.77795	1.90104	2.1848	3.55878	2.70179	2.15167	3.15788	2.47797	3.47381	4.14552	3.04977	2.28005	3.48654	3.2347	3.39991	3.34607	4.43289	2.68437	4.07645	3.69116	3.28153	2.73893	3.60468	3.66736	3.65156	4.12983	4.18018	4.44865	2.39447	2.32067	3.02444	4.51582	4.19365
ENSG00000267470	0.22408	0.42571	0.19925	0.25542	0.69243	0.32913	0.16325	0.20797	0.36965	0.17816	0.31912	0.62959	0.77529	0.39924	0.9301	0.71443	0.85041	0.057	1.18881	0.13757	0.1222	0.31439	1.36742	0.1796	1.46545	1.71382	0.17281	0.27102	0.4346	0.74384	0.66498	0.79626	0.80864	0.43271	0.57333	0.46156	0.87521	0.86669	0.91201	1.18002	0.79799	0.98556	0.18439	0.34431	0.4445	0.66398	0.57654	1.66873
ENSG00000105679	0.03957	0	0	0.07668	0.1599	0	0.04084	0.03468	0	0.0382	0.11496	0.10904	0.04391	0.03424	0.27921	0.11489	0.64904	0	0.11512	0	0	0	0	0.04147	0.07786	0.04553	0.07981	0.04068	0	0.03918	0.08495	0.09374	0.03793	0.11462	0.07823	0.07918	0.13137	0.03942	0.11099	0	0.0413	0.08334	0.0369	0.07656	0	0.04333	0.07692	0.32061
ENSG00000270933	2.25294	26.52877	2.69326	3.27431	3.08888	0.16073	4.3184	8.18155	9.92869	13.75002	6.46757	2.58682	0.80366	0	3.2444	1.55757	2.46364	0.83501	5.54028	4.50438	0.2238	4.7595	14.98496	6.66264	1.34582	2.1294	4.05728	1.40628	2.88704	3.58475	6.47767	1.04839	0.23139	1.3984	1.03405	1.04651	7.65781	0.64129	8.80234	7.79739	4.19937	3.89786	2.47634	1.40123	1.16288	1.32169	10.40189	1.87433
ENSG00000226415	4.80842	1.61771	2.76902	2.48473	3.07652	2.40132	2.3987	4.56615	3.23639	3.79128	4.73426	5.81547	20.45589	8.5998	5.08949	11.47989	4.99522	6.93062	3.80828	7.52797	8.3959	5.88734	6.21041	7.64399	2.75972	1.10655	3.71777	3.79001	2.79777	2.38028	1.20433	1.80361	3.61057	2.16659	2.77286	3.52787	0.88688	1.99601	3.8965	4.95558	2.34224	4.81064	2.84014	3.64412	0.77215	1.31641	2.4927	2.59734
ENSG00000236711	0.71554	1.12341	0.51507	0.2311	2.04812	1.31025	0.61543	0.62722	0.13378	1.72708	0.11549	1.7527	1.19114	0.72243	0.12022	0.69256	0.65205	0	0.11565	0.11315	0.55283	0.11378	0.14906	0	0	0.13722	0.60135	0.12261	0.2313	0.23614	0.38403	0.56504	0.45727	0.92117	1.06104	0.59657	0.13198	0.59405	0.22301	0.11007	0.12448	0.37677	0.33366	1.73068	0.28726	0.52238	0.34775	0.48314
ENSG00000132383	10.0686	8.67474	11.46249	20.69858	11.3437	12.13342	10.60657	14.54343	12.89076	12.60551	18.89751	13.36022	12.80153	12.83324	17.67369	16.67291	19.23207	22.2513	38.62296	33.18794	11.99326	44.0419	25.11494	40.56221	27.63021	13.56239	16.26868	16.57357	23.06217	18.35483	18.44366	21.54518	14.71859	25.42406	22.56858	25.67637	17.30726	17.64137	23.69958	37.25127	21.19083	18.38313	23.54692	17.51302	5.64142	13.20722	30.88146	25.29443
ENSG00000225774	0.13583	0	0.07333	0.0658	0.06861	0.03392	0	0.02977	0	0.13114	0.09866	0.87338	0.03769	0.14693	0.10269	0.03287	0.37134	0.05873	0.03293	0.09666	0	0.0648	0.12733	0.03559	0.10023	0.07815	0.10274	0.06982	0.06586	0	0.0729	0.12067	0.0651	0.03279	0	0.03397	0	0.06766	0.03175	0.09402	0.14178	0.03576	0.09501	0.06571	0	0.07437	0	0
ENSG00000129003	6.93083	6.26915	10.624	10.15879	8.4981	8.57887	8.28358	10.49732	7.81037	3.73075	7.51814	5.23845	4.57642	5.89659	4.78537	5.73419	5.11152	4.31065	12.25526	10.16164	4.92054	12.49122	8.98331	13.18248	22.72433	16.43773	11.81547	16.18699	21.61207	14.8924	13.86353	20.84268	10.57537	21.63122	19.85721	14.34646	12.18107	17.89915	15.65668	14.84086	21.58785	15.08791	18.99601	9.30499	8.72851	15.64758	20.62574	19.25426
ENSG00000233381	0.80859	0.60453	0.87308	0.1741	0.45382	0.44868	0.27819	1.18131	0.30235	0.69393	0.34803	0.08253	0	0.622	0.18113	0.34783	0.29474	0.46619	9.32291	9.46239	1.9991	7.80019	1.12296	5.65021	0.88396	2.68781	0.45303	0.5542	0.43563	0.62264	1.54302	0.42568	1.03346	0.52048	0.44408	1.16853	6.56212	1.43212	0.84005	0.74627	8.81528	4.8254	0.92169	0.7823	1.29847	1.37741	5.58901	0.36398
ENSG00000118271	0	0	0	0	0.05589	0.13813	0	0	0.06206	0	0	0.07622	0.06139	0	0.05577	0	0.24198	0	0	0.02624	0	0	0	0.02899	0	0	0	0	0.05365	0.68462	0	0	0	0	0	0	0	0	0	0	0	0	0	0	0.06663	0	0	0
ENSG00000248713	0	0.00802	0.00643	0.04042	0.01806	0.01786	0.19682	0	0	0.05753	0	1.70787	12.68474	16.53378	0.0841	16.1386	1.5705	0.12369	0	0	0	0	0	0	0	0.01371	0	0.19605	0.00578	0.1003	0	0	0	0	0.01178	0	0	0	0	0.0055	0	0	0	0	0.04306	0	0	0.16296
ENSG00000166896	1.61973	2.35647	2.64701	2.33283	4.06869	2.22993	1.85248	1.72679	3.192	4.35329	2.92525	4.6243	2.96354	1.96997	5.78091	2.71173	7.41996	3.97514	2.63218	3.07373	2.02932	4.09304	4.5962	6.6533	3.91948	3.67708	2.86965	3.15044	2.54713	3.46726	2.63145	2.33341	1.97227	4.43812	2.3802	4.11698	3.10053	2.74761	2.45592	4.76752	1.73639	4.42578	4.81757	2.75295	1.26537	5.51299	2.55307	2.52723
ENSG00000091844	0.40329	0.45056	0.27113	0.22855	0.56885	0.1444	0.17278	0.52693	0.18779	0.11754	0.23581	0.34948	0.19423	0.28315	0.36818	0.29459	0.32451	0.16451	0.20662	0.0722	0.72663	0.31217	0.21875	0.11964	1.08556	0.6479	0.12278	0.35986	0.4206	0.32394	0.63709	0.49572	0.46682	0.64653	0.35355	0.56335	0.46315	0.51549	0.71148	0.58289	0.73866	0.55293	0.29805	0.48588	0.01833	0.90827	0.45857	0.70131
ENSG00000214248	0	0.0512	0.01369	0.02458	0.05125	0.01267	0.01309	0	0.02846	0.01225	0.02457	0.0233	0.0563	0.01098	0.11507	0.08593	0.06935	0	0.0492	0.06017	0.01176	0.0121	0.01585	0.01329	0.06239	0.05837	0.03837	0.01304	0	0.05023	0	0.06009	0	0.03674	0.05015	0.02538	0.02807	0	0.02372	0	0.02648	0.01336	0.02366	0.03681	0.09165	0.04167	0.06164	0.05138
ENSG00000247092	1.54512	1.33077	1.80182	2.2456	4.65162	1.08029	1.94558	2.32958	4.40255	2.4465	3.26205	4.3714	2.02341	1.33714	3.30203	2.27317	2.53444	1.57676	4.94491	5.16056	1.94823	3.4495	3.12864	2.72082	4.46947	5.76032	2.74251	1.6203	1.97786	4.65041	3.64881	3.73362	2.22168	3.40146	2.59669	3.83375	3.35145	2.95553	3.84295	3.65066	2.67728	2.73369	2.96848	2.63099	0.66993	3.89169	3.03377	4.22527
ENSG00000220008	3.7549	2.12952	5.70509	26.06455	0.21676	4.07186	7.72328	3.59706	17.33008	0.72505	11.29877	0.41882	0.20836	0.46421	1.75738	0.28555	1.34914	0.57987	8.08933	1.14518	0.96978	1.61209	3.38586	1.01205	25.38582	21.7261	16.63484	13.62163	18.88277	21.18988	31.20796	26.65445	7.97001	33.87238	14.63584	21.84258	33.51033	16.08566	18.08115	12.17878	24.86026	26.12698	17.75961	6.565	33.8528	31.92625	12.98281	22.03022
ENSG00000277978	4.87765	9.10493	4.41721	9.90926	2.54328	2.20017	5.35908	3.58598	14.29689	1.36719	15.69487	7.08193	1.39694	0.68082	6.0272	2.43665	4.98971	2.4493	5.95107	9.25619	0.72938	10.65823	9.43991	5.27748	12.8491	17.9235	3.80832	5.82349	9.15501	8.87931	17.73389	7.45497	10.10533	12.6094	13.22136	15.58451	17.23846	9.40529	16.62447	20.47559	17.08065	15.41022	9.39147	5.17573	1.89501	21.88269	8.71752	19.76051
ENSG00000170482	0.9195	1.36367	1.09414	3.92725	2.19907	0.50605	0.94903	0.62506	7.05193	0.76093	1.27211	5.05045	0.24991	0.22735	1.22957	0.45407	1.47746	0.27588	0.70974	1.05051	0.59152	1.11	3.44787	1.31782	2.45557	11.18468	1.13548	0.98391	1.27383	1.05897	5.15657	1.22252	1.18721	1.52196	1.85508	0.78852	1.82748	1.00953	1.56159	1.07378	1.13607	1.77859	1.48758	0.7262	0.22601	1.17133	1.42272	2.43272
ENSG00000139572	5.97227	0.19796	1.87422	1.08319	0.29721	0.14692	3.91707	3.68779	0.16501	0.0284	0.71229	0.1081	0.03265	0	0.47451	0.08543	0.32172	1.11948	0.5421	2.28902	1.30925	0.84206	2.1328	0.37004	0.08684	0.20311	0.23736	1.36109	0.94149	0.37865	0.12632	0.45303	0.84604	0.31247	0.23267	0.32378	0.09767	0.08793	0.49515	0.54305	0.03071	0.34081	0.60363	0.17078	0	0.25774	0.31456	0.56614
ENSG00000111845	6.14409	5.93162	6.59806	9.73835	8.29851	10.00552	7.92675	8.02003	8.72777	6.41551	10.34812	9.93783	8.338	4.76803	8.92008	8.72626	9.45732	16.51797	12.79142	32.34873	27.30525	14.94137	17.52939	27.57995	10.77604	10.02811	8.45253	7.62122	8.03064	11.04184	7.2403	8.97848	10.11472	8.22143	9.34188	10.32303	6.65161	9.04859	10.17836	8.87566	5.89045	10.26832	11.89619	9.27183	12.22577	6.7283	8.69849	8.59016
ENSG00000165178	37.48677	13.26367	27.10567	64.0718	3.57432	23.34855	29.25707	43.01303	68.84232	4.35121	86.35365	0.81248	1.44907	4.22826	2.59001	2.20144	1.98055	2.87764	71.52472	29.25439	2.81163	54.69204	63.12264	23.17796	112.26465	92.18016	60.65821	44.55898	35.86259	51.7506	70.39513	69.5486	67.38627	61.32778	56.75347	54.40309	86.93237	43.13735	136.97403	67.56262	37.63434	40.94181	51.26294	21.51622	95.06504	108.1631	36.64211	59.38204
ENSG00000007944	19.89634	9.65401	13.07395	19.10477	19.63968	22.38623	18.79675	13.30621	18.20671	11.21181	23.64406	17.94831	15.13101	22.08875	22.01427	17.2051	21.23706	11.00261	15.33644	7.95375	7.11031	6.03126	10.25458	2.28486	14.77933	22.68828	16.88767	19.21247	29.74881	31.0778	16.14535	29.76435	13.08838	23.70712	25.76166	18.81547	14.25501	51.29217	15.9723	19.36887	11.85269	17.61405	23.89699	24.50273	12.31551	24.32728	12.55904	30.20675
ENSG00000273733	0.24483	0.65895	0.26435	0.23721	1.36034	1.34494	0.37904	0.1073	0.96125	0.11819	0	1.91155	2.0378	0.42375	0.8638	1.06635	1.0709	0.52932	0.11872	0	0.68096	0	0.30601	0.38493	0.48177	0.14085	0	0.37756	0.23742	0.60598	0.2628	0.29	0.35203	0	0.60507	0	0.13547	0.48782	0	0.5649	0	0.64458	0.22833	0.94747	0.29487	0.13405	0.11899	0
ENSG00000164972	0	0.28105	0.0902	0.04047	0.46416	0.29203	0.4311	0.14645	0.37484	0.48392	0.28315	0.80571	0.32448	0.43376	1.30526	0.40427	0.59378	0	0.20254	0.63411	0.27107	0.1594	0.20883	0.08756	0.28767	0.14418	0.29486	0.04294	0.12152	0.24812	0.35868	0.24738	0.36035	0.36296	0.20646	0.12537	0.27734	0.41612	0.27338	0.1542	0.39239	0.21994	0.07791	0.56575	0.30183	0.50314	0.3248	0.42304
ENSG00000279693	0.08183	0.33037	0.50806	0.29732	0.02067	0.22477	0.33784	0.17933	0.27539	0.09876	0.25756	0.30067	0.29515	0.26556	0.47432	0.69303	1.18567	0.24769	0.11904	0.32999	0.0569	0.09759	0.07671	0.08577	0.16103	0.58849	0.16505	0.27342	0.21823	0.24305	1.40542	0.21809	0.43143	0.17777	0.86964	0.40935	0.36224	0.18343	0.57385	0.45315	0.34167	0.51707	0.36251	0	0.64061	0.17922	0.11931	0.26936
ENSG00000205277	0.01404	0.05666	0.03789	0.06799	0.04608	0.05958	0.02173	0.00923	0.19287	0.03049	0.09854	0.02578	0.08956	0.02429	0.12733	0.05094	0.06906	0.01821	0.06125	0.0566	0.05205	0.03348	0.12718	0.02207	0.10357	0.3028	0.07077	0.03968	0.10208	0.09032	0.09793	0.11222	0.06054	0.05082	0.09712	0.08425	0.10872	0.14332	0.07218	0.03886	0.06592	0.10716	0.07854	0.06789	0.18594	0.10759	0.03069	0.0924
ENSG00000132744	0.36988	0.43554	1.14821	6.18197	0.37367	1.1083	1.09755	1.13478	4.04549	0.75885	2.23878	0.16988	0	0	0.23304	0.0895	0.15168	1.03959	0.35871	2.41281	1.15737	0.794	4.68092	0.33923	2.50194	3.56437	4.19647	3.66009	2.37631	1.37324	3.92068	5.09318	2.43758	4.46413	2.01108	3.33051	5.83295	3.04008	4.36627	2.21892	1.8339	0.58429	10.21932	1.07355	1.11368	1.97461	0.40446	2.38818
ENSG00000272821	15.25477	5.58159	12.44846	6.81122	16.54732	7.86399	11.10107	37.71233	4.02183	1.62891	5.78678	2.84122	1.56033	3.04181	8.50375	3.74226	6.07298	27.23612	6.68119	24.01267	10.8843	12.27369	31.71984	3.31578	2.42081	5.17684	3.97015	7.08278	8.45331	3.89753	5.43306	6.07864	7.81684	4.61554	9.10386	6.89257	8.86881	2.52128	5.1927	5.51485	4.54946	8.06956	1.63905	5.16896	1.52399	4.77294	3.55319	6.7639
ENSG00000246331	0.11618	0.05212	0	0.07505	0.07825	0.03868	0	0	0	0	0	0.24901	0	0.06703	0.1952	0.14994	0.12705	0	0	0	0.10772	0.0739	0	0	0	0.08912	0.03906	0.03982	0.15022	0.03834	0.04157	0	0	0.11218	0	0.07749	0	0	0	0.03574	0.28297	0	0	0.03747	0	0	0.11293	0
ENSG00000231473	0.3681	0.4246	0.22712	0.3057	0.69061	0.10504	0.05427	0.32266	0.29495	0.10154	0	0.14491	0.11672	0.31855	0.26504	0.20359	0.11501	0.04548	0.50997	0.14969	0.04875	0.35119	0.19718	0.38583	0.41391	0.78659	0.37122	0.21625	0.15298	0.52062	0.11289	0.31144	0.40326	0.30464	0.25992	0.42089	0.40736	0.31433	0.29501	0.24266	0.16467	0.22151	0.19617	0.61051	0.12667	0.17276	0.05111	0.37281
ENSG00000228278	0.47451	0.95786	0.42697	1.4559	0	0.39495	1.63251	0.90121	2.57279	0	2.45087	0.21793	0	0.41064	0.07972	0	0.34593	0.27358	0.99707	3.15166	0.43993	2.5654	1.5816	0.74605	1.71186	2.54798	1.59515	1.1383	1.38048	2.58385	1.78272	1.87355	0.68229	1.83264	1.64182	1.6616	1.2253	1.65459	2.14446	0.43794	1.48591	2.4986	0.73757	0.5356	2.47648	2.59817	2.15241	2.80346
ENSG00000197530	5.58751	7.78687	4.95977	5.40046	12.0098	6.01906	6.65853	5.67909	10.9824	8.67765	10.43059	9.27621	12.78994	10.5786	14.82421	12.03714	16.92831	9.52792	9.20193	15.57968	3.50864	6.68482	12.44244	11.37548	7.32549	14.34936	7.61932	5.37091	7.23351	8.71528	9.7435	7.59294	4.75145	6.70561	9.38684	9.3353	8.90725	9.7945	6.69881	6.40339	4.75888	6.54134	5.50515	7.93298	10.35432	11.02136	5.90424	10.22108
ENSG00000171055	5.7496	2.63345	4.47279	4.14389	6.27725	5.58822	6.12858	5.93001	3.70392	3.16833	6.06308	5.96082	17.58275	10.14343	4.26388	13.60326	5.54462	4.98395	4.42816	4.74719	6.08499	3.9842	4.1774	4.53926	4.42633	3.62897	5.2559	3.76099	3.82145	5.05323	3.0678	4.67571	4.5703	4.82423	4.89945	4.6019	2.03909	4.97105	3.94868	4.53068	3.03234	4.18539	4.28976	6.87687	4.14672	4.05026	3.86957	4.18866
ENSG00000248746	0.11963	0.11499	0.11072	1.05974	0.22444	0.15362	0.08819	0.08988	0.19171	0.132	0.1324	11.74217	249.95507	142.11291	0.62019	193.71299	14.95059	0.47295	0.23203	0.04865	0.04753	0.04891	0.66218	0.19704	0.08407	0.19664	0.62046	0.19327	0.14916	0.06768	0.01834	0.08097	0.1802	0.0495	0.23652	0.30777	0.01891	0.08513	0.15979	0.47318	0.17839	0.21597	0.03188	0.16534	0.20583	0.18715	0.31562	0.93468
ENSG00000163221	14.62018	0	5.38737	0.22485	1.75833	3.36093	5.26942	1.93251	0.13016	0.44811	0.67423	0.95925	0	2.61079	0	0.22461	0.25377	20.27005	0.11253	1.65145	2.58185	0.22141	0	0.24324	0	0	0.46808	0.11929	0.78766	0.11488	0	0	0	0.22407	0.11471	0	0	0.1156	0.10849	0.64254	0	0.1222	0.21643	0.44904	0	0	0.33836	0
ENSG00000118217	7.32841	6.63283	9.16318	7.46956	8.01915	6.80223	6.91117	7.49896	7.57141	8.86995	6.47003	6.6686	4.44693	4.60816	8.40877	6.23041	7.06414	8.47881	4.87597	5.76083	10.82718	7.29704	5.66539	6.06045	7.10541	3.66396	7.49822	8.82655	9.07917	7.59486	6.72978	9.17685	7.35346	9.4369	8.55504	6.8899	5.85072	8.39387	7.7212	7.4456	8.389	6.89939	9.33545	7.17857	2.6607	6.34845	12.92851	7.55345
ENSG00000262905	0.30459	0	0.32888	0	0.92312	0.30422	0.52395	0.53398	0.45557	0.09802	0	0.18652	0.22535	0.43931	0.10235	0.29481	0.33307	0	0	0.289	0.09413	0	0.88831	0.42567	0.19979	0.23365	0.20478	0.52191	0.39383	0	0.98084	0.12026	0.19465	0.19606	0	0.40631	0.56179	0.10115	0.09493	0.65593	0.31793	0	0	0	1.22279	0.77828	0.69081	1.0283
ENSG00000184056	0.70412	1.57255	0.97057	1.74185	1.49835	1.19707	1.19061	0.94552	1.69738	0.9257	1.5379	1.23851	0.86456	0.31116	1.90285	0.88452	1.55634	0.66076	1.56912	2.11802	1.01394	2.35838	3.38928	1.50748	1.70984	3.79239	1.20869	1.23218	1.65621	1.57222	2.54082	2.83928	0.99089	1.99617	1.94013	2.26328	2.70242	1.56716	1.93308	1.50711	1.73579	1.6566	1.18761	1.55088	2.02084	3.47805	1.70375	1.80562
ENSG00000226180	0.18416	0.15489	0.19885	0.5353	0.32558	0.16095	0.38015	0.18161	0.41317	0.04445	0.44587	0.19031	0.07664	0.03984	0.23205	0.08912	0.17621	0.2389	0.42417	1.09211	0.32014	0.26355	1.6976	0.74799	0.29444	0.82112	0.13929	0.18933	0.4688	0.41024	0.17297	0.51808	0.17653	0.20004	0.50065	0.3685	0.73878	0.1376	0.38743	0.80734	0.40849	0.3394	0.3435	0.13363	0.1109	0.52939	0.85027	0.37304
ENSG00000238279	0.56596	0.30465	0	0.21934	1.82963	0	0.81779	0.19844	0.12698	1.52997	0.32886	1.24769	0.6281	0.39183	1.93977	0.54779	0.99023	0.39156	0.10977	0.42961	0.31483	0.32398	0.14148	0.11864	0.11137	0.39073	0.57077	0	0.76838	0.44826	0.1215	0.93854	0.43401	0.65575	1.23089	0.11325	0.3758	0.45108	0.63502	0.10447	0.47261	0.23841	0	0.8761	0.81796	1.48747	0.22005	0.45857
ENSG00000212163	0	0	0	0	1.90746	0	0	0	1.05903	0.30382	0.91426	0.57812	0	0.54466	0.95166	0.60916	1.03235	0	0.91555	0.29859	1.16702	0.30023	1.57332	1.31937	0.61923	0	0	0.32353	0	0.62311	0.33779	0.37275	0	0.91152	0	0.62968	0	0	0	0.29043	0.32847	0	0	0.30445	0	0.68922	0.30588	0.63744
ENSG00000154975	0	0	0.01458	0	0.01365	0	0	0.01184	0	0	0	0	0.01499	0.02338	0.02723	0.13073	0.11816	0	0	0	0	0	0	0	0	0	0	0	0	0	0.029	0	0	0	0	0	0	0	0	0	0	0.02845	0	0.01307	0	0.04437	0	0
ENSG00000135698	6.7241	17.24823	4.80075	9.9985	14.75045	6.38708	6.88338	10.87408	9.79046	12.1889	13.0769	14.42019	7.27957	3.91893	14.99513	11.34282	14.46584	15.47522	19.13722	21.87455	15.36891	14.97759	18.24977	21.34517	12.55645	13.23186	8.69102	7.36445	8.57004	9.56458	11.51889	12.41849	7.36636	9.93727	9.87593	14.55302	12.33129	10.08943	10.5727	11.7025	7.82083	12.45726	10.44319	8.76246	4.56153	12.1422	7.44289	11.17434
ENSG00000226287	0.75492	1.07569	0.79116	1.76407	1.48045	1.10885	1.60417	1.2651	2.26659	0.64311	2.40832	1.65202	0.44354	0.24979	1.94727	0.55876	1.72389	1.44015	1.83031	1.53794	0.22644	1.46168	1.49863	0.93092	2.59966	2.70812	2.44075	1.27833	1.31345	2.94567	3.21754	3.36644	1.14933	2.31534	1.55844	3.13222	3.51378	2.67659	1.66087	1.18856	1.32106	1.28607	2.65057	1.20297	1.33708	2.60169	1.70498	2.47368
ENSG00000229105	0	0	0	0	0	0.17094	0.07066	0	0	0.09914	0	0	0	0.05924	0	0.03313	0	0.0296	0.03319	0.06495	0.0952	0.06531	0	0	0.03368	0.07877	0	0	0	0.10166	0.03674	0	0.03281	0.09915	0.06767	0.03424	0.26516	0.1364	0.06401	0.06318	0.10718	0.03605	0.15961	0.06623	0.08245	0	0.03327	0.104
ENSG00000173262	0.06469	0	0.11641	0.15669	0.01089	0.13999	0	0.00945	0.04838	0	0.0522	0	0.02393	0.03732	0.2391	0.02087	0.05895	0.05594	0.04182	0	0.01999	0.01029	0.01348	0.0226	0.01061	1.02964	0	0.02217	0.21956	0.03202	0.01157	0.05108	0	0	0.18119	0.05393	0.02386	0.04296	0.01008	0.0199	0	0.06812	0.01005	0.04172	0.10388	0	0.01048	0.24022
ENSG00000267643	0	0	0	0	0	0	0.147	0	0	0	0	0	0	0	0	0	0.15575	0	0.55251	0.27028	0	0.13589	0.17802	0.14929	0.4204	2.78604	0	0.14643	0	0.14101	1.0702	0.50613	0	0.6876	0	0	0	0	0.39952	0.65726	0	0.74998	0	0	0	0	4.01483	0
ENSG00000188051	0.07782	0.24437	0.16806	0.22621	0.34069	0.31092	0.26774	0.34109	0.3783	0.32559	0.32659	0.59571	0.63336	0.49388	0.4184	0.25108	0.28367	0.15704	0.12579	0.12307	0.07215	0.099	0.25939	0.08157	0.17866	0.56712	0.44474	0.16002	0.32703	0.71912	0.33414	0.36873	0.27353	0.35066	0.28209	0.41526	0.45933	0.90454	0.41234	0.14365	0.13539	0.38246	0.29032	1.75682	0.31243	0.68178	0.10086	0.18391
ENSG00000240877	0.40475	1.63405	0	0.9804	1.43113	0.20213	0.41775	0.88698	1.36212	0.97693	0.39197	0.92946	0.67378	0.70054	1.22402	1.37113	1.32781	0.70006	0.78505	0.76808	0	0.77231	1.26475	1.0606	0.79646	1.63002	1.02047	0.20806	1.76627	3.0054	0.65169	1.91771	0.58197	0.977	0.60019	1.61978	1.1198	0.60485	1.70302	0.93389	2.11241	0.42625	1.88739	1.56635	0	1.10809	1.18026	1.02483
ENSG00000147140	39.18422	22.54467	34.68147	52.0074	45.37999	37.88938	34.38206	37.28465	43.72676	31.87688	48.02283	39.11242	19.33559	21.33869	51.32678	30.17586	49.89105	59.13028	64.50231	70.4578	58.97879	78.377	75.05496	74.70226	55.05804	67.98317	37.62712	47.43118	43.6491	51.32079	42.5972	55.75059	49.99437	56.4545	54.9833	57.03201	36.71456	51.28075	52.93927	103.62904	44.20863	55.58301	48.64061	39.12985	12.06491	41.98971	53.23395	52.82286
ENSG00000151239	12.58051	16.00434	14.47518	12.11521	21.40363	16.76408	14.78311	20.47424	8.71104	13.85807	11.84296	19.29267	5.53039	7.93717	14.68502	10.20875	16.11403	38.90541	14.95794	15.27281	38.63336	13.27144	15.4952	13.28253	12.34775	9.81458	13.45817	13.78256	17.29929	14.1503	10.55056	15.82514	17.45168	14.50841	15.73105	16.62407	9.0673	15.16806	14.8217	14.51719	12.23817	18.60945	17.94854	19.52165	5.37582	14.8146	17.91906	12.83456
ENSG00000172724	158.50133	100.35238	110.92131	566.6951	64.47193	774.71297	427.38171	510.92869	274.99267	9.48491	242.87108	35.812	5.23674	5.22157	40.15886	23.80911	32.48261	19.26658	210.50415	560.02515	80.03746	125.90646	197.82198	120.97277	147.34736	170.27263	388.65843	252.98017	483.24877	407.20509	59.95069	297.33309	514.83163	198.89781	506.47063	469.30964	103.24117	219.48422	292.7149	161.06411	49.17347	185.73899	277.82384	88.46113	102.48183	173.06435	99.702	178.31632
ENSG00000279384	1.04461	0	0.34705	0.31142	0.64942	0.32103	0.33174	0.07044	0.36056	0.23274	0.23346	0.14762	0.08918	0.06954	0.56701	0.23332	0.35148	1.38983	0	0.15249	0.0745	0.91996	0.30131	0.58957	0.15812	0.09246	0.40519	0.90873	1.01301	0.15911	0.25876	0.09518	0.15405	0.15517	0.55605	0.16079	0	0.40027	0.15027	0.14832	0.16775	0	0.07494	0.69968	0	0.17599	0.15621	0.40692
ENSG00000239467	0.06216	2.67667	0.06711	0.06022	1.44424	0.6829	0.44907	1.90695	0.13945	2.28038	0.12039	1.94121	1.51757	1.34475	0.93985	1.80481	1.90315	0.53754	0.06028	0.05898	0.17288	0.1186	1.24304	1.1727	0.18346	0	0.06268	0.63902	0.2411	0.12308	0.06672	0.07362	0.35749	0	0	0.12437	0	0.12385	0.17435	0.05737	0.12976	0	0.1739	0.96216	0	0.13613	0.06042	0.06295
ENSG00000225154	0	0	0	0	0.35362	0.09989	0	0	0	0.09656	0	1.24016	0.11099	0.17309	0.15122	0.19359	0.16404	0	0	0	0	0	0	0	0	0	0	0	0	0.14852	0.05368	0	0	0	0	0	0	0	0.04676	0	0	0	0	0.24189	0	0	0	0
ENSG00000226918	0.57134	0	0	0	0	0.05707	1.59216	0	2.37141	0	0	0.31489	0.06341	0	0.05759	0.0553	0.06248	0	0	0.27106	0.05297	0	0.14282	0	27.0388	35.63153	0	0	17.00958	0	14.53485	5.8878	0	9.76422	10.44904	4.91591	20.54917	2.2199	9.93642	0	1.31202	1.44406	0	0	0	3.44118	0.11107	0
ENSG00000273694	0.41452	0.55783	0	0	0.41876	0	0	0.36335	0	0.40021	0.40144	0.38076	1.38008	1.79362	0.41786	0.40121	0.90657	0	0	1.17993	0	0	0	0	0	0	0	0	0	0	0.44495	0	1.58939	0	0.40978	0	0	0.41297	0	0.38257	0	0	0	0.80208	0	0	0	0.83966
ENSG00000234943	0.31886	0.64365	0	0.15447	0.96638	0.15924	0.3291	0.13975	0	0.6157	0	1.46446	1.23854	0.68985	0.64286	0.46293	0.17434	0	0.92769	1.66401	0	1.67317	0.19927	0.33422	0.15686	1.46757	0	0	0	0.47353	0.17113	0	0	0	0.31522	0.31901	0	0	0.59628	0.44143	0	0	0.29738	0.92548	0.76806	0.34918	0.15497	0.16147
ENSG00000163736	18.66203	0	0.09077	0.65159	2.20803	14.52549	0	1.62112	0.0943	0.08116	0.73269	0	0.93292	1.67321	0.33896	0.73227	1.65465	1.30858	0.57067	1.2762	8.33927	0	0	0.88112	0	0	4.66275	0.17285	2.69017	1.2484	0	0.09957	0.24174	0.16233	4.73685	0.0841	0	2.00997	0	0	0.08775	0.26559	0.2352	11.79283	1.41742	0.27617	0.08171	1.44738
ENSG00000264324	0.02376	0.06395	0.03849	0.04605	0.03601	0.0712	0.02452	0.04166	0.06664	0.01147	0.01151	0.05457	0.01319	0	0.01198	0.0575	0.12992	0.02055	0.05761	0.01127	0.01102	0.06801	0.01485	0.01245	0.08183	0.06835	0.01198	0.07329	0.01152	0.04705	0.02551	0.11258	0.02278	0.05736	0.17618	0.04755	0.06574	0.04735	0.06665	0	0.06201	0.01251	0.09972	0.02299	0.05724	0.07806	0.06929	0.0722
ENSG00000260271	0	0.11305	0.18141	0.48835	0	0.0839	0.13005	0	0.56541	0.04055	0.28474	0.03858	0.04661	0.10905	0	0	0.13779	0	0.57027	0	0	0.4408	0.105	0	0.12398	0.09666	0.42359	0.34546	0	0.12475	0.04509	0.04975	0.3221	0.20277	0.12457	0.3782	0.04648	0.16738	0.27491	0.1163	0	0.22117	0.03917	0.08127	0.30352	0.22998	0.04083	0.25524
ENSG00000135114	2.2046	0.89694	1.14408	1.39091	0.32803	1.19486	1.60512	4.58403	2.12799	0.264	2.56533	0.48664	0.20863	0.281	1.08533	0.46315	0.85966	7.13852	1.85626	4.55657	1.07742	4.10883	3.05459	0.824	1.0425	1.08154	1.18922	2.03812	2.00532	1.65814	1.94452	1.15386	1.16312	1.55108	4.46018	3.84708	1.11585	3.50735	2.18918	3.28074	0.92761	1.79977	2.99642	1.90144	1.44079	1.12289	2.22594	1.90397
ENSG00000204531	0.20755	0.41895	0.26892	0.92502	1.82414	0.53897	0.59979	0.16374	0.44236	0.20038	0.92458	1.29637	0.2073	0.4131	1.31807	0.3415	1.06669	1.75898	2.31469	0.5514	0.55802	2.95038	1.16736	4.26381	0.28588	0.71643	0.50234	0.21338	0.50317	0.65754	2.07187	0.31959	0.3979	0.30059	0.4719	0.95517	2.04418	0.47557	0.6598	1.60902	0.36829	0.69942	0.52262	0.28112	0.34995	0.31819	2.07788	1.97592
ENSG00000272158	0.94974	0.73034	0	0.65729	0.54827	0.67757	0.4201	0.95145	0.6088	0.26199	0.26279	0.37388	0.30115	0.35225	0.41031	1.18189	1.18693	0.23467	0.78948	0.25747	0.50316	0.38834	1.18709	0.56885	0.13349	0.15612	0	0.27898	0	0.40298	0	0.96427	0.26011	0.65501	0.53651	0	0.15015	0.13517	0.63431	0.6261	0.14162	0.42865	0.12654	1.70646	0	0.59431	0.79128	0.27483
ENSG00000087087	17.54824	23.8988	17.94424	27.54501	39.14929	23.39435	18.58504	22.33466	40.26027	20.9266	35.21293	27.60508	15.50008	11.93661	36.16613	19.88749	29.27202	22.07795	37.34165	59.5347	34.02098	46.38383	43.06188	40.55375	31.94608	47.57022	23.13396	26.57764	25.50203	30.36694	34.02803	32.86714	22.95115	30.88347	33.73982	38.83303	34.9998	36.2986	30.76489	36.85229	25.25065	32.75829	25.91259	20.69451	18.80633	48.38136	25.17595	34.24069
ENSG00000164619	0.71457	0.24727	0.31965	0.05934	0.66001	0.93802	0.36876	0.17896	0.12596	0.27596	0.17795	0.20629	0.13595	0.87457	0.13377	0.23713	0.25674	0.17656	0.0297	0.02906	2.45122	0.0487	0.10207	0.0642	0.01004	0.05873	0.41179	0.15742	0.12869	0.44468	0.01096	0.18137	0.12721	0.09856	0.18165	0.10213	0.11297	0.90512	0.13363	0.1319	0.02131	0.0645	0.03808	1.43204	0.24589	0.69308	0.18852	0.23779
ENSG00000185716	2.10103	2.94634	2.63964	2.7967	4.15584	2.49076	2.31037	3.06376	2.95163	1.67776	2.53864	3.91395	3.49755	3.55149	3.2462	3.78205	3.55366	2.74247	3.04685	3.3443	4.97902	3.46576	2.27022	2.32571	4.57871	4.03298	2.77236	3.45205	3.65602	4.04359	4.53162	4.0005	2.72925	4.36058	3.93081	4.52823	3.17261	5.0373	4.49817	3.66074	3.81227	4.14611	4.19362	4.05593	2.03381	4.8059	3.62637	6.05569
ENSG00000147488	0.08768	0.01124	0.04508	0.05663	0.02531	0.05838	0.02586	0.15737	0.03747	0	0.01213	0.01918	0.01853	0.01807	0.02525	0.02829	0.05022	0.01805	0	0.03962	0.02323	0.03187	0.14612	0.02188	0	0.0048	0.04632	0.08585	0.04454	0.062	0.00448	0.03956	0.03202	0.05241	0.05778	0.03759	0.00462	0.00416	0.03123	0.04239	0.02179	0.04397	0.03504	0.00808	0.08046	0.02743	0.03652	0.04229
ENSG00000187601	15.33463	6.80502	15.53669	18.12405	12.00296	24.59633	18.75489	11.78415	18.86235	17.4248	21.22089	14.50116	15.60381	13.62634	15.8311	14.72284	16.27428	6.79077	11.40283	12.91174	23.59356	9.09977	17.93362	11.33309	14.56174	17.78654	24.17167	13.99022	16.58506	19.90348	17.34296	15.04737	22.26589	15.95727	19.38615	22.54003	19.33607	21.50286	24.33263	19.80632	16.86474	20.95498	19.2858	36.0758	6.43682	14.49669	24.73572	11.15905
ENSG00000254999	86.96485	45.13329	79.26835	108.67879	69.14197	122.89016	101.78236	88.8361	87.05624	96.62211	71.80422	96.13643	73.68276	65.8096	104.76574	70.30081	89.18124	79.33956	119.74741	122.66325	133.59539	131.98948	85.17929	117.67134	107.53022	91.14675	56.43704	83.99526	86.65037	88.70539	86.91296	101.33596	128.5951	103.3592	114.54777	128.65688	82.91583	88.485	141.56993	154.63121	127.76685	145.89831	133.15985	112.48156	74.09203	91.71077	96.23393	90.10308
ENSG00000279341	0	0.03151	0.2781	0.04537	0.02365	0	0.09667	0.02052	0	0	0.04535	0.02151	0	0	0	0	0.0256	0	0	0	0	0	0	0	0	0	0.14168	0.07222	0	0	0.02513	0	0	0.02261	0	0	0	0	0.02189	0.06483	0.07332	0	0	0	0	0	0	0
ENSG00000182272	0.2557	0.86026	0.62121	0.92905	6.63554	1.32485	0.39587	0.78448	0.89637	1.4195	1.74888	2.87721	0.12415	0.29043	5.07461	2.04177	5.29517	0.37316	0.06199	0.22745	0.11853	0	0.03995	0.01675	1.32079	0.55166	1.17654	1.11725	0.79038	4.06628	2.00706	2.51766	4.97874	3.02435	1.23229	1.59889	0.70743	1.35332	1.70347	0.85547	1.28446	2.01961	1.56496	1.63892	1.5013	1.24255	0.63689	0.95497
ENSG00000099999	1.05229	1.06589	0.67196	1.16757	1.92039	1.10189	0.85836	1.07118	1.70085	0.98865	1.22728	1.41351	0.70948	0.7295	1.43147	0.90899	1.07028	1.11553	1.17963	1.13266	1.85156	1.1227	1.79612	1.03181	0.90175	1.62743	0.98135	1.0644	1.03692	1.09783	1.20849	0.82426	1.05209	1.04334	1.2528	1.13204	1.57149	1.03708	1.19551	1.31581	0.92124	1.28097	0.79144	1.71322	0.77677	1.33202	1.28679	1.13453
ENSG00000278987	0.22037	0.22242	0.26769	0.40034	0.83484	0.16508	0.14215	0.14488	0.2781	0.23935	0.34679	0.30363	0.03057	0.11919	0.41652	0.26661	0.24098	0.30969	0.29385	0.65342	0.07662	0.36793	0.24101	0.54858	0.51494	0.57052	0.30558	0.39648	0.50754	0.27272	0.35482	0.55468	0.13202	0.39895	0.38124	0.35827	0.30484	0.3842	0.30907	0.63557	0.46004	0.29009	0.23121	0.1599	0.19905	0.27149	0.50872	0.55798
ENSG00000085563	1.53213	0.91947	1.02837	1.82552	5.25006	4.22899	2.36132	2.35936	1.59098	1.45924	1.67426	5.9242	0.53997	1.41549	2.34801	1.22242	1.76599	0.77889	0.68269	0.59918	1.50686	0.61236	2.38084	0.17361	0.35649	0.44073	3.69583	3.03327	1.62633	4.44816	0.93343	2.8326	2.13354	3.39846	4.05265	2.23717	0.35515	3.6613	2.11014	1.55737	0.54029	1.09022	1.51579	6.93083	1.49616	1.64381	1.02637	5.17952
ENSG00000161091	14.72731	13.74919	12.58133	12.93397	9.98781	7.32638	9.94542	20.31774	17.3641	11.55756	16.99806	10.89137	3.38766	3.14435	17.75078	8.06977	19.46761	16.76508	7.14679	7.16524	14.86845	7.91105	14.73476	5.93348	10.8255	10.43222	11.60165	9.98863	11.50937	12.85539	17.30005	11.67021	9.11672	13.41691	13.72578	12.04507	18.02501	14.22967	11.87464	8.80922	12.30518	12.6188	13.09764	8.13252	17.97047	12.48554	16.58464	12.27423
ENSG00000258646	0.24583	2.48116	0.39815	1.07183	0.74504	0.24553	0.50745	0.64646	1.10306	0.59335	0.23807	0.67743	0.13641	0.42548	1.23904	0.95174	1.47851	0.42519	1.66883	0.4665	1.02561	0.93815	0.61453	0.773	0.72561	1.98002	0.12396	0.63184	1.54955	0.48676	0.79163	1.45593	0.35347	0.59339	0.60755	0.4919	1.0882	1.347	1.83884	1.3613	1.4113	0.9061	0.3439	0.59459	0	1.48062	1.43369	1.74285
ENSG00000248730	0.07613	0	0	0	0.03846	0	0	0	0	0	0	0.06993	0	0.06588	0.42209	0.11053	0.24975	0	0	0	0	0	0	0	0	0	0	0	0	0	0	0	0	0	0	0	0	0.11377	0	0	0	0	0	0	0	0	0	0
ENSG00000108518	266.22333	101.28011	302.67686	429.80893	113.31296	221.55148	376.52095	322.45526	374.31473	98.68269	497.65481	126.70274	62.74271	46.20347	164.87456	84.8765	141.40961	309.31417	514.89984	703.27537	362.98377	512.34664	526.67558	759.51813	299.64246	243.78062	371.9921	310.95858	206.27759	311.9996	295.93011	279.36965	292.45575	309.99956	284.3229	496.02366	246.21327	278.8791	389.52181	421.47663	279.6239	241.6597	326.9942	217.12185	160.00725	295.77756	229.33909	219.14432
ENSG00000112029	1.61514	0.8441	2.37043	3.78313	2.02772	2.30234	1.86122	3.21644	2.37473	0.93865	4.55582	2.04535	0.6613	0.77351	1.59653	1.18384	2.38351	6.88903	6.12859	4.46361	1.74459	9.96381	4.86074	12.09703	4.90621	3.91536	2.5619	4.83645	3.75603	3.2447	3.48425	4.2535	4.38918	4.633	3.08486	3.87507	3.12364	3.59313	4.9411	9.87021	3.55186	4.83858	3.04188	2.38186	0.5288	2.66166	4.28301	3.52577
ENSG00000237499	3.14641	3.16578	1.42879	2.03712	1.81212	1.85034	2.23073	2.44873	2.80387	0.53942	2.15006	1.43157	1.50117	0.66164	4.95029	1.77884	5.85236	1.04264	1.73957	2.09259	0.89967	3.78741	2.44417	2.20376	3.02338	6.83473	3.87004	2.5697	4.53406	4.1486	1.21523	3.5702	2.48051	4.89765	4.60754	3.4127	0.52067	1.99211	2.4333	2.04902	3.86745	2.27612	3.55145	1.7212	7.01228	1.51348	2.34377	3.8866
ENSG00000218459	0.23851	0.64195	0.25754	0	0.72287	1.66759	0.24617	0	0.26756	0	0	0.43818	0	0	1.20217	0.23085	0	0	0.23131	0.67893	0.44226	0	0	0	0	0.54888	0.96215	0.24521	0	0.23614	0	0.84756	0.22863	0.69088	0.23579	0	1.05581	0	0	0.22013	0.24896	0.25118	0.22244	0.46151	2.8726	0.78358	0	0
ENSG00000236559	1.28567	1.5139	3.12348	4.82704	1.94826	2.08671	1.49283	0.56349	5.22813	1.08612	2.33455	0.44286	0.71341	0.41723	0.48601	0.77774	0.70296	0.27797	1.24684	2.59228	0.59599	3.21987	1.4061	1.17914	4.58548	4.62295	1.78282	3.63492	2.33771	3.50041	4.14016	6.28191	3.38915	4.49994	2.22422	4.18045	5.86907	3.68248	4.50798	3.41143	3.52275	3.55416	3.44725	1.8658	1.54844	7.39159	2.968	5.0458
ENSG00000215187	0.08762	0.41268	0.18921	0.21223	0.48683	0.21878	0.31651	0.19201	0.73715	0.38066	0.08485	3.4607	1.02098	0.79615	1.45732	0.50882	0.8623	0.37886	0.42485	0.83134	0.20308	0.29257	1.36891	0.09184	0.56033	1.05856	0.17672	0.2252	0.38235	0.30361	0.51727	0.36324	0.37794	0.25379	0.60631	0.48213	0.58177	0.34916	0.16385	0.76821	0.64019	0.46135	0.32685	0.33907	0.73867	0.76758	0.21291	0.26622
ENSG00000261096	0	0.19358	0.07766	0.04646	0.43597	0.19157	0.02474	0.16813	0.05379	0.09259	0.02322	0.1982	0.05321	0.06224	0.16918	0.23205	0.26217	0.08294	0.02325	0.02275	0.04446	0.02287	0.11987	0.15078	0.37742	0.16552	0.12089	0.07395	0.1395	0.18989	0.15441	0.25559	0.11491	0.23149	0.0711	0.11993	0.0796	0.35828	0.17934	0.2434	0.27528	0.27773	0.31303	0.13917	0.924	0.36756	0.27965	0.2671
ENSG00000263958	0	0	0	0.10906	0	0.11242	0.46468	0.09866	0.63132	0	0.65402	0	0.24983	0	0.11346	0.21788	0	0	0	0	0	0	0	0	0	0	0	0.34716	0	0	0	0.13332	0	0.10868	0.44508	0.11261	0	0.22427	0.42097	0	0	0.11854	0	0.1089	0	0.12326	0	0
ENSG00000259883	0.38979	0	0.25253	0.15107	1.2601	0.07786	0	0.13667	0.08745	0.07527	0.0755	0.42965	0.25955	0.13493	0	0.37727	0.08525	0.20226	0.0756	0.22191	0.36138	0.22313	0	0.40856	0.2301	0.0897	0.15724	0.16029	0.2268	0	0.25104	0.36936	0.07473	0.07527	0.38533	0.078	0.08627	0.15533	0.14578	0.07195	0.24412	0.0821	0.14541	0.07542	0.37556	0	0.3031	0
ENSG00000158220	0	0.206	0.04628	0.0178	1.01449	0.04893	0.03792	0.13955	0.02061	0.13597	0.01186	0.61307	0.1563	0.25965	2.17889	0.71119	2.38372	0.50836	0.02969	0.02324	0.20437	0.01168	0.00765	0.01284	0.03615	0.04932	0.03705	0.03777	0.03563	0.04244	0.02629	0.05077	0.03522	0.01182	0.03632	0.01225	0.02033	0.0549	0.03435	0.02826	0.05113	0.05804	0.04568	0.40284	0.04425	0.04694	0.06547	0.08062
ENSG00000205846	0.78616	0	0.19292	0.31161	0	0	0.18441	4.72987	0.04009	0	0.17303	0	0	0	0	0	0	0.15452	0.20793	0.16953	0.03313	0.75004	1.5186	0.18728	0	0	0.07208	0.84498	0.31188	0.07076	0	0.04233	0.27403	0	0.31793	0.14301	0	0	0.33412	0.29682	0	0.07527	0.16663	0.03457	0	0	0.17367	0.32573
ENSG00000259146	0.74128	0.74817	0.0667	0.47882	2.1218	0.61699	0.06376	0.48734	0.41577	1.01388	0.41876	0.90788	0.41133	0.32075	2.24174	0.77726	1.35101	0.10684	1.49769	0.4689	0.28636	0.41255	0.30884	0.38849	0.547	0.42647	0.74757	0.31754	0.17971	0.42811	0.26523	0.21951	0.47371	0.11929	0.5496	0.24721	0.54689	0.92313	0.23104	0.28506	0.19344	0.65054	0.11522	0.8367	0.44639	1.0147	1.20088	1.50154
ENSG00000134453	12.71582	10.66043	10.80807	17.29206	17.75557	14.40271	11.67453	12.62371	17.8252	9.31152	20.53019	14.14873	14.66262	11.78216	15.13078	14.51885	15.80959	17.58837	26.50701	26.57376	15.93011	29.08754	24.20322	24.7426	20.03779	28.78856	18.96189	16.16319	17.13466	17.66945	17.34808	21.32856	16.77571	18.27169	18.67989	21.52801	20.15482	16.58627	21.7041	24.03335	16.19533	23.11423	16.29526	13.96019	7.64606	21.62566	20.90619	20.32332
ENSG00000283128	0.05528	0.02976	0.08357	0.21426	0.06702	0.02209	0.0913	0.01938	0.22326	0.02135	0.09637	0.08125	0.13498	0.07655	0.04458	0.14983	0.06045	0.06693	0.17157	0.14688	0	0.14769	0.17966	0.13907	0.05439	0.12722	0.13381	0.12504	0.10722	0.15326	0.11869	0.15716	0.25437	0.08541	0.12024	0.0885	0.1346	0.06609	0.25846	0.12246	0.17312	0.12809	0.12374	0.08558	0.26633	0.18162	0.12897	0.22397
ENSG00000004455	11.56555	10.39495	11.95537	17.785	18.16218	11.87664	12.30526	16.96414	14.48098	10.42651	16.56701	20.66887	14.03498	9.33671	18.93743	15.39959	17.89203	17.89835	19.30786	32.66259	27.01111	14.22843	20.59503	36.84069	21.52965	15.52976	16.06682	16.37904	14.55392	13.38308	15.33236	18.78395	17.4949	17.41921	17.89709	21.46224	14.25096	16.02874	19.41028	22.87881	17.36347	19.85036	17.08969	12.67195	5.81441	15.45807	16.34243	18.39966
ENSG00000229525	0.03761	0	0	0	0	0.07514	0	0.03297	0	0.07263	0.03643	0.03455	0.25045	0.1953	0.15166	0.21843	0.08226	0.03253	0	0	0	0	0	0	0.07401	0	0	0.11601	0	0.07448	0	0.08911	0	0.07263	0	0	0	0	0.07034	0.03471	0.03926	0	0	0.07278	0.453	0	0	0
ENSG00000125462	0.02929	0.05912	0.12122	0.25065	0.00493	0.00975	0.0806	0.05134	0.01643	0.02356	0.08036	0.02242	0	0	0.05904	0.02835	0.02669	0.02533	0.00473	0.03242	0.02263	0.62867	0.16472	0.03581	0	0.00562	0.09353	0.0552	0.0568	0.02899	0.02096	0.02891	0.93109	0.0377	0.0579	0.0879	0.0054	0.02918	0.09584	0.41445	0.0968	0.04112	0.01366	0.00944	0.02351	0.02673	0.02372	0.00494
ENSG00000138964	9.99901	5.66275	10.02425	16.22749	0.77865	9.20332	11.61731	10.00042	23.98349	0.93185	18.45231	0.61869	0.3853	0.54082	2.53388	0.88714	2.64242	1.62136	9.47482	7.93256	1.603	10.61293	9.46018	5.3349	28.37283	33.75673	12.72398	12.09317	16.34943	14.59487	31.92338	25.61244	13.11923	22.29897	22.1034	23.4326	27.54085	17.60576	18.64011	10.9523	21.46128	14.06945	15.52272	5.83793	14.38422	34.62869	14.04547	28.48247
ENSG00000215472	0	0.47611	0.29712	0.57131	0.07943	0.19631	0.20286	0.58579	0.39688	0.11386	0.15228	0.10833	0.04363	0.17009	0.07925	0.11414	0.34389	0.10199	0.95307	0.18649	0.10934	0.33754	0.24567	0.82407	0.11603	0.1357	0.19822	0.2829	0	0.07784	0.16878	0.13969	0.18841	0.22773	0.34975	0.43262	0.21751	0	0.11027	0.72561	0.20516	0.0828	0.54992	0.15213	0	0.04305	0.22926	0.35832
ENSG00000285287	0.09204	1.11481	0.09939	0.44591	0.65091	0.55161	0.095	0	0.41302	0.08887	0.35656	0.42274	0.10215	0.31862	0.37114	0.08909	0	0.31841	0.17853	0.52401	0	0.43908	0.23009	0.67534	0.27169	0.31773	0.27848	0.37852	0.17852	0.72903	0.39521	0.21806	0.2647	0.26662	0.45496	0.36836	0.50931	0.1834	0	0.3398	0.19215	0	0.08584	0.62336	1.33028	0.60478	0.08947	0.18645
ENSG00000261842	0	0	0	0	0.0548	0	0	0	0.03043	0.05237	0.05253	0.04983	0.15051	0	0.08203	0.02625	0	0.02346	0.07891	0.07721	0	0.12939	0.0339	0.02843	0	0	0	0	0.0263	0.02685	0.02911	0.06426	0.052	0	0.05363	0.08141	0.06003	0.05404	0.02536	0.0751	0	0	0.05059	0	0.06533	0.0297	0.02636	0.05494
ENSG00000105136	0.59295	1.6464	0.9482	1.40354	2.67663	1.22945	1.41764	1.11847	1.76813	1.02175	1.45375	1.93732	1.46602	1.31856	2.24713	1.4166	1.68256	1.03206	2.67866	1.8445	0.56365	2.59224	1.75431	2.50961	3.27143	3.67042	1.16569	1.41983	1.44844	2.35561	2.45728	3.37838	1.95697	2.23931	1.95143	2.65828	2.35066	3.14806	2.04923	1.7595	2.21716	2.7349	2.33097	1.64838	0.88588	2.57265	3.14438	2.69103
ENSG00000278654	0	0	0	0.11114	0.11588	0	0	0	0	0	0	0	0	0	0	0.33306	0	0	0	0	0.10635	0	0	0.12023	0	0.13198	0	0.11793	0.77864	0.11356	0.24625	0	0.32986	0.11075	0.22679	0	0.25388	0	0.2145	0.21173	0.35919	0	0.32093	0	0	0.12561	0	0.11617
ENSG00000167632	3.82526	2.72867	3.85438	4.82892	3.09844	2.96124	3.02483	3.39791	5.01744	3.39706	4.48009	3.83458	5.66346	5.35263	3.52113	6.06077	3.829	3.12394	3.89977	3.22537	2.25112	5.43775	4.50436	4.88461	5.82567	3.28397	4.75131	4.47577	4.31265	4.40292	4.46273	5.42919	4.10781	5.19054	4.71641	4.73061	4.36526	4.80401	4.31753	5.28388	5.49574	6.11895	6.21336	3.92343	2.64727	5.19659	9.67224	5.53096
ENSG00000270159	0.14732	0	0.31813	0.14274	0.74413	0.29428	0	0.12913	0	0.14223	0.14267	0.13532	0	0	0.1485	0.28517	0	0.2548	0.71434	0	0.54632	0.5622	0	0	0.28989	0	0	0.90873	0.28572	0	0.15813	0.349	0	0.42672	0.14563	0.14739	0.16303	0.4403	0	0.27193	0	0	0.27478	0.14253	0	0	0.28639	0
ENSG00000151466	1.89188	1.60952	1.82362	2.24741	1.63299	1.83893	1.77308	1.65836	2.29303	0.71382	2.29547	1.41155	0.72399	0.68375	1.23487	0.96117	1.56152	2.08746	2.87513	3.22565	1.39783	3.69294	3.81428	3.73805	2.12527	3.22777	2.25884	2.45177	2.31967	3.46621	2.2175	2.42983	2.02196	1.85467	2.60833	2.50922	2.07762	1.70426	2.49414	2.76294	2.04286	2.77863	2.02129	1.45868	3.68407	2.13527	2.57871	2.59152
ENSG00000129480	2.81206	3.81151	4.04117	4.54754	5.06859	4.10189	3.59141	3.2807	3.10912	3.1056	4.74129	4.25551	1.75123	1.12048	4.30304	2.97631	5.33157	5.82606	9.67249	12.78426	5.1955	13.27932	7.43421	9.81789	4.27951	4.93497	4.22331	4.03499	3.33516	4.60673	4.23458	4.84059	5.17783	4.33641	5.09986	4.65529	3.71648	3.97052	5.25866	5.62011	5.00473	4.17583	5.77345	4.32559	0.87715	2.83575	4.64078	4.8151
ENSG00000259705	0.0928	0.24978	0.0334	0.20981	0	0.30897	0.15964	0.13558	0.1041	0.0896	0.11983	0.02841	0.06866	0.18739	0.15592	0.02994	0.03383	0.0535	0.12	0.35222	0.1434	0.41319	0.30932	0.1297	0.06087	0.10678	0.06239	0.22262	0.11999	0.24501	0.03321	0.07328	0.17792	0.02987	0.24465	0.1238	0.06847	0.18491	0.14462	0.4568	0.03229	0.19546	0.1731	0.419	0.14903	0.03388	0.03007	0
ENSG00000179611	4.61182	1.71911	4.09125	5.07677	3.52163	3.09248	3.19563	3.39728	5.70779	2.63391	6.85665	4.71355	5.86303	5.2652	4.88904	4.7152	4.54593	5.01821	3.50664	2.95833	3.41255	5.70138	5.25016	4.15309	4.15406	3.83665	5.0222	4.36295	4.40931	4.69453	3.20729	4.79592	5.52079	5.05913	7.14904	7.62508	3.57021	6.94578	5.66854	5.81506	3.27705	5.65486	5.3713	2.49278	1.66892	4.38644	4.08285	4.9779
ENSG00000160883	40.63038	0.19668	31.83798	3.8765	0.27684	3.01078	17.47928	20.30586	1.82395	1.05829	13.21626	0.45309	0.54742	1.581	1.04972	1.22009	0.89899	4.01302	3.66749	8.45917	5.87738	3.74742	23.474	2.20212	0.75494	1.17718	0.77382	2.27265	2.23226	1.51933	0.3922	0.541	1.80377	1.28768	1.17392	1.4074	0.52566	0.58242	0.99075	3.28791	0.62929	2.13558	0.4941	1.94425	0.08801	0.68021	3.08983	0.64761
ENSG00000164076	0	0	0	0	0.03114	0.03079	0	0.02702	0.01729	0	0.01493	0.02831	0	0	0.12429	0	0.01685	0.01333	0	0.08774	0	0.13233	0	0	0.01516	0.01773	0	0.03169	0.02989	0.06103	0.08271	0.05477	0.01477	0.08928	0.04571	0.0771	0.03411	0.04606	0.17292	0.07112	0.06435	0.21099	0.07187	0	0	0.01688	0.01498	0
ENSG00000170209	0.18508	0.87175	0.34973	0.65005	1.44907	0.6239	0.95513	0.44615	1.0381	0.64775	0.62734	0.70128	0.07703	0.08008	1.35265	0.64938	1.31554	0.08003	0.96477	0.37318	0.10725	0.06622	0.23133	0.097	1.88928	4.01965	1.16658	0.33299	0.49358	0.66424	1.91218	0.95913	0.44354	1.13923	0.98344	0.85641	3.45638	1.91304	1.83871	0.5338	1.47308	0.75529	1.05724	0.87293	0.55727	2.20415	1.77652	0.98412
ENSG00000275158	0.14624	0	0.31581	0.85016	0	0.73033	0.15094	0.64095	2.62481	0	1.41626	0	0	0	0.14742	0	0.15992	0.12647	0	0.13876	0	0.41857	0.18279	0	0.14389	0	0.58993	0.9021	0.28363	0.43436	0.15698	1.21257	0.56073	0.4236	1.01199	1.17049	0	1.74833	1.36739	0.26994	0.45795	1.84811	0.13639	0	0.35226	2.24206	0.42644	0.88869
ENSG00000281641	0	0.09192	0.07375	0.39706	0.48301	0	0.07049	0.29935	0.15324	0.19783	0.06615	0.06274	0.1516	0	0.06885	0.06611	0	0	0.13248	0.19442	0.06332	0	0	0	0	0	0.06888	0.3511	0.33118	0	0	0.32361	0	0.13189	0	0.205	0.37793	0.13609	0	0.06304	0.21388	0.14386	0	0.06608	0	0.0748	0.13278	0
ENSG00000185950	7.23803	5.22805	2.52801	5.69622	9.84904	4.34499	3.62089	3.6255	2.19557	8.87774	3.34028	9.07732	6.22942	11.15974	11.03381	4.24625	9.69987	8.46314	1.40389	1.70291	12.19541	1.94483	1.94785	3.10432	3.40811	2.12458	4.25308	3.55363	4.95632	5.65967	2.52901	5.13535	10.18784	4.94905	3.69448	3.5912	2.77082	4.66505	4.32995	3.66729	2.75223	4.23905	8.78921	8.6819	3.87832	4.31092	1.48605	3.14923
ENSG00000213214	0.29669	4.29217	0.45384	2.22787	2.84746	0.27164	0.56141	2.47069	0.11094	2.50643	0.28733	4.26965	0.16463	0.27815	3.96285	0.59826	2.16295	10.94758	0.16784	0.21114	0.18338	1.36815	0.0309	0	1.36226	1.394	0.52362	1.49972	0.62339	0.63644	0.58387	0.70287	0.2607	0.50132	0.53772	0.93998	0.16417	0.59117	0.67042	0.31947	2.3485	1.27585	0.62258	0.71762	0.05956	1.08302	0.12016	0.15025
ENSG00000260075	0.8172	0.49488	0.48531	1.42522	3.13717	0.97947	0	1.00287	0.36669	0.35504	0.31656	0.63805	1.45107	1.06081	0.90616	1.58192	0.62554	0.63605	1.42654	0.15508	0.41671	2.06611	1.22571	1.0707	1.32666	3.29106	1.03018	0.04201	2.85293	1.29451	2.58772	2.51675	0	1.26246	2.82752	1.38991	1.08524	0.40707	0.84051	1.96097	2.72962	0.68849	2.43885	1.22548	0	1.16338	2.10496	0.04138
ENSG00000214046	5.95061	13.50334	6.5438	10.70884	10.63119	7.98779	6.06958	7.36033	11.25614	11.12397	10.81009	8.43743	6.75904	4.37202	12.35939	7.41201	11.92249	5.86282	10.36051	8.57346	7.80335	6.40122	8.24888	6.59301	9.38134	11.67208	7.50145	6.33334	6.90342	10.05292	9.39899	10.72656	6.80475	7.79887	9.3273	8.72045	11.4359	9.7977	8.6073	6.72678	9.62964	9.67343	8.8087	10.9057	16.35376	11.16322	12.16977	10.50652
ENSG00000172053	28.60997	28.21034	25.2676	34.20188	38.91138	27.28778	24.52165	30.59568	32.624	41.75972	36.74482	41.90015	35.25054	29.87431	52.44285	37.74956	53.39931	20.38114	47.79086	42.51818	21.03299	47.10074	29.71209	50.43471	43.34775	41.93924	32.88288	30.10931	21.62855	27.07388	27.77764	31.92283	34.52278	33.33113	30.93338	41.61366	25.58637	28.97354	39.9771	43.40741	36.08667	33.92111	33.39746	22.7144	24.44758	33.62319	40.4541	32.7262
ENSG00000178458	10.9681	16.53138	12.4745	14.73611	14.77393	10.51675	15.84846	14.48554	12.3038	7.34196	17.56158	14.10479	7.30336	6.96063	13.41513	8.91735	13.91291	10.24416	20.5646	17.48368	9.76204	16.60333	29.61169	14.56202	22.58998	19.6877	17.25557	10.67482	6.80723	13.03071	10.04653	12.81857	16.12112	12.14329	13.15589	16.67955	11.81429	12.6754	15.17797	18.35599	13.43307	13.70684	16.09375	13.29971	12.68136	12.33131	10.66107	15.1077
ENSG00000108759	0.03435	0.04622	0	0	0.41637	0	0.0709	0.03011	0	0.03316	0	1.48279	0.07623	0.08917	7.02835	3.39078	3.68069	0.0297	0	0	0	0	0.04293	0.036	0	0	0	0	0	0	0	0	0	0	0	0	0	0	0	0	0	0	0	0	0	0	0	0
ENSG00000070371	0.92709	0.55539	0.18083	0.49839	1.23871	1.20078	0.93217	0.31458	0.28851	0.33493	0.3823	4.10409	27.36796	25.35267	1.5194	22.91922	4.53918	1.06039	0.14501	0.22133	1.34751	0.19402	1.92132	0.163	0.12947	0.37852	0.27747	0.38125	0.24941	0.75797	0.10915	0.38258	0.42428	0.31763	0.49668	0.31716	0.12576	0.435	0.21252	0.28153	0.44952	0.44092	0.15619	1.04161	0.389	0.87114	0.19767	0.73906
ENSG00000227160	0.05034	0	0.05435	0.09755	0.20342	0.10056	0.15587	0	0	0.0972	0	0	0.05587	0.04356	0	0.04872	0.11009	0.08707	0	0	0.04667	0	0	0	0	0	0	0.05175	0.04882	0	0	0	0	0.09721	0	0	0	0	0.04707	0.04646	0	0	0	0.0487	0.12126	0.05513	0	0
ENSG00000006047	0.10412	0.17515	0.01405	0.06305	0.44706	0.143	0.17463	0.54763	0.0146	0.25132	0.08823	0.75319	1.05444	0.75466	3.41126	1.4865	1.66522	0.21386	0.02524	0	0.06033	0	0.03254	0.01364	0.2177	0.01498	0	0.09367	0.03787	0.07732	0.02794	0.13875	0.11229	0.0754	0.05147	0.07813	0	0.14263	0.02434	0.06006	0.02717	0.02741	0.03642	0.50369	0.03135	0.2423	0.03795	0.05273
ENSG00000268804	0	0	0	0.23294	0	0	0	0	0.6293	0	0.15522	0	0	0	0	0	0	0	0.23316	0.45624	0.0743	0.15292	0.10017	0	0	0	0.16164	0	0	0.39671	0	0	0.53774	0.30951	0	0.16036	0.08869	0.15968	0.07493	0	0	0.16879	0	0	0	0.35104	0	0.2435
ENSG00000261174	0	0.30697	0.12315	0.22101	0	0.11391	0	0	0.25588	0	0	0.20953	0.12657	0.1974	0.22994	0.11039	0.37415	0	0.11061	0	0	0	0.28511	0.11954	0.22443	0.26246	0.11502	0	0	0.33875	0.12242	0.13509	0.32798	0.11012	0.2255	0	0.50487	0.11362	0.42656	0	0	0	0.10637	0.55172	2.19778	0	0	0.23103
ENSG00000239213	3.32282	1.58488	3.86033	2.56744	1.91213	2.81471	3.99388	2.98642	3.35001	1.58374	4.43995	1.1977	2.05387	2.00197	1.95039	2.23907	1.97778	2.61899	2.93693	3.951	1.24787	2.80903	3.46978	2.16025	3.51759	3.291	3.39346	2.6378	2.44732	3.33139	2.07684	3.48751	2.09657	3.00524	3.24327	3.32442	1.48951	3.10087	2.94959	3.6102	2.98546	3.7208	2.4713	1.91259	2.83681	2.62544	3.55687	3.87658
ENSG00000255159	0.14368	0.58006	0.05171	0.13921	0.53221	0.19134	0	0.33585	0	0.09248	0.04638	0.13198	0.37205	0.08289	0.28967	0.13906	0.3666	0.33134	0	0.27265	0.0888	0.13708	0	0	0	0	0.0483	0	0.04644	0.04742	0	0.11346	0	0.04624	0.04735	0.04792	0.053	0.19085	0	0.1326	0	0	0	0.13901	1.03825	0	0	0.04851
ENSG00000038945	15.98035	0.3831	0.96368	0.22364	0.16323	3.34286	1.07998	6.98708	0.94077	0.75026	9.23939	0.48765	0.22201	1.40491	0.72906	0.54362	0.67308	8.63	0.65662	1.17535	5.42128	1.49747	0.38467	0.3871	3.57304	12.18168	0.41124	0.76728	0.71628	0.41134	0.10736	0.14582	0.02213	2.23606	0.78342	0.10007	0.14475	3.7636	0.43883	1.35629	2.03989	0.25118	0.48076	1.33988	0.22239	0.48026	2.66237	0.69353
ENSG00000158079	1.26996	1.68352	1.15635	1.22128	1.82871	1.34417	0.96839	1.55351	0.58473	0.92416	0.67001	1.95003	1.79855	2.33747	1.92984	2.01806	2.03128	2.97518	1.83822	1.42081	2.88202	1.65468	2.02563	2.60264	2.0048	1.84294	1.08959	1.60769	1.59917	1.11658	1.37336	1.66144	1.20827	1.68373	1.6021	1.26109	1.12224	2.19996	1.66596	2.37916	1.69163	1.51707	1.55562	1.59543	0.54789	1.75396	1.14229	1.63178
ENSG00000184012	0.00983	6.10907	0.02122	0.00952	1.13163	0.03926	0	5.92581	0.01102	13.6987	0.04758	0.32492	0.02181	0.01701	3.01114	0.44699	1.20343	0.15296	0.01906	0.08391	0.01822	0.00937	0	0	0.00967	0.06784	0.02973	0.0101	0.17152	0.00973	0	0	0.26373	0	0	0.00983	0.01087	0.00979	0.00919	0.02721	0	0	1.05384	0.02852	0.071	0.02152	0	0.0199
ENSG00000271901	0	5.62941	0	0	0	0	0	0	0	0.63769	0	0	0	0	0.22194	0	0	0	0	0	0	0.21005	0	0	0.21662	0	0.22204	0	0	0	0	0	0	0	0	0	0	0	0	0	0	0	0	0	0	0	0	0
ENSG00000177239	10.151	7.85458	7.34603	12.22599	12.09898	8.36616	7.75163	8.65141	12.1075	9.58455	10.30573	8.89353	5.2364	5.18213	14.58184	7.49971	11.63685	13.64536	6.42302	7.76967	8.4748	7.88819	9.89235	9.74755	8.34773	9.87872	9.34229	7.80302	8.64754	8.4714	10.33861	9.84475	7.7941	11.21524	9.92802	12.20584	10.22772	11.16243	10.05129	7.59082	10.15143	8.63878	7.46866	8.94145	5.43942	9.82051	9.64945	12.12241
ENSG00000253334	0.12574	0	0.54309	0.3655	0.50812	0.12559	0.12978	0.66133	0.28211	0	0.36532	0.69301	0.97684	0	0.76053	0.12171	1.23753	0	0.36584	0.35793	0	1.0797	0.78584	0.65899	0.37115	1.01279	0.50724	0.25855	0.48776	0.74695	0.26995	0.29789	0.48214	0.24282	0.87014	1.13223	0.55662	0.62636	0.47029	0.2321	0.13125	1.1918	0.46908	0.60827	0.30288	0.2754	0	0.76412
ENSG00000077063	0.1367	0.21845	0.26753	0.04967	0.63871	0.82775	0.32627	0.18723	0.06709	0.45368	0.58746	1.31845	1.70671	1.98152	1.59332	1.64561	1.99936	0.15516	0.04971	0.04864	0.4119	0.05706	0.02136	0.01791	0.11769	0.09831	0.14648	0.24594	0.13256	0.20301	0.04585	0.03036	0.41768	0.11549	0.33784	0.07693	0.06619	0.26387	0.10385	0.11039	0.05351	0.03599	0.19123	1.54573	0.28812	0.45845	0.04983	0.17306
ENSG00000183813	3.90344	1.88167	5.20031	7.39474	0.49048	2.65736	8.27807	4.05149	4.90164	0.48749	13.31547	0.6957	0.08621	0.10084	6.26447	1.97363	8.32465	1.37717	2.4107	1.78737	0.77421	2.92743	1.40785	1.16026	10.01218	1.09493	8.81327	9.18419	4.82115	5.40273	7.85884	9.06327	10.22	9.20663	6.297	20.49808	2.17064	13.11757	10.74963	11.23796	5.35153	4.23349	9.79837	3.10013	4.9585	1.1484	1.98203	3.2847
ENSG00000134443	0	0	0	0	0.07135	0.07054	0	0	0	0.06819	0	0.45414	0.07838	0	0.99677	0.13672	0.15447	0.24432	0	0	0	0	0	0	0	0	0	0.07261	0	0.76918	0	0	0.20311	0	0	0	0	0	0	0	0	0	0.06587	0.205	0	0	0	0.14307
ENSG00000108691	16.28227	7.69758	169.1099	36.12623	12.56609	53.08063	102.17414	41.14628	10.28687	3.09726	25.26457	3.55836	2.8549	19.01451	4.33216	4.89186	5.72542	10.94033	21.89544	54.70408	118.80145	15.88084	17.28729	16.11478	3.30523	21.34677	28.75127	21.34463	101.57654	15.40109	4.09326	13.87335	16.24605	6.72092	22.94757	9.87097	9.00948	17.54802	7.49893	10.39069	1.26362	7.99988	10.89495	22.92654	2.77019	10.77121	9.85478	23.7554
ENSG00000170619	6.92333	4.93577	6.25184	8.18538	7.3273	7.12083	6.78413	8.34456	8.66792	6.10735	9.17921	10.5045	5.30522	5.02852	8.76539	6.26225	8.53972	10.65609	7.95318	8.42645	10.67887	7.07711	10.45634	6.71682	7.44025	6.5437	7.35618	6.2069	6.93368	7.40522	6.43627	6.54106	11.06091	6.76429	6.84421	8.92633	6.65845	6.63056	6.87804	8.70983	5.7211	9.54785	9.1664	8.19335	3.97062	6.31803	7.15012	6.2816
ENSG00000273473	0.21016	0.42423	0	0	0.63693	0.20991	0.32536	0.09211	0.35363	0.30435	0.10176	0.19304	1.04954	0	0.21185	0.30511	0.11491	0	0.10191	0.29911	0.19484	0.10025	0.26268	0.22028	0.31016	1.4509	0.10597	0	0.1019	0	0.45117	0	0.40291	0.50729	0.31163	0.42052	0.81401	0.20937	0.58951	0.67886	0.10968	0.33198	0.392	0.30499	0.50622	0.46028	0.40855	0.4257
ENSG00000226148	0.05644	0.1519	0.12188	0.27341	0.34209	0	0	0.04947	0.31655	0	0.05466	0.2592	0.06263	0	0.05689	0.05462	0.43201	0.09761	0.10946	0	0	0	0.07054	0.05915	0.22211	0.38963	0	0.23209	0.05473	0	0.12116	0.20055	0.1623	0.27246	0.11158	0.28232	0	0.11245	0.15831	0.05209	0.05891	0.29717	0.21054	0.16381	0	0.18541	0.10971	0.34296
ENSG00000151632	0.47444	0.70107	0.32143	0.1983	33.93638	0.68758	0.90254	0.58713	0.54265	2.79326	0.36938	13.91149	4.71811	9.57216	6.61126	6.84307	7.71099	9.86334	0.12631	0.20302	10.32392	0.37277	0.06977	0.78981	0.20136	0.16056	0.48785	0.20085	0.35183	1.32626	0.14979	0.46281	0.22294	0.4042	1.80251	0.63289	0.22649	2.12237	0.09568	0.2404	0.17479	0.11756	0.19955	19.98063	2.42008	7.79331	0.36169	0.63127
ENSG00000260368	0.42105	0.84994	0.28415	0.61194	0.85073	0.57825	0.59754	0.32295	0.88562	0.05081	0.20388	0.67683	0.29205	0.09109	0.63666	0.05094	0.51798	0.5462	0.40834	0.54933	0.24398	0.40171	0.39471	0.55166	0.67319	0.72672	0.69002	0.43288	0.45935	0.31265	0.45196	0.49874	0.50451	0.55899	0.5203	0.26328	0.93192	0.57678	0.8366	0.53433	0.38456	1.05312	0.29451	0.5092	0.25355	1.49854	0.25579	2.02562
ENSG00000131368	6.54312	6.02548	7.04087	8.40597	15.17175	6.55758	6.93764	6.96873	8.25431	5.17449	8.32626	14.13331	10.95418	8.97675	13.54055	12.23374	12.84494	3.65007	11.71647	15.24546	9.06838	11.46246	12.3791	14.13782	20.67537	21.13452	7.18425	8.65547	10.55726	10.94406	16.83953	15.72559	10.10385	14.06909	13.599	12.50049	12.75211	11.46882	17.90492	14.33453	21.91129	12.95825	15.54721	8.33967	4.41087	15.84677	9.62677	15.18768
ENSG00000126259	0.08886	0.07175	0.23027	0.60268	0.10772	0.33726	0.09171	0.06231	0.4386	0.03432	0.36143	0	0	0.03076	0.08958	0	0	0.04611	1.1203	0.52275	0.03295	0.7291	0.42206	0.35393	0.33223	0.42943	0.48392	0.52987	0.84449	1.23166	0.19077	1.11571	1.29473	1.09821	0.5095	1.0135	0.27535	0.17706	0.9638	0.42646	0.37101	1.12297	0.92818	0.12036	0.17123	0.33085	0.17275	0.342
ENSG00000013573	1.74416	4.08582	1.61976	6.78052	3.10348	1.10402	3.05214	1.29608	6.9003	1.24043	5.99876	1.81968	1.44974	2.04979	4.21823	1.16017	4.07357	3.26502	5.40857	11.58445	2.48214	7.73127	7.48209	9.6975	3.82758	13.7179	2.67103	4.5825	6.82125	2.13895	3.13574	3.45178	4.69923	5.92534	2.29187	3.03041	6.84701	4.91971	5.48976	7.93605	4.33791	4.5202	5.70996	2.79157	1.64246	4.55099	5.72785	10.06831
ENSG00000158578	0.53514	0.0379	0.03041	0.24561	0.11382	0.75956	0.14535	0.19751	0.12638	0.13596	0.19094	0.02587	0.18755	0.65811	0.08518	0.81783	0.49279	0	0.1912	0.02672	0.26113	0.24185	0.07041	0.11809	0.11085	0.22686	0.51129	0.49226	0.46433	0.11154	0.1814	0.2669	0.29699	0.13597	0.36197	0.08454	0.24936	0.16836	0.10534	0.28594	0.2058	0.44492	0.18387	1.74398	0.54275	0.12337	0.79393	0.59905
ENSG00000219222	0.94654	1.27379	3.57711	7.33681	1.43435	2.36351	1.95387	2.07427	3.71633	0.45693	6.87498	1.7389	1.57569	1.63826	3.81664	2.74843	4.65779	0.40929	0	0.44906	0.43878	0	0	0	0	3.81193	1.43187	8.27159	0.9179	7.02838	0.50801	6.1665	1.361	5.02654	6.08219	5.20847	0.52375	8.01548	4.86768	3.49435	0.494	5.9809	4.41381	4.12093	0	9.32887	1.38006	12.46262
ENSG00000124226	14.51435	16.85118	18.58525	20.63194	17.83605	16.2797	16.37998	24.79072	20.16226	14.03989	19.30892	15.06078	15.06368	15.09917	16.30496	14.71787	13.75355	34.03087	19.18846	25.36421	14.38023	20.54044	23.83139	17.31627	24.46337	27.893	16.87026	18.69173	23.62874	22.46578	23.79308	25.84589	22.05675	25.16929	20.64049	23.50548	22.08015	23.0203	20.85489	21.51745	23.36809	23.795	27.15019	18.83477	8.03216	20.2734	21.1419	21.84722
ENSG00000159527	0	0	0	0.04965	0.82825	0.10236	0	0.04492	0	0	0	2.96525	0	0	16.16745	5.70344	21.06835	0.62039	0	0	0	0	0	0	0	0.05896	0	0.05268	0.19876	0.10146	0.11	0.12139	0.04912	0.09895	0	0.05127	0	0.05105	0.04791	0	0	0.10792	0.19115	0	0.4937	0	0	0
ENSG00000259224	0.03542	0.04766	0.19122	0.17159	0.32203	0.10613	0.07311	0.06209	0.31785	0.06839	0.2744	0.26027	0.23584	0.15326	0.17852	0.47994	0.15492	0	0.27479	0.13443	0.06567	0.16896	0	0.11137	0.20909	0.36678	0.1786	0.29131	0.03435	0.14026	0.4182	0.25172	0.16976	0.23938	0.38515	0.14174	0.27437	0.17643	0.29805	0.13076	0.07394	0.1119	0.23122	0.06853	0.51189	0.38786	0.13771	0.35872
ENSG00000175928	0.40878	2.27633	1.38504	0.8058	5.0126	0.47869	1.19299	2.42179	1.24919	2.05499	0.36858	2.74497	1.89287	1.53703	1.71935	1.58262	1.80347	0.17066	2.74772	0.214	0.11762	0.0269	0.31714	0.02955	7.03151	6.84457	0.36961	1.92743	4.38792	2.21895	0.65062	1.93682	0.25673	1.55156	2.1181	0.80386	2.10593	1.92392	1.35754	3.16133	1.20651	1.24696	4.65375	3.50487	0.40745	0.72551	6.08341	2.95524
ENSG00000184677	6.09608	5.65804	9.05064	8.238	9.12298	6.47599	7.2784	6.31041	10.98503	4.6336	7.52201	5.42155	3.1453	3.89302	7.76232	5.13043	6.99514	5.58989	8.83555	6.74188	5.31718	9.94852	7.75321	6.46674	16.04691	35.37956	8.35219	10.59673	10.19632	9.97959	18.23884	20.43531	7.73375	13.55323	14.696	14.68579	15.20135	19.26533	15.08112	10.20375	18.67784	19.09777	10.84077	7.39173	2.09311	16.68201	13.42968	14.58241
ENSG00000261611	0	0	0.01765	0	0.01651	0	0	0.01433	0	0.01578	0.03166	0	0.01814	0	0.01648	0.01582	0.03575	0	0.01585	0.07755	0	0	0	0.01713	0.03217	0.09404	0.03297	0.03361	0.07926	0.01618	0.01755	0.07745	0	0.01578	0.06464	0.03271	0.09045	0.09771	0	0.06035	0.03412	0.03443	0.04573	0.01581	0	0.1432	0.07944	0.11589
ENSG00000258128	0	0	0	0.0242	0.05047	0.02495	0	0	0.02802	0.07236	0.04839	0.02295	2.30109	0.08648	0.35256	0.26597	0.68294	0	0	0	0.06948	0	0	0	0	0	0	0.05137	0	0.02473	0	0.05918	0	0	0.07409	0	0	0.04978	0	0	0	0.02631	0	0.89426	0.42122	0.02736	0	0
ENSG00000204954	1.33955	1.88106	1.19485	1.91863	2.76539	1.90027	1.52283	1.78684	2.1778	1.93058	2.12452	3.53088	6.65747	3.12493	3.17036	4.97946	3.56656	1.59498	3.10654	2.48678	2.37587	3.24136	2.742	3.4593	2.90336	2.81462	1.97745	1.47698	2.14622	2.55634	2.54236	2.57553	2.21455	2.39932	2.43738	2.6804	2.16994	2.90118	2.83176	2.66972	1.98591	3.20987	2.40806	2.9113	0.93526	2.35984	2.62298	2.75275
ENSG00000255533	0	0	0	0.40302	0.63032	0.20773	0.21466	0	0.46661	0	0.40282	0	0	0	0.20965	0	0.45485	0	1.00848	0.39467	0.19282	2.97635	0.77985	0	0.40925	0.47861	0.83897	0	0.40337	0.41181	0.66973	0.9854	0.39872	0.40162	0	0.41615	0.23016	1.03599	0	0.19195	0	0.21902	0.77585	0.20121	2.00386	1.13876	1.01077	0.21064
ENSG00000260120	0.10357	0.13938	0	0.03345	0.03488	0	0.1069	0.03026	0.03873	0	0.03343	0	0.03831	0	0.0348	0.10024	0.0755	0	0	0.03276	0	0.09881	0	0	0.06793	0.07945	0.06963	0	0.03348	0	0	0.16357	0.03309	0.06667	0.06826	0	0.11462	0.03439	0.06456	0.09559	0	0.03636	0	0	0.58211	0	0	0.1049
ENSG00000253988	0.2017	0.95	0.54445	0.48856	0	0.40291	1.45721	2.0332	2.14945	0.58419	0.87898	0.46317	0	0.34909	0.10166	0.09761	0	0.69771	0.48901	0.19138	0	0.76972	0.7563	0.31711	0.19845	1.04435	0.61023	0.5184	0.48898	0.79875	0.32475	0.71673	0.58002	0.09737	2.0936	1.10986	1.00444	1.80847	0.28288	0.27923	0.10527	0	0.09405	0.78055	1.70042	0.22087	0.19605	1.53209
ENSG00000134107	75.87947	8.43218	19.92468	70.16545	96.29562	49.25312	30.81561	40.61668	23.52928	10.20852	26.92715	34.43261	10.95218	66.80464	20.98594	13.5848	18.94541	26.22689	20.72128	22.47315	99.43944	29.87521	22.35961	34.95616	41.67474	30.10063	39.73119	54.35329	78.41466	35.40639	36.62217	67.07583	50.76828	45.04149	80.41685	61.60735	44.88145	24.50147	41.46491	43.96482	59.04325	88.40589	76.14294	34.29642	13.88549	50.57035	25.8692	44.50214
ENSG00000261158	0.25935	0.69804	1.26017	0.37693	0.32751	0.3238	0.60229	0	0.80008	0.1878	0.37675	0.11912	0.14391	0.78555	0.52288	0.12551	0.49632	0.11215	0.3144	0.30761	0.06011	0.12372	1.05355	0.47573	1.46726	10.81781	1.30778	0.26664	0.62877	0.06419	1.67036	0.30721	0.31076	0.50083	0.19229	0.12974	8.03646	0.32298	0.90938	0.53857	0.67679	0.95596	1.14892	1.56825	1.24944	0.35502	0.8193	0.32834
ENSG00000275995	0.77199	6.08498	1.30989	0.42742	1.78263	0.2203	1.93505	0.58003	5.07233	1.49067	0.42722	0.50652	0.85675	0	0.66704	0.10674	0.2412	0	0.32086	0	0.10225	0	0.27569	0.23119	1.51911	1.01518	1.22344	0.79368	0.74864	1.09187	2.13086	0	0.21143	0.6389	0.10902	0.22068	5.37011	0.76911	0.61871	0.10179	0.92093	0.46457	0.41142	0.96029	0.79695	1.20771	1.17917	0.67018
ENSG00000175544	0.84141	0.47002	5.55395	0.90753	0.64153	0.98311	5.04673	0.57056	1.47815	0.30655	1.38371	0.3354	0.5638	0.41216	0.84818	0.44561	0.64234	0.43934	0.72362	0.46697	1.11862	0.4241	0.61514	0.2496	0.37488	2.5026	0.81654	0.66919	0.78516	1.13167	1.26104	1.89929	2.41967	0.70511	1.00443	0.74652	1.28253	1.37601	1.08361	1.89012	0.51371	1.18704	0.38495	0.72189	1.0325	1.02573	0.27776	1.20593
ENSG00000272537	0	0	0	0	1.59792	0	0	0	0	0.30542	0	1.4529	0.70215	0.27376	1.59445	0.91855	1.38372	0	0.30679	0	0.29329	0	0	0	0	0.364	0	0	0	0.62639	0.33957	0.37471	0	0.30544	0	0.3165	0.70017	0.63032	0	0	0	0	0.29503	1.53029	0	0.34642	0.30749	0
ENSG00000170540	27.70807	39.42791	51.1261	35.18621	24.06639	24.61259	54.99594	43.37354	30.71453	34.25433	44.3468	32.5749	12.57296	12.96825	26.65858	17.48744	26.8213	47.48495	75.52577	101.38163	27.52809	83.9047	55.76042	64.27158	48.21603	35.59839	33.87934	33.22294	35.0739	33.37323	27.41909	34.00504	45.0111	31.16974	41.52477	52.39185	21.9543	30.69154	47.61476	54.6255	26.83417	48.2245	46.08587	34.86513	11.88719	22.96351	38.7094	34.55568
ENSG00000258932	0.03608	0	0	0.03496	0.03645	0.03603	0.03724	0	0	0	0	0.03314	0.40038	0.78054	0.07274	0.38411	0.0789	0.156	0	0	0.03345	0	0	0	0	0	0	0	0	0.10716	0	0	0	0	0	0	0	0	0	0	0	0	0	0	0.0869	0	0	0.10962
ENSG00000146918	2.32232	0.6482	1.41166	4.3502	1.97247	1.39172	1.41151	1.80195	2.81741	1.12107	4.38144	2.45712	1.19319	1.3696	2.89593	2.47252	3.41424	5.3631	8.90032	8.88749	1.9617	15.61622	7.50399	16.07453	3.63893	3.83999	3.00997	4.48331	2.47728	2.80163	1.74497	2.52667	4.74907	4.44305	3.04404	3.98428	1.46587	2.01372	4.8495	10.89929	2.864	3.66852	2.91186	1.61438	0.43508	1.53531	3.76219	2.69182
ENSG00000239040	12.838	18.06185	8.19113	14.13494	8.25332	4.07992	19.87542	2.04607	11.12837	4.50716	16.3887	8.04032	3.88567	2.02	5.88245	7.9073	3.82873	4.54191	8.48883	17.16439	11.90243	11.69155	15.31694	15.90289	9.76045	14.7719	6.47353	11.39883	18.67445	18.48759	12.52768	11.75063	6.15311	10.70524	13.26817	8.7574	17.43625	6.97635	7.09314	10.77143	12.18224	11.67631	14.14989	10.16228	7.0281	12.14162	10.777	14.1845
ENSG00000276454	0.27074	0.18217	0.14617	1.18046	0	0	0.41916	0.11866	1.063	0.1307	0.9177	0	0	0	0	0	0	0	0.13128	0	0	0	0.67681	0.14189	0.53276	0.46729	0.27304	0.5567	0.78766	0.13402	2.03434	0.80175	0.77859	1.17636	0.80295	1.0835	1.64792	0.67433	0.25315	0.24988	0.98912	1.42563	0	1.04776	0	2.52015	0.65791	1.91949
ENSG00000267052	0.10928	0	0	0	0.1104	0	0.45117	0.09579	0.12259	0.21102	0	0.20076	0.12128	0.28372	0.11016	0	0.23901	0.09451	0	0	0	0.20852	0	0	0.10752	0.62872	0.11021	0	0.52988	0.21639	0	0.12945	0.31427	0	0	0.10933	0.24188	0	0.20436	0.30258	0	0.23017	0.10192	0.21146	1.05294	0	0.21245	0.22136
ENSG00000205740	0.01211	0.21183	0.0523	0.08212	0.44036	0	0.04999	0.11675	0.0815	0.08183	0.10553	0.1001	0.18813	0.17813	0.14647	0.28127	0.14565	0.08377	0.18788	0.17233	0.0449	0.38122	0.33295	0.11422	0.1787	0.40403	0.13432	0.16183	0.19961	0.14385	0.15597	0.14342	0.10446	0.15198	0.10773	0.13325	0.1876	0.16888	0.23775	0.25703	0.15166	0.24228	0.24843	0.15229	0.14583	0.14585	0.31777	0.20848
ENSG00000283071	0	0	0.35464	0.5569	0.82952	2.54239	0.08475	0.2879	0.64477	0	0.71567	2.03644	0.18225	0	0.66218	0.07947	0.26937	0.35505	0.23889	0.15582	0.15225	0	0.10263	0.43033	1.45418	0.4724	2.23583	0.16884	1.83142	0.89423	0.35256	0.77809	1.10194	3.64692	1.46111	0.6572	0.18174	0.0818	2.99424	1.59144	0.17142	4.23715	1.7613	0.71497	2.17564	1.97821	0.23944	0.41581
ENSG00000177688	1.24044	2.88335	1.09586	1.20187	0.96834	1.40791	1.51306	0.1977	2.21376	0.27218	1.09209	0.93225	0.56317	0.39036	0.73889	0.8186	0.73989	0.58514	1.80447	0.74899	0.26137	1.50623	1.97329	0.70919	1.10951	2.53022	1.19412	1.797	1.64034	2.51202	2.11831	1.66968	1.4593	1.19769	1.50497	1.29745	2.7455	1.90988	1.37072	1.04077	1.35365	1.66261	0.52585	1.20011	5.02516	3.58122	0.60286	3.769
ENSG00000173918	20.30748	3.9493	4.57261	6.34669	13.09739	32.7993	10.3648	6.23032	7.88984	18.01624	9.89323	15.10488	10.03171	15.69877	18.3615	12.32056	18.90281	12.75397	2.25763	3.278	16.87593	1.74844	3.43592	2.59579	2.80212	1.52453	6.69346	5.28314	7.20481	7.31884	3.94761	8.7857	22.96785	10.47332	7.22225	8.01541	2.75437	7.85822	10.03811	5.63414	3.86461	10.40621	7.26387	22.16297	6.97945	7.55293	3.91169	2.42046
ENSG00000248647	0.08144	0.1096	0	0	0	0	0	0	0.18272	0	0	0.14962	0.36154	0.21144	0	0.47297	0	0	0.07898	0	0.07551	0	0	0.08537	0	0	0.08214	0	0	0.16127	0	0	0	0.07864	0	0	0	0	0	0.07517	0	0	0	0.23639	0	0	0	0
ENSG00000044524	5.24142	0.23027	1.26414	0.21814	1.36472	5.04624	2.835	0.71048	1.02036	0.54778	0.29654	1.77857	0.69962	2.19781	0.66272	1.1506	1.01436	0.91124	0.76858	0.14527	1.61982	0.18044	0.38272	0.84012	0.34557	0.03109	1.73473	0.40739	1.06548	2.92452	0.18367	2.50687	0.21582	2.07822	1.65595	0.49556	0.2093	5.42817	0.26946	0.5652	0.25381	1.23295	0.52914	3.11056	0.23862	2.11051	1.36559	0.84827
ENSG00000270911	0.24023	0	0.05188	0.04655	0.09708	0.04799	0.04959	0.12635	0	0	0.09306	0.04413	0	0.08316	0	0	0	0	0	0	0.22272	0.09168	0	0	0	0	0.04845	0.09879	0	0.04757	0.05157	0.05691	0	0.04639	0.09499	0.04807	0	0	0.04492	0.04434	0	0	0	0	0	0	0	0.04866
ENSG00000261340	0	0	0	0	0	0.05266	0.02721	0	0	0	0.07659	0	0.05851	0	0.05315	0.07655	0.08648	0	0	0	0	0	0	0	0	0	0.02659	0.10841	0.07669	0.0522	0	0	0	0	0.02606	0	0	0.26263	0	0.02433	0	0	0.02459	0.5611	0	0	0	0
ENSG00000218426	10.21923	4.1619	10.01796	9.11973	9.78054	14.50464	11.24132	7.18986	26.09507	12.85223	9.63625	9.01642	10.74427	3.6073	12.33471	5.9867	11.02794	4.30257	16.30033	18.62728	7.7292	11.54583	7.89915	12.68454	13.09742	18.25683	10.03482	7.74149	17.47303	16.50752	30.88761	25.16513	16.62728	14.93036	9.03903	12.37661	11.75564	15.40546	15.33857	9.30753	20.35143	9.91242	8.52743	10.27722	11.33615	15.90291	15.55324	10.62251
ENSG00000066279	1.55687	0.22289	0.40536	2.48734	1.00393	0.36945	0.23362	1.02111	1.31295	0.03731	2.36853	1.12074	0.01225	0.04778	1.23549	0.98321	2.45712	4.97977	9.46068	7.52229	0.19962	14.24257	5.96205	10.90216	1.54808	1.36578	1.23603	4.18882	1.26885	0.87454	0.49187	1.26865	3.28642	1.50854	1.65369	3.28647	0.32381	0.26951	2.15775	12.13199	1.46949	4.01172	1.36959	0.22968	0.34576	0.28415	4.45938	0.90024
ENSG00000197142	8.61281	5.40384	9.65212	17.63851	17.1727	11.63531	9.22623	16.26859	13.68871	3.63028	12.49084	30.08146	2.53526	3.89252	6.85133	3.17244	5.47721	12.47953	17.1595	18.51189	11.49756	21.13182	26.49626	13.50423	17.77176	14.44901	12.39217	15.12748	15.47988	16.04271	16.89093	18.75676	17.42337	16.67303	19.14685	20.25766	13.70834	22.50461	18.90565	42.15467	15.31437	16.64633	14.70196	12.19026	4.34063	17.48062	17.06063	18.89773
ENSG00000189077	12.18958	16.16094	8.87202	10.64403	11.12861	12.74614	13.35765	11.74032	12.12094	17.6966	9.64792	16.28382	34.33736	17.26884	17.4759	20.9745	14.8436	7.91277	8.0561	9.25275	15.26368	8.38484	7.59912	6.71957	9.86107	12.8137	7.49729	9.03543	11.03278	12.57482	10.46755	9.55446	11.65581	9.27027	10.83038	9.45525	12.99012	13.70321	11.53821	9.44456	7.88552	7.70225	10.27354	17.79177	12.75968	14.50223	6.84572	11.06543
ENSG00000273650	0	0.75418	0.15128	0.54299	1.13232	3.21856	0.28921	0.12281	0.4715	3.38169	0.54273	7.8504	5.28656	5.81985	3.38961	3.25455	1.22567	0	0.13587	0.26587	0.38969	0.93569	0.17512	0	0.2757	0.48363	0.1413	0.14404	0.67933	2.08066	1.50391	0.99573	0.1343	0.94694	1.24654	0.28035	0	1.11665	0.524	0.12931	0.14624	0.59019	0.78399	6.37084	1.6874	2.60827	0.27237	0.1419
ENSG00000283050	0.64127	1.60894	0.86845	0.62132	2.63526	0.51023	0.5609	0.58117	0.70717	0.50369	0.51577	1.48758	0.60311	1.08168	1.68729	1.17823	1.33117	0.94936	1.83408	0.85597	0.42323	1.3688	1.33135	2.15316	1.35812	2.65132	0.50422	1.02803	1.64426	1.32357	1.66836	2.24013	0.90643	1.08092	1.1282	0.98955	1.34716	0.86626	1.78863	1.50469	1.14586	1.04161	0.90216	0.52578	0.41889	1.05932	2.62004	1.65122
ENSG00000239306	8.44251	11.44357	13.00617	17.3066	18.19928	11.11611	9.26513	12.53927	17.7596	10.81885	17.23919	14.80872	8.25117	8.2838	16.65164	11.96897	11.53595	15.47375	20.68355	26.36392	18.03243	23.46498	13.83447	18.40231	20.78876	21.53654	10.3464	14.92653	16.75915	19.7248	19.84526	16.25713	19.20028	21.86027	18.53333	21.64341	18.38189	21.91709	20.05596	21.8679	19.71237	20.00066	18.39561	14.22384	4.67029	16.66825	18.50471	19.76084
ENSG00000203279	0.07457	0.40142	0.4026	0.14451	0.30134	0.29793	0.2309	0.45757	0.66923	0.14399	0.21666	0.2055	0.08276	0	0	0	0	0	1.37408	0.56606	0.06914	0.35573	1.58454	0.31265	0.5136	0.60064	0	0.23	0.4339	0.29532	0.32019	0	0.14297	0.36001	0	0.44765	0.3301	0.22288	0.34863	0.61942	0.23352	0.2356	0.62593	0.57718	0.71851	0.48998	0.9423	0.07553
ENSG00000224414	0.0419	0.05639	0	0	0.04233	0.04185	0	0	0.0235	0	0	0.01924	0.02325	0	0.04224	0.04055	0.04582	0	0	0.07951	0.09712	0	0.02619	0	0.02061	0.02411	0	0.02154	0.02032	0.02074	0	0	0.02008	0	0	0.08384	0.04637	0.12523	0.01959	0	0.04374	0.02206	0.03908	0.06081	0	0.04588	0.04073	0
ENSG00000117697	5.03937	3.91478	6.25035	5.58018	4.39339	7.08775	6.64178	6.68399	4.63123	3.47526	6.73001	4.48051	4.61433	3.73805	4.45792	4.89177	4.59491	5.73034	10.04509	11.75174	4.74024	11.04553	7.67603	14.21386	10.19102	8.31738	5.68967	6.17785	5.64205	6.93835	7.85376	7.88349	9.49226	8.69583	7.82852	8.76069	7.18653	7.72839	9.06666	9.47826	6.44102	8.04569	9.7422	6.36802	3.85747	5.47028	9.28251	6.90444
ENSG00000072163	1.98297	3.27851	1.94231	2.27125	4.84364	9.46439	2.98226	2.58869	2.24034	6.16057	3.85448	8.22916	8.04818	7.12163	7.61024	7.64975	7.21776	0.86357	0.79671	0.89372	1.84502	0.55405	1.82349	0.54931	1.74895	2.76246	3.3854	2.38816	3.17979	5.37084	1.02626	1.79518	2.30815	1.96933	4.18666	2.74207	1.65369	2.56116	2.39048	1.95433	1.14581	1.70047	1.96824	15.2109	8.61474	4.11038	1.13582	2.7902
ENSG00000250896	0.2619	0.08811	0.14139	0.19031	0.13229	0.19619	0.20273	0.28696	0.22034	0	0.25363	0.18043	0.36331	0.28331	0.132	0.31686	0.0716	0.33974	0.44448	0.55912	0.42492	0.12493	0.49102	0.41176	0.12884	0.07534	0.19809	0.20194	0	0	0.14056	0.23266	0.06276	0.25287	0.19418	0.39303	0.14492	0.32615	0.12244	0.06043	0.20503	0.06895	0.06106	0.31673	0	0.2151	0.63641	0.46419
ENSG00000256357	0	0	0	1.12781	0	0.10569	0	0.18552	0.47482	0	0.30744	0	0	0	0	0	0	0.09151	0	0	0	0	1.8517	0	0.10411	1.46111	0.10672	0.65275	0.61571	0	0	0.25069	1.92728	0.20434	5.64893	0.10587	0	0	0	0.48832	0.11046	0	2.56591	0	0	0.5794	0	0
ENSG00000163064	0.3957	0	0.20239	0.02018	0.25248	0.35363	0.0215	0	0.09345	0.02011	0.16135	0.22956	0.48537	0.91918	7.68387	2.25766	3.55279	4.68285	0.16158	0.03952	0.84958	0.27818	0.44253	0.04366	0.20491	0.02396	0.06301	0.08565	0.14138	0	0	0.09868	0.09982	0.08043	0.35	1.25019	0.39181	0.08299	0	0.19221	0.10869	0.02193	0	0.38284	0.10033	0.13684	0.54657	0.02109
ENSG00000259943	2.37924	3.20183	1.34768	3.85468	4.57081	2.99971	3.62309	4.44466	4.68167	3.84103	3.24848	4.76506	6.06006	4.6918	6.09431	6.19125	4.86231	3.13699	9.34304	3.99692	2.02505	8.93097	5.70392	5.3556	6.17847	8.34759	3.42217	3.52877	3.25287	6.71915	6.2801	5.63646	3.81361	5.64896	4.31853	9.48255	5.95666	6.45045	6.96568	4.49975	4.35628	5.75062	5.01988	5.24527	0.56371	7.21846	6.25551	6.95264
ENSG00000228323	6.57187	1.1055	1.47834	1.98984	2.62801	4.64949	0.98918	0.48006	0.92152	0.52874	2.12148	0.62882	0.15195	0.35545	0.96611	0.39755	0.89831	0.1184	0	0.90936	5.83907	0.26125	0	0.28702	0.40412	2.048	3.72807	1.97064	3.71762	1.49106	0.73482	0	0.52497	1.05756	2.70699	0.6849	0.60607	1.63682	0.12802	0.37909	0.71456	0.86512	0.25538	4.37125	0	1.19946	0.53232	1.24801
ENSG00000189221	2.4029	16.19762	0.16436	0.20016	9.46841	4.9738	1.25687	4.62245	0.23174	21.67717	0.52648	12.8038	2.78738	11.9781	7.8367	7.62969	5.50495	4.28776	0.17926	0.47456	11.7841	0.07261	0.20385	0.76357	0.11767	0.27524	0.81143	0.55892	1.06494	1.55011	0.22175	0.42501	0.5107	0.44092	2.57967	0.0979	0.0722	2.03645	0.30499	0.4014	0.13619	0.29771	1.55146	17.09391	3.22138	5.92955	0.34876	0.60567
ENSG00000259134	2.62204	0.12063	0.26618	0.26056	0.43016	6.0436	0.94834	0.5304	0.35196	0.4111	0.49918	0.90576	0.37306	0.9697	0.42923	0.65073	0.78421	0.32948	0.36947	0.34022	1.24664	0.14967	0.16807	0.4698	0.02205	0.20629	0.94924	0.62208	0.52158	1.775	0.26461	0.39818	0.21482	0.95208	2.25976	0.33632	0.24801	2.14337	0.44004	0.14478	0.32749	0.18881	0.56432	1.38764	1.13362	2.13511	0.80598	0.79442
ENSG00000106560	15.16244	7.21298	21.47825	13.71891	3.73533	13.71286	22.69011	20.87856	18.93812	3.40375	32.03253	5.6079	2.86283	3.84469	4.36288	4.41099	4.41938	7.75853	16.01099	18.87405	3.56087	13.04397	16.4797	8.2017	17.45622	15.00596	18.75995	15.76519	11.67406	33.05941	16.09093	23.56192	17.85887	25.59901	28.36326	31.9167	11.26047	27.84136	24.92397	15.81916	11.00991	15.54526	21.49189	11.50815	13.60107	13.18291	13.81862	18.8112
ENSG00000160785	3.65922	2.57308	3.63071	5.35007	4.10467	3.30911	3.15578	3.97333	4.89068	2.46664	4.98836	3.80029	3.80486	3.60888	4.51117	4.42715	4.97478	5.35975	3.97232	5.19237	5.89877	8.90082	4.92393	4.71657	4.15977	3.9544	3.64044	4.10941	5.34676	4.47138	4.5648	5.86702	6.20158	4.9177	5.11651	5.40078	3.81238	5.07419	4.97034	5.52979	4.28408	7.02153	4.88841	4.53693	1.03229	4.6299	5.83185	4.64097
ENSG00000259711	0	0.67592	0	0	1.01483	0.33445	0	0	0.18781	0.16164	0	0.46137	0.18581	0.14489	1.51895	0.3241	1.83082	0.14479	0	0	0.15522	0	0	0	0	0	0.16885	0	0	0	0	0	0.16049	0	0	0.1675	0	0.1668	0.15654	0	0	0.17632	0	1.13386	1.20985	0	0	0
ENSG00000228021	0.02637	0.08873	0	0.03833	0.10657	0.03951	0.05444	0.03468	0.02959	0.02546	0.07662	0.04845	0.05854	0.03424	0.07976	0.07658	0.08652	0.0114	0.08952	0.02502	0.02445	0.02516	0.01648	0	0.09082	0.19725	0.0266	0.05423	0	0.02611	0.11324	0.06248	0	0.07639	0.05214	0.06597	0.10215	0.06569	0.02466	0.13387	0.04129	0	0.0246	0.06379	0	0.05776	0	0.18698
ENSG00000228828	0.10733	0.46943	0.08692	0.10399	0.48794	0.0804	0.16617	0	0.1505	0.12953	0.23387	0.22183	0.23823	0.06966	0.21639	0.31165	0.2054	0.06962	0.20818	0	0.07463	0.0256	0.36892	0.14062	0.0792	0.247	0.16236	0.24828	0.33827	0.18596	0.43204	0.31783	0.15433	0.18136	0.18568	0.21476	0.44542	0.21386	0.25089	0.24765	0.16805	0	0.22522	0.31152	1.5512	0.35261	0.2869	0.62506
ENSG00000279355	0.83213	0.94754	0.65659	0.40312	0.96998	1.11883	0.46246	0.25249	0.82576	0.5871	0.77487	0.38218	0.53278	0.74782	0.83883	0.49563	0.66496	0.71963	2.79345	0.97176	0.56378	2.01529	0.84007	1.91214	1.88936	4.41913	0.19366	0.23033	0.3414	0.41192	0.3779	0.34119	0.33747	0.49443	0.60114	0.60839	0.85005	0.41451	0.65835	0.6203	0.53451	1.68525	0.26864	1.33146	1.9273	0.59582	1.43101	0.19449
ENSG00000196236	1.24931	1.88401	1.51164	1.62409	2.98086	1.41085	1.34775	1.08961	1.9226	1.3274	1.68411	2.71034	2.27131	1.52122	2.33522	2.48523	2.98632	1.64506	2.52058	2.82351	1.93821	2.58151	3.12305	2.32943	2.43367	2.29712	1.1333	1.69103	1.97861	1.95787	2.28446	2.34243	1.57067	2.18217	1.91772	2.06016	2.03564	2.22034	2.84696	2.49726	1.65791	2.05616	1.69208	2.41131	3.85613	1.95247	2.34936	2.36532
ENSG00000115616	0.02009	0.29737	0.07592	0.00973	0.18265	0.02006	0.23844	0.09685	0.04507	0.10667	0.03891	0.62739	2.4635	1.65154	0.97202	2.1874	0.80181	0.19979	0.01948	0.00953	0.03725	0.01917	0.01255	0	0.02965	0.05779	0	0.09294	0.01948	0.10939	0.01078	0.0119	0.14442	0.02909	0.04965	0	0	0	0.01878	0.04635	0.03145	0.06347	0.08431	0.10689	0	0.011	0.00976	0.08138
ENSG00000279141	0.19412	0.07124	0.11433	0.08549	6.20401	0.0705	0.10928	0.09281	0.03959	0.11926	0.05127	2.86911	0.56794	0.16799	5.19438	0.68321	2.56654	0	0	0.03349	0.09817	0.05051	0.04411	0.05549	0.03473	0	0.0178	0.05443	0.03423	0.03494	0.03788	0	0.05075	0.03408	0.05234	0.05297	0.03906	0.07032	0.0165	0	0.03684	0.07434	0.01646	0.01707	0.08501	0.01932	0.01715	0.03575
ENSG00000142405	1.35851	0.0159	0.39541	0.08012	0.0716	0.34217	0.12192	0.05178	0.01325	0.10265	0.09152	0.0434	0.05244	0.23513	0.09527	0.04574	0.09043	0.07151	0.02291	0.03363	0.7338	0.04508	0.08859	0	0.01162	0.01359	0.13105	0.07287	0.05728	0.08187	0	0.01399	0.02265	0.04562	0.11678	0.01182	0.01307	0.03531	0.01105	0.04361	0.01233	0.02488	0.01102	0.26287	0.05691	0.03881	0.06889	0.03589
ENSG00000229456	0.75131	2.26287	0.3863	1.07459	0.93973	0.50028	2.10477	0.18817	2.8495	0.48358	1.87098	0.13145	1.07203	0.24769	0.32458	0.45016	0.46948	0.12376	1.31846	0.78077	0.29853	0.8192	1.20738	0.7875	1.23202	4.89879	1.80404	0.95633	0.20817	1.8773	1.65134	0.59329	1.30321	0.93268	1.45009	3.11409	2.89028	0.92672	2.07403	0.69341	0.59751	1.24335	1.53485	1.10764	15.77056	3.01677	0.45208	1.70305
ENSG00000104723	2.84892	4.08325	0.86282	1.6158	7.35904	5.55219	1.37458	4.95394	0.66256	2.02377	2.03	7.1486	4.2927	4.60016	5.06661	4.09131	4.35644	13.23027	0.51664	1.06588	4.75649	0.5635	1.37514	0.66763	1.0141	0.95944	2.18404	1.88119	2.81889	3.08427	0.68371	2.05766	2.80862	1.86736	2.27828	1.28611	0.5511	2.4229	1.72172	1.1971	0.90663	2.15871	2.93778	3.35012	0.41844	1.58527	1.02437	1.90015
ENSG00000256723	0.05094	0.06855	0.165	0.04935	0.20583	0.2035	0.10514	0.1786	0	0	0.04933	0	0.11306	0.35264	0.10269	0.49301	0.0557	0.0881	0.0988	0.09666	0.14167	0.14579	0.06367	0	0.10023	0	0.05137	0.10473	0.24698	0.20172	0.05468	0.30167	0.09765	0.14754	0.10071	0.15288	0	0.10149	0	0.32908	0.1595	0	0.23752	0.14784	0	0.5578	0.34658	0.30953
ENSG00000111667	13.34599	5.92902	10.71233	16.2182	16.79651	14.79146	10.85371	12.75579	19.89556	12.96277	19.83873	21.84479	18.86199	16.15551	25.85333	23.09573	27.34209	28.14521	20.80226	25.35688	24.74679	20.08123	15.37489	24.48872	19.01618	14.1908	17.56202	16.61386	14.59512	16.95422	15.08517	15.21798	15.02811	16.25501	16.61107	18.00164	13.84417	14.4815	16.88391	23.74441	16.1462	26.21325	20.04976	18.01463	11.85188	13.89306	22.64699	15.74806
ENSG00000266921	0.04132	0.05561	0	0.22021	0.16699	0.1651	0.06398	0.10867	0.09271	0.07979	0.06003	0.0949	0.11465	0.05364	0.10414	0.05999	0.02259	0.08934	0.08015	0.05881	0.01916	0	0.02583	0	0.08132	0.0951	0.10419	0.10621	0	0.08182	0.06654	0.04895	0.07922	0.13965	0.16341	0.18605	0.18292	0.14409	0.11592	0.09535	0.10784	0.15232	0.15416	0.09995	0	0.13576	0.14058	0.18834
ENSG00000163362	0.22208	0.61266	0.13188	0.34427	9.34426	0.26617	0.10314	1.314	0.49824	0.8898	0.38712	5.67095	0	0.03844	7.93603	1.87003	7.86824	14.96107	0.03231	0.18964	0.02059	0.21188	0.05552	0.08147	0.0874	0.17887	0.49272	0.23973	1.50751	0.67059	1.17998	0.34197	0.21288	0.73976	1.26235	0.19997	0.74958	0.29868	0.40491	0.23571	1.12426	1.36816	1.08735	0.25783	0.13373	0.44991	0.1511	0.46109
ENSG00000137656	6.34991	5.56181	6.61993	11.08499	7.54863	9.32208	7.03407	7.60545	9.733	5.60214	13.43877	7.59265	5.07266	4.83198	10.31892	6.99373	9.54771	11.50369	11.99776	22.77568	8.4501	14.28384	14.29993	20.51226	12.65679	12.03045	8.8881	9.03268	8.70588	10.29719	9.66588	11.93068	10.91441	10.94077	9.65954	10.84387	8.4811	10.66176	10.62058	12.201	9.22794	9.22374	12.66095	8.79148	7.97734	11.8093	10.05636	10.78344
ENSG00000105339	7.38306	9.75921	13.78053	22.33768	4.9628	6.31841	9.42583	7.33012	12.39569	5.07513	7.92377	2.49895	1.82788	2.56352	2.30462	1.76865	1.97583	1.67596	1.53374	2.18479	2.10441	2.22419	13.7398	2.12576	7.9091	3.31889	10.59019	15.05457	8.95163	8.32367	12.61325	16.74806	31.05815	11.67398	8.20192	10.96926	8.94136	9.47799	8.35523	4.65488	10.84988	8.95318	8.0281	3.80537	7.38204	18.45393	4.88249	5.44847
ENSG00000259499	0.18353	1.2349	0.39633	0.71128	1.20515	0.82488	0.56826	0.24131	2.26465	0.0886	0.62207	0.50574	0.30551	0.39706	0.46251	0.17763	0.80277	0.07936	0.44496	0.43534	0.17015	0.35019	1.83514	0.19237	0.27086	1.68939	0.6478	1.03776	0.44494	0.7268	0.788	0.21739	0.52778	0.79741	0.81644	1.00989	1.52327	0.36568	0.68641	0.42346	0.09578	0.7731	0.4279	0.35512	1.98933	1.8088	0.35678	0.4647
ENSG00000104848	0.0275	0.037	0.02969	0.11988	0.3611	0.02746	0.35473	0	0.01542	0.06637	0	2.80344	20.00205	12.12332	0.23559	13.13331	2.05959	0.38045	0	0	0.03824	0	0.01718	0	0	0.06327	0.05546	0.16961	0	0.20416	0	0	0.02636	0	0.01359	0	0	0.0137	0	0	0	0	0	0.0133	0	0	0	0.15316
ENSG00000104691	1.84968	1.63431	2.0779	2.0818	2.77462	2.27667	2.19833	2.30922	2.07493	1.55131	2.56934	2.62579	1.88687	1.58454	2.91928	1.64561	2.45172	1.8743	3.3702	6.24016	5.36983	3.52943	4.04003	4.62169	2.07723	2.45078	2.46834	2.01689	1.73937	2.60817	1.54425	2.21309	1.6656	1.87613	2.06865	2.46743	1.406	2.38256	2.56802	1.96578	1.40416	2.00696	1.49853	2.96448	1.21512	2.57798	1.74342	2.21398
ENSG00000253313	0	5.97572	0.04281	0	7.2897	0.0396	0	6.15137	0	11.59829	0	11.43535	0	0	4.23645	0.69073	3.94533	2.40012	0	0.11286	0	0	0	0	0	0	0	0	0.34603	0.03925	0	0	0.30404	0	0	0	0	0	0	0	0	0	1.44206	0.03836	0	0	0	0.04016
ENSG00000259349	0.58598	0.78858	0.36155	0.64887	1.26854	0.25083	0.432	0.80717	1.03297	0.08082	0.97284	0.46137	0.55742	0.21733	0.67509	0.56717	0.18308	0.28958	1.21776	0.31772	0	1.03827	1.67412	0.78969	1.23545	2.98599	0.25327	1.03276	0.08118	0.74591	1.07829	1.09073	1.52464	1.05075	1.07582	0.67002	1.20433	0.91739	1.01754	0.92712	0.78642	1.0579	0.62457	0.56693	0.80657	1.83344	1.22053	1.35655
ENSG00000204681	5.49959	6.10224	4.32149	8.53944	16.73228	7.05938	5.60296	4.89541	5.9146	4.94657	4.03402	11.04855	2.27597	4.35402	12.01054	6.18153	11.45364	3.33848	6.26256	1.89876	4.15799	4.50901	6.56354	3.42892	5.88575	14.036	4.02912	6.121	9.72366	9.42837	7.02305	8.43077	4.97248	6.92704	9.74405	7.03577	7.28771	11.29738	7.31191	6.9423	1.42958	10.70908	4.32162	6.98909	2.13664	16.16368	3.52467	11.7438
ENSG00000131797	1.92799	3.93077	3.54941	6.65954	4.15843	2.51301	3.61169	5.05316	6.56405	2.63391	6.99245	3.09035	0.85587	0.86761	4.46038	2.39792	4.15337	2.5177	3.27209	4.48192	0.62562	2.6028	4.45816	3.90023	9.51311	7.33189	5.26924	6.42218	7.26366	6.91941	9.74748	10.11689	3.00321	9.07503	7.91927	7.75427	7.85178	8.14411	6.72411	5.24924	9.93151	7.43128	9.33207	3.80522	5.82831	9.98654	3.92608	11.36466
ENSG00000224566	0.12601	0.67829	0.27211	2.0755	0.25459	0	0.26011	0.33136	0.2827	0.24331	0.24406	1.73617	0.27968	0.10905	2.28638	0.36588	2.20466	1.41664	1.34421	1.91296	0.11682	0.96175	3.30743	0.39623	0.49591	0.43496	0.88954	0.64773	0.36658	0.62376	1.35257	1.19405	1.20787	1.58163	0.49827	1.26067	0	0.37661	0.35346	1.16295	0.78916	0.9289	0.47007	0.24382	0	1.51787	1.59223	2.4248
ENSG00000260037	0.40249	0.3611	0	0.19499	0.67769	0.60301	0.06924	0	0.301	0.38859	0.45475	0.24647	0.44668	0.1161	0.6086	0.12986	0.36678	0.11603	0.13011	0.2546	0.24877	0.128	0.08385	0	0.066	0.07719	0.27061	0.13793	0.1301	0.33207	0	0.39729	0.25721	0	0.46421	0.06711	0.07424	0.26732	0.18817	0.06191	0.07002	0.14129	0	0.2596	1.29267	0.22038	0.0652	0.13588
ENSG00000266835	0.74345	0	0	0.11082	0.11555	0.68544	0.11805	0.35091	0.12831	0.16564	0.55384	0.05253	0.06347	0.14847	0.05765	0.16606	0.25015	0.24729	0.16638	0.27131	0.63625	0.16368	0.21444	0.11989	0.11253	0	0.17302	0.17639	0.22183	0.05662	0	0.13548	0.16446	0	0.28268	0.3433	0	0.11395	0.21389	0	0.05969	0.06023	0.05334	0.16599	0	0.18788	0.11118	0
ENSG00000169991	3.07908	3.81684	3.29319	3.54799	11.04907	4.18136	2.81706	3.9336	4.05334	5.19529	4.22357	8.51172	2.88893	3.17738	19.08344	7.02275	16.6122	12.99491	1.40356	1.30871	3.91732	1.78853	1.09265	0.77375	4.43431	3.18526	3.97705	4.83325	6.42399	4.93327	5.11928	5.77568	5.61444	5.97405	4.50343	5.87931	2.91303	8.89303	4.70449	4.07889	4.37994	3.81547	6.78498	3.10113	1.61437	3.33995	1.60502	3.98423
ENSG00000252614	1.12346	6.04753	1.21307	4.35409	3.97239	1.12211	1.15954	2.95437	0.63014	2.16934	4.35201	3.0959	1.87021	0	3.96378	0.54369	4.91413	0.48579	3.2686	3.73094	0.52079	0.53593	2.10633	2.35514	1.10536	1.2927	2.26601	1.15502	3.81316	1.66842	1.8089	7.31911	2.69231	6.50845	6.10843	0	5.59481	1.67889	1.57569	2.07375	3.51805	2.95785	4.19105	0.54347	8.11844	6.76658	2.73003	4.55141
ENSG00000226496	0.09857	0.09949	0.10644	0.02388	0.14937	0.22152	0.35609	0.0648	0.22116	0.47585	0.11933	0.04527	0.02735	0.02133	0.24842	0.11926	0.18864	0.04262	0.0239	0	0.45695	0.02351	0.0616	0.02583	0.02425	0.08507	0.17397	0.07601	0.0478	0.24398	0.10581	0.05838	0.02362	0.14276	0.12181	0.04931	0.05454	0.39282	0.02304	0.02274	0.05145	0.0519	0.09193	0.30995	0	0.05397	0.07186	0.04992
ENSG00000265987	0.29829	0.20071	0.48312	0.72253	0.60269	0.59586	0.76967	0	2.00769	0	1.1555	0	0.16552	0.25814	0.45104	0.28871	0	0.25796	1.59104	2.12271	0.41483	1.13835	1.49133	0.31265	0.58697	2.05934	0.15041	0.15333	0	1.91958	1.12065	0.17666	0.57187	0.144	0.14744	1.19373	2.31073	0.59435	1.81289	0.8259	0.93407	2.67013	0.27819	0.43288	9.69983	1.63326	0.72485	1.05738
ENSG00000118017	0.06788	0.04567	0	0	0.06857	0.0339	0	0.08925	0	0	0.06573	0.09352	0	0	0.23948	0.0657	0.07423	0.02935	0.03291	0	0	0	0	0	0	0	0	0.03489	0	0.0672	0	0	0.0976	0	0	0	0	0	0	0.03132	0	0	0	0.06567	0	0.03717	0.03299	0
ENSG00000155304	12.0669	7.36727	21.97343	13.62172	7.28245	10.95025	15.19084	10.33878	14.58138	6.43391	12.47714	5.06817	3.70578	4.29117	3.30828	4.36937	4.19998	6.19691	6.60175	7.5197	17.48548	8.68231	5.74998	10.6502	6.93737	4.28742	18.67323	22.15967	15.70439	11.63464	10.46065	9.62508	10.17956	10.64089	9.29386	7.64223	10.16614	10.55116	11.88578	11.46757	14.68986	11.31937	13.82003	9.66408	2.72712	4.34722	41.3862	6.90905
ENSG00000211454	0.10857	0.61366	0.14068	0.18935	0.89941	0.10844	0.15688	0.03807	0.4141	0.37736	0.12617	0.35903	0.79524	0.13154	1.37902	0.50441	1.211	0.20657	0.14741	0.32965	0.52343	0.47649	0.65138	0.18208	0.23501	1.62405	0.15329	0	0.25269	0.30097	0.67594	0.20577	0.29141	0.23063	0.47226	0.3476	0.793	0.3894	0.28425	0.32065	0.27199	0.22868	0.14176	0.33613	0.20922	0.49936	0.25328	0.21992
ENSG00000244039	0	0	0	0.04727	0	0.14618	0.05035	0.12829	0.16418	0	0	0	0	0	0	0	0	0	0.09463	0.04629	0	0.60509	0.24392	0.10227	0.288	0.11227	0	0.10031	0	0	0	0	0.09353	0	0	0	0.05399	0.09721	0.13685	0.13508	0.10185	0	0.1365	0	0	0.05343	0.09484	0.04941
ENSG00000130475	4.13791	2.81267	6.59932	13.73567	1.01308	6.13616	6.3844	4.27487	15.44116	0.74397	11.57212	0.61086	0.03514	0.26492	3.29867	1.02169	3.94775	0.94027	11.09701	3.99631	0.9493	7.14034	7.88994	3.36354	13.60542	17.96394	9.16581	9.98422	11.4547	14.67294	14.11818	14.09146	9.27878	15.05369	14.30673	16.1266	22.54584	14.22868	11.05435	6.6735	13.90517	12.60622	10.46485	4.76931	5.00903	20.03279	9.95258	13.9305
ENSG00000179454	2.79836	1.64255	3.42335	3.3459	2.95484	2.84704	2.88054	3.38586	2.47124	1.2359	2.99834	2.92595	2.1227	3.03356	2.55081	3.16232	2.81592	2.99288	3.51501	1.98433	2.44263	2.94674	2.01861	3.565	4.81091	3.2199	3.94047	4.59091	5.70888	5.38628	4.57758	7.59026	3.83104	6.15116	5.23111	4.39316	2.80857	6.74729	4.38406	4.22435	4.90194	4.78104	6.58699	4.26267	0.89635	4.14841	6.2575	5.48751
ENSG00000109390	9.35176	6.83424	7.28902	6.54067	11.79379	11.56743	11.40991	8.44176	10.38641	15.42676	12.59527	22.89757	77.11683	30.6301	11.98673	40.5817	18.01469	16.41603	10.3006	11.1357	10.53636	10.22211	9.05691	9.44512	6.88559	8.12382	11.08634	7.13126	6.54639	11.12881	7.1797	6.01545	7.09433	7.86339	6.55102	8.3339	9.01274	8.48382	9.43897	8.5167	4.68681	7.92447	5.68929	10.78532	10.21881	7.62987	7.22382	8.46795
ENSG00000234484	0.41381	0.13922	2.34575	1.10257	0.20902	0.51664	1.6016	0.18136	0.58025	0	0.80149	0	0	0.17905	0	0.10013	0	0	0	0.09816	0	3.25708	1.29305	0.10843	1.3232	4.04719	0.62598	0.85086	2.50804	1.74117	2.33196	4.16632	2.08249	1.3984	2.24992	1.86302	1.48831	1.33984	1.54766	1.71861	0.43194	1.4163	0.09648	0.60053	0.24919	3.28535	0.40222	1.04776
ENSG00000143450	0.24649	0.90785	0.47627	0.20112	0.34076	0.28507	0.25441	0.47762	0.23285	0.8392	0.28897	0.286	0.20157	0.22454	0.30079	0.22602	0.19861	0.28049	0.2013	0.2585	0.3007	0.21041	0.32431	0.28556	0.16594	0.23884	0.13083	0.22674	0.2642	0.38532	0.33422	0.33807	0.33577	0.22547	0.4104	0.31151	0.17228	0.37482	0.24261	0.29934	0.25729	0.23226	0.32668	0.17572	0.28125	0.38359	0.2522	0.19709
ENSG00000145536	0.26654	0.22074	0.18818	0.01987	0.2382	0.22526	0.11639	0.00899	0.161	0.19795	0.10921	0.17892	0.11377	0.13308	0.19635	0.09922	0.06726	0.06206	0.14913	0.01945	0.2186	0	0.12814	0.05373	0.09078	0.16514	0.08271	0.17917	0.1193	0.14209	0.15406	0.19429	0.07862	0.08908	0.18242	0.02051	0.13614	0.04085	0.0671	0.06623	0.19261	0.09717	0.21034	0.37689	0.14816	0.44906	0.3089	0.09345
ENSG00000165023	0.02565	0.01726	0.0554	0.01243	0.16845	0.03843	0.03972	0.0787	2.08634	0.03715	0.13664	0.09426	0.02847	0.0444	0.2586	0.04966	0.0561	0.05546	0.0622	0.01217	0	0.04895	0.16032	0	0.01262	0	0.19403	0.10549	0.06219	0.21588	0.01377	0.03039	0	0.01238	0.08876	0.05133	0.07097	0.51114	0.08395	0.03551	0.04017	0	0.10766	0.02482	0.09269	0.02809	0.0374	0.03897
ENSG00000145349	8.22028	3.11986	7.04255	9.76795	5.26143	9.09914	7.98718	9.28075	5.30205	3.19191	9.66051	6.65101	10.05588	11.35949	5.07721	9.58392	6.33788	9.30452	24.45441	8.83761	12.18488	13.58256	7.21364	15.1874	12.0394	15.82691	10.11772	12.53833	9.1432	13.7877	9.83142	14.8327	11.02542	17.63945	13.72682	13.97386	8.35629	13.33747	18.59324	16.19811	14.99659	16.81525	11.93736	9.58782	3.2444	11.8625	25.82721	27.42398
ENSG00000243417	0.85091	0.6246	1.41993	0.67455	0.46889	0.07726	1.99599	0.54246	2.34295	0.44811	1.27354	0.07106	0.1717	0.13389	1.32563	0.37436	0.25377	0.1338	0.60015	2.20193	0	5.60896	1.64368	2.27027	0.53276	2.49223	2.4964	0.63623	1.72535	1.37854	2.24192	0.91628	1.92793	1.4191	1.0706	0.77393	5.22198	1.15599	0.57863	0.85672	2.09936	0.65172	0.72143	0.82324	0.37266	2.03306	8.04533	1.41023
ENSG00000267337	0	0	0.05726	0.07707	0	0.02648	0.16419	0.02324	0.02974	0	0.05135	0	0	0	0	0	0	0.04586	0	0	0	0.5059	0	0	0	0	0.05348	0.02726	0	0.0525	0.02846	0.0314	0	0	0.05242	0.02653	0	0.02641	0.02479	0.04894	0.02767	0.02792	0.02473	0.0513	0.19159	0.05807	0.28348	0.08056
ENSG00000130962	2.37309	0.69368	0.58808	0.94233	2.5153	2.19539	1.21461	1.15092	0.30548	1.18313	0.50861	2.11728	3.57266	3.71174	1.15688	3.14409	1.62721	1.64855	0.29239	0.48909	6.35698	0.30621	0.41331	0.5199	0.2775	0.16786	0.63754	0.91991	1.11292	0.68366	0.11484	0.42625	0.58734	0.42258	0.99992	0.34057	0.0861	0.96894	0.27281	0.377	0.20304	0.52236	0.60772	2.60644	0.30455	1.08636	0.47268	0.65997
ENSG00000130054	0.31453	0.62483	0.22641	0.2467	0.81708	0.91254	0.75747	0.17068	0.0168	0.82425	0.47866	0.86674	0.06649	0.18146	0.12079	0.23195	0.09827	0.11658	0.10168	0.1279	0.12498	0.1429	0.01872	0.17269	0.14736	0	0.55888	0.35416	0.20334	0.32623	0.14469	0.21289	0.3015	0.27477	0.72552	0.32967	0.04973	0.01492	0.47615	0.05529	0.10944	0.17351	0.2235	0.69555	0.18039	0.04921	0.08735	0.16686
ENSG00000216901	0	1.82699	0.13326	0.23916	0.37405	0.8629	0.50953	0.32456	0.8307	0.11916	0.23905	0.22674	0.95878	0.96126	0	0.83619	0.26992	0	1.67569	0.23421	0.34328	0.11775	1.2341	0.12936	0.36429	0.71005	0.3734	0.12689	0.23937	1.22191	0.26496	0.14619	0.70984	0.3575	0.12201	0.37044	0.27317	0	0	0.22781	0.38648	0.25995	0.34531	2.26872	0.89186	0	0.35989	0.875
ENSG00000275981	0.17027	0	0	0.6599	0.68805	0.5102	0	0.14925	0.38201	0	0	0.1564	0	0	0	0.1648	0	0	0	0	0	0.48735	0.21282	0.17847	0.33505	0	0.17172	0.17505	0.16512	0	0.18277	0.20169	0.48965	0.4932	0	0.17035	0.37686	0.33927	0	0	0.17773	0.17931	0.31759	0.16473	2.46083	0.74584	0	0.6898
ENSG00000251136	0.71506	1.39477	0.71136	1.02756	1.79378	0.65	0.81265	1.77476	1.42402	0.97738	0.58356	0.76015	0.19616	0.38936	0.69652	0.31106	0.79072	0.66008	1.90118	1.34933	0.66295	1.77835	1.02431	1.57479	2.32405	3.00452	1.19109	1.13163	1.93225	1.13748	1.53511	2.02707	1.73285	1.79198	1.31052	1.48708	1.61822	1.00854	1.61514	1.39405	2.17207	1.41301	1.02654	0.94832	0.63864	1.89164	1.11675	1.39148
ENSG00000230224	2.91419	1.66674	3.06795	3.2471	2.57604	0.50937	1.27831	1.53269	1.47109	0.77373	2.0461	2.67686	0.40427	1.38706	2.27668	1.33979	3.18674	0.37803	2.75553	1.38255	1.486	4.72656	1.63911	2.52	4.94599	3.93999	1.54295	4.11958	3.74449	3.10157	4.9268	5.86819	1.53641	4.07994	5.11358	2.9156	2.74127	2.68554	2.6567	3.76543	4.5628	4.68021	2.78578	1.69166	0.17549	5.98367	4.31974	6.86229
ENSG00000237041	0.43554	1.75838	0	0.28133	0.29334	0	0	0.25452	0.48859	0.14017	0	0.13336	0.16112	0	0.2927	0.28104	0.31752	0.25111	0.42239	0	0	0.13851	0.36293	0.15217	0.57137	1.16936	0.14641	0	0.14079	0.57495	0	0.34394	0.13917	0.42053	0.43057	0.72626	1.28533	0.14464	0.40724	0	0	0.45868	0.1354	0	0	0	0	0.44112
ENSG00000123091	18.77084	17.98035	16.71326	17.14249	23.63095	28.97819	17.7244	21.70232	12.05095	21.09666	14.58	28.5954	43.18026	43.01808	21.60018	40.69648	26.27377	31.91703	14.30177	11.80059	36.64428	11.79213	12.34453	11.56276	12.2744	8.01912	18.56139	16.15106	21.88093	22.56765	9.73343	19.11	17.4212	17.65918	21.65858	18.83767	11.10022	22.70927	15.19295	15.15643	16.1167	18.71363	18.79883	51.7062	7.97629	22.47422	22.0816	15.54051
ENSG00000235097	0	0.07946	0	0	0.11929	0.02949	0	0	0	0.19951	0	0	0.03276	0.02555	0.05952	0.05715	0.22598	0	0	0	0	0	0	0.03094	0	0	0	0	0	0	0	0	0	0	0	0	0	0.02941	0	0	0	0	0	0	0.49777	0	0	0
ENSG00000196873	0.88311	1.16217	0.57423	1.05892	1.84346	0.68225	0.60933	0.79121	2.56148	0.41924	0.95446	0.78878	0.59021	0.49824	1.19024	0.42501	1.45656	0.74685	0.65298	1.44439	0.66495	1.37786	1.02453	2.25529	1.61775	1.17333	1.87471	1.17879	2.31369	0.95161	2.54006	2.15567	0.74831	1.18715	1.31676	1.14225	1.26348	1.75961	1.23631	0.70247	0.96254	1.53119	0.7053	0.75055	0.63463	2.60204	0.96272	1.3787
ENSG00000091527	42.80447	20.81876	57.40893	79.09262	27.75333	41.74961	50.52896	45.3631	61.35706	26.17783	74.53629	35.24752	47.15256	37.8171	27.33243	37.47345	31.27541	63.40635	51.82964	70.29836	81.75638	101.76736	71.59931	100.79695	100.50687	39.82958	81.74172	81.88684	83.08588	57.01328	53.48147	71.94495	116.55027	81.19661	87.17502	94.17393	48.52765	62.23882	106.50498	129.77122	136.19454	85.17024	118.0153	43.50328	17.90259	45.69895	89.7812	52.41366
ENSG00000230082	0.39156	2.23951	0.42279	2.08663	2.17567	1.27106	1.21242	0.68647	1.97662	0.8506	1.32722	2.51773	1.52094	1.60958	2.8617	1.89495	3.53253	1.69315	0.56961	1.30036	1.36136	1.96129	2.08003	0.20521	2.21522	3.15385	0.8885	0.60385	0.85437	1.84142	1.15585	1.62334	0.37535	1.41776	1.93545	1.66495	1.94998	1.65793	2.19672	3.52352	0.91962	1.85564	1.64332	3.69362	6.83809	3.43038	1.04666	1.88376
ENSG00000261203	0.23297	0	0	3.61153	0	0	0	0	0	0.44984	0.22561	0	0	0	0	0	0	0	0.67779	0	0	0	0	0	2.52134	4.82507	0.46989	0.95804	4.06653	0	0	1.1038	0.22332	1.12468	0	0.93231	3.09377	0	1.08914	1.72009	1.45904	4.90681	0.86908	0.22539	3.36695	2.55118	1.58511	0.70785
ENSG00000181617	0.42477	47.58822	14.56214	166.47665	1.50193	76.79147	15.89247	824.64365	95.41925	11.99555	175.03582	5.07231	0	0.1838	11.133	1.02783	3.36761	0.73469	15.03593	40.50547	0.39382	0.60789	4.77833	2.00353	192.76934	41.4223	106.98785	140.50959	161.16434	103.0332	155.70848	197.10704	1985.59588	268.84138	221.50654	293.33999	93.6631	15.02299	316.14715	211.99265	102.42125	365.24898	252.84326	9.96578	112.80474	74.07698	39.43014	34.30948
ENSG00000234584	0.22057	0	0.11908	0.10685	0.44566	0	0	0.29002	0	0.21295	0	0	0.24479	0	0.22235	0.10674	0.4824	0.19075	0	0.10464	0.51124	0.10522	0.27569	0	0.32552	0.1269	0.22244	0.6803	0.2139	0.10919	0.35514	0.26127	0.31715	0.10648	0	0	0.2441	0.32962	0	0.20357	0	0	0	0.64019	1.0626	0.24154	0	0.44679
ENSG00000150760	4.83529	7.20242	1.81736	2.52485	12.32017	6.92349	3.18482	6.00503	1.16764	6.65681	1.69434	9.62889	3.46546	6.05627	12.09998	7.64522	11.94734	12.23839	0.97365	2.06631	10.45785	1.01419	2.20524	1.67133	0.94421	0.90887	2.30045	2.57284	4.1879	2.86499	0.80033	2.1773	2.65362	1.96724	4.05755	1.57315	0.69441	4.42741	1.55995	2.39824	1.17124	1.71033	2.80208	7.68488	1.2625	3.1932	2.18852	2.48226
ENSG00000198805	15.10254	3.30265	11.39927	15.40671	9.68247	14.83785	9.53238	8.69407	10.556	2.93023	15.32904	6.60281	1.64383	3.7324	7.30466	3.51384	4.93862	17.7326	9.88634	43.40294	86.20614	21.87644	23.0333	32.92312	11.13012	3.17475	9.9879	12.18256	11.0969	11.84675	6.93653	11.26667	11.13611	11.55345	14.71462	14.8483	8.32455	12.21044	11.59565	10.54775	8.26106	12.41795	9.41253	5.08592	2.76336	10.81369	7.39635	9.97181
ENSG00000233006	0.52595	2.06673	0.7269	1.56954	4.29318	0.71443	0.75997	0.9405	1.03839	1.44211	0.52972	2.51219	1.14403	1.52931	1.25123	1.01812	2.00147	0.43665	1.79542	0.19962	0.25356	1.18422	0.89404	1.56563	1.8629	1.7429	0.5092	1.49239	2.75419	1.64545	2.77762	2.89066	1.33098	1.9094	2.4541	1.30498	2.21177	1.65577	1.53432	1.16499	2.9865	1.28501	1.37342	1.38406	2.22971	3.84739	1.08379	2.23727
ENSG00000264304	2.35287	6.90839	3.69532	6.11374	8.21136	4.37964	5.51917	2.1562	13.67692	2.78791	7.3537	4.02779	3.44202	1.48085	4.09678	1.55272	6.08146	1.84981	8.60866	8.52407	1.28901	8.67307	6.01542	6.38967	5.89264	11.8137	5.93215	3.29859	3.73368	12.0708	14.12039	8.74102	10.04682	8.36428	8.24667	7.49002	21.18573	9.58938	9.59992	4.93531	7.03297	5.40623	4.98713	2.79372	124.16978	12.2974	4.26215	9.42373
ENSG00000227885	0.35356	3.9967	0.22906	0	8.21517	0.14125	0.4379	1.5496	0	0.88751	0.13696	3.50747	0.15695	0.24478	4.91842	1.02662	5.56742	0.42807	1.09722	0.06709	0.26224	0.33732	0.61868	0.07412	0.69573	1.05773	0.35656	0.29079	0.27429	0.35004	0.83493	0.33504	0.27113	0.47792	0.13981	0.14149	0.39127	0.14089	0.66117	0.39157	0.22143	0.67021	0.06595	0.41048	2.55492	0.38718	0.61859	0.7878
ENSG00000111671	3.03958	4.61827	3.97017	3.04005	3.7641	3.62353	3.94679	4.10403	9.37678	2.55596	8.97336	7.02511	1.57783	1.99405	4.54666	4.10452	9.30143	2.39547	10.62628	4.18655	4.06802	4.98137	2.60428	3.85399	3.32826	2.48206	3.189	2.62094	2.90008	8.51833	8.10416	3.94883	3.68908	10.20086	7.46364	5.46897	4.91004	8.86483	8.02195	3.61976	2.55867	12.9074	4.82369	2.91703	2.53894	3.67757	4.69383	5.83428
ENSG00000185038	0	0	0	0.6098	0	0.03143	0.02165	0.01839	0.0353	0	0	0	0	0	0.03172	0.03046	0.02294	0.09979	0	0.02986	0.00973	0.07005	0.03933	0.04398	0.08256	0.35002	0.02116	0.16176	0.07121	0.14539	0.12386	0.13667	0.14077	0.10128	0.09333	0.05247	0.01161	0	0.00981	0	0.17519	0.08837	0.20544	0	0.05053	0.01149	0.0102	0.08499
ENSG00000205500	0.07035	0.18935	0.05064	0.06817	0.18953	0.02342	0.04841	0	0.13153	0.09057	0.02271	0.21541	0.18218	0.02029	0.30732	0.11349	0.12822	0.06084	0.02274	0	0.10871	0	0.02931	0	0.02307	0	0	0.02411	0.09097	0.04644	0.10069	0.02778	0.02248	0.02264	0.09273	0.02346	0.07786	0.16354	0.06578	0.06493	0.04896	0.09879	0.04374	0.04538	0.22595	0	0.09118	0.07125
ENSG00000236073	0	0	0.56434	1.0128	0	0.52203	0.53944	0	0.5863	0	1.01232	0.96018	0	0.90461	0	0.50587	1.14307	0.452	0	0.49591	0	2.49323	1.30654	0.54783	0	0.60139	0.52709	1.07467	0.50684	0.51745	1.12204	0.61909	1.50301	0	1.55004	2.61453	0.5784	0	1.95477	0	0	1.65125	0.48744	1.01132	0	2.86175	1.52407	2.1174
ENSG00000254226	0.0642	0.0432	0	0.10885	0.01621	0.09618	0.01656	0.08441	0.09002	0	0.03109	0.05897	0.05343	0.13889	0.04854	0.07767	0.29836	0.01388	0.03113	0.03046	0.01488	0.04594	0.2006	0.03364	0.04737	0.07387	0	0.033	0.04669	0.09534	0.10337	0.05703	0.12308	0.12397	0.0476	0.01606	0.15985	0.06396	0.13506	0.1185	0.08376	0.10141	0	0.01553	0.23196	0.17576	0.0156	0.06502
ENSG00000157764	1.41336	1.54647	1.59533	1.75463	2.12233	1.64481	1.43493	1.49524	1.71209	0.85192	1.28926	1.67525	0.95649	1.08105	1.97292	1.27115	1.86812	1.19124	2.26623	1.54306	1.78838	3.48001	1.46841	2.47085	2.78623	2.67405	1.99707	2.43936	2.20641	2.58019	2.50008	3.02317	2.12444	3.12557	2.38363	2.25837	1.91611	2.79827	2.24731	2.33899	2.7578	2.55277	2.74631	1.71981	1.31606	2.61236	3.30859	2.84475
ENSG00000274026	0.41504	0.10155	0.16296	0.21934	0.30494	0.03769	0.35048	0.03307	0.25395	0.32785	0.10962	0.48521	0.25124	0.22857	0.68462	0.14608	0.49512	0.06526	0.10977	0.2506	0.59468	0.25198	0.66024	0.63277	0.14849	0.26049	0.11415	0.07758	0.40248	0.11207	0.162	0.17877	0.03617	0.03643	0.1865	0.11325	0.29229	0.11277	0.10584	0.20894	0.03938	0.27815	0.07038	0.21902	0	0.04132	0.36675	0.07643
ENSG00000093072	40.52955	8.99505	40.47235	31.49762	5.49628	16.80927	37.1036	44.49271	41.23377	5.34274	34.65392	2.26552	1.57559	1.96401	7.55276	2.82851	8.82775	9.32945	14.5524	7.55157	2.78625	21.98856	15.85416	9.29792	25.10256	21.83289	48.5762	27.89237	37.85634	30.051	35.30668	25.02873	9.139	26.80554	36.34763	19.01484	35.13884	27.35913	22.98367	13.79171	39.57938	34.14812	25.57283	10.72783	13.10498	18.95172	39.37486	34.37345
ENSG00000219384	0	0.25198	0.10109	0.09071	0.28374	0.09351	0.38651	0	0	0	0.272	0.17199	0	0	0	0.18123	0	0	0.09079	0.17766	0.0868	0.08932	0.23404	0.09813	0	0.4309	0	0.1925	0	0.27807	0.50247	0	0.08974	0	0	0.09367	0.20722	0.18654	0.08754	0	0.19545	0.09859	0.08731	0.18116	0	0	0.182	0.18964
ENSG00000115641	3.30188	2.39263	1.15576	1.62597	14.74492	3.66939	2.9398	4.40511	1.24145	3.10905	2.09957	9.28224	12.31195	13.65136	5.18474	9.03444	6.19968	20.39648	0.56302	1.42876	5.17218	0.26829	1.16782	0.2377	0.61582	0.88719	1.66497	1.28698	2.63901	1.38305	0.56475	1.25714	0.88693	1.42763	1.86523	0.49008	0.89344	1.87973	0.59372	0.61953	0.28406	0.77379	1.16747	5.51143	1.28916	1.42051	0.73183	1.65372
ENSG00000226803	0.50108	0.75656	0.54104	0.50918	0.48152	0.54931	0.81991	0.2464	0.74033	0.18879	0.67464	0.4715	0.33908	0.3596	0.70223	0.33121	0.4143	0.31708	0.60447	0.54502	0.31726	0.4664	0.93182	0.60207	0.44491	0.73125	0.73952	0.81671	0.92444	1.11318	0.80024	0.88306	0.46861	0.60181	0.76115	0.68473	0.93323	0.63314	0.78848	0.76701	0.6506	1.13262	0.23936	0.56756	3.2088	0.88332	0.39202	1.11402
ENSG00000280402	0.68954	1.0826	0.33091	0.51963	0.4644	0.8035	1.14661	0.26864	1.28919	0.18493	0.85327	0.49263	0.38262	0	0.50201	0.3337	0.8797	0.19877	0.03715	1.12679	0.2131	0.73097	0.95763	0.08031	0.4146	1.32236	0.54087	0.35446	0.33434	0.49305	0.69904	0.77139	0.29377	0.48084	1.13611	1.03481	0.97506	1.22127	0.5731	0.28284	0.71975	0.8472	0.21436	0.25944	11.9957	0.3356	0.11171	1.04756
ENSG00000233360	0.30902	0.12476	0.56724	0.38924	0.12488	0.15433	0.19137	0.13544	0.51999	0.14918	0.23942	0.25547	0.0343	0.10697	0.46727	0.14955	0.13517	0.18707	0.05994	0.49846	0	0.64862	0.50213	0.19434	0.54728	1.35119	0.12466	0.44479	0.23974	0.42833	1.0283	0.47585	0.23698	0.26854	1.00813	0.37101	0.92336	0.61574	0.54899	0.59894	0.5161	0.55325	0.46112	0.17939	0.74436	0.7445	0.27034	0.53207
ENSG00000254615	0.72008	1.08304	0.6403	0.2052	2.05398	1.22689	0.52461	0.70545	0.33261	0.8179	0.53327	1.24505	0.89315	0.40322	0.64048	1.02493	0.92638	1.1722	0.20539	2.25066	2.04207	0.08082	0.47649	4.75052	0	0.09748	0.51261	0.39193	0.8626	0.83872	0.04547	0.30104	0.20301	0.12269	0.50248	0.63567	0.09375	0.29539	0.15842	0.19546	0.04421	0.35686	0.19752	1.55725	0.10203	0.37108	4.89943	0.1287
ENSG00000132376	5.67754	6.57718	5.30161	9.08809	7.71981	8.57938	6.80351	8.35066	9.58509	5.87381	9.32424	8.04565	7.07751	6.3297	12.66399	7.68021	11.52837	7.02823	8.60393	8.07525	5.53587	8.46434	8.83171	7.3352	9.73953	10.75379	7.92273	7.92583	7.2024	8.91766	8.2631	8.95787	7.36829	9.01293	8.05635	10.9766	9.28102	10.13187	9.35076	9.22985	8.09416	7.16782	8.2425	8.36499	8.2925	8.88729	10.44477	8.8369
ENSG00000282206	0.8839	1.1895	5.24918	2.56923	7.14363	0	1.36843	2.7118	1.48731	1.28007	1.712	3.65361	0.49047	1.14739	1.78204	3.84982	0.48328	1.14661	2.57162	2.09669	1.22923	14.75772	3.31438	3.70588	3.04381	2.54262	4.01134	4.08929	2.1429	3.50041	4.26955	9.42287	2.54186	4.6939	1.3107	2.65298	2.44544	3.52237	5.78525	10.19722	11.53282	6.98139	4.12172	0.42758	4.2582	1.93589	8.59157	8.95222
ENSG00000251165	0	0.03015	0	0	0.65632	0.02238	0	0.01964	0	0	0	0.08231	0.02486	0	0.04517	0.02168	0.0245	0	0	0.02126	0.04154	0	0	0	0	0	0	0.02303	0	0	0	0	0	0	0	0	0	0	0.02095	0	0	0.02359	0	0	0	0	0	0
ENSG00000147168	11.32417	9.84695	7.78318	22.49258	1.40802	10.37529	12.33965	23.65159	32.49095	1.40869	21.72261	1.04019	0.5317	0.33923	2.5026	0.90635	2.57191	2.58015	20.35926	17.97687	0.70666	17.51493	33.09897	9.74672	16.39119	25.00762	18.07491	14.82152	19.70351	27.85614	17.25144	15.55456	26.80372	19.05018	21.52838	28.12797	16.82182	19.59129	21.4617	20.76213	11.57026	16.7877	18.60387	7.90093	18.8842	23.13252	11.0495	21.8577
ENSG00000186231	0.16032	0.2942	0.22032	0.12709	0.0589	0.26203	0.27077	0.14053	0.24524	0.16885	0.26818	0.1071	0.11322	0.17658	0.08815	0.11285	0.07969	0.02521	0.12721	0.02766	0	0.15296	0.1093	0.07638	0.58793	1.12359	0.32336	0.25473	0.55121	0.44731	0.40675	0.22443	0.12574	0.26737	0.31697	0.32079	0.3871	0.60984	0.24529	0.20177	0.1217	0.24558	0.39418	0.19741	0.28085	0.1596	0.15583	1.22518
ENSG00000230881	0.68044	0	0.4898	0	1.14568	0	0.2341	0.59645	0	0	0	1.25004	0	0	0.22864	0.87811	0.74407	0	0.65989	0	0	0.21639	0.56699	0.23774	0.22316	0.26098	0	0.23318	0.4399	0	0.24346	0	0.43483	0	0.22422	0.22692	0.251	0.90385	0	0.62799	0.71025	0.23886	0.42306	0	0	0.99351	0.66139	1.14859
ENSG00000105383	2.9273	0.36551	10.14488	0.57505	0.09146	1.10521	5.49234	1.96637	0.56422	0.40791	1.65613	0.78542	0.37957	0.62679	1.8557	0.97364	1.32003	1.18313	1.17068	1.18355	0.62487	0.89256	2.16262	0.54828	0.32661	0.52087	0.35507	0.56881	0.59506	1.32459	0.17277	0.40513	0.52071	0.60219	1.29278	0.58373	0.3785	0.63137	0.53613	0.84486	0.32551	0.42375	0.44094	0.87591	0.12115	0.62791	0.99734	0.79469
ENSG00000253557	0.20584	0	2.08921	0	0.04159	0.04112	1.78458	0	0	0.03975	0.15947	0	0	0.07125	0	0	0	0.14241	0.03992	0	0.07634	0	0	0	0.0405	0.14211	0.04152	0	0	0	0	0	0	0.03975	0.08139	0	0	0	0.03849	0	0	0.08671	0	0.03983	0.09916	0	0.04002	0
ENSG00000248008	0.98015	3.02098	1.39972	1.68489	3.22609	1.76847	0.84846	2.85465	1.73794	2.89996	1.74533	3.51417	1.29829	2.32576	3.31472	2.66241	3.2846	5.38663	2.75965	2.64	2.55028	1.93058	2.72682	3.4466	2.83085	2.32835	1.11602	1.82033	2.33025	1.56515	1.2218	1.23589	2.54587	1.55693	1.40654	1.67654	1.29463	2.45695	2.71981	3.47253	1.84816	1.63156	3.18463	1.40712	0.99007	1.31571	3.38059	1.37698
ENSG00000281903	0.09921	0.06676	0.05356	0.09613	0.11693	0.03303	0.03413	0.02899	0.01855	0.06386	0.08007	0.01519	0.01835	0.10017	0.01667	0.08002	0	0.0429	0	0	0.12264	0.0631	0.04133	0.01733	0.01627	0.01903	0.05003	0.051	0.19242	0.03274	0.0355	0.05876	0.0634	0.0479	0.08173	0.1158	0	0.08237	0.15461	0.01526	0.06904	0.03483	0.03084	0.04799	0	0.01811	0.04822	0.01675
ENSG00000214914	0.12843	0	0	0	0.64873	0.38483	0	0	0.14407	0.24799	0	0	0	0.22229	0.64732	0.24861	0	0.66641	0	0.12186	0	0	0	0	0.12636	0	0	0.13204	0	0.12715	0.41357	0.15213	0.61555	0.124	0.12696	0	0	0	0	0.11853	0.26811	0.13525	0	0.12425	0	0	0	0.39023
ENSG00000268278	0	0	0	0	0.13326	0	0	0	0	0	0	0.08078	0.14639	0.41855	0.17729	0.12767	0	0	0	0	0	0.04195	0	0.09217	0	0	0	0	0.04264	0.04353	0	0	0	0	0	0	0	0	0	0	0	0	0	0	0	0	0	0
ENSG00000109220	10.62558	3.86631	7.38608	11.04627	8.93766	11.52381	8.42514	10.19349	6.54809	5.28344	10.68769	8.37787	4.75734	5.60403	11.17084	6.26773	12.11802	19.40363	10.48158	10.25503	24.94518	12.35643	8.09399	10.27692	9.1532	7.92342	14.39509	12.84633	13.97471	12.10004	8.07693	11.39768	14.55687	10.43549	12.03695	11.86258	6.3589	11.99424	12.32296	12.75287	7.80662	12.34261	12.84424	9.44179	3.40527	8.09021	11.87957	11.03881
ENSG00000231105	0.33944	0.78308	0.68067	1.59744	0.34292	1.35613	0.72571	0.34005	1.25113	0.18727	0.98618	0.40088	0.26908	0.25179	0.48882	0.18774	0.31816	0.14678	1.24622	1.40332	0.33718	1.48045	0.78793	1.1436	3.07731	2.73401	0.90471	1.37098	1.08156	1.05619	4.63256	2.90064	2.74249	3.16036	1.39018	2.23168	2.54902	2.17395	1.4509	0.80558	3.41658	2.01716	2.623	1.12595	1.34325	2.78787	3.15798	1.64527
ENSG00000269486	0.07207	0.14548	0.03891	0	0.41864	0.07198	0.03719	0.15793	0	0.05219	0.05235	0.34755	0.15996	0.12474	0.30876	0.41853	0.49255	0.14023	0.01747	0.03419	0.28397	0.08595	0.02252	0.01888	0.10636	0.12439	0.03634	0.03705	0.03494	0.03568	0.0967	0.06402	0.03454	0.03479	0.12468	0.0721	0.09969	0.1077	0.11792	0.04989	0.03761	0.03795	0.08402	0.26147	0	0.05919	0.03503	0.01825
ENSG00000269293	1.69506	2.3185	1.74024	2.0462	1.03868	0.99916	2.72463	0.85253	3.17953	1.15362	1.58774	1.40386	3.29974	2.06809	1.09245	2.52818	1.30663	0.74497	3.17994	2.47842	0.64407	3.18137	3.09117	3.58252	2.29658	5.56344	1.51329	1.31415	2.61388	2.6686	3.07227	2.43571	1.94449	2.38788	1.23617	2.52992	4.08999	2.0763	2.83206	2.17993	1.97236	2.07774	1.94367	1.45175	3.01204	3.8342	2.07977	2.84253
ENSG00000239207	0.55255	0.82621	0.19887	0.17846	0.24809	0.36793	0.50693	0.05382	0.34436	0.53347	0.59457	0.39476	0.34067	0.15939	0.80456	0.17827	0.33568	0.15928	0.35724	0.40777	0.11384	0.41002	0.53716	0.1287	0.18122	1.05964	0.30958	0.3156	0.4763	1.0941	0.59311	0.29089	0.29426	0.11856	0.42485	0.79851	0.81531	0.42815	0.34443	0.28331	0.38451	0.32328	0.51532	0.29699	0.44365	0.53786	0.29838	0.43527
ENSG00000147588	0.41647	1.05367	0	0.03228	0.50488	1.68053	0.17194	0.42348	0	1.49578	0.06453	3.07573	0.66556	5.06021	1.37703	1.62852	2.04029	0.04322	0.1454	0.01581	0.01544	0	0	0	0	0.03834	0.1848	0.08563	0.04846	0.64323	0	0	0.04791	0	0.04941	0	0	0.13277	0	0	0	0	0.63699	0.91868	0.36114	0.07297	0.01619	2.71643
ENSG00000170264	1.07576	1.20127	0.51899	0.53224	2.63601	0.96016	0.73233	0.75238	0.56487	0.97232	0.7204	1.62939	0.97795	1.04981	1.52281	0.99691	1.57684	1.50436	1.10986	1.33562	0.67906	1.10277	1.17295	2.56702	1.47504	2.97601	0.95794	0.95302	0.77686	1.11037	1.20387	0.97602	0.32911	0.71824	0.80326	0.91598	0.81055	1.14014	1.62649	1.33084	0.65701	0.84365	1.16337	1.71618	3.99713	0.70182	1.45723	0.91568
ENSG00000165102	6.83518	8.82751	5.69671	4.99463	13.94617	8.05543	6.02804	7.4938	4.2296	7.12475	4.63426	10.84077	6.59357	8.28237	17.26958	10.9741	16.74215	7.5909	4.21711	2.3914	8.24379	4.72579	4.21707	2.37403	6.73828	13.92776	3.98547	5.83181	5.23363	7.09319	8.59224	8.91629	6.49406	7.57948	8.30515	6.88554	9.69887	9.13974	6.32818	6.1161	6.10338	6.02332	7.3211	12.15946	2.70358	10.1715	5.29155	8.27052
ENSG00000093009	1.33051	0.22737	0.41046	4.70635	1.55749	0.56953	0.50134	0.77752	3.05615	0.2039	6.6062	1.51314	0.11719	0.25587	1.59669	1.06293	1.93993	8.2919	8.13111	28.65531	1.40977	16.68343	17.26366	23.92934	3.36619	4.69001	2.51323	3.64769	0.63489	1.19181	0.77077	1.12571	3.86667	1.79443	1.48233	4.20474	0.53755	0.46288	3.90988	11.18814	1.49902	4.69285	1.37873	0.32692	0.55958	0.69382	3.75662	1.56145
ENSG00000147234	0.10501	0.58293	0.46063	0.90298	0.03978	0.20321	0.29128	0.14383	0.61108	0.50058	0.68645	0.06631	0.00728	0.03408	0.07278	0.02541	0.10048	0.01135	0.07001	0.06227	0.06693	0.26299	1.85395	0.08255	0.92341	0.05286	0.37728	0.97839	4.32792	1.26057	0.39452	0.8085	0.50959	2.0595	2.24489	0.6829	0.552	0.93502	0.93891	0.67236	0.47955	1.7072	0.23872	0.21589	0	1.60275	0.97605	0.57166
ENSG00000186792	1.27316	1.79303	0.92713	1.31963	2.12373	1.15335	0.94734	1.32365	1.395	1.71516	0.86022	2.12138	0.85434	0.61495	1.49234	1.51886	1.81315	1.30589	2.211	1.96655	2.44312	2.11863	1.18425	2.45172	1.25265	0.78358	1.22426	1.06541	0.54554	1.14324	0.92168	0.63129	1.44748	0.80046	1.34643	1.36265	0.65533	0.88493	1.55033	1.31167	0.89627	1.71497	0.77318	1.40364	0.28528	0.77817	2.38871	0.9896
ENSG00000141279	7.44398	6.98284	6.14945	8.39096	10.53148	6.64775	5.83501	7.91622	6.03158	6.81398	7.95724	10.50115	10.52062	12.35094	11.52952	13.23264	12.67265	7.8281	8.74806	7.38508	6.96926	9.49761	7.86232	9.08284	9.00868	12.47559	6.32269	7.56186	8.14518	8.16579	7.71028	9.75113	11.73426	8.03419	8.99996	9.19717	6.90926	8.52387	8.81504	13.02268	8.33681	9.83498	8.734	9.0605	3.99858	7.2886	9.21956	9.85507
ENSG00000228261	2.07911	0	0.34014	0.06104	1.33662	0.18878	0.26011	0	0.49473	0.24331	0.18304	0.52085	0	0.27261	0.44457	0.12196	0.48227	0.21794	0.4888	0	0.23365	0.06011	0	0.13208	0.24795	0.36247	0.31769	0.32387	0.36658	0.18713	0	0.07463	0.12079	0.1825	0.18685	0.1891	0	0.1883	0.17673	0.17444	0.13153	0.33175	0.05876	0.06095	0	0.13799	0.18372	0.12762
ENSG00000166770	1.42437	4.41316	0.51862	1.10727	2.87792	2.71299	0.78634	1.82929	0.94755	4.33344	1.57189	3.19486	3.5475	2.39363	4.12387	3.25421	3.7853	0.31511	0.24093	0.69146	2.45688	0.18962	0.78666	0.27776	2.16732	0.57172	0.66813	0.69814	0.88338	2.11529	0.46224	1.11825	1.6829	1.82305	1.78468	1.52448	0.34825	3.51461	2.40037	3.79093	0.65695	2.31982	5.0819	6.63391	1.95485	2.26717	0.46687	1.0568
ENSG00000167695	3.48786	2.00738	1.68169	2.10415	7.18013	2.69492	2.19614	2.11515	1.74714	3.87571	1.33836	6.5285	2.33707	1.40478	17.82295	6.3483	18.30268	28.62674	7.82873	5.41161	18.6089	8.18307	5.5659	8.02444	2.46044	2.19594	1.61494	1.80419	2.19108	1.69399	1.60117	1.2732	2.60742	3.21938	2.49384	1.7338	0.99531	2.18541	1.88699	5.0209	0.75561	2.07913	2.04582	4.05358	1.79653	1.82567	5.45847	1.19973
ENSG00000125207	0.03415	0.04596	0.01229	0	0.3105	0	0	0.00998	0	0.01099	0	0.06274	0.02527	0	0.06885	0.03305	0.21162	0.07876	0	0	0.03166	0	0	0	0	0	0.02296	0	0	0	0	0	0.04365	0	0	0	0	0.01134	0	0.02101	0	0	0.02123	0.01101	0.10968	0.02493	0	0
ENSG00000187959	0.15734	0.10587	0	0.07623	0.35765	0.03929	0	0.34481	0.04413	0	0.03809	0.1084	0.08731	0.10212	0.31722	0.11422	0.12904	0	0	0	0.03647	0	0	0.08246	0.0387	0.09052	0	0	0.03815	0.07789	0	0	0	0.03798	0.03889	0	0	0.03919	0	0	0	0	0.14674	0	0	0	0	0
ENSG00000134256	1.68006	0.59164	2.98386	1.12577	0.68208	0.78413	1.18302	1.76172	1.8142	0.43962	0.54741	0.69229	0.1394	0.04076	1.53531	0.48631	1.88869	1.9825	0.35023	0.26817	0.16013	0.1498	0.25513	0.04937	0.46345	0.57813	0.87092	1.46897	1.20289	1.10371	1.06181	1.30189	0.39133	1.1825	2.21965	0.97396	0.60817	2.64362	0.95428	0.65211	1.80283	0.52914	0.84932	0.37977	2.30708	1.15203	0.67152	2.19456
ENSG00000143190	2.58308	2.76243	2.92917	4.15522	3.34961	2.89247	3.54421	1.85287	3.88636	1.6982	3.09645	2.78276	2.10025	1.86558	3.18465	2.05698	3.33785	2.68593	2.56057	3.44288	2.18613	5.504	3.57198	3.23938	5.77366	8.16583	3.75169	3.95404	4.26986	4.14014	4.86145	5.29228	4.81683	4.34709	3.8888	4.28685	5.05004	6.07052	5.09802	4.90181	4.56809	4.54051	5.62938	3.56221	5.17428	5.1727	4.58762	5.3985
ENSG00000260197	1.28507	0	0	0	0	0	2.53633	0	3.41424	0	0	1.80168	0	1.19014	0.52271	0	0.02465	0.54592	0	1.5402	0.83608	0.02151	0.92992	0.02363	4.05928	3.00918	0.02274	0	2.79847	0	6.65504	5.74153	0	3.39582	3.32083	4.62397	3.74247	3.81833	3.64686	0.02081	4.14178	1.68573	0	0	0	9.15955	0.32871	0
ENSG00000225345	0	0.16575	0.09974	0.05967	1.11985	0	0	0.16195	0.10362	0.2081	0.2982	0.19799	0	0	0.27936	0.0298	0.37039	0.05326	0	0.02922	0	0.08813	0	0	0.18177	0	0	0.09497	0.05972	0	0.03305	0.29178	0.08855	0.08919	0.06088	0	0.06815	0.15338	0.08637	0.08526	0.09642	0.16214	0	0	0	0.03372	0	0
ENSG00000145604	4.0728	2.8037	4.87123	4.93268	4.84247	3.78629	3.39521	2.70503	4.12949	2.17782	5.2489	5.35267	1.59937	2.27743	5.27412	3.24458	5.19029	7.31535	7.51982	10.15156	3.10794	9.75914	6.12833	10.0813	6.62727	6.41666	4.7709	5.4917	5.02814	5.80026	7.34797	8.83212	5.10536	9.46809	7.26276	6.55097	6.62214	5.61817	6.79609	10.65507	7.65224	6.61518	6.47186	5.81963	1.32063	9.53769	5.51186	7.69467
ENSG00000197557	0.44262	1.17775	0.54309	0.5653	1.15852	0.85403	0.74754	1.29622	0.22569	0.99063	0.54555	0.68377	1.00475	0.70514	0.9532	0.86654	0.80302	2.06179	0.80972	0.47724	1.37098	1.02692	0.86756	0.80134	0.64333	0.63661	0.57826	0.49642	0.46825	0.84654	0.55069	0.5362	0.91606	0.79645	0.64639	0.59379	0.40077	0.90196	0.85593	0.80772	0.50401	0.69919	0.94755	1.12895	0.19385	0.5508	1.35912	0.42791
ENSG00000182902	0.24088	0.0853	0.08213	0.09827	0.19211	0.2026	0.1701	0.15558	0.15644	0.0612	0.24555	0.22126	0.4643	0.46079	0.40895	0.38039	0.22181	0.25217	0.18442	0.15638	0.21157	0.09676	0.28523	0.14617	0.07484	0.2334	0.07671	0.05214	0.25818	0.40165	0.1633	0.0901	0.2552	0.28154	0.23812	0.24099	0.1403	0.17682	0.13039	0.12871	0.21173	0.28037	0.21282	0.20851	0.09161	0.18048	0.22181	0.23112
ENSG00000167081	4.73781	4.71491	3.86901	3.89611	4.42435	5.31536	4.78038	5.88635	3.20078	4.49734	4.53687	4.08377	3.04874	4.06564	5.2442	3.95627	5.81946	7.93065	4.51751	3.92877	3.9619	3.92509	4.47869	5.96753	5.78441	4.35205	3.92149	5.03463	5.0578	7.69951	6.16827	6.60232	7.12401	5.45867	7.54373	6.1608	5.06691	7.85359	5.86937	5.20556	7.90985	6.28926	6.12661	7.04898	2.87704	7.70254	2.96693	7.45986
ENSG00000183578	1.76625	0.39024	22.65772	1.2771	3.40889	4.81845	13.52263	1.47891	0.82802	1.37439	1.83815	4.50399	3.65702	3.26234	6.93587	3.82731	6.77444	2.371	0.66471	1.67588	7.13671	0.42757	0.5272	0.38684	0.31125	0.24266	1.72808	1.62615	1.9429	1.51377	0.19808	0.49961	1.23823	0.63633	1.51152	0.97586	0.52513	2.10106	0.71482	0.51093	0.52282	0.33315	0.66381	3.54516	0.508	1.35682	0.43561	0.66749
ENSG00000146006	0.17751	0.17252	0.11713	0.06688	0.18929	0.19699	0.0916	0.10373	0.04425	0.08569	0.04775	0.19022	0.15322	0.11948	0.14911	0.20044	0.08627	0.16204	0.17214	0.14035	0.14628	0.13172	0.08628	0.07235	0.05822	0.13616	0.11934	0.04055	0.1817	0.14645	0.15878	0.17521	0.31195	0.10474	0.23397	0.09866	0.15279	0.32421	0.14753	0.11832	0.07205	0.17655	0.11036	0.10495	0.47507	0.11879	0.23963	0.25968
ENSG00000273189	0.0846	0.22769	0.36537	0.32786	0.47004	0.16899	0.26194	0.44492	0.33214	0.12251	0.16385	0.19427	0.04694	0.14642	0.12792	0.2047	0.09251	0.21948	0.12306	0.28094	0.07843	0.12106	0.31721	0.17734	0.04162	0.48669	0.04266	0.13046	0.28713	0.50252	0.13621	0	0.08109	0.04084	0.25089	0.33855	0.14043	0.16856	0.55369	0.27327	0.0883	0.08909	0.15779	0.28646	0	0.41688	0.12334	0.17136
ENSG00000198818	12.79946	13.83708	13.77849	19.77471	12.24589	10.88874	13.55026	20.31751	20.37516	17.19954	21.04045	12.36181	8.1231	6.21699	11.04816	7.04698	9.06281	13.43031	14.77907	14.478	12.44118	17.34738	15.03003	17.53605	18.97561	17.02247	19.84072	16.72251	23.41617	18.34669	16.85688	19.10614	19.2299	18.24769	18.20452	20.18679	15.49327	17.4008	19.3548	17.40676	14.26979	20.92256	13.0567	13.601	5.64376	17.38811	10.72839	16.96423
ENSG00000143401	19.84055	12.63208	17.51643	38.96398	14.85597	20.78261	21.04558	14.41019	31.60831	9.83528	47.13165	15.48335	14.54351	9.46512	15.81538	16.97648	18.14089	18.64346	74.28134	59.48214	16.09146	110.4414	44.38787	88.095	33.53001	24.30649	40.75799	39.03027	31.88399	30.22391	36.13342	39.73491	42.60827	38.15249	33.04682	46.45594	25.75768	28.28744	51.46037	70.73754	35.41553	46.7228	34.50397	26.16385	15.30118	24.31976	49.41212	37.42005
ENSG00000120658	1.00789	0.65209	0.39764	1.07044	0.3133	1.89721	0.4001	0.54368	0.9132	0.05614	1.87708	0.39169	0.49474	0.65417	0.48846	0.6566	0.55108	0.58668	0.18797	0.71724	2.1564	2.33002	1.35668	0.30474	0.87723	0.28993	0.76234	1.07606	0.88342	1.20894	0.83222	1.10202	3.30718	1.21644	0.97721	1.47378	0.75075	1.21653	1.92104	1.35954	0.86996	1.46967	1.80765	0.48756	1.02713	0.42451	0.62172	0.56929
ENSG00000119673	6.95743	4.19132	3.55277	6.30301	9.56613	7.72679	5.05512	14.61919	4.33908	6.69294	8.02703	15.20414	14.29969	15.10671	10.7354	22.12258	11.1238	10.16568	8.74472	8.41271	8.66264	11.09503	9.35542	11.18887	9.39072	7.48528	8.43504	4.93213	4.33559	5.9681	5.95837	6.57505	5.89878	6.91165	7.62283	7.86544	5.25346	6.7062	8.24322	9.08707	7.78661	5.73993	8.97167	13.17081	1.87553	5.91366	11.30367	6.9448
ENSG00000233343	0.17942	0.9658	0.19373	0.34768	0.90628	0.1792	0.37036	0	1.00634	0.34645	0.17376	0.32961	0.39823	0	0.36173	0.17366	0	0	0.174	0	0	0.51353	0.44851	0.18806	0.35306	0.61934	0.72377	0.18446	1.21794	0	0.38518	0	1.20391	0.17323	0	0.53851	0.99278	0.17875	0	0	0.18728	0.18895	0	0	4.32176	0.58944	0.1744	0.36343
ENSG00000239835	0.05324	0.07164	0.11497	0.05158	0.05378	0	0.16484	0	0.05972	0.1028	0.10311	0.0489	0.05908	0	0.05367	0	0.17465	0	0.10326	0	0.04936	0.15238	0	0.1116	0.31428	0.12251	0	0.05473	0.05163	0.15812	0.34287	0.06306	0.25516	0.10281	0.05263	0.10653	0	0.31823	0.09956	0	0.11114	0.11213	0.14895	0	0	0	0.25874	0.16176
ENSG00000188343	1.59514	2.72416	1.20653	1.69459	2.55219	1.70645	1.39565	1.90219	1.52598	1.94657	1.70163	2.61808	1.80621	1.96203	1.77123	1.70066	1.62922	2.37385	2.26941	1.68255	3.38569	2.05491	3.68393	1.7144	2.86005	2.54351	1.31472	1.60665	1.83742	2.45307	2.1642	2.40738	2.46824	2.18906	1.99315	2.39791	1.7832	2.42006	2.57414	2.65295	2.1975	2.46438	2.37875	3.34506	0.9362	3.28082	1.50326	2.96872
ENSG00000087077	13.79287	8.3426	10.74701	9.14483	35.08459	16.94725	10.98129	16.20829	7.14674	16.1746	10.01297	24.86625	8.1178	8.52064	34.57606	13.97282	36.21761	40.83054	19.51321	18.86755	19.68871	22.36877	10.64418	20.50532	5.76173	3.40613	5.97072	8.57878	10.79618	11.12835	6.63136	6.60625	6.60049	7.5597	8.41866	7.66163	11.58453	8.37727	7.70186	6.94896	7.12022	6.2575	6.64182	25.85866	5.63201	9.1378	11.9264	7.92984
ENSG00000187730	0.08654	0.05823	0.03504	0.03144	1.27868	0.33496	0.15632	0.00948	0.02427	0.10445	0.03143	0.32792	0.38418	0.18724	0.45802	0.21988	0.53234	0.01871	0.04197	0.03079	0.61181	0	0.22987	0.0567	0.01064	0.0249	0.06546	0.1001	0.02098	0.05355	0	0	0.34221	0.02089	0.05347	0.01082	0	0.07544	0.05058	0.06989	0.01129	0.02279	0.03027	0.14653	0	0	0.05258	0.04383
ENSG00000163026	1.35928	1.66103	2.00753	2.89136	2.00456	2.07549	1.33843	2.88974	2.12072	1.23692	3.26825	2.85595	2.41015	2.28503	2.55146	3.73518	2.76779	2.98609	4.98503	5.30719	2.24522	2.99615	3.24172	6.09201	6.4102	3.81122	2.45803	3.26075	2.71208	3.65054	3.23678	5.07082	3.59441	4.46529	4.26292	4.45496	3.35433	4.84086	4.60173	5.50835	4.41959	4.80452	6.13447	2.73598	1.16666	3.26792	6.37835	4.50985
ENSG00000240344	7.69363	6.24546	7.10459	9.73264	10.71054	8.42606	7.89813	9.90807	10.68987	5.81492	11.36597	9.49221	6.50101	5.30145	10.35464	6.74783	9.63117	5.20867	13.48231	11.80135	6.19592	14.56237	12.96786	13.12318	15.80906	14.28755	9.09028	9.22452	8.72103	12.04842	11.9559	16.02743	5.73387	13.4031	13.02962	14.81686	14.51758	11.26096	11.7452	11.95503	10.2483	11.16511	11.42652	11.23505	7.20417	16.17274	16.40005	12.99394
ENSG00000267348	0.65984	1.29159	1.36016	3.02223	0.96959	1.25818	0.92867	0.94646	3.97013	0.63705	1.10375	1.4877	0.33285	0.51911	1.26983	0.75477	0.78714	0.31126	5.64284	2.50432	0.44491	4.46392	1.8744	1.50898	4.36739	4.96953	1.39138	1.91178	4.30462	2.61308	3.86333	4.33423	2.12752	4.228	2.96499	1.92045	3.71747	2.68924	3.64568	4.92723	5.13429	4.99055	4.86708	1.10266	1.15592	3.35014	6.7052	6.31838
ENSG00000083844	2.30694	2.87218	3.18488	4.04752	4.06033	2.55807	2.98495	2.24501	2.64707	1.62994	2.87046	3.19401	2.05456	1.73494	3.43751	2.26536	3.98072	3.34724	4.18616	3.89545	2.50789	5.55048	2.53577	4.39873	5.54467	3.96789	2.60224	3.24944	4.01385	4.54897	4.7827	5.73219	4.25726	5.86264	4.37625	4.72167	4.24085	5.38503	4.3051	3.95286	5.4268	5.26304	5.54649	4.00912	3.41961	4.08095	4.74579	4.7167
ENSG00000172037	28.71741	10.76905	10.17208	15.61725	35.85758	42.81458	14.69331	17.22187	9.6251	29.0191	14.75341	48.30186	47.28065	70.53265	59.30062	59.90383	56.55449	21.7686	3.77845	7.2191	23.21537	4.16821	8.73278	5.2217	6.08166	4.47294	15.92874	15.38315	20.40254	16.42617	5.69521	11.24186	17.26366	12.03786	22.82391	8.19892	5.56158	25.00757	7.89986	10.51278	6.06823	9.00831	12.2644	68.44265	9.72222	22.2725	9.31869	10.02023
ENSG00000239636	2.45089	1.25648	2.01628	4.63626	0.64847	2.2731	3.01143	0.76728	5.69511	0.84509	4.29497	1.12564	0.25904	0.505	2.11768	0.50833	2.16961	0.35326	3.79168	2.49161	0.37871	3.34044	1.96932	2.38543	5.68403	6.24448	6.82663	3.77961	5.94187	3.75529	9.14521	6.35917	7.32779	6.47948	4.32658	4.08679	6.19956	5.58108	4.0922	3.44686	5.23837	4.17889	4.78919	1.24206	2.38955	4.85665	4.65112	4.55086
ENSG00000172460	0.36538	0.1639	0.17534	0.059	0.34862	0.32439	0.23046	0.2669	0.43265	0.29397	0.43248	0.18646	0.02253	0.08783	0.45017	0.15718	0.17758	0.07022	0.03937	0.05778	0.22584	0.1162	0.53281	0	0.03994	0	0.18424	0.18782	0.09842	0.22107	0.10895	0.09618	0.21404	0.23519	0.16054	0.18278	0.04493	0.08089	0.43654	0.20608	0.06356	0.19239	0.07572	0.15711	0.24448	0.02223	0.19731	0.08224
ENSG00000092850	0.09116	0.81785	0	0.08833	0.46047	0.15175	0.09409	0.42618	0.06817	1.23218	0.02943	0.19538	0.13489	0.21037	0.4901	0.02941	0.96363	0.10512	0.05894	0.49015	0.14086	0.11596	0.03798	0.03185	0.0299	0.13986	0.06129	0	0.02947	0	0.13047	0.03599	0	0.02934	0.03004	0.0304	0.10088	0	0	0.05609	0.15859	0.064	0.02834	0.14699	0.29278	0.1331	0.14768	0.03078
ENSG00000136052	3.7223	6.72085	3.20022	2.04634	1.96862	1.57338	2.3605	5.86086	1.78019	4.51756	2.18097	2.63671	0.97123	1.26225	1.22331	1.01645	1.26324	1.64486	1.13162	3.99687	3.85131	5.12102	2.81485	2.65404	0.83809	0.55048	2.25941	3.55095	3.29285	3.2116	2.31717	1.50655	6.17428	2.24203	2.43395	2.10137	2.98296	2.47612	2.46575	2.47695	2.56995	3.08441	2.63355	6.95417	0.50593	1.85283	3.8336	1.20545
ENSG00000256789	0.28419	1.33853	0.46028	0.27535	1.29193	0.14192	0.29331	0.49822	0.1594	0.27437	0.55043	0.52208	0	0.3689	0.71618	0.41259	0.31076	0.24577	0.4134	0.53929	0.26348	0.54226	0.1776	0.59574	0.69902	0.81749	0.2866	0.58434	0.27559	0.56271	0	0.33662	0.40862	0.68598	0.14047	0.56864	0.62899	0	0.39858	0.26228	0.88991	1.04748	0.13252	0.68736	0.68453	0.93362	0.41435	0.71956
ENSG00000196114	0	0.81088	0.32531	0.14595	0.45655	0.45138	0.62191	0.26409	0.33797	0.14544	0.14589	0.27674	0.33436	0.52145	0.30371	0.1458	0.98837	0	0.43827	0.57173	0	0.57488	0.75314	0.78947	0	0.52	0.15192	0	0.43825	0	0.1617	0	0.4332	0.2909	0	0.45214	0.33341	0	0.14085	0.13903	0.15724	0.63457	0.28098	0.14574	1.81427	0.16496	0.29285	0.15257
ENSG00000215305	9.34453	7.67019	7.69759	8.77694	10.41496	9.60101	6.8416	8.89591	11.28424	7.15884	12.1988	7.30337	5.07617	4.43766	11.77923	7.09031	10.12079	11.63516	9.47819	7.5102	10.60167	9.01757	13.2654	7.47234	10.17843	15.93297	8.95542	8.92738	7.67571	9.74682	11.39222	11.95754	9.95083	10.26457	9.73231	12.67394	13.01058	10.14619	9.15498	9.59727	8.89604	11.3462	8.46496	7.00092	6.843	16.57249	9.39556	12.93868
ENSG00000144583	0	0	0	0	0	0.0135	0	0	0.01516	0	0	0.01242	0	0.02339	0.04087	0	0.02956	0.1052	0.02622	0	0.02506	0.12895	0	0	0	0	0.01363	0	0.01311	0	0	0.01601	0.02591	0	0	0.01352	0	0	0	0.0499	0	0.0427	0.03782	0	0	0	0	0.04107
ENSG00000121318	0	0.23288	0.43598	0.11178	0.40791	0.17284	0.11907	0.05056	0.19412	0.11138	0.16759	0.63582	0.44811	0.19967	0.23259	0.61413	0	0.24942	0.16782	0.10946	0.16044	0.05503	0	0.24184	0.22701	0.59735	0.11634	0.11861	0.39156	0.28554	1.05259	0.40995	0.22117	0.22278	0.7413	0.34626	0.38301	0.3448	0.43147	0.4259	0.84294	0.36448	0.26898	0.27903	0.13894	1.01068	0.33641	0.40895
ENSG00000174628	0.85469	2.64057	0.53292	0.71147	2.40792	2.04399	0.69577	1.93102	0.41862	1.95253	0.61787	2.1341	1.20236	1.10426	1.85663	1.15348	1.40852	1.32213	0.60707	0.83381	1.71874	0.35603	1.36921	0.70659	0.55667	0.91418	0.44919	0.51979	0.87553	1.00112	0.52979	0.59888	0.77313	0.46492	0.79732	0.87919	0.49291	1.10334	0.70911	0.7666	0.71622	0.81135	0.7971	2.20118	0.63792	0.84368	0.74886	0.58522
ENSG00000277969	2.53929	1.47962	1.78076	2.10522	1.50744	1.56881	2.59382	2.22586	3.72951	1.26371	1.87605	1.44277	1.62693	1.4952	1.95279	2.20437	1.51721	0.72445	2.15795	2.45905	0.97082	1.59845	3.66468	1.53658	2.52413	3.16278	2.32325	1.69556	1.39625	2.25484	2.7257	1.8605	2.78542	2.17373	1.86329	3.90244	3.27366	2.52979	2.81487	1.83621	2.07671	3.5288	1.709	1.11439	0.75668	2.35073	3.94404	1.59081
ENSG00000248245	0.07366	0	0	0.14274	0.22324	0	0	0	0	0	0	0.81191	0.08175	0.06374	0.74251	0.07129	0.48328	0.1274	0.07143	0	0	0.07027	0	0	0.21741	0	0.07428	0.15146	0.07143	0	0	0	0	0	0.14563	0	0.08151	0.14677	0.06887	0	0	0.23271	0.13739	0.07126	0.53228	0.08066	0	0.37301
ENSG00000005194	6.02936	4.95595	5.40054	8.59682	8.0292	6.27875	5.21529	7.17699	7.80122	5.68887	12.49095	9.14138	8.30711	5.1585	10.80901	9.9473	11.21977	16.04273	9.81744	11.86434	15.99176	10.94918	11.58254	14.54258	8.78036	8.13987	7.73891	7.16729	6.79377	8.83531	6.9868	8.23744	7.88128	8.00464	8.60203	10.29941	6.3123	6.17745	9.03292	9.65914	6.38292	10.37227	8.41868	7.22535	2.97067	6.60267	10.45581	7.28628
ENSG00000258515	1.63466	1.69217	1.49349	3.53314	4.82718	3.89336	2.0765	1.54311	4.09063	1.57821	2.80081	4.04259	0.55819	2.06754	4.18294	1.82558	3.16257	0.65246	2.07308	2.3862	0.5829	4.55875	1.10017	1.84519	4.57754	5.35334	2.15579	3.36116	4.63369	3.48576	5.80388	7.29823	1.32588	7.28456	4.84794	5.15795	4.87042	3.88345	3.87988	2.20499	3.0188	2.25118	2.57995	2.31144	1.51442	8.95047	4.40003	6.24034
ENSG00000154127	2.03441	1.07716	1.41163	1.69324	1.25337	1.31912	1.51457	2.58433	1.15979	0.52807	2.10585	0.80263	0.36272	0.36366	0.88083	0.73599	1.13787	2.53812	1.42313	1.67717	3.07969	1.34276	1.66743	1.36333	8.32155	9.90074	1.54045	1.7624	1.94699	3.74436	0.66587	1.87251	1.45781	2.65341	2.64419	3.18322	0.39861	2.08661	2.65686	2.36395	1.02348	4.13041	2.50075	0.71632	0.69088	0.88384	1.94504	11.68727
ENSG00000155906	2.49436	2.45366	2.70697	3.27554	3.59439	3.65485	2.57446	2.9634	3.0822	2.22486	3.50696	3.66362	2.86657	2.04904	3.72699	2.91672	4.25069	3.2193	2.29624	3.33987	4.19082	4.17972	2.89615	4.51232	3.10197	4.09391	2.55385	3.05909	2.88549	3.20914	3.37063	3.38952	2.82798	2.99521	3.15429	3.63567	2.84448	3.30496	2.69928	3.27205	2.36575	3.33357	2.07831	3.85876	2.95841	3.99331	1.96916	3.60352
ENSG00000145911	1.70034	3.24607	1.62247	1.72409	3.55536	2.29074	1.14276	2.2617	1.28639	3.10192	1.46478	4.10444	2.9183	2.15588	4.24523	3.36803	4.22682	2.428	0.61358	1.11621	9.49525	3.09357	2.40947	11.19077	10.62129	8.64492	1.75467	1.60582	0.719	1.86938	4.15969	2.98597	6.34907	3.65574	1.00659	2.08689	7.17673	3.33872	3.39231	2.13498	1.87803	0.96821	11.68127	2.01806	0.50006	2.03523	9.04206	1.7021
ENSG00000075891	0	0	0	0.05597	0	0	0.00994	0	0	0	0.00932	0	0	0	0	0	0	0	5.03257	0.63945	0.00893	1.07469	0.13237	0.26237	0	0	0	0.0198	0	0	0.031	0.0114	0.07383	0.03718	0.00952	0.00963	0.01065	0.00959	0.19804	0.03554	0	0.04056	0.07183	0.02794	0.23191	0.01054	0.09358	0
ENSG00000263766	0.38715	1.62813	0.73155	0.844	1.07557	0.82171	0.89906	0.42421	0.97717	0.79429	0.8436	0.40007	0.69819	0.46068	0.8781	0.60892	0.68796	0.25111	0.75092	0.55102	0.58327	1.01576	1.5122	0.35507	1.19035	2.11599	0.43924	0.34827	0.84474	1.48528	1.19477	0.97449	0.92779	0.60744	0.71761	0.77468	1.49956	0.67498	0.81449	0.80395	0.80823	0.50964	0.5416	1.03005	4.42963	1.37788	0.75263	1.0783
ENSG00000249115	3.04375	3.74545	3.19699	6.72439	5.97038	4.43594	4.10717	3.8827	6.24427	2.95008	6.65236	4.21011	2.22128	1.9986	5.83805	3.32429	5.50419	4.31201	10.30268	8.86635	3.33801	12.02252	9.4296	8.61516	10.68541	16.53011	6.68863	6.42897	5.52434	6.4373	8.23791	8.92217	4.94982	8.13043	6.34576	9.1712	6.74991	9.0735	6.52247	8.11052	5.36523	7.38371	5.69942	4.10207	2.19665	12.00978	9.6124	10.15985
ENSG00000169710	7.21468	3.67113	6.28614	9.0053	35.24324	4.78265	4.5778	7.09499	6.55239	5.67655	9.33046	91.86561	2.24389	13.66474	73.09008	9.6855	37.13085	17.23033	11.21728	21.31015	35.69995	11.58643	13.54257	16.01909	4.74913	4.93362	6.50564	10.23515	7.17071	6.37393	4.94699	6.42458	10.76752	7.28209	7.11954	7.38512	3.47355	16.60075	7.12397	13.67865	5.94958	9.97057	6.24966	7.1105	1.42243	7.52112	6.08933	5.17478
ENSG00000182405	0.6545	0.62389	0.78523	1.19784	0.90916	0.85347	1.08834	0.94823	1.24408	0.41249	1.0388	1.04375	0.35309	0.4012	1.01715	0.73027	0.86482	0.93551	1.12842	1.78542	0.79222	1.69986	2.39739	2.39156	1.1001	1.90366	0.6784	1.13083	0.91679	1.58397	1.85395	2.0243	1.9606	1.53598	1.49175	1.58248	1.14683	1.76598	2.1929	0.95643	1.39482	1.91464	1.13603	0.80032	0.30655	2.04071	1.57278	1.71246
ENSG00000252835	0	0	0.4669	0	0.43684	1.29568	0	0.75808	1.94028	0	0	4.36915	0.47988	0.74842	0.43589	0	0	0.37395	0	0.82058	0	0	0	0	1.70178	0	2.18042	0.44456	0	0.85621	0.92831	0	0.4145	1.25252	0	0	0	0.43079	0.80863	0	0.45136	0	0	0	11.45732	4.26175	0.42031	1.31385
ENSG00000124215	0.49147	0.46438	0.28227	0.25329	1.33104	0.32377	0.16189	0.26581	0.49267	0.30287	0.29367	0.62433	0.39456	0.28053	0.35839	0.4352	0.43452	0.33459	0.36507	0.17859	0.26176	0.07981	0.15684	0.14248	0.51441	0.46924	0.26364	0.25801	0.50702	0.38305	0.81938	0.69362	0.32075	0.52501	0.62023	0.47078	0.84476	0.46879	0.47908	0.24127	0.75312	0.41846	0.35108	0.27315	0.10075	0.84737	0.56918	0.96375
ENSG00000277067	0.11793	0.2116	0.04245	0.09522	0.57584	0.05889	0.12172	0.06892	0.06615	0.18976	0.15228	0.14443	0.06544	0.06804	0.61421	0.13317	0.19344	0.08499	0.01906	0.1119	0.14578	0.48756	0.27024	0.20602	0.15471	0.24877	0.09911	0.18186	0.05718	0.19459	0.14769	0.27938	0.03768	0	0.1943	0.11799	0.17401	0.03916	0.23891	0.05442	0.14361	0.18629	0.31162	0.22819	0.04734	0.19372	0	0.07963
ENSG00000235974	0	0	0	0	0.2886	0	0.05897	0	0	0	0.11066	0.20992	0	0.09889	0	0.1659	0	0.04941	0.38786	0.05421	0	0.05451	0	0	0.28107	0.13148	0	0.05874	0.11081	0.11313	0.12266	0.06768	0.10954	0.05517	0.28241	0	0.18968	0.11384	0	0.10546	0.11927	0.06017	0	0.05528	0	0.25027	0.27767	0.11573
ENSG00000229759	1.22455	0.27465	0.66111	1.87858	1.34019	2.54809	1.68517	0.44725	1.37368	0.39409	1.1859	0.28121	0.2265	0	1.85162	1.67908	0.78113	0.353	1.28654	2.13016	0.09461	1.36302	0.51019	6.09676	3.71488	4.81415	1.02913	3.67195	2.6719	4.34431	6.02456	2.17574	2.64112	1.77352	3.0264	3.98172	4.29136	4.87989	4.77076	1.31854	4.26068	4.29867	5.71022	0.39491	0	5.69922	2.8765	2.48048
ENSG00000240970	3.59249	4.83455	7.31046	7.09542	9.07323	4.83025	2.99481	1.93789	6.81998	2.93484	5.6201	4.18836	6.28704	5.50043	6.6857	5.2157	10.1234	2.50936	6.164	6.42408	6.14897	5.40486	1.38163	7.38619	6.66139	9.22125	6.68863	8.23915	9.5135	10.9438	6.97086	14.40267	4.37083	8.67169	11.33729	4.42366	11.92702	8.53467	9.30199	7.65143	8.65359	12.22304	6.44314	3.47568	3.32825	9.98654	10.07287	13.57445
ENSG00000164761	2.40251	0.22889	1.51515	4.42898	1.65387	5.45756	1.57996	2.59052	1.02556	0.32843	2.05901	0.76165	0.23595	0.58878	0.68583	0.67909	1.11598	1.45256	2.24747	0.66572	17.28717	0.56797	3.90644	1.27025	2.09186	1.32105	1.58669	4.00008	7.05134	3.95731	1.57471	1.63696	4.01494	3.24348	3.63614	2.46748	0.79998	1.29208	2.30603	2.41357	1.37594	5.6424	4.10451	3.35288	0.66577	1.32712	1.17796	1.76574
ENSG00000146122	2.58422	0.34964	0.76145	0.63833	2.29666	5.43102	1.17319	0.87438	0.39034	1.12879	0.40438	4.55148	1.91024	5.42834	2.94644	3.18829	3.30281	0.89074	0.73341	0.89364	1.64745	0.44707	0.41753	0.48143	0.37888	0.41106	0.65505	0.90628	1.30026	1.40097	0.55279	0.97271	0.5915	1.00344	1.74288	0.65913	0.344	1.89509	0.75482	0.74934	0.48912	0.9772	0.98221	3.04332	0.43585	1.36671	1.70465	1.45198
ENSG00000147119	4.20132	0.63606	3.57242	1.67915	2.38745	4.98309	3.95682	2.8081	3.85874	2.38305	3.81443	5.40283	4.19632	5.74913	3.94399	3.60894	4.76654	3.74689	6.0098	4.18569	13.53565	15.70767	3.15076	7.23852	1.96348	2.47753	2.78054	2.83457	2.29175	4.08152	2.05757	1.92839	1.88779	2.99169	3.50436	2.60082	2.67343	5.15353	3.0199	2.71427	2.68605	1.74214	3.69784	5.76682	0.94875	3.01928	6.35528	2.68606
ENSG00000138175	4.01848	2.48296	3.05586	3.46931	5.84462	6.96534	3.51814	3.67324	3.24495	6.05357	4.42164	6.6212	5.72641	3.32874	8.52725	5.10016	7.57462	6.84227	3.24507	2.58149	5.42174	4.31126	3.32243	3.60561	3.03069	3.00458	3.2957	3.07039	3.77561	3.09609	2.08121	3.18562	3.40237	3.09493	4.15805	2.4717	3.89337	4.05018	2.54389	3.348	2.28496	2.45353	3.55814	6.97387	3.05075	3.15061	3.41964	2.80304
ENSG00000119917	9.33452	3.92173	2.38455	4.80888	8.51012	9.39154	4.22969	29.81568	4.44391	5.20949	4.5861	10.24734	8.81807	12.0383	9.15723	7.97704	9.53533	41.46558	6.9109	24.73464	5.19256	9.97008	10.92741	6.89658	4.72647	3.2222	4.38546	5.10266	11.81193	5.16178	4.91213	5.66324	3.31725	4.90208	18.07308	3.50783	8.9192	6.96336	3.49118	3.44604	4.89551	4.84325	4.96854	27.908	3.23559	9.6736	9.42729	6.36422
ENSG00000079482	0.66507	1.46546	0.80492	0.19119	3.16747	1.10226	0.40733	1.0955	0.21316	1.74287	0.32558	4.01455	2.18994	2.84615	4.13309	3.67131	3.89212	1.16297	0.12758	0.24965	0.61661	0.0767	0.32886	0.13023	0.10067	0.12614	0.28008	0.36066	0.68039	0.4052	0.07845	0.35494	0.46939	0.29638	0.74417	0.19742	0.10514	0.8883	0.23234	0.2833	0.19835	0.14624	0.54529	2.53844	0.65136	0.76833	0.44044	0.45893
ENSG00000119950	7.48869	11.37702	3.98663	5.13215	11.09766	8.9131	5.73629	12.44253	3.26367	11.71427	4.23263	12.21167	5.15447	8.21941	14.83495	6.22538	12.86853	7.5256	4.35245	2.55008	7.3542	1.38164	2.02206	2.40677	5.63513	3.60283	6.10499	5.48591	5.70597	7.24623	5.57369	5.43969	6.87834	7.70927	7.09357	5.22111	4.36029	7.52566	5.16006	4.15414	3.63603	5.19353	6.48524	12.53392	4.05393	5.78625	8.68668	6.35575
ENSG00000274011	1.67624	1.28901	2.06849	3.48024	0.48383	0.71753	1.48292	0.62972	0.80587	0	2.78286	1.0998	0	0.41446	0.24139	0	0.26186	0.20709	0.69669	3.40817	0	2.28463	0.59861	2.00796	0.47121	0.82661	1.20748	1.96952	2.78663	0.47416	1.28521	3.40375	2.75452	1.84968	4.4978	2.39578	0.53001	1.90854	1.79122	1.54705	0.49991	1.26091	1.78662	0.23168	1.73042	0.52447	2.09484	3.88049
ENSG00000205710	1.21692	0.71202	1.33302	0.22214	0.53451	0.51085	0.72812	0.83482	0.81116	2.46899	0.49532	0.84241	0.23487	0.42735	0.94226	0.73402	1.0993	0.94564	0.11973	0.18408	0.34338	0.42066	0.11022	0.05546	0.17352	0.10147	0.64031	0.79781	0.64991	0.3143	0.71939	0.33425	0.2874	0.3576	0.06974	0.17645	0.44891	0.38655	0.5277	0.16277	1.32546	0.26003	0.67437	0.40951	0.16993	0.23176	2.38285	0.41084
ENSG00000143633	1.99869	2.1966	2.32596	3.55032	3.32041	3.00554	2.45254	2.47226	3.82402	1.85464	4.41965	2.87627	2.21813	1.44139	3.26844	2.02049	2.75631	3.22652	4.42586	6.46896	3.45901	5.41343	5.35722	2.87474	4.44646	5.57057	3.37065	2.83111	3.13347	3.70475	4.52922	5.12951	4.38529	4.21342	3.79803	4.93249	3.41612	3.88288	3.94528	4.55015	3.54665	4.619	3.84196	3.12616	3.42355	4.73012	2.86015	5.07199
ENSG00000240436	0.18724	0	0	0.18142	0.94581	0	0	0	0	0	0	0.17199	0	0.16204	0	0.18123	0.40951	0	0.54477	0	0	0	0.23404	0.19626	0.18423	0	0.18883	0.57751	0.36316	0	0	0.22179	0.17949	0.90395	0.37021	0	0	0	0.17508	0.17281	0	0.19719	0.87314	0.18116	0	0.4101	0.182	1.70678
ENSG00000065882	10.86046	4.97028	8.77343	11.43184	5.40518	13.09402	8.81216	11.14743	10.95878	5.07568	15.19006	8.85734	20.98163	26.45665	4.01155	24.01848	5.65429	9.07572	13.21076	11.73815	10.90808	12.55834	15.40448	15.00363	13.33067	14.05086	12.32851	10.78926	6.18234	5.98232	5.05026	7.09428	13.01324	10.43475	8.66408	9.1879	7.49705	9.77895	11.57964	13.88665	4.58453	6.98015	11.45684	11.30568	4.19974	6.20163	17.64582	16.26347
ENSG00000244486	8.56333	1.33155	2.66123	3.0678	4.10743	6.98979	2.50667	2.41275	2.44191	5.81861	3.60643	3.88338	3.05469	3.68977	9.70225	5.50234	9.56094	5.92764	1.29107	3.12377	20.13172	2.00816	3.44037	1.1314	0.61951	2.58752	3.64674	2.66336	2.96581	3.47317	0.65657	2.64238	2.5695	2.39708	3.53914	1.45791	1.01536	4.6958	1.73258	2.2581	1.25815	1.72407	1.45969	12.60138	2.2967	2.3838	1.64374	1.82206
ENSG00000198131	1.82929	2.8361	2.08441	2.24613	4.02818	2.79537	2.56668	1.59611	4.42564	1.69287	4.1309	3.2677	1.80559	1.05781	3.68804	2.17035	3.97309	1.77154	7.61939	8.13459	2.57914	8.56545	6.75396	9.43673	5.63998	7.57552	3.47712	3.45802	3.50702	4.27315	4.47008	3.77443	3.59592	3.41039	4.27512	4.56277	5.37353	4.46793	4.65833	5.48505	4.51401	5.40651	5.07879	2.37334	3.85806	4.87421	5.70297	5.52401
ENSG00000262873	0.06428	0.60556	0.13882	1.1834	0.51954	0.32103	0.26539	0.28175	0.21634	0	0.31127	0.1181	0.07134	0	0.64801	0.18666	0.14059	0.05559	0.56108	0.12199	0	0.12266	0.1607	0	0.88547	0.59174	0.58347	0.26436	0.62339	0.63644	0.89704	0.45687	0.36972	0.86895	0.50839	0.06431	0.78254	0.06404	0.30053	0.23732	0.6039	0.47389	0.53957	0.31097	0	1.05594	0.3749	2.08343
ENSG00000205221	1.73349	0.74127	0.55978	1.0517	13.10981	5.48551	2.99308	0.53964	2.07181	5.05219	1.69447	11.80099	5.05224	12.09942	6.64685	6.72699	4.69475	0.75658	0.2671	0.52265	0.48065	0.15457	0.2025	0.3566	1.24331	0.35419	1.79723	0.78283	1.901	4.10614	0.57388	1.99576	6.05661	2.48716	4.00393	2.85273	0.71715	9.53889	1.99955	1.92884	0.55805	1.82557	1.40516	30.51744	0.58536	9.66903	1.7637	4.18414
ENSG00000268362	1.7557	2.73188	1.62914	3.05666	8.00927	1.39739	1.47231	0.86568	3.41586	1.16536	2.36446	17.76502	1.88756	0.64099	5.39247	1.69932	3.53981	1.42345	2.82005	1.30146	0.81388	2.43406	2.53734	1.69648	3.2119	5.36608	1.88127	1.97424	3.05933	3.85668	4.24031	3.34691	0.99926	3.23145	3.87806	2.7446	3.52162	3.66224	2.41112	2.81036	8.6763	2.97567	3.35155	1.72515	2.57708	4.14569	4.47969	3.862
ENSG00000272563	0.01746	0.09397	0	0.03383	0.10582	0.03487	0.07207	0	0.235	0	0	0.04811	0.01937	0.04532	0.21117	0	0.11454	0.03019	0	0.03313	0.01619	0	0	0.0366	0.01718	0	0.07042	0.01795	0.01693	0	0.03748	0	0.01673	0.03371	0.03452	0.01747	0.03864	0.08696	0	0	0	0.01838	0	0.01689	0.21025	0	0.03394	0.01768
ENSG00000171136	0.608	0	0	0.08416	0	0	0	0.22841	0.38974	0	0	0	0	0	0.17511	0	0	0	0	0.08241	0	0.08287	0	0.09104	0	0.59965	0.17519	0.0893	0.16846	0.17199	0.2797	0.30865	0.08326	0	0.17173	0.2607	0.28836	0.17306	0	0.08016	0.09066	0.09147	0.081	0	0.20922	0.28535	0	0
ENSG00000231789	1.08817	1.46438	1.24407	2.79086	1.81063	0.7672	0.99098	0.84163	4.88274	2.22478	3.5334	0.88195	0.07104	0.33236	0.70978	0.12391	1.60991	0.60892	1.98645	2.73307	0.23738	0.85497	2.5602	2.81789	3.33786	5.45026	3.67955	2.56651	2.04842	2.72502	4.25995	3.10862	1.22717	4.51167	3.22719	3.97052	7.01288	2.55081	3.05237	2.18583	3.07345	2.49417	2.14909	1.61014	1.85021	3.99549	6.96841	4.47325
ENSG00000134198	1.67448	0.90137	0.8945	0.44403	2.9203	6.42583	1.45538	2.13217	0.61295	1.31035	0.83642	3.88576	3.65796	3.127	1.70574	1.55247	2.23586	0.85362	0.66666	0.70242	1.84661	0.97536	2.86404	1.44105	0.31216	0.77069	0.94212	0.76109	0.92302	1.22155	0.32164	0.50108	0.69274	0.44249	1.21973	0.70539	0.19506	0.80777	0.44498	0.81339	0.25758	0.68681	0.41096	7.38396	2.46251	1.10022	0.46258	0.57126
ENSG00000271367	0.5484	0	0.11843	0.10627	0.44322	0.32865	0.22641	0.19229	0.12304	0.31768	0.31866	0.40299	0.36517	0	0.33169	0.31848	0.23988	0	0.21274	0	0.40675	0.10464	0.95964	0	0	0	0.11061	0.22552	0	0.10859	0.11773	0.12992	0	0.1059	0.21686	0.43894	0.12138	0.76489	0.30766	0.30368	0.11449	0	0	0.7428	1.32098	0.12011	0	0.33326
ENSG00000125398	1.71074	33.19705	1.08852	1.12476	39.79645	2.16638	1.65533	29.17498	0.97667	31.61773	1.15381	18.11342	1.746	2.89486	24.14329	8.55994	19.22522	4.61014	0.17776	0.30435	4.12096	0.10201	0.07637	0.64041	1.15719	0.47454	1.18613	1.06784	4.13267	3.53866	2.90206	2.78629	6.94021	3.55428	1.4043	2.12418	0.72686	4.79347	2.4565	1.42383	1.00445	4.03755	5.66964	9.63516	0.4783	3.2952	0.77204	0.94368
ENSG00000168852	0.37703	1.69128	0.30533	0.5784	1.58706	0.53349	0.58371	0.96394	0.81065	0.54602	0.57813	1.15442	0.45329	0.40785	0.98184	0.63862	1.13381	0.24455	1.036	0.80492	0.26217	1.67866	0.8247	0.49399	0.711	2.71142	0.50698	0.61374	1.43204	1.36869	1.92237	0.81876	0.63248	1.18312	0.77651	1.25738	1.46036	0.65734	1.26324	0.89893	1.47582	1.09191	0.58605	0.85114	1.05954	2.5117	0.7635	1.81384
ENSG00000238391	0.5319	3.57901	0	0	1.61206	0	0.54899	0	0	0.51354	0	0.97717	1.1806	0.46031	2.68094	0.51482	0.58165	0	0	0	0	0	0	0	0	0	0	0	0	0	0	0	0	0	0	0	0	0	0	0	0	0	0	0	0	0	0	0
ENSG00000100156	0.73665	2.12954	0.29459	0.29078	2.70115	0.70852	0.42239	1.60235	0.18364	2.13364	0.58129	3.53365	1.15059	2.21943	3.16285	2.71994	2.86416	0.4719	0.52919	0.10355	0.32884	0.39045	0.34102	0.17158	0.93953	0.43951	0.49527	0.4488	0.47624	1.16151	0.23429	0.7433	0.86306	0.44783	0.7552	0.32756	0.24155	0.89698	0.43368	0.42807	0.76892	0.54592	0.33079	1.55738	0.13144	0.92621	0.92819	0.63556
ENSG00000260403	0	0.14924	0	0	0	0	0	0	0	0	0	0.20373	1.10763	0.86372	0	0.322	0	0	0	0	0	0	0	0	0	0	0	0	0	0	0	0	0	0	0	0	0	0	0	0	0	0	0	0	0	0	0	0
ENSG00000112619	0.5857	0.32615	0.19627	0.17612	0.5713	0.74638	0.31268	0.42489	0.38516	0.89697	0.25427	0.81628	8.62938	6.72908	0.81437	8.60116	2.20855	0.41919	0.07835	0.2108	0.76772	0.09634	0.32817	0.04234	0.09936	0.18591	0.32589	0.16611	0.29378	0.49989	0.13008	0.19138	0.42592	0.44851	0.45921	0.3031	0.29056	0.50303	0.2455	0.31688	0.08433	0.31904	0.24487	0.82068	1.26487	0.33176	0.11779	0.42956
ENSG00000267136	0.08867	0.10228	0.19148	0.20864	0.05119	0.05061	0.14381	0.04441	0.19894	0.03669	0.0736	0.06981	0.12652	0.03289	0.08938	0.07356	0.15237	0.03286	0.11056	0.03606	0.02349	0.07251	0.12666	0	0.39882	0.24778	0.1022	0.1693	0.31938	0.15049	0.20395	0.3451	0.19428	0.36691	0.48837	0.29148	0.11215	0.26501	0.2961	0.28058	0.40988	0.2001	0.15358	0.02451	0.21358	0.36066	0.30781	0.34639
ENSG00000094804	1.56133	0.7741	1.05207	3.07104	0.87761	0.72696	0.87237	0.73061	2.88399	0.47603	4.41109	1.04597	0.10422	0.25398	0.92304	0.67038	1.11684	5.73603	5.681	12.59786	1.28429	7.90724	8.49569	10.36053	1.21277	1.4048	1.78769	3.63279	0.73997	1.25522	0.85687	0.69526	2.31812	1.38283	0.84718	2.07886	0.70154	0.40934	2.82095	6.72825	1.23762	3.44924	0.88681	0.49973	0.6221	0.33424	2.68151	0.83228
ENSG00000168615	17.13689	2.97193	8.82469	4.61642	10.83893	10.32538	6.71235	14.12235	2.31154	6.06907	8.13382	7.81072	5.52892	9.86424	7.7829	9.03805	8.1766	30.49753	3.66789	4.21559	21.47424	4.05632	6.04224	6.9443	1.86487	1.00042	4.09483	5.4884	6.43323	4.28677	1.0826	3.2235	9.21781	5.11247	5.6814	2.6618	0.94294	6.176	2.9998	7.50284	2.72263	4.1112	4.52465	16.04973	1.57072	3.74185	6.60878	2.16625
ENSG00000270959	0.4215	1.1628	0.75093	1.14348	1.32002	0.58939	1.02232	0.88673	0.52011	0.87492	0.81638	0.6969	0.56132	0.71128	0.7648	0.79552	0.85269	0.69258	0.94016	0.79986	0.99649	4.42347	1.00098	0.6406	1.1197	1.47921	0.68012	0.80167	0.53137	0.91806	0.65603	0.77386	1.53533	1.11916	0.68752	0.90665	0.32652	0.77685	1.41878	3.15098	0.68194	0.82119	1.90651	1.3661	0.25382	1.22317	1.12666	0.68303
ENSG00000228525	0	0	0.32613	0	0.61026	0	0	0.52951	0	0.58321	0	0.55488	2.34637	0.52276	0.9134	0.87701	1.65142	0.52241	0	0.28658	0	0	0	0	0	0	0	0.31052	0	0	0	0.71553	0	0.29163	0.29858	0.30218	0	0	0.84723	0.27876	0	0.31808	0.28169	0	0	0	0.29358	0.61181
ENSG00000224609	0.04552	0	0	0.0441	0.02299	0.15912	0.02349	0	0.07659	0.10986	0.06612	0	0.20206	0.27573	0.09177	0.22028	0.04977	0	0	0.02159	0	0.04343	0	0	0.02239	0	0	0.0234	0.06621	0	0	0.05392	0.04363	0	0.08999	0	0.10074	0	0.04256	0	0	0	0	0.61652	0.10964	0.2243	0	0.02305
ENSG00000275805	0	0.14461	0	0	0.10856	0.07155	0	0.12559	0	0	0	0.13161	0	0.062	0.07222	0	0.03917	0	0	0	0.06642	0	0	0	0	0	0	0	0	0.03546	0	0	0	0	0	0	0	0	0.03349	0.03306	0	0	0	0.20793	0.25884	0.03923	0	0
ENSG00000089154	11.23781	7.24737	11.97277	15.57543	15.93812	9.96199	8.89341	11.01316	16.51049	9.77982	14.84447	13.16488	7.46222	10.06462	15.99771	13.84777	16.06058	16.20662	16.21783	21.72743	17.32243	31.07187	20.33396	28.59598	14.39523	16.07557	13.21692	16.43094	15.29322	13.43128	12.73778	15.41305	11.37509	15.90004	16.74103	14.73144	12.34688	17.83881	16.49195	20.54806	16.1363	19.95188	18.87092	8.95092	3.52424	13.35634	22.8571	16.31912
ENSG00000226321	0.04022	0.02706	0.14113	0.57476	0.0711	0.14059	0.06226	0.06169	0.32709	0.02912	0.39922	0.12006	0.02232	0.14792	0.18244	0.1557	0.07696	0.0087	0.14626	0.18126	0.0839	0.67148	0.1508	0.07377	0.2572	0.27766	0.04056	0.1964	0.38026	0.3484	0.23744	0.14291	0.34696	0.46598	0.46716	0.37219	0.20028	0.0601	0.37604	0.79804	0.30435	0.81531	0.31882	0.06809	0.07266	0	0.215	0.36659
ENSG00000255545	0.02912	0	0.03145	0.02822	0	0	0.03006	0	0.03267	0	0.04231	0.04682	0	0.0252	0	0.00705	0.01592	0	0.03531	0.02073	0.0135	0.04168	0.0091	0	0.02866	0.00838	0.01469	0.03743	0.00706	0.01442	0.01563	0.06037	0.00698	0.03515	0.09357	0.01457	0.04029	0.05803	0.04766	0.07392	0.038	0.03834	0.03395	0.02113	0.08769	0.03189	0.03539	0.02212
ENSG00000247121	0.68732	0.28705	0.53741	1.05633	0.74225	0.47345	0.66047	0.49861	0.77103	0.57206	0.59677	0.67489	0.60497	0.73838	0.97956	0.84877	0.93303	0.47142	1.97671	0.89953	0.3296	1.46979	1.06646	0.74527	1.11931	1.58172	0.86048	0.75536	0.78145	0.9386	1.11939	0.98258	1.45402	1.00689	0.9372	1.37531	1.57372	1.44034	1.41828	1.57494	0.89061	1.04831	1.23782	1.12358	0.91343	1.71299	1.56654	1.53628
ENSG00000162944	2.08122	0.67326	0.70225	0.95008	2.28449	3.05812	1.55941	0.71044	0.99897	0.85011	0.62016	2.76648	1.22148	2.19074	2.39048	1.47205	2.14456	0.89993	2.43562	1.00636	1.03899	0.58232	1.66335	0.58731	0.52177	0.42599	0.92836	1.20357	1.11586	1.83266	0.38665	0.87705	1.784	1.16898	1.10785	0.99106	0.39863	2.10334	0.71103	0.72954	0.45955	0.97997	1.15713	3.18489	1.15688	1.75316	0.79751	1.27689
ENSG00000215452	0	0.14858	0	0	0.04461	0	0.02279	0.09678	0	0.14923	0	0.08113	0	0	0.02226	0.06412	0.09659	0	0	0	0	0	0	0	0	0	0	0.0681	0	0.02186	0.0474	0.02616	0	0.02132	0	0	0	0	0	0	0	0	0.04119	0.04273	0	0.02418	0	0
ENSG00000246740	0.02405	0	0	0.04661	1.57937	0.04805	0	0	0	0	0	1.19302	0	0.04163	2.76397	0.93117	3.52435	0.416	0	0	0.0892	0	0.06012	0.02521	0	0.08302	0	0	0	0	0	0	0.04611	0.02322	0	0	0	0	0	0.0222	0.05021	0	0.02243	0.06981	0	0.05268	0.09351	0.02436
ENSG00000255966	0	0	0	0	0.38189	0	0.13005	0.33136	0	0.12166	0.12203	0.34723	0.6992	0.98141	0	0.85372	0.13779	0.21794	1.58862	0.23912	0.35047	0.60109	0.47249	1.18868	0.24795	0.14499	0.25415	0	0.12219	0.2495	0.54103	0.44777	0.36236	0.36499	0.24913	0.25213	0	0	0.47127	0.58148	0.26305	0.5308	0.11752	0.12191	0	0	0.6124	0.51048
ENSG00000095370	10.2433	5.85071	10.78167	17.21204	9.01885	20.23009	13.23529	8.49269	15.18108	3.42524	10.69461	6.12656	7.12998	5.78315	5.43599	5.50659	5.33261	4.92016	14.80083	14.05249	11.29092	30.3276	11.35193	13.23823	32.79879	28.84237	9.7058	15.86289	20.59246	18.68612	23.5415	18.4291	14.81505	21.89808	24.26982	23.02626	20.67295	21.28394	19.01061	14.78801	18.86601	16.49359	24.03919	11.6077	24.89115	24.72325	16.13865	25.74029
ENSG00000197601	11.25019	8.90702	10.55549	9.26993	16.91052	11.14866	10.90851	15.87403	8.8899	5.65521	8.94734	10.9596	8.83932	9.52092	8.61867	11.2612	9.52469	12.63283	13.44377	14.90948	15.66778	13.69963	10.31592	18.25074	11.62869	11.59878	10.95786	10.88247	11.64029	12.30439	10.34724	11.85476	12.41256	11.84502	12.89602	13.16362	9.86967	12.94041	11.47067	13.25255	12.58786	11.7634	11.44124	16.31108	2.37406	11.40734	14.08188	12.16529
ENSG00000139291	3.98354	2.30639	8.12238	7.20769	5.71832	5.57953	6.14808	5.25402	11.30675	3.25568	8.57691	5.19935	6.04531	4.95456	7.85381	7.46019	6.72664	9.21341	4.76167	4.39504	3.81349	6.61121	3.64745	5.31149	8.3127	7.28049	13.3321	7.92422	7.69912	7.67683	5.98637	8.71283	9.34209	9.11472	7.87604	7.75775	5.19785	10.19849	7.23283	5.48915	6.15975	8.00004	10.27278	7.17923	7.76557	5.22464	7.34786	9.41087
ENSG00000075624	1389.37095	461.24838	1577.32755	1945.00492	485.12823	1302.62803	1719.97997	949.97113	1097.36364	456.75131	1773.17351	472.94981	263.61253	279.40822	590.55091	380.54351	594.20961	1162.14893	1603.06595	1784.5279	1734.61698	2028.11956	1590.83828	2653.98029	1582.32602	1574.52982	1118.2992	1593.57022	1177.89585	1445.44856	1111.46593	1280.62001	3037.41071	1520.5838	1461.51561	2138.78728	1080.34285	1429.40302	1857.52283	2332.87182	1315.54861	1456.66099	1430.90061	1153.56468	479.2226	1149.54635	1223.14048	997.71891
ENSG00000257398	0.13897	0	0.52519	0.06732	0.14039	0.0694	0.14343	0.06091	0.07795	0.13417	0.47105	0.06383	0.15423	0.12027	0.28018	0.40353	0.15197	0.12018	0	0	0.06442	0	0.08685	0.29133	0.13673	0	0.21023	0	0	0.06879	0.07459	0.08231	0.26643	0.33545	0	0	0.53828	0.20768	0	0.19239	0.14506	0.21953	0.0648	0.06723	0	0.07609	0.13508	0
ENSG00000101670	0.74261	0.16039	0.54445	0.63512	0.76874	2.23888	0.6671	0.61076	0.15941	0.02655	0.46169	0.65686	0.02035	0.08331	0.28187	0.27508	0.48122	1.04261	0.26673	1.10911	5.01066	0.50732	0.56723	0.92251	0.18041	0.05802	0.63334	0.82944	0.86684	0.54914	0.12793	0.57012	1.88946	0.25228	0.92445	0.50448	0.09639	0.18267	0.42861	0.52038	0.14354	0.66619	0.36766	0.12861	0.12146	0.26605	0.2718	0.11142
ENSG00000206859	0.56173	0.75594	0.60653	3.26557	2.26994	1.12211	0.57977	0.4924	0.63014	0	0	1.54795	0	0	0	2.71846	1.22853	0.48579	0	0	2.08318	0	0	1.17757	0	0.64635	1.133	4.04258	1.08948	1.11228	0.60297	0	0.53846	0	1.11062	0.562	1.24329	1.11926	1.57569	0	0.58634	2.36628	0	0	0	3.07572	1.09201	1.70678
ENSG00000168026	1.02563	1.73846	1.3695	3.68668	1.65307	2.02535	1.59998	0.85786	4.60214	0.85416	1.97136	1.10751	0.43444	0.65044	1.27855	0.51529	1.10443	0.2099	3.13583	0.92116	0.5444	2.21848	1.8691	2.67526	10.1296	13.92736	2.94512	2.80112	4.97303	4.02294	7.39553	8.1424	1.76366	5.51837	7.00451	4.59016	10.29323	4.07158	10.461	4.22712	9.7577	8.45126	11.06941	2.06031	6.78916	9.64542	4.84763	9.91986
ENSG00000251805	0	1.89576	0.50702	0.90994	0.94876	0.93802	0.9693	0	2.10703	1.36007	1.36425	0	0	0	0.94671	0	0.51349	1.21827	0.91078	0.8911	0	0.448	1.76076	0.49219	1.38602	3.24184	0.47356	0.96553	1.3661	4.64898	2.52022	2.22484	3.15085	1.36016	3.24944	1.40939	3.6376	0.46782	0.87812	4.33382	1.47043	1.97806	1.75173	0.4543	0	2.05689	1.36928	0.95117
ENSG00000152784	2.26639	0.89912	2.95638	2.55131	0.84702	2.44686	2.40678	2.25077	4.33529	0.88537	3.36207	2.99637	1.00318	3.43516	2.13937	1.24262	2.04858	1.4615	1.37213	1.42948	0.4251	2.0373	3.30764	1.34568	5.46513	16.15929	4.7034	2.92267	2.52814	3.9948	4.14836	4.3915	3.05156	4.57894	4.19606	6.21264	2.50813	7.49157	4.25049	3.42171	3.13146	6.77403	5.86455	4.32202	1.60936	2.71143	3.15798	5.47982
ENSG00000274759	0.94654	1.91069	1.53305	2.75131	1.91247	1.89081	0.97694	0.41485	2.12362	0	0.45833	3.04308	0.52523	0.40957	3.33956	2.29036	4.65779	0.40929	2.29488	0.44906	0	2.70918	1.18309	0.49606	2.79387	2.17825	0.95458	0	1.37686	3.27991	2.54006	6.1665	2.26833	6.85437	1.87144	0.4735	0.52375	2.82899	0.88503	1.74718	2.47002	0.99682	2.64828	0.91576	1.13999	2.59135	2.3001	4.79332
ENSG00000260172	0	0	0	0.67892	0	0	0.08036	0.06825	0.61137	0	0.2262	0	0	0	0	0	0	0	0	0	0	0	0.29194	0	0.1532	0.53751	0.07852	0.16009	0.0755	0.38541	0.33429	0.27666	0.14926	0.37587	0.15393	0.07789	0.17232	0.46539	0	0	0	0.32797	0	0.15065	0	0.59682	0.07568	0.47312
ENSG00000164122	0.05916	5.67235	0.01597	1.00308	0.07471	0.04432	3.06819	1.20567	0.03318	4.42648	0	4.945	34.3368	28.54164	0.20872	17.34946	2.76556	0.69067	0	0	0.02742	0	0	0.09301	0	0	0.04475	0.92751	0	2.416	0	0	0.1843	0.01428	0.01462	0	0.01637	0.05894	0.01383	0.1638	0	0	0.59311	1.27348	0.64125	0.0162	0.0575	1.75256
ENSG00000266313	0.26478	0.35632	0.2859	0.38482	0.13375	0.39669	0.27328	0.11605	0	0.12782	0.51285	1.21608	0.73463	0.22914	0.40037	1.02511	1.15818	0	0	0.25123	0.12274	0	0	0	0.78154	0	0	0.27222	0.25677	0.26215	0.28422	0.78409	0.12691	0.51131	0.39263	0.13245	0.29302	0	0.49515	0.12219	0.13819	0.27885	0.12347	0.38426	0.63779	0.43494	0.38605	0.53634
ENSG00000230552	0.11362	0.01529	0.02454	0.08807	0.264	0.05674	0.05863	0	0.06373	0.02194	0.12104	0.09393	0.23958	0.03933	0.44669	0.20895	0.55911	0	0.04408	0.02156	0.14748	0.02168	0.15622	0.32155	0.34655	0.30069	0.16042	0.03504	0.01102	0.03375	0	0.02692	0	0.05485	0.01123	0.01137	0.01257	0	0.05312	0.01049	0.04744	0.01197	0.37088	0.20886	0.02737	0.02488	0.12148	0
ENSG00000182871	38.89035	3.54853	6.88196	9.44755	41.68191	43.07596	14.3209	14.57295	9.82307	11.24518	11.78502	24.85591	8.09055	12.43476	27.0075	16.07748	27.43167	33.48647	5.59994	7.73335	73.52432	8.8253	13.74739	9.00843	5.26509	5.80857	10.70108	12.73565	15.1375	10.48439	3.86727	4.55147	11.82722	8.06685	17.64777	9.60031	3.91684	17.34247	7.71961	10.33975	4.15068	6.4523	7.70638	21.50046	7.01392	9.74373	7.70974	4.92
ENSG00000279933	0.22975	0.05153	0.22051	0.42048	0	0.06374	0.22395	0.13426	0.35796	0	0.2843	0.02345	0	0.01105	0.0386	0.02471	0.08375	0.02208	0.1733	0.15744	0	0.38968	0.07977	0.13379	0.52745	0.60215	0.25745	0.31494	0.24756	0.16428	0.50693	0.92225	0.2447	0.33275	0.51734	0.39587	0.70627	0.3179	0.46545	0.35341	0.75942	0.33605	0.15475	0.09879	0.06149	0.61501	0.49626	0.81443
ENSG00000136732	18.44781	6.74755	9.48288	27.75833	4.07779	18.14222	14.84163	13.18541	26.49591	8.85974	19.66739	9.84861	22.04802	18.54361	9.56839	14.68112	9.08654	4.86798	15.79579	33.82608	26.22525	20.09757	26.30985	28.80609	21.92034	16.79999	21.76887	21.17065	20.1833	25.14839	21.56227	18.56449	34.5058	24.9977	21.51031	29.04171	23.81806	22.35303	25.29863	14.47941	20.09543	13.51639	13.96972	26.49738	10.78625	22.30848	15.01947	16.7199
ENSG00000238755	0.02134	0.08617	0.16133	0.33089	0.02156	0.12791	0.08812	0.1871	0.35915	0	0.47542	0.05882	0.11844	0.01847	0.1291	0.04132	0.07002	0.42455	0.26909	0.16202	0.01979	0.06109	0.08003	0.02237	0.084	0.24559	0.06458	0.21944	0.26908	0.4015	0.11456	0.40452	0.06138	0.28852	0.2532	0.2349	0.07086	0.21264	0.09979	0.37428	0.15596	0.11239	0.19906	0.0826	0.35989	0.04675	0.35269	0.17294
ENSG00000226979	1.45332	0.93133	1.98022	16.62927	0.2447	2.38473	2.17856	5.39906	7.18111	0.16704	6.5681	0.12714	0	0.14973	0.62787	0.16746	0.71894	0.74812	6.04041	12.87035	0.22457	11.19154	13.88338	18.89634	8.44325	3.42412	3.17561	8.28896	5.53675	8.59887	7.98577	7.29575	22.48894	8.15211	6.60204	10.38587	4.02083	2.99919	8.89745	7.72852	6.03186	26.85696	8.26147	1.67389	3.75075	9.20803	7.4668	5.8527
ENSG00000113648	11.75662	5.05022	6.55945	7.63998	8.09954	5.65794	6.79835	10.51052	7.2977	3.29261	9.8294	6.52682	5.01879	3.81971	8.93972	6.36875	8.66345	10.66858	12.48977	13.08186	9.03921	12.86607	16.33873	11.94617	6.60411	8.36699	6.85474	7.31556	6.3777	7.90741	4.83609	5.63778	8.9754	6.53329	8.14028	9.83243	4.15679	6.64324	9.19859	13.61323	5.53784	8.07557	6.39594	5.37231	3.43778	5.54628	8.01046	6.7845
ENSG00000215386	0.50295	0.93332	0.19436	0.13337	1.3692	0.9148	0.40435	0.32485	0.11284	0.68493	0.11792	1.4346	1.50999	1.42946	1.04068	1.37841	1.22155	0.37544	0.07701	0.08037	0.15216	0.0202	0.04632	0.06104	0.07813	0.08528	0.18687	0.16873	0.33371	0.72857	0.08524	0.30101	0.11672	0.19425	0.31926	0.06886	0.07617	0.79644	0.099	0.06352	0.07184	0.51852	0.15306	2.08468	0.30606	0.55657	0.06175	0.34853
ENSG00000241973	7.37681	4.43889	8.6422	11.61962	7.47366	7.00483	6.21061	8.58168	9.73514	5.31613	9.99647	7.7876	3.74834	5.937	7.65399	7.54282	8.96559	7.3137	7.61393	7.46936	5.7938	9.83303	8.37074	9.45523	10.79881	12.44104	7.07812	10.28179	10.67938	10.54817	10.84814	12.077	8.31376	11.68101	12.45978	10.80169	8.70593	13.07635	9.90771	14.33629	10.59301	10.44884	11.64155	5.8523	1.39613	11.58651	14.31501	15.4069
ENSG00000117475	4.54722	5.80175	5.89527	3.58258	8.07492	5.81473	5.19668	6.96508	3.83015	3.96486	3.97705	7.47216	4.50514	5.02448	7.37539	6.42667	7.05442	10.12378	6.62248	5.79258	9.56953	7.97115	4.42496	5.67329	6.6258	4.34509	4.04634	5.9529	6.04231	5.54567	6.08019	5.59123	4.81134	5.71221	6.20626	6.51716	5.13671	6.48965	7.26769	5.77964	6.48736	5.94868	6.06043	8.22028	3.56262	5.30698	8.91634	5.29072
ENSG00000240583	35.10073	72.52632	43.41714	17.08933	116.42137	158.04349	72.67264	42.33313	30.13017	80.39696	22.40209	123.84114	112.62975	86.38864	92.95634	80.54753	81.01488	32.77668	14.16947	16.03815	29.33066	7.04491	15.50634	9.37204	5.25087	7.30854	35.01066	27.55979	43.20189	20.8231	7.70079	19.06824	22.39204	13.48205	41.20364	12.70958	11.61853	63.50629	16.52446	17.10212	6.00902	9.02939	17.62439	159.43658	65.45607	37.67186	19.06603	21.37275
ENSG00000181234	0.03645	0.39241	0.14431	0.25898	0.4787	0.54609	0.15048	0.50056	0.25896	1.17303	0.70598	2.93517	1.48321	3.77468	2.19233	1.99914	2.12578	0.11558	0.11783	0.03458	1.22782	0.06955	0	0.5094	0.03586	0.22368	0.73518	0.31228	0.7305	1.22695	0.14346	1.0218	2.59718	0.64521	1.53741	0.47407	0.22858	2.71138	0.64754	0.49339	0.26632	0.30708	0.97448	5.63053	0.43899	2.92712	0.87392	0.4553
ENSG00000250548	0.39697	0.01571	0.08825	0.05656	0.17693	0.1516	0.1446	0.05117	0.07858	0.01127	0.11307	0.02145	0.02591	0	0.01177	0	0.02553	0.08078	0.02265	0.14402	0.20567	0.04456	0.05837	0.01224	0	0	0.02355	0.04801	0.04529	0.09247	0	0.06915	0.01119	0.04509	0.06925	0.05841	0	0.0349	0.04367	0.05388	0.02437	0.02459	0.04356	0.03389	0.25311	0.01279	0.05674	0.05913
ENSG00000166592	4.0797	0.75727	3.11394	25.11404	5.93352	20.51453	10.20009	1.66475	4.22145	11.00154	6.91413	12.34072	15.06597	22.43123	6.13337	7.25061	6.69188	5.3835	1.15966	4.33816	10.30375	0.50331	1.23085	1.06904	2.31841	3.80397	24.11861	8.17166	44.16709	9.95844	6.49328	11.41453	6.94487	6.35008	9.03965	4.71503	3.38613	9.10994	2.49922	2.17477	1.7254	16.07448	3.14881	52.40041	16.43482	6.43183	2.66645	3.49079
ENSG00000261438	0.49106	0.66083	0.63626	2.8547	1.33943	1.17712	0.60819	0.86089	1.04663	0.33187	1.75956	0.45106	0.65396	0.21248	0.89102	0.80799	0.91287	0.84934	0.66672	1.3512	0.91054	1.07755	1.96408	1.28676	1.11123	0.73454	1.18854	1.51455	2.33338	1.65297	1.26505	2.90829	1.60043	0.99568	3.10684	2.25994	1.14121	1.22305	1.65293	1.22367	2.81913	3.61998	1.19072	0.80765	0.47313	2.09722	0.47731	1.74071
ENSG00000162390	0.46765	2.58357	0.15946	0.3756	2.03895	0.34417	0.16512	0.63646	0.18637	1.62778	0.32775	1.06826	1.43405	0.7668	1.315	1.0482	1.49378	0.62261	0.05371	0.08758	0.16544	0.08219	0.45377	0.18059	0.12108	0.1416	0.09929	0.22141	0.17305	0.62748	0.11889	0.19679	0.28902	0.26141	0.2494	0.24009	0.04767	0.25747	0.16685	0.22716	0.14773	0.32401	0.16642	1.3097	0.51876	0.16846	0.15551	0.1932
ENSG00000200874	0	1.58599	0.63626	1.14188	0.5953	0	3.64914	0	1.32206	0.56892	2.28267	0	1.30792	0	2.37605	0	0.64438	0.5096	1.14294	0	0.54632	0.5622	0.73653	2.47058	0.57977	2.71213	0.59427	1.21164	1.71432	2.33361	1.26505	1.39598	0.56486	0	0	2.3582	1.95636	0.58706	1.10195	2.17541	0	1.24114	0	0	9.93581	3.22649	0.57277	0.59681
ENSG00000238086	0.21627	0.04477	0.16166	0.27401	0.13445	0.16616	0.27472	0.07291	0.18662	0.08031	0.06444	0.16809	0.1477	0.08638	0.15093	0.08051	0.20011	0.07193	0.40334	0.28412	0.03085	0.15872	0.14555	0.22668	0.14731	0.21056	0.16777	0.18813	0.16133	0.08235	0.19643	0.07882	0.11163	0.19275	0.29602	0.29959	0.29456	0.3149	0.10888	0.03071	0.15628	0.24527	0.17066	0.11266	0.08014	0.20039	0.1617	0.15164
ENSG00000254246	1.96708	0.29413	0.70799	0.21177	0.66241	0.2183	0.45117	0.38317	1.71627	0	1.05833	0.20076	0.48512	0.94573	0.66097	0.42309	0.23901	0.18902	0.84785	1.45167	0.20264	3.96197	3.00504	0.68727	0.21504	0.25149	0	0.2247	0	1.08194	0.70383	0.51778	2.30462	0.63309	1.2964	0.21867	0.24188	0	0.20436	0.40344	0	0.46035	0	0	3.68528	0.71804	0.42489	0.22136
ENSG00000271252	0	0	0	0	4.23142	0	0.4323	0	0	0	0	3.07792	0	0	1.90001	0.4054	2.06111	0.18111	0	0	0.19416	0	0	0	0	0	0	0	0	0	0	0	0	0	0	0	0	0	0	0	0	0	0	0	0	0	0	0
ENSG00000205898	2.30368	0.14092	0	0	0.21157	0.52294	0	0	0.11746	0	0.10141	0.28855	0	0.45309	0	0.2027	0	0	0.10155	0	0	0.0999	0.13088	0	0.4121	0.12049	0	0	0	0.31101	0.3372	0.24807	0.20075	0.30331	0.31055	0	0.23176	0.31296	0	0.77314	0.3279	0	0.87892	0.20262	0.75668	0.34401	0.30534	0
ENSG00000274523	9.94113	7.88423	7.71797	13.94832	8.85633	9.35692	7.92445	13.23437	13.73885	10.10957	15.31501	13.21044	22.33535	16.38791	13.27013	20.99073	13.76874	17.8138	13.73899	15.23611	16.18894	15.12872	16.52556	17.59673	15.09427	10.16952	13.8249	12.03179	9.62651	12.08291	9.90212	10.68943	15.73578	11.89441	10.36564	15.47781	11.09658	11.98749	16.0991	18.03265	10.88505	12.18892	12.65119	14.62086	6.59027	9.63148	13.0184	11.91098
ENSG00000164543	12.24478	8.19821	13.06383	33.17671	7.14941	16.10437	12.88901	15.89224	30.66377	2.77059	34.85659	6.00912	2.83387	3.22002	4.79271	3.93091	5.27887	16.8989	31.72164	19.27924	17.42886	25.82406	21.65779	20.59637	31.78769	21.01504	35.7097	31.57814	20.37625	29.2659	33.02234	34.36603	50.2722	36.114	29.57093	35.19485	17.19756	29.87355	34.69977	35.91204	20.49823	19.73337	43.71704	12.83483	8.84548	21.78477	22.56299	36.17039
ENSG00000230510	0.12647	0.60987	0.13656	0.22465	0.23424	0.3158	0.35896	0.16629	0.21281	0.27473	0.16331	0.37756	0.50294	0.30098	0.52058	0.35703	0.33422	0.09114	0.30663	0.24	0.02931	0.17094	0.35567	0.07733	0.17628	0.40019	0.12754	0.06501	0.09198	0.19825	0.22626	0.17477	0.21216	0.16282	0.17712	0.24252	0.4782	0.32549	0.17738	0.20427	0.17602	0.22198	0.19658	0.56081	3.80797	0.75019	0.22537	0.19214
ENSG00000186818	11.91086	1.04814	5.06639	12.86566	0.08636	2.16301	6.38196	26.76779	9.36574	0.56856	13.81616	0.26174	0.32677	1.21653	0.50746	0.61595	0.44662	3.50748	6.75199	22.04418	0.66926	9.08011	45.41036	10.82188	5.97162	4.56836	2.50969	7.41172	15.49282	10.06201	2.46733	7.50428	10.8894	7.28172	8.54467	9.29381	5.9074	2.70635	10.30206	14.53446	6.11721	10.29291	4.74805	2.01249	1.12108	3.38047	9.89714	8.61949
ENSG00000166246	0.12909	0.46905	0.13939	0.30019	0.3782	0.19341	0.15989	0.11316	0.41996	0.19941	0.28754	0.18973	0.17192	0.18992	0.23424	0.21241	0.1694	0.10048	0.13771	0.15923	0.13165	0.0739	0.25816	0.10825	0.20322	0.32678	0.22132	0.18581	0.22534	0.34508	0.24942	0.24466	0.14849	0.12464	0.22971	0.1679	0.30001	0.18005	0.18106	0.19063	0.2695	0.19033	0.20467	0.29975	0.12438	0.2686	0.2886	0.39224
ENSG00000165272	9.41308	67.34076	8.77786	7.0278	225.90209	6.18646	6.75029	32.2369	13.39354	70.04879	15.07493	171.45095	0.7914	1.39294	110.82687	27.98321	124.65759	43.52194	3.9321	8.35152	6.29031	2.46872	3.51437	1.36678	2.12492	1.19564	16.582	8.86058	4.60368	11.94173	2.62444	3.28221	3.51552	7.08207	6.44538	7.64417	5.52422	7.26684	13.31643	4.02413	3.10503	3.06834	14.91642	2.99625	1.17786	2.36507	2.71319	4.58111
ENSG00000113328	18.94789	28.42494	22.66014	26.69148	23.53521	24.08305	21.78052	32.35037	22.58384	26.20335	23.03133	30.83281	53.10897	50.40203	19.29617	36.81041	20.16802	13.8008	53.33836	34.13332	14.54322	64.19743	37.19899	80.47952	42.44252	22.87441	32.05038	31.3958	22.53535	28.61945	23.40221	32.907	28.7519	33.32811	28.19301	30.84401	18.56263	28.60563	33.40023	30.60326	30.09262	27.31459	33.65855	31.83646	6.40656	22.70547	37.08028	27.76346
ENSG00000269420	0	0	0	0.06671	0.13911	0.13753	0.21318	0.06035	0.30893	0.19941	0.20003	0.12648	0.15282	0.17875	0.0694	0.06664	0.22586	0.11908	0.40062	0.19598	0.12766	0.13137	0	0.07216	0	0.31688	0.13887	0.14157	0.13353	0.13633	0.29561	0.24466	0.39598	0.33238	0.13612	0.06888	0	0.06859	0.12875	0.06354	0.28746	0.07251	0.06421	0	0.16584	0.0754	0.06692	0.27892
ENSG00000165807	0.0583	2.11825	0.10491	0.07531	0.4319	0.38819	0.30085	0.39178	0.0872	0.84427	0.30111	0.44625	0.25879	0.40361	0.56808	0.41379	0.48875	0.03361	0.05654	0.03688	0.05405	0.12978	0.12145	0.04074	0.0956	0.13416	0.13718	0.05994	0.07538	0.05772	0.1043	0.13811	0.22353	0.01876	0.24974	0.05833	0	0.17424	0.16353	0.16141	0.10142	0.08186	0.21748	0.33841	0.51489	0.17024	0.07555	0.03936
ENSG00000198924	1.75089	1.86389	1.62247	2.69658	2.09883	1.61828	1.28117	3.0581	2.08138	1.6652	2.15117	2.67649	0.75405	1.26645	1.94939	1.82113	1.61459	2.76848	4.23236	3.84333	1.53849	3.9767	3.16835	4.94412	3.13682	1.59367	1.93707	2.96878	2.82565	2.13449	2.45447	2.92519	2.86825	3.65864	3.00967	3.83029	1.63398	2.70763	3.37197	4.30518	2.83687	4.73358	3.63141	2.02264	0.50358	1.88876	4.05148	3.40107
ENSG00000213409	0.21856	1.76478	0.94399	0.98825	1.84003	1.45535	1.42869	0	3.43254	0.21102	0.14111	1.13766	0.16171	0	1.68915	0.35258	2.07138	0.06301	0.84785	0.7604	0.06755	0.97311	1.36593	0.61091	0.43009	5.78424	1.1021	0.52431	0.70651	1.29833	1.48586	0.34519	0.69837	1.19584	0.72022	0.14578	2.98315	1.2339	0.81745	1.27756	1.36884	0.9207	0.95124	0.56389	4.03626	1.67543	0.84978	2.28743
ENSG00000181830	5.80372	6.23026	5.47428	5.24835	13.27636	4.13102	3.47013	7.94096	6.21117	5.78365	4.83237	5.41685	2.75404	2.92115	3.63132	3.02175	3.45775	8.41136	3.02772	3.25344	13.79209	3.01678	4.43585	2.39134	5.65771	3.46948	4.74969	5.28092	5.00711	4.82132	5.18432	4.10892	5.39705	4.58601	4.95922	5.03232	5.16773	5.78201	4.82779	4.66686	5.70984	5.05821	5.17625	5.6021	1.09267	3.11204	5.7061	4.27004
ENSG00000253125	0.05487	0.25842	0.05924	0.58475	8.39727	0.1918	0.02831	0	0.15387	0.13243	0.02657	23.78749	2.64868	1.23449	12.25058	2.46932	5.24972	0.21352	0.82473	0.05206	0.0763	0.47111	0	0	0.08097	1.32574	0.05533	0.16922	0.07981	0.21728	0.14723	0.16247	0.99926	0.15892	0.1356	0.3568	0.15179	0.19131	0.1026	0.02532	0.20044	0.02889	0.07675	0.1327	0.59471	0.21029	0	0.22227
ENSG00000244691	0.09348	0.75477	0.20186	0.36228	0.09443	0.28009	0.48239	0.08194	0.31458	0.09025	0.63368	0.25759	0.31122	0.08089	0.28269	0.18095	0.40887	0	0.09065	0.53216	0.34666	0.44591	0.35051	0.09798	0.27591	0.64534	0.37708	0.28831	0.45324	0.74037	0.80271	0.11072	0.0896	0.18051	0.64686	0.46761	0.82757	0.55876	0.52441	0.43136	0.29271	0.59065	0.08718	0.36175	0.90065	0.40946	0.36344	0.94674
ENSG00000233977	0	0	0.06912	0.12404	0	0	0.06607	0.11222	0.0718	0	0	0.0588	0.21311	0.27697	0	0.12391	0.07	0	0.12415	0	0	0	0.08001	0	0.12596	0.1473	0	0	0.12415	0	0.27484	0.45492	0	0.37082	0.18983	0.19212	0	0	0.05985	0.05908	0.06681	1.14597	0	0.06193	0	0.21029	0.55996	0.6483
ENSG00000117507	0.02343	15.01036	0.0253	0.0227	2.41463	0.0234	0.02419	18.11671	0	4.38899	0	0.58116	0.13003	0.08111	0.09449	0.18144	0.05125	0.02026	0.4545	0.0667	0	0.44713	0.14644	0.02456	0.18444	0.05393	0.02363	0.02409	0.31814	0.0464	0.07546	0.05551	0.24708	0.04525	0.20849	0.04689	0.12966	0.09338	0.32865	0.15139	0.07338	0.14807	1.81388	0.04534	0	0.07698	0.15944	0.75946
ENSG00000178404	0.74096	0.29328	0.44709	0.65457	0.74855	0.54417	0.49484	0.22924	0.31781	0.12624	0.71758	0.36033	0.24186	0.33947	0.28559	0.21093	0.3813	0.11308	1.69079	0.28949	0.30307	0	0.19067	0.45685	2.38005	3.00911	0.17583	0.56013	1.24689	1.01408	1.19304	1.34233	0.10445	0.3998	0.21544	0.37066	3.27998	0.5645	0.04075	0.14079	0.97816	0.68852	2.13409	0.50603	0.15748	1.05007	4.06713	0.33108
ENSG00000144597	5.16821	2.22938	4.72382	6.43173	3.94827	4.70757	4.34681	3.96784	3.32413	2.52303	5.10677	3.28989	1.70903	2.24132	4.55125	2.49548	4.41409	4.89327	6.65266	7.59368	11.82209	6.88977	4.65163	8.69428	5.2686	4.22849	3.90614	4.82163	5.89431	4.72406	3.78189	6.30142	5.60275	5.47445	6.85064	5.45083	3.42134	5.36971	6.20682	8.28002	7.33086	8.53883	7.13748	4.50353	1.43318	4.66313	6.12349	4.73815
ENSG00000252627	0.56173	4.53565	3.03266	2.72131	2.26994	2.24423	0	0	6.30139	0.54233	3.80801	1.03197	0.6234	0.48612	1.69876	1.08739	2.45707	1.45737	3.2686	2.13197	0.52079	0	6.319	0	2.21072	7.75619	0	1.15502	1.08948	1.66842	2.41187	3.32687	1.61539	2.71185	2.77656	1.686	7.45975	0	1.05046	1.03688	2.34537	1.18314	2.09553	0	0	3.07572	2.73003	1.70678
ENSG00000167601	8.65309	2.82488	2.22878	2.03385	8.56501	11.97401	3.49055	7.69748	1.87073	6.58661	3.79471	15.29688	14.68937	18.07502	21.24266	14.77517	20.21276	10.88204	1.57204	2.48967	31.85213	2.4255	1.95322	1.83352	0.55075	1.04665	2.98727	3.16522	4.25221	2.88644	0.77611	1.33991	1.90039	1.54261	4.74978	1.10841	1.29057	5.07717	1.21035	2.23872	0.90079	1.09304	2.24047	28.33077	2.27534	4.39313	1.97236	2.05516
ENSG00000214535	1.07605	0.41374	0.16598	0.59576	1.70826	0.76769	1.11061	0.67374	2.0693	0.74207	1.33983	0.56481	1.02359	0.13303	1.08472	0.89271	0	0.53176	0.59632	1.31271	0.57008	0.87996	0.57641	0.48338	0.75623	1.41503	0.77514	0.7902	0.29814	1.06534	1.32005	0.72834	1.03148	0.89054	0.60786	0.92277	1.02071	1.37832	0.8624	0.99312	0.80228	0.97132	1.14691	0.44617	0.37028	0.84169	0.89651	0.93415
ENSG00000198718	1.52691	2.22802	1.74976	1.71182	2.91961	1.99253	1.65444	2.22048	1.67348	1.24261	1.48438	2.68689	3.14887	3.06804	2.24688	2.91045	2.4246	1.95796	3.36441	1.74854	2.38651	2.25492	2.91027	2.78392	2.51536	2.90127	1.88797	2.44191	3.08057	2.53689	2.19161	2.68177	1.93472	2.54752	2.54468	2.75678	1.75451	2.70435	2.18803	2.65648	2.13118	2.83405	2.8426	2.95452	1.66283	2.28712	4.31033	2.93296
ENSG00000176083	0.48003	0.85	0.08184	0.19583	0.05105	0.47946	0.28684	0.66439	0.45347	0.70738	0.09787	0.34811	0.02804	0.04373	0.35656	0.09781	0.33153	0.89582	0.41653	0.21575	0	0.31336	1.57894	0	0.02486	0.11628	0.15288	0.3117	0.83302	0.40021	0.08136	0.02993	0.36328	0.09758	0.17483	0.3286	0.11184	0.40273	0.04725	0.44304	0	0.07982	0.40056	0.09777	0.06086	0.05533	0.58938	0.05118
ENSG00000137074	4.79065	6.10539	3.85386	5.8405	8.06085	4.18283	4.53518	4.36619	6.21042	5.00811	7.66584	9.73354	4.08428	2.77303	7.99541	4.75964	6.71316	6.29682	7.61508	9.82862	6.11813	8.11204	7.91112	7.74821	6.43029	8.35972	5.71122	5.33294	4.52266	5.51252	5.551	5.54303	5.5806	5.11566	5.5984	6.87202	5.31918	5.65774	6.08124	6.33934	4.83496	7.9185	5.51825	6.03148	2.9804	5.5936	7.50906	6.24978
ENSG00000047644	7.08014	5.54853	6.65046	12.27916	7.81843	8.0843	6.97615	7.93183	8.17931	4.86164	8.86132	6.51905	2.87857	4.65019	8.13363	4.43223	7.73308	6.32757	12.45443	11.03886	7.64515	8.47186	11.69025	6.24331	8.2878	10.41182	9.90949	10.64928	12.38003	9.6864	8.18033	9.55738	59.37292	11.45337	11.81852	9.12917	6.31127	10.84984	15.46	30.80094	6.04103	8.01678	7.37529	7.27499	9.25982	9.61307	12.38423	8.8138
ENSG00000174697	0.08787	0	0	0.13622	0.05326	0.03511	0	0	0.05914	0.44116	0.01702	0.43587	0.13653	2.03801	0.21259	0.39124	0.01922	0.06079	0.05113	0.16675	44.77553	0.06707	0.02197	0.95789	0	0	0.03545	0.07227	0.01704	0.29579	0	0	0	0.01697	0.48647	0	0	0.01751	0.01643	0.04866	0.03669	0.03702	0.03278	1.54729	0.16933	1.88608	0	0
ENSG00000245275	1.37157	1.10746	0.98731	2.21486	1.17008	0.70018	1.10103	0.64121	1.67536	0.50026	1.03311	0.89591	0.74416	0.42203	1.47479	0.44251	1.13322	0.68533	1.09368	1.7352	0.48039	1.51212	0.9905	0.92647	1.55939	2.24452	1.13731	1.34743	1.92122	1.44844	2.58463	2.59941	1.63614	2.41316	1.62707	1.92112	2.2262	1.88265	1.48193	1.43464	2.83151	1.79751	1.84767	1.03209	4.11137	4.07205	1.77757	2.68567
ENSG00000020577	1.50139	0.85073	1.93577	2.96683	1.61656	2.62429	2.02367	4.13006	1.50141	1.02994	1.65967	2.99414	5.29466	6.94957	1.66782	6.1091	2.55993	1.96045	0.8334	1.33554	7.0469	0.97537	2.53095	1.43393	1.38488	0.98312	1.74326	2.60478	3.75009	2.49372	1.71764	2.87822	3.41811	2.87069	2.63159	2.21365	1.13137	2.44048	1.45925	2.18336	2.59821	2.715	1.47393	3.94203	1.66549	2.69339	1.34895	1.86077
ENSG00000183111	0.95961	15.40535	1.06052	2.28612	10.75502	2.94302	1.17686	10.74706	0.73453	24.8839	1.07145	7.25904	2.85659	4.93379	17.65098	7.39755	16.76495	2.19674	0.21897	0.3642	1.42348	0.46315	0.70554	0.284	0.66646	0.64951	1.25239	0.98656	1.33565	1.14007	3.44158	2.05936	2.39163	1.86397	1.51782	1.17467	0.68715	1.72083	0.96059	1.83381	1.80297	0.97491	3.20076	6.24761	1.82197	1.54537	0.66938	0.70891
ENSG00000241278	0.71949	0.59584	0.17928	0.37537	0.50321	0.2764	0.34274	0.29108	0.18626	0.26717	0	0.76257	0.12284	0.0479	0.83687	0.53568	1.08939	0.43077	0.05367	0.10503	0.30787	0.0528	0	0.17403	0.43563	0.3821	0.11163	0.1707	0.32203	0.16438	2.67338	0.39334	0.15916	0.26719	0.10943	0.16612	0.91873	0.16542	0.1035	0.45972	2.07973	0.29143	0.36131	0.42837	0.13331	0.12122	0.21518	0.16816
ENSG00000115183	1.40935	1.85313	0.80666	1.43203	8.47742	2.95245	1.19619	2.75396	0.48471	1.51273	0.66874	5.64936	1.25036	2.00595	6.54578	3.2871	7.59096	4.00219	0.46604	0.63988	4.12209	0.37372	0.57036	0.68993	0.36951	0.56688	1.25027	1.42818	1.93454	1.87508	0.41613	1.24845	1.28903	0.99036	2.11182	0.74339	0.29048	1.7219	0.61546	0.77895	0.63649	0.8463	1.79645	2.56686	0.59336	1.1144	0.66728	0.96114
ENSG00000283103	0.89672	1.47492	1.10272	1.47219	1.81181	1.5425	1.49111	1.4629	2.03979	0.84171	1.0614	1.5101	1.10574	0.8838	1.8581	0.74738	1.25297	0.84012	2.31904	3.49791	1.06231	3.37459	1.05855	2.53253	1.86258	3.23871	1.53235	1.40848	1.81165	1.8989	1.95184	2.36038	1.31324	1.51518	1.42821	1.86907	1.68151	1.36487	2.30574	1.51729	1.35201	1.91494	1.64937	1.37364	0.83999	2.8914	1.93693	2.19483
ENSG00000246465	0	0.0652	0	0.02347	0.04895	0	0.07501	0.06371	0.08153	0.07017	0.11731	0.42281	2.71548	1.19502	0.19537	2.60276	0.37089	0.12571	0.18796	0.06896	0	0.06934	0.18168	0.15236	0.69124	2.14642	0.02443	0	0	0.40775	0.05201	0.22957	0.02322	0.11696	0	0.21814	0.2681	0.36203	0.27182	0.08944	0.32874	0.22962	0.22594	0.09375	0.5252	0.05306	0.18838	0.58888
ENSG00000278952	0.29978	0	0	0.14523	2.34706	0.07485	0	0.06569	0.08407	0.14471	0.29031	8.60508	0.08317	0.38914	4.00402	0.36269	3.27813	0.12963	0.58145	0.28444	0.4169	0.78652	0.37469	0.15711	0.14747	0.34493	0.15116	0.07705	0	0.0742	0	0.35509	0.14368	0.14472	0.29635	0.14996	0.16588	0.14933	0.35037	0.13834	0.31291	0.23678	0	0.21752	0.18052	0.08207	0.07285	0.15181
ENSG00000213073	1.67012	0.90418	1.14003	1.17179	1.93934	0.97786	0.79253	0.53847	1.09826	0.61162	0.70645	1.12854	0.85218	1.09645	2.1093	0.81754	1.46945	1.0791	1.15426	1.25681	1.01448	1.8315	1.70359	0.92558	1.34101	3.35746	0.90991	1.30258	1.28451	1.3114	1.19515	1.13694	0.79127	1.11211	1.40433	0.97951	1.29591	1.41525	1.22056	1.70086	1.26239	1.25342	0.68033	1.83869	1.29473	0.48351	1.25018	1.74984
ENSG00000108256	9.51158	8.05875	11.04778	11.33588	12.66463	8.24418	9.23956	12.82925	8.74348	4.84562	8.18133	10.26858	6.61507	7.88613	7.27629	9.76913	8.17795	13.16019	12.74321	10.89616	14.71448	10.26383	10.51763	13.76127	19.32166	11.42245	8.27391	15.17789	17.1154	14.60525	15.21663	20.44642	23.03026	20.81188	17.03691	15.34114	10.39122	19.54804	16.81324	16.26352	18.60184	23.47564	20.82572	10.78336	2.18836	12.62416	17.45142	17.54438
ENSG00000137285	0.38353	1.17974	0.2958	3.13211	0.55352	1.06713	0.08483	0.72041	0.79902	1.03152	2.22857	0.72976	0.85128	1.35134	1.43602	1.11365	1.01855	0.5686	0.13284	0.05199	2.64148	0.10455	0.17121	0.08614	5.82204	1.79676	0.63544	2.11236	2.33785	1.4375	1.58794	2.27149	2.88865	2.5393	1.16453	2.65862	0.51539	0.68232	2.99697	1.18834	1.34399	2.13493	2.0184	1.13969	0.46192	0.39	0.23966	0.66591
ENSG00000174227	3.88932	4.64007	4.0923	4.7893	7.49048	4.53486	3.83771	5.38711	5.47691	4.2983	4.87784	5.76172	2.53469	3.23691	7.47424	4.53333	7.00399	6.79385	5.59627	3.95206	5.32444	4.90018	4.46136	4.43515	6.63831	9.24241	4.33963	4.81531	6.5429	6.33575	7.95292	8.37089	3.37919	6.59437	7.86427	6.61227	7.10034	7.51321	6.29311	5.58038	8.34979	5.9202	6.16377	5.01714	2.83046	8.42162	6.39191	8.33646
ENSG00000186049	0.27197	0.244	0.24472	0.1098	0.06869	0.11318	0.18714	0.21853	0.05085	0.19693	0.13169	0.60373	0.0503	0.01961	3.88392	1.55748	4.26281	0	0.13188	0.10752	0	0	0.16997	0	0	0.05216	0.06857	0.1165	0.21978	1.81752	0.09731	0.21477	0.10863	0.15318	1.14266	0.11338	0	0.04516	0.08477	0.02092	0	0.19094	0.1691	0.02193	0.05459	0.19855	0.02203	0.09182
ENSG00000282728	0	0.22543	0.03618	0	0.16923	0.20078	0	0.02937	0.07517	0.22643	0.06489	0.09232	0.11155	0.26094	0.16887	0.38913	0.10991	0	0	0	0.09319	0	0	0.03512	0	0	0.06758	0.03444	0.06498	0.09951	0.07193	0.07937	0	0.03235	0.09936	0.03352	0	0.23365	0.03133	0.03092	0	0.10585	0.03125	0.25931	0.24211	0.11007	0.03257	0.1018
ENSG00000176894	1.02452	2.29789	0.6453	1.86123	2.88941	0.63956	0.48465	1.34709	2.34646	1.48372	2.39778	3.25458	1.08962	0.70191	2.49586	1.90061	1.77387	2.32579	2.19415	3.24035	0.43535	3.82838	3.09468	2.59517	1.72202	1.96475	0.94712	0.96553	0.49676	1.01432	0.96226	1.16299	0.94116	0.90678	1.13941	1.70836	0.89759	1.10575	1.91589	3.97923	0.80206	2.15788	1.35361	1.69331	0.71978	1.21543	1.07883	1.16735
ENSG00000114107	2.12136	3.62339	1.32147	1.35708	4.53346	2.59419	1.54387	2.37208	2.13563	2.57326	1.14573	3.7473	4.11995	2.61251	2.63193	3.61949	2.76587	3.73971	1.50341	1.92251	1.32378	3.08777	0.67987	4.50406	3.7596	4.39678	1.1794	1.43999	2.54511	2.5176	2.64201	2.85102	0.97764	2.54718	2.82304	1.91831	3.13017	2.65533	2.32681	2.73599	4.37183	2.50614	2.59985	4.56524	2.1291	2.6209	3.66133	2.67189
ENSG00000101452	2.56026	1.90319	2.2379	3.13033	3.44865	2.64243	2.12657	2.7679	1.94205	2.03634	2.86908	4.25555	2.09718	2.91199	4.27688	3.70527	3.99959	5.39829	2.49476	3.99095	3.18752	3.94315	3.18485	4.48539	3.63458	3.18442	2.72955	2.50684	1.90349	2.61927	3.00995	3.04709	2.50096	3.07237	3.20594	3.58609	2.37461	3.19443	2.81568	3.22935	2.92695	2.99156	3.20641	3.97502	1.76201	3.3511	3.60253	3.2475
ENSG00000251230	2.56026	0.08203	11.05784	2.30345	0	0.48708	20.07028	2.29768	0.47868	0.05885	0.59035	0.05599	0	0	0.1229	0.059	0	0.26359	0.05912	3.06551	2.54323	0.34895	0.53335	3.13083	0.05998	0	0.36886	1.00274	0.88672	1.32774	0.1963	1.37191	2.74638	0.52972	0.66288	0.18296	0.06746	0.06073	0.17099	0.11252	0.25452	0.44938	0.22741	0	1.17468	1.66887	0.47402	0.43218
ENSG00000101951	0	0	0	0	0.12456	0	0	0	0	0	0	0.05663	0.17104	0.45346	0	0.0895	0.03371	0	0	0	0	0	0	0	0	0	0	0	0	0	0	0	0	0	0.03047	0	0	0	0	0	0	0	0	0	0	0	0	0
ENSG00000162078	0.45107	218.89214	1.31503	0.21852	16.33652	0.24779	1.93206	111.65946	0.1265	180.01197	0.30578	4.4541	0	0.07807	28.39621	8.16416	10.70368	0.46811	0.10936	0.32099	0.04182	0.10759	0.08457	0.16548	0.06657	0	0.2502	0.04637	3.60876	0.02233	0.02421	0.02671	2.55108	0.06533	0.0223	0.13539	0.04992	0.04494	0.08435	0.06245	0.04708	0.09501	27.63854	0.30548	0	0.09879	0.28499	0.02284
ENSG00000207287	0.56173	0	0.60653	1.63278	0	0	0.57977	0	1.26028	0	2.17601	0	0	0	0	0	0	0.97158	0	0	0	0	0.70211	0.58878	2.7634	6.46349	0	1.15502	0	2.22456	0	1.99612	11.30771	0	1.11062	0	0	0	1.05046	0.51844	0.58634	0	1.57165	0	0	2.46057	0	0
ENSG00000172935	8.22999	0.67748	1.44167	1.86627	4.57728	17.88313	2.80131	1.89947	1.08037	9.02356	2.4801	10.89727	4.39673	6.23194	11.56181	8.53771	12.08736	3.10439	0.87032	1.61994	8.13756	0.96061	1.03962	1.17006	0.9691	0.45334	2.03083	2.49785	3.60844	3.05553	0.54039	1.89266	1.53166	1.96545	3.11589	1.59861	0.92047	4.71018	1.06423	1.5151	0.57118	1.42916	1.57184	33.37426	7.32857	4.98566	0.91485	0.97542
ENSG00000259675	0	0	0	0	0	0	0	0	0	0	0	1.27212	2.45913	3.95505	0	0.13404	0.45433	0	0	0	0.1284	0	0	0	0	0	0	0	0	0	0	0	0	0	0	0	0	0.13797	0	0	0	0	0	0.40196	0	0	0	0.28053
ENSG00000100129	27.45027	16.53111	48.56849	48.25885	32.29681	36.24904	27.99969	30.47615	34.40299	43.65739	33.23664	43.00121	25.89904	29.97879	54.84901	40.38132	57.90849	23.13433	43.35115	31.4223	25.33309	55.8893	26.61585	64.92098	61.40814	21.73304	39.8461	40.63479	34.90974	41.34734	27.70831	56.67759	44.16381	54.71049	46.07134	41.85316	27.29698	47.48891	37.96346	45.94332	54.39971	38.02883	54.60698	35.13957	10.64947	38.04282	65.54871	45.91141
ENSG00000283959	0.33862	0.11392	0.27422	0.71086	0.19955	0.56369	0.26212	0	0.9813	0.08173	0.19129	0.02592	0.06263	0.1221	0.45513	0.24581	0.37029	0.46367	0.1642	0.1071	0.15697	0.37691	0.49379	0.47324	0.86068	0.45457	0.3415	0.87033	0.38311	0.2235	0.6058	0.5348	2.05576	1.11708	0.33475	0.84696	0.71825	0.50603	0.55408	0.28648	1.08982	1.04011	0.44739	0.49142	0.40783	0.64893	0.384	0.45728
ENSG00000130177	17.04085	25.13034	15.70486	20.75057	24.39107	20.71381	16.61805	19.8401	24.59511	15.8574	23.82938	22.16332	13.90165	11.70702	25.25456	16.86645	27.96873	18.21486	24.41575	25.55462	18.42739	26.1952	30.00416	12.85514	38.56552	25.49376	22.74838	19.1036	23.77198	26.0543	27.18967	27.97794	20.55902	25.31999	31.46842	27.71629	34.75	27.82955	25.2833	23.80456	26.02179	29.17447	24.84483	22.70283	22.30508	44.51015	13.95794	38.77844
ENSG00000175746	0.01953	0	0.08434	0.03784	0.11836	0.05851	0.04031	0.01712	0	0	0	0	0.02167	0	0	0.0189	0.06406	0.06755	0	0.01853	0.70607	0	0	0.02047	0	0	0	0.04015	0.01894	0.01933	0.02096	0	0	0.07542	0.05791	0	0	0	0.01826	0.01802	0	0	0	0.01889	0.09407	0.04277	0	0
ENSG00000204091	0	0	0	0	0.78858	0	0	0	0	0	0.10799	0.23901	0	0	0.11241	0.10793	0	0	0	0	0	0	0	0	0	0	0	0.03821	0	0.0368	0	0	0.03563	0	0	0	0	0.1111	0	0	0	0	0	0	0.53721	0	0	0
ENSG00000260778	0.79731	1.15551	0.72846	1.66388	2.41644	1.04139	0.56971	2.20422	2.27043	1.36192	1.12853	1.23941	1.02098	0.68999	2.4112	1.60278	1.74376	0.15912	1.54647	2.50234	0.56862	1.81395	2.75973	1.02857	1.26722	2.32884	1.48447	1.13499	1.60586	2.30741	2.23836	1.30766	1.17583	1.18436	2.30398	2.08629	2.44345	2.26079	1.54835	1.1887	1.60047	1.42097	1.37278	1.78013	1.62507	1.07462	1.49037	1.55294
ENSG00000201772	0.87745	0	0.94743	2.1254	2.21609	1.75279	0	0.76914	0.49215	1.6943	0.84975	4.02994	1.46067	0.75934	2.21128	0.42464	1.43927	1.51765	1.27642	2.91395	2.03376	1.25571	0	2.29927	2.15828	3.02888	0.44245	0.9021	1.70181	2.60614	4.70931	2.07869	1.6822	3.81243	4.33711	1.75574	2.91311	2.6225	4.51237	1.21473	3.20562	1.38609	1.63665	1.69783	0	1.44132	1.70577	4.88778
ENSG00000167654	0	0	0.02402	0.01078	0.03372	0.02222	0	0	0.01248	0.06444	0.01077	0.31677	3.34569	2.89774	0.02243	3.67161	1.05834	0.01924	0	0.02111	0	0	0.0139	0	0	0.0128	0	0	0.01079	0.03304	0	0.01318	0.18128	0.02148	0.011	0	0	0.03325	0	0	0.09289	0	0.03112	0.04305	0.05359	0.01218	0.01081	0.05633
ENSG00000111371	8.76822	14.84452	15.07938	18.96812	10.07062	11.53906	14.25297	16.27674	17.35609	10.19214	21.25484	13.06521	17.07729	21.20587	10.56908	27.15032	12.69903	26.71385	54.72799	24.01357	10.19909	45.85824	15.61029	39.19015	29.21117	28.3612	23.07211	28.39484	17.00011	29.32863	19.72569	30.68885	20.78529	30.82186	25.80233	37.14929	11.30408	35.32432	35.39756	44.72726	19.13792	25.31916	30.60515	9.84761	10.01815	14.93199	46.09061	37.75291
ENSG00000156313	2.00877	1.53507	1.39434	1.36241	2.84108	2.62976	2.49534	1.30804	1.23132	1.0736	1.59103	3.13679	1.61625	1.17341	1.93093	1.2846	2.44768	1.28429	2.05942	1.94003	6.75777	1.8412	2.40317	2.24838	1.88464	2.55076	1.51937	1.276	1.92017	1.76148	1.90211	1.94601	1.8843	1.55163	2.29787	1.8303	2.15157	2.10132	1.80445	2.80741	2.04436	1.91903	1.70615	2.05451	4.45846	2.41975	1.56203	2.04177
ENSG00000143157	4.29729	4.01173	6.31475	6.81074	7.2451	5.27279	5.20633	7.00364	4.04645	3.70929	4.57507	7.29992	2.24242	3.70655	6.3042	4.37966	7.07992	7.30964	8.65242	8.17512	7.67142	15.24565	4.89101	11.84231	10.82215	7.12223	5.14459	7.84855	9.04523	8.12163	7.87377	10.43317	10.93248	9.83027	8.87618	8.10046	5.91307	9.10113	10.3578	9.32428	8.3993	9.29838	10.66962	6.51857	1.66235	7.72891	12.01925	8.63262
ENSG00000254854	0	0	0.12409	0.2227	1.04491	0.11479	0.11861	0.50369	0	0.11096	0	2.21685	0	0.29836	1.04264	0.6674	0.8797	2.58407	0.11145	0.87235	0.10655	5.04366	0.28729	3.85468	0.33922	0.66118	0	0.35446	0	0.22756	0.12336	0	0	0.44385	0.56805	0.11498	0.25436	0.34348	0.53728	0.21213	0.11996	0.36309	0.10718	1.11187	0.27682	0.37755	0.44683	0
ENSG00000281468	0.85188	1.27379	1.73745	2.65959	2.48621	1.22902	1.36771	0.91268	2.2298	1.09663	2.47499	2.60835	3.78164	1.72018	1.8129	1.64906	2.38065	1.06415	5.96669	5.20905	0.7898	5.77958	3.90418	2.57952	5.40147	8.38625	1.71824	1.26507	1.37686	1.78052	4.47051	1.79389	2.44979	3.10731	3.08788	2.36749	3.98049	3.11189	3.45162	3.23228	3.65563	4.18663	3.35449	2.74728	1.82399	3.73155	2.3001	5.46438
ENSG00000189316	0	0.30465	0.18333	0.05484	1.88681	0.11306	0.05841	0.14883	0	0.05464	0	1.87153	0.12562	0.29387	1.71156	0.7669	1.42346	0.09789	0.05489	0.0537	0.05247	0	0	0	0	0	0.11415	0.11637	0.10977	0.3362	0.1215	0.26815	0.32551	0.10929	0.05595	0.11325	0.06263	0.16915	0.10584	0	0.11815	0	0.05278	0.27378	0	0	0.55012	0.11464
ENSG00000245164	4.70425	3.40556	7.69853	8.12902	0.42432	2.0032	6.1125	5.66995	7.36208	0.16221	10.00643	0.33759	0.06992	0.08178	0.86798	0.20327	0.63154	0.64475	4.86768	1.55428	0.05841	3.23588	2.15246	0.24214	2.93411	2.57354	3.98175	8.26938	5.22383	23.95248	9.06222	12.63699	2.89889	12.76456	17.64696	18.39534	2.91676	12.37569	14.99243	7.61735	3.64988	6.1042	6.90409	2.42803	2.42816	5.8875	3.3886	14.35734
ENSG00000169689	11.93467	9.61541	6.10415	12.62857	15.46775	10.78322	7.37456	15.69234	19.59768	20.20239	24.75082	20.33869	16.2512	7.54233	25.80284	10.90546	16.52822	20.60852	18.04667	49.98979	24.93248	21.83652	22.57213	23.70212	11.08574	15.99112	14.92628	10.97836	7.76651	11.34946	9.73453	10.64903	14.9025	10.34826	9.50849	13.78647	12.59939	13.96296	15.52737	18.73251	10.08079	13.31282	10.36163	11.39468	9.36193	14.44523	8.92939	9.74161
ENSG00000111241	0	0	0	0.04817	0	0	0.10262	0	0	0.048	0	1.18732	11.86217	8.56159	0.10023	10.87475	1.14165	0	0	0	0	0	0	0	0	0	0	0.05111	0	0	0	0	0	0	0.04915	0	0	0	0	0	0	0	0	0	0	0	0	0.45316
ENSG00000253959	0.12167	0.16374	0	0	0.24583	0.24305	0.12558	0	0.68244	0	0	0	0.13503	0	0.36795	0	0.5322	0	0	0	0.1128	0	0.15208	0	0.11971	0.14	0.24541	0.25018	0.11799	0	0	0	0	0	0	0	0.13465	0	0.45506	0	0.127	0.12813	0	0.11771	0.87922	0	0.23653	0.24646
ENSG00000247627	4.36494	3.34821	2.07375	1.90314	4.45374	4.05452	3.42389	2.94615	1.22413	1.64354	1.09906	8.54013	2.61584	21.45567	2.94806	6.63289	3.29349	0.83047	3.30183	1.98798	1.90202	2.45702	7.58352	3.43137	1.80374	4.77134	1.1005	1.75015	2.2011	2.67932	1.921	3.05048	2.4268	2.44441	3.6678	4.45438	3.28474	2.8266	2.53041	2.25598	1.86803	2.66614	1.79117	2.57604	8.83183	3.48939	2.41837	3.1388
ENSG00000135968	5.5073	9.06173	6.62574	8.82177	6.45062	8.17647	8.12691	6.6205	9.36597	6.12541	10.57055	5.15855	3.12377	3.39142	4.14663	3.39888	4.36956	3.68655	9.40048	8.00362	4.90877	7.45191	8.75583	6.55043	7.95645	10.37234	10.87085	9.51423	12.21296	12.42379	10.78369	15.12666	7.20085	10.50828	9.7256	10.48567	8.80404	12.79479	9.9646	7.99391	11.01538	10.57507	9.98968	7.13642	21.48465	10.70411	11.63879	12.35194
ENSG00000114904	2.57688	2.20218	2.81286	2.99791	3.8764	2.63954	2.184	3.36348	2.67969	2.4879	2.49555	2.93717	1.79519	1.92075	2.28477	2.19374	2.32424	2.24478	4.66065	3.75679	3.54003	1.43563	3.89089	5.48082	4.15466	2.8893	3.44289	3.90622	3.7575	3.34267	3.30109	3.36425	3.31755	3.75026	3.71888	3.72604	2.5395	3.75716	4.26487	6.31893	5.1734	5.01154	5.99935	2.60228	1.08737	2.71891	4.9912	3.49572
ENSG00000020633	13.12932	9.22773	15.52525	39.21882	3.65157	15.4496	20.58704	15.77212	44.2741	1.96298	29.90841	2.73426	0.36869	0.79351	14.52104	3.45989	12.62798	10.5844	37.05146	31.45922	3.09241	55.37912	46.25818	26.26969	33.15742	34.6179	31.3331	31.75071	38.55725	37.50923	44.06252	43.17663	31.80761	35.34882	39.17433	49.59108	46.51567	35.34834	35.9836	34.74567	30.3775	40.52857	33.56132	12.40671	15.71665	26.60173	29.51488	29.30028
ENSG00000231682	1.00548	0.45104	1.2063	2.81438	0.22573	0.66951	0.46123	0.9793	1.5039	0	1.7311	0	0.24797	0	0.45048	0.10813	0.48867	0.09662	3.14203	1.48405	0.10358	0.95929	0	0.3513	0.5496	0.38565	2.59138	1.83773	1.0834	3.98188	0.47968	3.70532	0.21418	2.26525	3.75506	4.13562	0.49454	2.11473	2.29812	1.44353	0.11661	2.11777	1.14611	0.64852	0.80732	1.10108	0.65155	3.62083
ENSG00000165914	0.6387	0.82909	0.61945	0.57228	0.59956	0.94843	0.58045	1.1767	0.2663	1.26602	0.49811	1.08769	2.2174	1.9859	0.63529	1.94756	0.84677	1.14136	0.22474	0.44781	1.59304	0.92482	1.21513	0.76425	0.18352	0.22763	0.29926	0.45325	0.41931	0.46166	0.18201	0.25106	0.37926	0.33836	0.50009	0.27426	0.13136	0.48427	0.35409	0.74858	0.30089	0.32738	0.32946	1.17844	0.34037	0.40542	0.44776	0.33775
ENSG00000196531	36.31055	39.36792	48.60291	50.34548	54.70821	62.61847	58.21709	45.29509	62.28443	50.5035	46.61654	62.32107	38.87068	40.75747	66.19527	45.19498	59.07375	35.63472	62.30296	56.89902	41.37058	47.46602	48.31991	44.68788	63.57445	68.91749	64.24977	44.22123	41.42634	55.77883	56.25948	61.44909	46.9421	58.74109	47.00984	66.80973	62.53495	57.3255	54.31273	35.98975	42.47767	51.01527	43.38016	40.87642	20.16604	61.47969	37.91519	52.90078
ENSG00000014123	10.67301	15.94904	14.44106	11.97051	15.61164	12.61767	12.10914	15.92546	9.43264	8.92372	10.15661	11.82293	10.93364	11.08138	10.93248	12.90644	13.6695	10.63871	18.89063	7.22456	13.34503	16.00687	8.57353	10.67348	17.31501	16.27279	14.76999	16.62261	21.77894	16.6761	15.12375	20.92402	9.73586	17.86142	17.75089	17.68652	13.18891	16.75436	13.73106	14.27458	18.92247	15.77218	12.58436	16.15515	8.89916	15.02311	14.98215	19.13831
ENSG00000111344	0.0999	16.20066	0.0809	0.53239	3.55771	0.37419	0.18045	3.49199	0.72846	13.08171	1.37871	2.12214	0.02772	0.01081	5.51383	1.07575	4.38359	0.68039	4.37205	0.35548	0.19683	5.15896	8.27275	1.03407	2.98572	2.91696	0.95716	0.73182	0.60552	0.33382	0.10724	0.20709	0.74219	0.61494	0.2716	0.87459	2.11447	0.13686	6.4922	9.75069	0.07821	0.30248	2.80684	0.08457	0.18048	0.24616	1.09247	1.20157
ENSG00000166272	19.1365	7.97331	17.00926	16.85456	13.659	20.40368	19.85249	14.97764	12.96207	12.61988	16.80572	14.14752	12.51187	16.49994	18.90847	13.54837	20.17394	18.58931	12.25438	13.05524	25.87744	13.81031	12.33673	11.24315	18.75912	12.98858	17.00526	15.22829	19.42897	20.12755	14.84462	17.52851	24.09056	19.14121	21.67985	20.24138	12.05711	21.48475	18.47062	17.50616	16.63356	19.32501	23.5037	24.38233	5.64776	14.65237	16.19895	12.6841
ENSG00000262769	0.16467	0	0	0.23933	1.24769	0.16447	0	0.14435	0.18473	0.07949	0.15947	0.98319	0.54825	1.14005	1.32798	0.87661	1.80073	0.14241	0	0.15625	0.15267	0.07855	0.10291	0.0863	0	0	0	0	0	0	0	0	0	0	0	0.16475	0.09112	0.16406	0.38493	0.07599	0.17189	0	0.30715	0.31863	0.59498	0	0.80031	0.16678
ENSG00000225658	0.21016	0	0.45384	0.20362	0.42462	0.41981	0.21691	0	0.23575	0	0.20353	0.57913	0.23323	0.18187	0	0	0.45963	0	0.20381	0	0.19484	0.2005	0.52536	0.22028	1.03386	1.20908	0.42389	0.21606	0	0.41613	1.12793	0.24893	0.20145	0.40583	0.20776	0.63078	0.46515	0.20937	0.393	0	0	0.44264	0.196	1.01662	1.01244	0.46028	0.40855	0.21285
ENSG00000266473	0.34894	0.23479	1.03612	0	0.08813	0.17426	0.99041	0	0.29358	0.33689	0.76034	0.24039	0.29044	0.15099	0.26381	0.08443	0.09539	0.15088	0	0.16554	0	0.08323	0.32711	0	0.17166	0.30113	0.08798	0.71749	0.0846	0	0	0.20666	0.25087	0.25269	0.17248	0.34911	0	0.34764	0.32627	0.32205	0.27317	0.27561	0	0.0844	0.42026	0.09553	0.50876	0.26506
ENSG00000223803	15.36021	14.37968	15.8642	9.70599	20.07161	24.68028	33.4302	8.92741	48.50842	24.98503	32.33786	14.41599	15.0084	5.49046	22.21604	11.63502	11.86729	7.79695	17.32508	16.63377	10.06146	11.62814	20.24227	17.32497	24.31181	38.80608	45.79856	14.41852	19.42897	20.33153	31.72114	17.79875	18.56498	28.37201	10.56326	25.0559	32.14944	25.28281	22.16759	8.47502	13.41908	10.72548	15.72664	10.66099	21.71683	21.94012	6.16684	11.83683
ENSG00000263050	5.69846	1.09552	1.46499	1.18312	4.11202	2.16824	2.66066	1.42717	1.82641	3.66779	3.02209	2.74181	2.71032	1.99606	2.87217	1.70717	1.48367	1.29069	0.52632	1.28736	10.06321	0.64723	1.18709	0	2.00238	2.49785	2.32611	2.23182	3.55248	2.14923	2.33021	3.53564	1.17052	1.96502	1.4754	1.76466	2.40239	1.89238	1.77606	0.75133	1.69946	2.28615	1.89804	2.23152	0.98044	1.93152	1.45068	2.6109
ENSG00000204882	0.19837	0	0.25703	0.30752	0.92183	1.58503	1.22842	0.10433	0.26703	0.38303	0.15368	1.09327	0.39626	0.721	0.79986	0.92159	1.21475	0.13724	0.07695	0.03764	0.22069	0	0.09918	0	0.03903	0	0.12003	0.24473	0.26931	0.47134	0.17034	0.09399	0.34227	0.15322	0.54908	0	0	0.39525	0.11129	1.09847	0.08282	0.04178	0.111	0.9212	0.57338	0.60824	0.15425	0.20091
ENSG00000186162	1.4344	1.50136	1.50578	2.79888	2.61641	1.79085	2.01507	2.21782	3.66512	1.80802	2.27662	2.65346	1.74664	1.44821	3.17305	1.98609	2.70139	1.49892	2.14458	2.26835	1.79162	2.60397	2.61459	2.00464	2.84217	3.18633	2.27033	1.98674	2.39562	2.70217	2.41647	2.38339	1.98608	2.3275	2.28456	2.91004	3.10864	2.26263	2.701	3.01543	3.28561	3.12608	2.4897	2.73696	3.31115	2.85796	2.88531	2.44146
ENSG00000172742	0.00958	0	0	0	0	0.07655	0.01978	0	0	0	0.00928	0.0176	0.02126	0	0.03863	0.01854	0.09428	0	0	0	0.03553	0	0.02395	0	0	0	0.01932	0	0	0	0	0.01135	0	0	0	0	0	0.00954	0	0	0	0	0	0.02781	0.32306	0.01049	0	0
ENSG00000078900	0.39104	0.4784	0.60456	1.23998	11.58212	0.35507	0.24766	0.44405	0.47854	0.28316	0.60248	5.34713	0.46356	0.25381	5.24993	1.67738	5.35492	4.88822	1.04289	0.16022	0.05768	1.23795	3.22143	0.1211	1.89749	2.6997	0.46607	1.24263	0.60329	0.69511	1.15431	0.93691	1.17565	0.47196	0.09664	0.52461	0.13769	0.23906	0.98056	3.84693	0.71431	0.52413	0.67137	0.15477	0.2783	0.73966	0.2246	0.80111
ENSG00000137462	18.82535	6.06216	22.16791	3.27068	2.74681	2.7157	14.13841	23.08625	1.29241	3.57055	6.90643	1.14294	0.14064	0.92724	1.91628	0.89209	1.726	6.01796	3.69829	7.07274	8.71604	4.74846	9.12974	4.62506	2.47112	6.01847	1.51046	2.68874	5.58625	4.24316	1.12538	2.06066	4.48378	2.4139	5.87691	3.22744	0.62474	1.72169	2.36992	4.48717	2.16464	2.6086	2.91183	1.95062	0.19426	1.19857	5.57686	2.61377
ENSG00000130255	73.46484	46.85104	74.29677	80.97157	102.62676	130.74112	123.38823	45.544	133.39553	135.21543	79.98497	108.0389	55.10713	27.38108	105.6844	33.67089	79.26526	33.97437	123.32747	114.96381	87.68349	62.74553	57.10498	89.37001	98.59608	101.69955	94.9522	73.51595	77.5021	94.15819	115.74543	87.20762	76.15284	115.17329	65.87799	87.89858	134.73019	93.66847	99.63542	56.4251	61.38548	56.24932	61.95201	55.0795	69.39445	72.30969	65.49407	70.81556
ENSG00000126231	0.18039	0.82536	0.23373	0.59424	0.43736	0.18017	0.44683	0.63249	0.24283	0.1045	0.48914	0.53023	0.04004	0.18733	0.14547	0.48887	0.47342	0.468	0.13995	0.17116	0.16724	0.10326	0.6764	0.26471	0.70993	0.74722	0.03638	0.22255	0.38485	0.75009	0.50344	0.29914	0.38041	0.45284	0.49931	0	0.71866	0.2516	0.37107	0.29967	0.52721	0.6079	0.57199	0.31414	0.34761	0.27656	0.35068	0.65771
ENSG00000213703	0	1.62957	0.11886	0	0.88968	0	0.34085	0	0.24698	0.10628	0.10661	0.20224	0.12217	0	0.11097	0	0.36113	0.2856	0	0	0	0	0.55037	0.23077	0	0.38	0	0.4527	0.10675	0	0.23633	0	0.10552	0	0	0.22027	0.36547	0.10967	0.30879	0	0	0.11593	0	0.21301	0.26516	0.60275	0.107	0.11149
ENSG00000175482	6.7813	6.76479	8.87598	19.27192	6.03424	8.30894	8.42331	10.22969	20.98595	4.98649	16.97181	4.90717	4.50673	3.51429	5.18655	4.65553	6.2299	3.30733	7.9721	10.88603	5.35501	12.65749	14.21701	7.91373	18.77483	19.48438	15.84478	13.55853	9.44367	11.88577	18.00736	15.01423	23.22381	20.61346	13.54403	18.65757	22.05568	13.55115	15.2065	13.99103	16.33795	23.25144	15.18587	9.40255	9.92417	27.50251	13.66197	16.43169
ENSG00000092531	7.65068	6.5394	11.38482	15.88164	5.8045	8.21131	9.12657	15.22546	6.83391	4.70139	7.60652	4.76305	4.05877	5.03398	5.23737	5.60059	5.51434	6.58996	9.66231	10.00443	7.36703	12.56714	16.27304	10.66727	12.95999	7.46687	8.13689	12.69388	13.19853	10.97348	10.63993	15.74737	13.20273	12.96413	15.56962	13.12759	7.32804	11.03219	12.24007	9.97572	13.94072	14.14011	13.47228	8.31853	2.55203	15.86382	11.85287	14.19732
ENSG00000215174	0	0	0	0.03647	0.05703	0.03759	0.03884	0.03299	0	0	0.01822	0.06914	0.06265	0.19542	0.01897	0.05464	0.06173	0	0.01825	0	0.03489	0	0	0	0.09257	0.04331	0.03796	0.01935	0.0365	0	0.0404	0.04458	0.03608	0.01817	0.03721	0.01883	0.12495	0.05624	0	0.08684	0	0	0.01755	0.09103	0	0	0.01829	0.07624
ENSG00000267581	0.09869	0.13282	0.10657	0.09563	0.59823	0.49288	0.40746	0.08651	0.22143	0.38115	0.09558	0.27197	0.43812	0.51246	0.09949	0.57315	0.21585	0.08535	0.28714	0	0.183	0.09416	0.12336	0	0.38842	0.45425	0.49767	0.3044	0.47855	1.17255	0.63564	0.23381	0	0.47647	0.78054	0.09874	0.10922	0.29498	0.27684	0	0.30906	0	0.18409	0.38194	0.23773	0.32424	0.57559	0.59975
ENSG00000269989	0	0	0	0	2.17898	0	0	0	0	0	0	0.79249	0	0	0.8697	0.13917	1.41516	0.99483	0	0	0	0.13719	0	0.15072	0	0	0.14501	0	0	0	0	0	0	0	0	0	0	0	0	0	0	0	0	0	0	0	0	0
ENSG00000257875	0.36575	0.16407	0.26328	0	0.24633	0	0	0.32061	0.13676	0.35312	0	0.11199	0	0.10551	0.1229	0.47201	0.26664	0	0.23647	0	0	0.34895	0	0.25558	0.11995	0.14028	0.24591	0.12534	0.35469	0.24141	0.52347	0	0	0.11772	0.24105	0.12198	0	0.24292	0.56997	0	0.12726	0.51357	0.22741	0.11795	0	0	0.35551	0
ENSG00000237027	0.05133	0.13815	0	0.09946	0.05185	0.10253	0.05298	0	0.11516	0.04956	0	0	0.05696	0	0.05174	0.04968	0	0	0	0.0487	0	0	0.06416	0	0.0505	0.23624	0.10353	0	0	0.10163	0.0551	0.0608	0	0	0.15222	0	0	0	0	0	0	0.05405	0	0.14898	1.48364	0	0	0.05199
ENSG00000265123	0.6261	2.80853	0.45069	2.83091	1.47585	2.08448	3.23101	0	2.57525	0.40298	1.819	0.57511	1.15806	0.18061	3.57645	1.61597	0.91287	0.72194	6.07187	8.11887	0.58047	0.79645	5.73879	1.75	0.82134	6.48369	0.42094	0.64368	3.23816	4.13243	1.1201	1.73043	0.60016	2.41807	1.23788	2.29679	3.23342	1.87126	0.97569	0.38523	1.96058	1.09892	1.36246	1.41339	20.10818	4.57086	1.82571	2.11372
ENSG00000109756	3.17392	4.15548	4.17016	3.50074	5.35167	3.83036	2.89265	5.06027	1.58975	3.97793	1.50837	3.86367	2.55761	4.07891	3.44594	3.60664	3.87675	3.24995	2.01984	1.15134	4.97012	1.83588	1.40914	1.44271	2.50357	1.3389	2.78079	4.96677	4.12728	2.98992	2.26966	3.11059	1.98779	2.94649	3.54496	2.31024	1.63346	3.15302	2.7941	2.67858	2.59934	2.36026	4.75468	3.097	0.93793	2.03287	3.09387	3.60894
ENSG00000279205	0.03701	0.04981	0	0.03586	0.18695	0.2218	0	0	0	0.07147	0	0.27197	0.45181	0.2242	0.89541	1.21795	1.21416	0.19204	0	0.03512	0.41176	0.03531	0	0.11638	0	0.08517	0	0	0.03589	0	0	0.04384	0	0	0.03659	0.07406	0.04096	0.07374	0.13842	0	0	0	0.03452	0.17904	0.08915	0.4053	0	0.03748
ENSG00000229442	0	0	0	0.07344	0.03829	0	0.03911	0	0	0	0	0.10443	0	0.0328	0.42023	0.07336	0.12433	0	0	0	0	0	0	0	0.03729	0	0	0	0.03675	0	0.08136	0	0	0.14636	0	0	0	0	0	0	0	0	0	0	0	0.0415	0	0
ENSG00000063015	0.0705	0.2372	0.15226	0.23909	0.15432	0.15258	0.16979	0.0927	0.30318	0.07942	0.10242	0.06476	0.03912	0.06101	0.14214	0.07961	0.1542	0.07114	0.30769	0.15609	0.03268	0.23543	0.27906	0.03695	0.36997	0.68957	0.17776	0.32618	0.34186	0.17451	0.50454	0.52892	0.22528	0.22692	0.16263	0.1881	0.40313	0.26926	0.28567	0.28197	0.49062	0.51975	0.20822	0.12506	0.65101	0.52759	0.6282	0.38084
ENSG00000198890	4.34246	4.66886	5.11055	6.76748	6.05816	5.8289	5.66761	8.27756	4.6651	4.88018	8.0548	6.18371	2.77933	2.7439	6.64721	4.40316	5.37671	7.63004	11.49757	11.83767	9.90525	14.99368	9.41946	13.84745	8.31894	5.94834	7.32208	6.51951	7.53095	10.87321	8.55795	9.4709	12.6199	10.42653	8.92638	10.80392	6.40751	11.69681	10.63408	12.06578	8.63375	9.02527	10.19967	8.0691	1.82634	6.16437	8.01748	9.00561
ENSG00000237986	0.12734	0.11425	0	0.12338	0.12865	0	0.04381	0	0	0.04098	0.04111	0.11697	0.37686	0.25714	0.04279	0.16434	0.18567	0	0.04117	0.04028	0.27548	0	0.10611	0	0.04176	0.04884	0.08562	0.04364	0.12349	0.04202	0	0.05028	0	0	0.16785	0.04247	0	0.12687	0.03969	0.07835	0	0.35762	0	0.53387	0	0	0.04126	0.08598
ENSG00000069431	4.91045	0.37602	1.74315	0.52641	3.14163	6.35164	4.28843	0.7756	0.29603	1.79345	0.80678	5.02386	8.30355	12.04546	3.14004	9.67081	3.89289	1.57962	0.5821	0.3584	5.34895	0.6467	0.76316	1.76265	0.35637	0.2322	1.16368	1.7289	1.11897	1.32169	0.23328	0.46581	0.868	0.89928	2.12281	0.67817	0.38366	4.39721	0.48381	1.35626	0.63732	0.50678	0.76729	14.23735	1.37101	3.92112	1.90115	1.18438
ENSG00000230107	0.42032	0	0.22692	1.42536	1.59233	1.04953	0.97608	1.84218	0.58938	0.2029	0.8141	0.48261	0	0	0.21185	0.20341	0.45963	0.36349	0	1.59525	0	0.90227	3.41482	0.77098	0.62032	0.60454	0.52986	2.16062	0.9171	1.76856	0.45117	0.7468	7.55448	1.11603	0.9349	0.63078	3.83747	0.62812	1.86677	0.87283	2.19366	1.10661	0.58799	0.40665	0.75933	0.46028	0.10214	0.21285
ENSG00000121022	4.66686	5.29256	4.91394	6.19866	6.70513	5.22463	4.96826	5.62827	6.90803	4.267	7.55756	8.64455	15.00604	10.3107	7.01772	11.63652	7.1227	8.8203	7.50824	5.79172	5.50875	7.51911	6.93411	8.51985	8.81085	9.23725	7.27794	6.061	7.20063	7.90978	8.51775	9.26203	7.79909	7.35585	7.6383	8.44151	6.38739	7.85934	8.35154	7.36643	6.19401	7.30705	7.00422	6.75773	3.20118	9.42588	3.94291	9.15592
ENSG00000120875	4.12462	5.36117	1.18941	13.60203	20.40762	2.15083	1.97467	2.86773	3.27043	8.25227	2.96776	14.88856	0.23898	2.32229	4.17453	0.92189	3.38731	4.42654	1.02813	2.0904	3.65511	9.427	4.71025	1.65812	0.7497	0.49556	5.93044	10.31171	7.91937	2.89458	0.66678	3.64952	3.42184	1.54341	3.82367	6.10705	1.54902	2.3599	2.05221	8.14091	3.21603	3.19237	10.75224	1.66672	4.02995	2.35818	2.02068	2.81853
ENSG00000243508	0	0.34033	0	0.65342	0.42581	0	0.17401	0.07389	0	0.24416	0.24492	0	0	0	0.08498	0	0.18437	0.14581	0.08175	0.07999	0	0.72384	0.10537	0.35344	0.16588	0.58199	0.08502	0.34667	0.1635	0.25038	0.27146	0.29956	0.24242	0.16279	0.50001	0.33736	0.27987	0.58789	0.63057	0	0.08799	0.35511	0.23586	0	2.03056	0.18463	0	0.59765
ENSG00000156042	0.30748	3.11434	0.32327	0.36064	2.18261	0.35561	0.20044	0.78732	0.61724	1.22653	0.36831	1.36762	0.50288	0.65124	1.37851	0.92416	1.22994	0.27991	0.32959	0.33014	0.27007	0.17756	0.70797	0.12722	0.4538	0.82865	0.44066	0.36604	0.46297	0.60084	0.57326	0.92013	0.38007	0.57815	0.34397	0.62336	0.7522	0.79808	0.55988	0.79162	1.36829	1.09928	0.54335	0.78286	0.66269	1.19625	0.48764	0.84412
ENSG00000232648	1.3978	2.17046	3.01856	1.87522	1.30349	1.18133	3.10732	0.47126	0.96494	1.34953	1.04129	1.58026	1.67058	0.7444	0.43355	1.56105	1.6461	1.3948	0.52138	2.04043	1.39562	2.87234	1.20954	1.12701	1.69265	2.22696	1.30123	0.99489	0.72989	1.38388	1.03874	1.6557	1.13376	1.66107	1.27553	1.29089	1.66588	1.28545	1.20643	2.38166	1.6835	1.92498	1.10306	0.62416	2.07197	1.53071	1.04513	0.8712
ENSG00000280023	0	0.19444	0.078	0.20999	0	0	0	0	0.08104	0	0.34981	0	0	0.06252	0.21847	0.06992	0.47399	0.18743	0.21018	0.13709	0	0.27569	0.27089	0.22716	0.14216	0.41562	0.07286	0.07427	0	0	0	0.42785	0.06925	0	0.14283	0.07228	0	0	0	0.40004	0.07541	0	0	0.20968	1.3921	0	0.14044	0.2195
ENSG00000282936	0.18693	0.34303	0.27523	0.21404	0.53219	0.22065	0.10523	0.17875	0.19063	0.32813	0.19748	0.43706	0.22631	0.17647	0.47964	0.41119	0.52031	0.76419	0.34608	0.09674	0.22057	0.14591	0.27612	0.35623	0.31767	0.35196	0.18851	0.15724	0.36254	0.11777	0.31009	0.26167	0.19547	0.24611	0.30238	0.10201	0.43253	0.32166	0.19067	0.34504	0.17738	0.14317	0.30112	0.19729	0.08187	0.27914	0.36339	0.27538
ENSG00000167721	4.54176	3.88018	4.28368	6.21744	8.00486	5.64062	4.24011	5.3399	6.09195	4.89773	7.7051	9.57839	6.19523	6.81963	8.26067	9.43182	8.38028	11.64269	7.40057	13.97726	20.67202	9.93829	7.79034	15.32676	5.78037	4.86423	6.0889	6.55269	5.7919	5.89167	4.91008	7.38271	3.63668	6.61448	6.05435	6.9298	4.65433	6.41459	6.70948	8.83364	5.88351	4.37206	6.45976	4.91844	3.34206	6.05381	8.43941	5.76365
ENSG00000081760	1.06064	2.98032	0.99603	1.33522	5.08585	1.0519	0.74779	2.32103	1.53333	5.45178	1.66009	9.07705	1.09004	1.16996	7.488	1.97002	4.94154	3.52366	0.85476	0.45358	1.707	1.00479	1.19966	0.96688	1.60942	2.47949	0.96795	1.3592	1.24947	0.90958	1.37101	1.00418	1.10262	1.28731	1.11128	1.41984	1.34322	1.21666	1.2606	2.64025	1.48913	1.46701	1.42455	1.07312	0.93557	1.01017	1.72792	1.08179
ENSG00000204227	21.55588	19.57629	15.17166	20.30891	30.66102	24.36988	17.67566	22.28592	29.85533	28.50416	26.83082	25.17559	18.67565	17.25246	36.82676	21.31167	29.8987	32.05125	25.42572	24.46835	22.74365	23.27837	23.09978	17.46532	26.21798	36.51979	30.67463	17.94667	29.01521	31.61919	24.20296	20.95123	18.57132	25.37775	21.53833	24.74167	25.97713	26.4488	23.43192	21.05406	17.18581	22.28309	27.38017	26.74043	7.16727	25.37958	27.89377	23.07094
ENSG00000278206	0.31802	0.50578	0.49946	0.58824	1.22668	0.40426	0.35807	0.30411	0.58376	0.47451	0.55996	0.6639	0.57752	0.40031	0.84516	0.33579	0.85359	0.40004	0.19626	0.49377	0.48247	0.99297	0.5059	0.45454	0.79646	0.93144	0.29156	0.41612	1.37377	0.51521	0.86892	0.92461	0.55426	1.06074	1.02889	0.54957	1.02382	0.72006	0.5947	0.48028	1.44851	0.48714	0.32355	0.36362	0.41783	0.94979	0.56203	0.87843
ENSG00000231483	0	0.13195	0	0.095	0.79244	0.2938	0	0.1719	0.10999	0.66266	0	0.45033	0	0.08485	0.59304	0.0949	0.42888	2.03509	0	0	0.36362	0	0	0	0	0	0	0	0	0.19415	0	0.23228	0.28197	0	0.09693	0	0	0.09768	0	0	0.10235	0	0	0.47431	1.88945	0	0	0
ENSG00000259529	0.4635	0.65747	0.12174	0.5826	0.55684	0.36285	0.2198	0.32943	0.75885	0.18142	0.46101	0.26466	0.26415	0.17346	0.26519	0.2425	0.32877	0.55251	0.32802	0.35659	0.36004	0.78881	0.51671	0.24948	0.34511	0.82161	0.21477	0.28334	0.42519	0.55811	0.24204	0.66773	0.26418	0.38705	0.73065	0.38853	0.62385	0.39937	0.4451	0.41622	0.3269	0.40897	0.28039	0.29088	1.44839	0.71335	0.40182	0.58363
ENSG00000172340	17.38966	13.40242	17.85247	18.7712	14.71842	17.85451	19.35344	23.49572	11.76116	20.84564	18.57386	17.29561	39.39637	23.12895	20.03953	30.70666	17.73978	12.26316	23.54237	21.76002	17.00605	19.56015	12.3508	34.74169	28.74547	14.95095	18.0474	21.11783	18.61786	17.21657	18.43657	19.03142	17.58297	21.03485	19.24847	23.54768	12.42064	23.52581	29.88214	26.64134	21.35954	21.75481	24.4902	26.94887	9.55822	13.31318	28.70084	15.89845
ENSG00000206072	0	0.02188	0.01756	0	18.58097	0.01624	0.01678	0	0.01824	0	0	4.1079	0	0	0.01639	0	0.26675	0	0	0.01543	0.01508	0	0	0	0	0	0	0.01672	0	0	0	0	0	0	0	0	0	0	0	0	0	0	0	0.01573	0	0	0	0
ENSG00000212443	1.6897	0.97453	2.86702	1.1694	2.92631	0.48219	0.49828	0.42318	2.43704	0.9322	0.7013	1.55209	0.26789	1.67116	1.21665	0.23363	1.05585	1.25252	1.40458	1.14518	0.67139	2.30298	0.30171	0.50602	1.18749	1.11099	1.46062	0	1.4045	0.71695	1.29553	0.85777	0.23139	1.3984	2.86353	2.41503	1.6028	1.20242	0.4514	1.55948	0	0.76263	0.45024	0.46708	3.48865	0.26434	1.87703	0.97791
ENSG00000101310	14.21416	10.40354	20.58711	16.86652	9.63779	10.24054	11.61484	17.7103	16.09893	23.66184	16.40713	8.97716	2.50996	3.2146	9.61689	4.90873	7.55443	20.4718	12.58851	15.21669	14.29661	15.16975	11.10185	16.29233	10.00673	6.32449	15.67577	17.78417	14.91401	11.37213	8.72495	12.19326	11.31287	12.62579	11.74816	10.06579	9.95087	12.63154	11.59876	16.31927	13.53493	15.38781	16.56733	9.28292	2.50928	7.29503	32.94852	11.28654
ENSG00000156858	10.57291	8.36098	8.59155	10.7118	13.05655	11.07346	11.3303	9.56817	18.51563	6.99063	12.00355	10.21245	6.20382	6.03696	14.44095	7.33971	13.67316	10.69218	9.80057	13.13465	9.02283	10.17638	15.04465	8.079	12.83851	22.41408	10.1445	10.70983	10.01146	12.81095	14.6251	11.78591	9.67223	13.00495	12.29929	14.05208	16.21545	13.54289	12.50658	10.57721	9.08571	13.34831	10.54305	9.34029	19.91647	18.41606	9.20233	13.08973
ENSG00000130066	553.26609	191.56113	207.68715	149.22673	381.00014	116.02876	220.20338	320.80035	132.04255	77.14843	156.68199	96.62884	20.16074	70.23468	75.26351	32.93018	54.54407	124.91344	106.2194	218.85124	361.45407	134.88988	243.60294	104.63834	80.32476	69.74075	223.29304	119.62934	167.90738	120.34789	105.8677	96.90274	96.38712	99.36345	131.75268	107.0523	137.82515	76.85204	102.05006	144.23393	91.32002	171.82667	93.17125	101.07725	45.49696	107.1096	116.72839	116.85197
ENSG00000103978	8.02746	15.24099	7.30514	9.16487	13.61612	10.83519	7.8584	16.50864	10.38495	16.0022	12.52892	12.72133	7.86137	6.4881	18.53593	10.52037	18.24062	22.84426	7.71304	9.86053	16.18267	8.5895	10.82885	7.42483	10.96556	10.34706	12.34131	8.86349	10.81825	10.38327	8.77612	11.71929	7.5018	8.80539	11.87738	10.32296	9.15359	11.93804	8.62625	6.7922	7.83679	9.49245	11.09635	14.75316	6.15591	9.59203	11.69896	11.44899
ENSG00000126803	0.86355	1.23212	1.01106	0.85686	2.72229	4.13591	2.23358	0.87552	0.6886	2.37061	0.96728	7.06254	25.11359	20.69071	7.23672	41.01561	10.14853	32.6796	0.56504	0.62193	1.04177	0.86359	0.81927	0.49074	0.4197	0.47886	2.1195	0.99477	1.2511	1.45239	0.67008	0.62852	1.98468	1.2557	1.95421	1.15543	0.4951	1.4926	0.88526	0.93143	0.8688	0.89846	1.02854	3.39222	0.80196	1.57231	0.84949	1.29611
ENSG00000175556	0.95193	1.8415	0.27302	0.41793	0.66115	0.31198	0.16887	0.71709	0.13348	1.30678	0.25928	1.78979	1.03993	3.93877	1.45438	3.16717	1.48011	0.23154	0.04327	0.14113	1.80648	0.11352	0.29745	0.04677	0.30732	0.51343	0.48001	0.53521	0.73562	0.3976	0.19159	0.3876	0.45625	0.50264	0.80871	0.46131	0.06584	0.54827	0.59802	1.01584	0.26393	0.61089	0.58261	2.0578	0.03583	0.4072	0.26023	1.38592
ENSG00000251774	0	1.58599	0.63626	0	1.1906	2.35424	1.82457	1.03307	0	0	0	1.62383	0	0	2.97006	1.71103	1.28876	0	1.14294	0	1.63897	0	0	3.08823	0.57977	0.67803	0	3.0291	0.57144	0	0	2.09397	0.56486	0.56896	0.58253	0	1.30424	0	1.65293	1.0877	3.07542	1.24114	2.19825	0.57011	0	0.6453	1.71831	3.58089
ENSG00000172031	0.42722	0	0.08649	0.1811	0.37765	0.69341	0.55118	0.21065	0.05991	0.1289	0.28445	0.22074	0.02963	0.11554	0.56525	0.18091	0.37958	0.09237	0.0259	0.15201	3.21824	0.66235	0.1335	0.16793	0.02627	0	0.05386	0.13726	0.12947	0	0.02866	0.09488	0.12798	0.18047	0.21117	0.187	0.14775	0.37242	0.04993	0.07393	0.02787	0.02812	0.19922	0.95583	1.54362	0.05848	0.05191	0.02704
ENSG00000040199	0.81789	0.68629	1.13247	1.13274	1.02068	1.1725	0.98816	1.21036	0.80415	0.53417	1.00174	0.87944	0.69945	0.7536	0.84387	0.73575	1.24687	1.00689	1.94564	1.33753	1.75744	5.53108	1.26884	3.12655	1.57155	1.37289	1.05773	1.52839	2.29546	1.71952	1.52863	1.72104	2.50422	1.79308	2.00709	1.44884	1.00629	2.06583	1.58796	2.54874	1.27556	1.40853	1.83067	1.39175	1.35589	1.59111	2.3803	2.08066
ENSG00000225693	0.12418	0.8356	0.26818	0.96258	1.38002	0.12404	0.51269	0	1.39308	0.35969	0.12026	0.68442	0.41345	0.21494	1.6274	0.36059	0.81479	0.1074	1.56564	1.17831	0	0.35544	1.55219	0.91116	0.85528	0.71446	0.50096	0.12767	1.20428	0.73769	0.3999	0.88258	0.23808	0.47962	0.12277	0.37273	0.27486	0.24744	1.04503	0.57307	0.38888	0.26156	0.6949	0.36044	1.49565	1.08794	0.24142	0.62888
ENSG00000114942	118.92353	55.62739	183.24221	219.68489	98.32653	197.24716	208.03731	102.62144	277.19882	127.2715	222.19405	132.30258	70.08274	51.36301	159.52517	80.22999	148.5797	97.36343	211.06152	297.18183	149.2499	211.14069	176.49693	234.3004	257.26835	119.79194	239.9307	157.04944	140.46689	196.32626	193.99069	273.62678	156.2387	225.01297	158.73851	204.89579	229.76703	178.10887	175.49512	116.88411	170.45886	130.33086	158.03801	97.41405	55.79468	206.60376	173.49853	182.53001
ENSG00000105640	210.73455	132.69197	234.20309	346.90601	214.39086	220.55827	285.65841	171.99619	385.52784	275.73589	214.44761	194.65222	148.87833	100.00368	377.22655	129.19919	305.54354	105.28567	451.03267	273.67002	204.87274	208.14327	255.81587	318.33971	373.21424	243.10678	258.17114	269.91578	197.18725	357.27779	256.89956	275.99926	282.76827	351.4927	250.71272	353.96809	312.75947	309.21486	293.55368	183.6566	230.72919	211.07075	237.50809	187.93917	117.60462	322.70079	287.34277	240.7562
ENSG00000234975	6.56489	0.39265	9.45131	0.42405	1.32643	2.33138	15.96057	3.83638	1.30922	1.40849	2.40179	1.34005	1.94283	0.7575	1.91179	1.27082	1.11671	2.39712	1.83925	3.32214	7.84478	1.53104	4.19392	2.75242	1.72243	1.3429	1.02988	1.19988	1.27326	1.73321	0.62638	0.34561	1.67812	1.12687	1.73063	1.60552	2.09881	1.45341	3.13735	1.885	1.06595	1.22909	2.44902	2.39943	1.75703	0.95855	1.41803	1.18204
ENSG00000109475	74.01104	51.15847	109.38913	94.93165	96.24422	198.51797	171.2236	60.86957	183.43609	142.00441	126.33211	118.63758	59.80359	42.87818	104.19627	43.13839	78.68586	61.81487	109.69101	134.16273	67.38571	78.2336	56.92567	74.60465	158.25593	184.68991	154.15656	86.2525	98.67375	140.97162	151.5678	154.18242	94.20884	139.19181	99.57344	152.04569	167.7899	138.45015	118.66	61.27685	87.70085	67.32747	88.15541	74.91227	74.16024	118.74048	75.21079	115.97312
ENSG00000226410	0	0	0.21852	0.39216	0.61334	0	0.41775	0.35479	0	0.19539	0	0	0	0	0.204	0.19588	0.2213	0.35003	0.58879	0.38404	0	0	0	0.21212	0.19911	0.23286	0	0.62418	0.19625	0.40072	0	0	0	0	1.20037	0.20247	0.44792	0.40323	0.18922	0.56033	1.0562	0.42625	0.56622	0.19579	0	0.22162	0.59013	1.02483
ENSG00000106809	12.86805	4.84681	4.06474	1.36778	0.36568	44.41474	6.81811	4.04547	6.88257	19.84998	12.95267	5.76872	9.37994	16.79011	8.44709	13.19056	12.98302	2.45733	2.05358	2.06071	1.77864	0.91516	1.76448	1.85908	0.78351	0.95794	8.65157	5.32158	17.35795	12.72205	1.06849	6.45278	1.16237	7.51414	10.75291	0.94158	2.34338	43.59852	1.2015	3.75833	2.30476	2.03941	2.75129	273.89205	3.13884	35.33806	3.62393	11.25484
ENSG00000168118	9.36987	22.21302	8.94077	9.69426	14.69407	9.50373	10.73906	22.09325	6.62026	25.01766	7.43869	16.01262	14.79176	12.99587	16.36457	14.34166	16.48127	8.99829	11.3234	11.64723	7.91261	11.00109	12.18811	6.96615	11.6487	10.84402	7.56323	8.02757	8.08269	9.34852	7.25092	6.10857	12.65451	11.57166	10.48348	10.71878	7.27457	10.20318	10.0514	10.17282	9.6098	9.9632	9.72078	15.02084	4.5052	8.23252	8.11916	8.45999
ENSG00000175567	53.71773	22.76394	114.05942	112.60391	6.04019	34.25429	100.97764	65.21908	91.92024	15.75785	124.13064	17.27769	16.89752	18.86484	14.4875	18.06178	14.11181	17.5353	232.22359	98.30951	7.38524	197.06445	87.38004	91.86268	152.83864	125.96958	99.00383	83.44147	125.7031	80.28013	82.63511	129.12756	135.91341	102.0295	100.11357	140.38737	113.96298	65.57796	153.44189	133.61818	88.45807	132.61857	124.05946	32.08446	66.23958	127.20796	130.147	138.31836
ENSG00000162896	0.59061	1038.64909	0.43009	0.11977	191.32058	1.17981	1.00652	253.00521	0.43142	1530.28254	0.27934	7.02744	0.01524	0.28527	1.05228	0.47859	2.79368	0.17818	0.93243	3.64909	0.11461	0.64211	0.60087	1.09415	3.41902	4.01428	0.09696	0.08473	16.70288	0.08159	0.1032	0.24404	14.56186	0.50395	0.20367	0.23361	0.86641	0.21894	2.59422	0.88736	0.20072	2.24204	109.21569	1.35544	0.33085	0.21058	0.09345	6.89992
ENSG00000147255	0.01705	0.28679	0.04602	0.55337	0.60282	0.46828	0.11438	0.1345	0.03825	0.60902	0.27243	1.78527	1.69338	0.84097	1.13428	0.91582	1.72449	0.0516	0	0	0.03161	0	0.01065	0.01787	0.04194	0.02943	0.06877	0.45572	0.38026	0.09283	0.06405	0.0101	1.43814	0.07407	0.21067	0.1194	0.03773	0.02548	0.20723	0.17308	0.31142	0	0.5724	0.8907	0.1848	0.08401	0	0.08634
ENSG00000180264	0	0	0	0	0	0.02161	0	0	0	0.01045	0	0.02982	0.01201	0	0.04363	0.03142	0.11832	0.09357	0	0.01027	0.01003	0.01032	0	0	0	0	0	0	0	0	0	0.01282	0	0	0	0	0	0.01078	0	0	0	0	0	0	0.15638	0.01185	0	0
ENSG00000197380	1.03146	0.31684	0.76266	0.59746	1.18927	5.26312	1.35388	0.61915	0.327	3.64783	0.60803	2.36865	1.03272	1.25162	1.88741	1.4107	1.74094	0.89202	0.19571	0.35105	1.62154	0.13906	0.26625	0.12927	0.38608	0.21931	0.76886	0.79533	0.71758	0.6771	0.06017	0.34528	0.68782	0.18403	0.79801	0.30286	0.1613	1.47439	0.17821	0.34147	0.11703	0.1653	0.2614	16.9105	3.78083	0.84716	0.23975	0.36337
ENSG00000279949	0	0	0	0.10418	0.32587	0	0	0	0	0.31143	0	0	0.47731	0	0.21678	0.31221	0.23516	0	0	0	0	0	0	0	0.10579	0	0	0	0.20854	0	0.23083	0	0.20614	0	0.53147	0.10757	0.59496	0	0.20107	0	0	0.11323	0.20056	0	0	0	0.20903	0
ENSG00000122705	40.14979	21.7732	34.32034	35.84464	33.80086	39.40941	39.46587	45.31235	40.16	46.51609	60.24486	41.79728	21.40363	19.75118	46.7127	24.14903	36.77027	39.24824	43.64217	62.88049	52.00262	50.25319	51.85632	52.85478	32.00208	23.67642	37.11659	29.09093	29.17822	32.77022	23.83174	29.4971	37.38705	30.11289	32.5088	36.5587	20.92017	33.88061	33.76441	46.38547	23.72341	36.34281	34.50245	38.1969	25.90477	30.27998	30.01276	28.05339
ENSG00000188092	2.73471	2.07601	2.18307	2.49114	3.6246	1.65753	2.53304	1.50591	2.0976	1.21859	1.4487	3.36006	3.6575	0.75853	3.18084	1.91165	2.07033	0.97026	1.84742	3.04944	3.0555	2.06274	2.10347	2.89091	2.3112	3.2139	1.3554	2.07861	2.52732	2.73063	2.98565	5.0112	1.50116	2.41478	2.47239	3.32065	2.39266	2.85255	3.87922	2.03857	1.72003	2.25229	1.6349	2.60056	0.78822	3.2507	2.07882	3.05382
ENSG00000253161	2.21149	0.42515	0.08528	0.3061	0.59843	0.70998	0.24455	0.72695	0.1772	0.57191	0.22947	0.54412	0.13148	0.17088	0.31847	0.26756	1.12279	7.10366	1.91491	0.22482	1.86726	5.08638	0.69104	8.15439	1.6319	5.40733	0.19913	0.2842	0.9957	0.31278	2.03472	1.16943	0.15142	2.1734	0.23424	0.94824	0.96147	0.15737	1.21852	0.54671	3.25647	0.24953	0.51562	0.95517	0.76099	1.47036	2.18797	0.19998
ENSG00000112655	4.48258	9.05303	1.28014	1.50365	12.25317	2.72092	1.2924	6.85436	0.92649	10.68123	0.69664	9.5076	1.37488	1.07212	14.44902	5.15737	12.87727	55.46453	0.56843	0.7647	2.2416	1.21374	2.23946	0.38398	1.92011	2.05393	0.87323	1.7941	1.57602	1.10784	0.12869	0.79684	1.4174	0.63024	1.84365	1.37941	0.19902	1.79827	0.85943	1.05733	0.36848	0.84874	1.71446	2.26185	0.40109	0.75857	0.70568	0.58015
ENSG00000257735	0.10695	0.14392	0.11548	0	0.54022	0.21364	0.44153	0.28124	0	0	0	0.49119	0.71214	0.55532	0	0.41406	0.70171	0	0.20744	0	0.29746	0	0.26735	0	0.10523	0	0	0.10995	0.20743	0	0.574	0.50673	0.10252	0.30979	0.10573	0.107	0.11836	0.10655	0	0.09871	0.22327	0.45052	0	0	0.51523	0	0.31186	0.10832
ENSG00000243175	0.52431	1.79603	0.4632	0.55419	0.8186	0.76172	1.32828	0.04178	2.67347	0.78232	0.73856	0.39405	0.84636	0.57748	1.05707	0.2768	0.88608	0.37099	2.68106	1.8995	0.08838	1.81901	0.95322	1.04917	0.18759	2.46802	0.52877	0.39203	1.06312	1.51009	1.73957	0.05646	0.13707	0.50624	0.7068	0.23844	2.69018	0.47486	0.75765	0.13197	0.29852	0.15059	0.44453	0.73784	3.90363	0.41758	0.92661	1.59308
ENSG00000213085	0.38925	0.18488	0.04945	0.42152	0.41637	0.2287	0.18906	0.20071	0.23117	0.37581	0.15522	0.29445	0.25411	0.27741	0.43855	0.31027	0.62597	0.27722	0.24426	0.41279	0.67931	0.61167	0.25757	0.312	0.04506	0.36885	0.36947	0.32957	0.31086	0.15869	0.29494	0.54244	0.17559	0.11054	0.24899	0.36653	0.17738	0.25093	0.17127	0.16906	0.1673	0.28936	0.06406	0.31014	0.49638	0.35104	0.28933	0.13914
ENSG00000266538	2.08567	15.05443	3.07093	3.67419	7.47039	6.2495	8.2192	2.65925	18.29191	8.9699	7.16126	2.61247	5.05015	1.31268	7.26306	1.46814	8.29357	2.29563	2.57432	8.09575	4.04314	2.53255	9.47961	2.18612	4.47724	11.78109	4.39799	2.53412	2.57419	6.00701	3.05288	3.81803	2.36278	3.66143	3.93623	3.60426	14.89792	4.53353	5.67314	3.84985	4.74992	2.99517	2.12197	6.97076	90.42971	5.39852	6.08185	5.95309
ENSG00000174903	30.69647	23.25413	27.67989	40.24578	30.49656	30.92887	23.21305	39.21943	37.35746	48.4304	47.50621	46.48987	28.58268	35.01351	53.7363	43.39219	46.14284	55.39833	34.30019	51.29014	43.03625	37.57235	23.91902	42.21966	35.21101	18.4356	36.75603	33.62166	29.47744	30.15374	25.13839	32.38717	45.30005	34.64091	35.91153	40.8385	22.0726	45.94706	35.64624	43.56017	34.94853	37.68858	38.99016	44.18537	12.55183	26.59707	33.44676	28.48119
ENSG00000205424	0.01734	0.04667	0.03745	0	0.05256	0.01732	0.05369	0	0.09727	0.01674	0.06718	0	0.03849	0.03001	0.03496	0.05035	0	0.015	0	0	0.01608	0	0.02168	0	0	0	0	0.03566	0.03363	0	0.01861	0.02054	0.03325	0	0	0.08675	0.03838	0.05183	0	0.09603	0.0362	0.09131	0.03235	0.03356	0.41771	0.1899	0	0
ENSG00000262877	1.22899	5.11673	0.91232	0.3349	7.48826	1.22751	2.06124	1.95259	0.64624	3.93045	0.66949	7.02033	1.79014	2.5592	11.18867	3.08532	7.76959	0.36535	0.11174	0.43729	0.46289	0.25649	0.52804	0.28179	0.03779	0.4861	0.1162	0.23691	0.18622	1.9392	0.57715	0.72787	0.44178	0.33374	1.40478	0.3074	0.38252	2.48704	0.25137	0.17723	0	0.28312	0.28654	4.71895	0.83259	0.37852	0.18665	0.58347
ENSG00000205436	0.69086	2.60322	2.59223	9.05335	1.48312	9.00497	3.60091	3.99689	5.13436	0.53361	11.13984	0.57114	0.92006	0.10463	1.20134	0.96958	0.7177	2.67367	1.12225	5.63746	0.08006	0.67561	4.85728	1.64741	4.72415	5.18695	5.05131	4.63452	10.90367	22.86229	8.26863	12.5205	15.11578	10.65618	10.0738	10.22972	6.30756	3.80275	9.1082	7.52391	3.76792	18.57102	8.82711	2.82399	14.43628	5.63634	4.43206	4.67059
ENSG00000236532	0.02529	0.13614	0.01365	0	0.03833	0.07578	0	0	0	0.03663	0.03674	0.0697	0.19648	0.09849	0.05099	0.03672	0.06914	0	0	0	0.12897	0.01206	0.03161	0.01325	0	0	0	0	0.04905	0.01252	0.02715	0	0	0.01221	0.06251	0.0253	0	0	0	0.01167	0	0.01332	0	0.14681	0.09138	0	0.02458	0
ENSG00000135297	2.13612	1.84273	2.45166	2.85608	2.36927	2.78507	2.15847	2.8065	3.30673	1.33645	3.03795	2.16797	2.17723	1.74518	2.01278	2.2844	2.12355	2.43729	3.31264	3.60483	1.54189	3.19714	2.88778	4.097	3.2285	4.04494	3.33434	3.47592	4.66933	3.45575	4.73018	4.35864	1.93786	4.08654	3.95269	3.97042	4.41383	3.9487	3.92945	3.28582	3.91369	3.76505	2.62839	3.02533	1.55921	4.78753	2.59904	4.3774
ENSG00000113494	0.12839	0.43195	0.03961	0.01333	0.25941	0.07328	0.03313	0.29342	0.02572	0.12396	0.05329	0.42962	0.08651	0.22222	1.04464	0.39056	0.87248	0.12293	0.04002	0.10007	0.07227	0.02187	0.06304	0.02403	0.14888	0.18466	0.03237	0.033	0.08893	0.04086	0.0443	0.07604	0.1011	0.16381	0.0544	0	0.03045	0.13248	0.02572	0.01693	0.05744	0.00966	0.10263	0.51017	0.04418	0.05524	0.25851	0.03715
ENSG00000207175	3.29846	1.97282	0.79145	0.3551	6.29423	4.75872	7.18703	0.96377	2.87789	0.70768	2.12957	2.01988	3.66059	0.31716	5.54169	1.4189	7.61466	0.31695	0.71085	5.91166	1.35915	1.39864	10.07787	0.38415	0.72118	7.16896	1.47843	1.13037	2.84326	2.90278	2.7538	1.73646	0.70263	1.06159	0.72461	2.5667	2.43352	1.82562	1.7134	2.36774	1.14766	2.70174	0.3418	2.12747	29.13233	8.42822	1.42494	2.22714
ENSG00000237512	0	0.11441	0	0.08237	1.11651	0.16982	0.35098	0	0	0.24624	0	4.52926	1.69826	0.58857	1.71398	0.49371	0.92965	0.36761	0	0	0	0.08111	0.21252	0	0.25093	0	0	0	0	0	0	0.2014	0.08149	0	0	0	0.09408	0.0847	0.15898	0	0	0.35812	0	0.1645	0.40956	0	0	0.25831
ENSG00000223715	0	0.23332	0.18721	0.11199	0.29193	0	0	0	0	0	0	0.21235	0.12828	0	0.34955	0	0.31599	0	0	0	0.10716	0	0.07224	0	0	0	0	0	0	0	0	0	0	0	0	0	0	0.11515	0	0	0	0	0	0	0.27842	0.06329	0.05618	0.11707
ENSG00000236319	0	0	0.05774	0.05181	0	0.10682	0	0	0.11997	0	0.15536	0.04912	0	0.09255	0.0539	0	0	0	0.15558	0	0	1.73461	0.40103	0	0	0	0.05393	0	0.05186	0.15883	0.1148	0.12668	0.46133	0	0	0.107	0	0.10655	0.1	0.14806	0	0.05631	0.04987	0.05174	0.25761	0.23424	0.05198	0.05416
ENSG00000266302	0.12974	0	0.46451	0.01985	0.0207	0	0.00705	0.00599	0	0	0.01984	0.1129	0.00758	0.11228	0.06884	0.05287	0.08961	0	0	0	0.12662	0.00651	0.1451	0	0.00672	0.00786	0	0.42825	0.01324	0.17578	0	0.00809	0.01309	0.00659	0.35103	0.21862	0	0.14286	0	0	0.01426	0	0.15284	0.00661	0	0.05235	0.01327	0.05533
ENSG00000137601	2.22103	2.22952	2.09352	2.28514	2.27301	2.80366	2.01608	2.18787	2.08572	1.66937	2.10889	2.3259	2.27218	2.55441	2.09305	2.50682	2.05692	2.97187	2.03468	2.50553	2.09941	2.31227	2.08884	3.26829	2.23507	2.03116	2.74332	2.80407	2.99573	2.90086	2.22099	3.55632	2.31627	3.11543	2.89654	2.31619	1.89749	3.02717	2.48257	2.91119	2.1673	2.28567	2.65838	3.86366	6.41293	2.09947	3.76217	2.91626
ENSG00000184208	3.09473	2.93799	3.3294	3.9689	3.92224	4.2937	3.2638	3.20597	5.4662	2.62932	4.38114	3.78336	1.91082	3.29171	4.83261	3.03892	4.35634	5.32351	6.26446	3.94011	3.09873	5.85146	6.41405	3.78636	7.0973	7.40669	3.9949	4.25764	5.15099	4.76858	8.04507	5.82517	6.92551	5.56323	4.9061	5.97851	9.6642	6.5587	5.07174	4.96462	5.79107	5.74789	5.3421	4.87766	2.87335	8.17055	8.7727	3.80683
ENSG00000270941	0.43086	0.57983	0.93045	0.20873	1.08819	0.86069	0.22235	0	0	0.20799	0.41726	0.39577	0.23908	0.18643	0.43433	1.25108	0.94232	0.37261	0.41785	0.81764	0.19973	0.20554	1.07707	0.22581	1.90764	0.99153	0.43452	0	0.20891	0.21329	1.15623	0.51036	0	0.20801	0.63891	0.21553	1.43045	0.21462	0.6043	0.99414	0.89948	0.9075	0.80366	1.04213	3.63244	0.47183	0.2094	0.87276
ENSG00000212128	0.07343	0.19764	0	0.1423	0.14837	0.03667	0.11369	0	0.04119	0	0.03556	0	0	0.06355	0.03701	0.07108	0	0	0	0.10451	0	0.03503	0	0	0.07225	0.0845	0	0.18874	0.03561	0.21811	0.11824	0.08698	0.07039	0.03545	0.18149	0.07347	0	0.10974	0.06866	0.03389	0.3066	0.19334	0.10273	0	0	0.16083	0.14276	0.26031
ENSG00000101150	23.99598	11.99328	20.17205	17.70403	20.99487	18.76194	22.62561	19.40662	18.51526	16.44217	22.34578	24.95866	17.10942	15.90144	26.13829	20.13944	25.41407	66.55254	17.72046	21.62624	41.0043	18.59352	18.99755	18.96439	18.11648	17.2972	15.4574	16.36334	16.51504	17.16497	17.31831	16.59296	18.77965	18.58214	16.22802	17.37152	16.67862	19.51788	17.34834	20.4212	16.84077	17.67864	18.02035	28.30735	7.89591	15.85915	22.58993	14.23964
[truncated: 31,678 more rows]
