# Supplementary material for: Proteotranscriptomics of ocular adnexal B-cell lymphoma reveals an oncogenic role of alternative splicing and identifies a diagnostic marker
Source: J Exp Clin Cancer Res. 2022 Jul 30;41:234. doi: 10.1186/s13046-022-02445-8 (PMC9338531; doi:10.1186/s13046-022-02445-8)
Supplement: Supplementary file 11 — Additional file 11: Table S4. Differentially expressed protein-mRNA pairs between OABLs and controls. [file 13046_2022_2445_MOESM11_ESM.csv]

ENSEMBL	RNA.log2FC	RNA.P	protein.log2FC	protein.P	significance	dysregulation
ENSG00000049860	-0.567900902	0.000322045	-0.637673646	1.43E-12	bi significant	stable
ENSG00000085063	-1.203427096	5.54E-06	-0.588691411	1.60E-12	bi significant	protein downreg; rna downreg
ENSG00000159348	-0.849497985	8.05E-06	-0.641292598	2.73E-12	bi significant	protein downreg; rna downreg
ENSG00000176658	-0.276073948	0.307517199	-0.59752603	7.34E-12	mono significant	stable
ENSG00000110013	-0.878223769	1.07E-07	-1.040170703	7.81E-12	bi significant	protein downreg; rna downreg
ENSG00000138760	-0.831786515	3.04E-05	-0.700204088	4.59E-11	bi significant	protein downreg; rna downreg
ENSG00000116005	-0.981049573	4.41E-05	-0.627956061	5.25E-11	bi significant	protein downreg; rna downreg
ENSG00000182718	-0.628372059	0.007533719	-0.726748853	7.90E-11	bi significant	protein downreg; rna downreg
ENSG00000147853	-0.31417083	0.03800234	-0.44771187	1.07E-10	bi significant	stable
ENSG00000072778	-0.803251853	1.43E-06	-0.530224054	1.89E-10	bi significant	protein downreg; rna downreg
ENSG00000185896	-0.236796255	0.122681619	-0.491757359	1.94E-10	mono significant	stable
ENSG00000152818	-0.065984341	0.74201548	-0.538770923	2.90E-10	mono significant	stable
ENSG00000115310	-0.737096931	0.000925775	-0.556590974	5.34E-10	bi significant	protein downreg; rna downreg
ENSG00000107819	-0.455552145	0.010545971	-0.392521864	8.02E-10	bi significant	stable
ENSG00000130402	-0.207805704	0.200275718	-0.422506647	9.43E-10	mono significant	stable
ENSG00000198363	-0.970150673	0.001209827	-0.473213161	1.52E-09	bi significant	protein downreg; rna downreg
ENSG00000138119	-1.665462087	2.07E-05	-0.653907115	1.91E-09	bi significant	protein downreg; rna downreg
ENSG00000142507	-0.352257178	0.021856105	-0.668135914	2.68E-09	bi significant	stable
ENSG00000122642	-1.14078997	0.000183052	-0.684837007	2.98E-09	bi significant	protein downreg; rna downreg
ENSG00000136026	-0.493273002	0.049002828	-0.608718669	5.81E-09	bi significant	stable
ENSG00000139970	-0.55784867	0.171211789	-0.518319608	6.18E-09	mono significant	stable
ENSG00000143198	-0.975233918	9.94E-06	-0.509323044	6.21E-09	bi significant	protein downreg; rna downreg
ENSG00000138448	-0.328106018	0.2353114	-0.493410864	6.22E-09	mono significant	stable
ENSG00000273749	-0.620479955	0.00145592	-0.493138905	7.32E-09	bi significant	protein downreg; rna downreg
ENSG00000108828	-0.660582909	0.000757352	-0.554074302	7.91E-09	bi significant	protein downreg; rna downreg
ENSG00000128595	-0.376304952	0.069294938	-0.498883787	8.12E-09	mono significant	stable
ENSG00000111530	0.532908597	5.36E-05	0.274103514	8.67E-09	bi significant	stable
ENSG00000123384	-1.18379118	0.000794716	-0.590791523	9.54E-09	bi significant	protein downreg; rna downreg
ENSG00000099797	-0.787356652	3.24E-07	-0.676039933	9.73E-09	bi significant	protein downreg; rna downreg
ENSG00000100804	-0.627978984	0.00099429	-0.663693416	1.07E-08	bi significant	protein downreg; rna downreg
ENSG00000163399	-0.568099656	0.004322922	-0.538083603	2.05E-08	bi significant	stable
ENSG00000143819	-1.048516819	3.08E-05	-0.525426326	2.00E-08	bi significant	protein downreg; rna downreg
ENSG00000254709	1.612207663	0.113322777	-1.15712333	1.75E-08	mono significant	protein downreg; rna upreg
ENSG00000125944	0.5733466	0.000633527	0.452711309	2.24E-08	bi significant	stable
ENSG00000144320	-0.09102431	0.514866082	-0.326771653	2.35E-08	mono significant	stable
ENSG00000171503	-0.72717448	0.000391494	-0.48955316	2.56E-08	bi significant	protein downreg; rna downreg
ENSG00000147475	-0.181173079	0.182775458	-0.421651002	2.55E-08	mono significant	stable
ENSG00000119537	-0.364707488	0.040711487	-0.522496315	3.21E-08	bi significant	stable
ENSG00000159423	-1.407439824	2.25E-05	-0.765830569	3.31E-08	bi significant	protein downreg; rna downreg
ENSG00000178209	0.135626325	0.454350679	-0.449979384	3.31E-08	mono significant	stable
ENSG00000087303	-0.796752666	0.029897625	-0.577322167	3.39E-08	bi significant	protein downreg; rna downreg
ENSG00000167770	0.32716274	0.00227235	0.272912456	4.26E-08	bi significant	stable
ENSG00000132341	0.589804145	0.008254581	0.495579917	4.07E-08	bi significant	protein upreg; rna upreg
ENSG00000011028	-1.12526965	0.001310056	-0.532180004	5.36E-08	bi significant	protein downreg; rna downreg
ENSG00000108784	-0.012127785	0.927337958	-0.346118119	6.33E-08	mono significant	stable
ENSG00000106333	-0.636988027	0.006614852	-0.701379992	7.37E-08	bi significant	protein downreg; rna downreg
ENSG00000100380	0.015556651	0.885888613	0.396410725	8.87E-08	mono significant	stable
ENSG00000107566	-0.084315763	0.612633174	-0.399102743	8.46E-08	mono significant	stable
ENSG00000135046	-1.222061157	0.000523723	-0.852101374	9.08E-08	bi significant	protein downreg; rna downreg
ENSG00000110169	-0.663375324	0.015696947	-0.71115442	1.00E-07	bi significant	protein downreg; rna downreg
ENSG00000182872	0.637430654	1.22E-06	0.46326594	9.03E-08	bi significant	protein upreg; rna upreg
ENSG00000100401	0.128891801	0.459673153	0.306176168	1.06E-07	mono significant	stable
ENSG00000113558	-0.286742148	0.016852341	0.314288622	1.18E-07	bi significant	stable
ENSG00000143196	-1.227293487	0.002235605	-1.372692865	1.00E-07	bi significant	protein downreg; rna downreg
ENSG00000000971	-1.964616471	7.74E-08	-0.664411988	1.33E-07	bi significant	protein downreg; rna downreg
ENSG00000168807	-0.117068778	0.47714638	-0.422577225	1.29E-07	mono significant	stable
ENSG00000128311	-1.267791644	1.48E-07	-0.458236145	1.33E-07	bi significant	protein downreg; rna downreg
ENSG00000049239	-0.355815038	0.017710582	-0.312074529	1.32E-07	bi significant	stable
ENSG00000197256	-1.462493388	0.000111572	-0.633128176	1.51E-07	bi significant	protein downreg; rna downreg
ENSG00000103512	-0.231351951	0.077983152	-0.337910649	1.50E-07	mono significant	stable
ENSG00000091409	-1.338113943	0.000179836	-0.745615017	1.73E-07	bi significant	protein downreg; rna downreg
ENSG00000177628	-0.036348082	0.774436808	-0.706814432	1.85E-07	mono significant	stable
ENSG00000056097	0.486490399	5.37E-06	0.498216124	1.76E-07	bi significant	stable
ENSG00000104324	-0.426933371	0.038055984	-0.558167615	2.02E-07	bi significant	stable
ENSG00000228278	2.030544519	1.59E-05	-0.816093296	2.33E-07	bi significant	protein downreg; rna upreg
ENSG00000163815	-1.920471222	5.91E-05	-1.016802629	2.52E-07	bi significant	protein downreg; rna downreg
ENSG00000143369	-1.592776975	0.000146036	-0.559618472	2.40E-07	bi significant	protein downreg; rna downreg
ENSG00000104067	-1.067888354	0.001108276	-0.544985865	2.56E-07	bi significant	protein downreg; rna downreg
ENSG00000009954	0.75328036	1.84E-08	0.55024929	2.36E-07	bi significant	protein upreg; rna upreg
ENSG00000077312	0.841107959	2.90E-05	0.468061525	2.92E-07	bi significant	protein upreg; rna upreg
ENSG00000113889	1.402156544	0.003619515	-0.673633013	3.07E-07	bi significant	protein downreg; rna upreg
ENSG00000164828	-0.391402368	0.044104081	-0.618570702	3.19E-07	bi significant	stable
ENSG00000168066	0.520225026	2.40E-05	0.467803301	3.87E-07	bi significant	stable
ENSG00000184743	0.036721982	0.785683353	-0.259059563	3.66E-07	mono significant	stable
ENSG00000171236	-2.147137916	1.38E-05	-0.583810131	4.19E-07	bi significant	protein downreg; rna downreg
ENSG00000093010	-0.438724572	0.001127582	-0.43090261	4.23E-07	bi significant	stable
ENSG00000177889	0.775964763	2.92E-06	0.525905349	4.30E-07	bi significant	protein upreg; rna upreg
ENSG00000243649	-0.444118356	0.301247204	-0.665660956	4.80E-07	mono significant	stable
ENSG00000143947	0.447832221	0.008706769	0.374702182	5.13E-07	bi significant	stable
ENSG00000151923	0.463185607	9.11E-05	0.307916389	5.21E-07	bi significant	stable
ENSG00000096746	0.516114621	2.62E-05	0.490168514	4.95E-07	bi significant	stable
ENSG00000013375	-0.207861553	0.258538772	-0.475852504	5.47E-07	mono significant	stable
ENSG00000024422	-1.180748517	0.00105286	-0.830872203	5.84E-07	bi significant	protein downreg; rna downreg
ENSG00000198951	-0.050860508	0.745503746	-0.474611265	5.56E-07	mono significant	stable
ENSG00000172380	-1.118940556	0.001128605	-0.639749819	5.66E-07	bi significant	protein downreg; rna downreg
ENSG00000213551	0.670091732	0.000419554	0.600116725	6.06E-07	bi significant	protein upreg; rna upreg
ENSG00000132604	0.59847157	0.000151559	0.713155892	5.70E-07	bi significant	protein upreg; rna upreg
ENSG00000162664	0.176437448	0.132777751	0.535351103	8.10E-07	mono significant	stable
ENSG00000082898	0.771752726	2.84E-08	0.265455616	8.03E-07	bi significant	protein upreg; rna upreg
ENSG00000110987	1.064504496	0.002149475	0.493171061	8.74E-07	bi significant	protein upreg; rna upreg
ENSG00000180370	1.023159496	4.30E-09	0.476803892	8.65E-07	bi significant	protein upreg; rna upreg
ENSG00000174348	-2.081763123	1.94E-05	-0.861489529	9.17E-07	bi significant	protein downreg; rna downreg
ENSG00000124370	-0.61284862	9.76E-05	-0.530036446	8.72E-07	bi significant	protein downreg; rna downreg
ENSG00000134153	-0.328760003	0.005926887	-0.481917547	9.03E-07	bi significant	stable
ENSG00000011304	0.643925932	0.000183316	0.360578213	9.89E-07	bi significant	protein upreg; rna upreg
ENSG00000100504	-1.647451514	1.28E-05	-0.696194541	1.02E-06	bi significant	protein downreg; rna downreg
ENSG00000197312	0.358317243	0.003448773	0.392183225	9.83E-07	bi significant	stable
ENSG00000204220	0.532040982	0.000434244	0.270639817	9.96E-07	bi significant	stable
ENSG00000088256	-1.345771889	1.29E-05	-0.414311986	9.76E-07	bi significant	protein downreg; rna downreg
ENSG00000151726	-1.374733004	2.80E-07	-0.813726308	1.06E-06	bi significant	protein downreg; rna downreg
ENSG00000134247	-1.470299912	8.72E-05	-0.806517608	1.03E-06	bi significant	protein downreg; rna downreg
ENSG00000164754	0.6771372	3.91E-05	0.339055756	1.13E-06	bi significant	protein upreg; rna upreg
ENSG00000172270	-0.491179963	0.000655241	-0.397534455	1.08E-06	bi significant	stable
ENSG00000061676	-1.146102929	0.001038463	-0.748857962	1.25E-06	bi significant	protein downreg; rna downreg
ENSG00000140905	-0.697477426	0.004048707	-0.599027685	1.20E-06	bi significant	protein downreg; rna downreg
ENSG00000102024	-0.881514606	0.010052529	-0.763409553	1.26E-06	bi significant	protein downreg; rna downreg
ENSG00000136938	0.536289246	0.002039917	0.876819043	8.99E-07	bi significant	stable
ENSG00000102189	0.07290665	0.59653883	-0.335170969	1.15E-06	mono significant	stable
ENSG00000138413	-0.416869183	0.012733561	-0.434560238	1.16E-06	bi significant	stable
ENSG00000159231	-1.537827286	2.50E-07	-0.661412701	1.33E-06	bi significant	protein downreg; rna downreg
ENSG00000102967	0.391705398	0.005990354	-0.30038062	1.23E-06	bi significant	stable
ENSG00000175416	-0.724034026	0.000464763	-0.509229349	1.28E-06	bi significant	protein downreg; rna downreg
ENSG00000185624	-0.56047729	0.005564599	-0.554764688	1.39E-06	bi significant	stable
ENSG00000213593	-0.011054184	0.917841101	-0.307130329	1.28E-06	mono significant	stable
ENSG00000104763	-0.182085939	0.171153558	-0.410524051	1.37E-06	mono significant	stable
ENSG00000153147	0.771809127	3.16E-07	0.471317687	1.54E-06	bi significant	protein upreg; rna upreg
ENSG00000113649	0.762614575	2.18E-08	0.407752276	1.57E-06	bi significant	protein upreg; rna upreg
ENSG00000165092	-1.639366864	2.73E-06	-0.730775924	1.59E-06	bi significant	protein downreg; rna downreg
ENSG00000197766	-2.659666349	6.09E-05	-0.50876409	1.57E-06	bi significant	protein downreg; rna downreg
ENSG00000157379	-0.026192873	0.875134003	-0.472801356	1.62E-06	mono significant	stable
ENSG00000047315	0.503339584	3.53E-05	0.365003986	1.79E-06	bi significant	stable
ENSG00000152642	-0.740345988	0.000721976	-0.613736624	1.76E-06	bi significant	protein downreg; rna downreg
ENSG00000115641	-1.88970082	1.86E-06	-0.603956956	1.72E-06	bi significant	protein downreg; rna downreg
ENSG00000151929	-1.41542229	0.000143778	-0.80797952	1.86E-06	bi significant	protein downreg; rna downreg
ENSG00000229314	0.485875533	0.425629481	-0.876351299	1.79E-06	mono significant	stable
ENSG00000101439	-1.051188778	6.20E-06	-0.353017886	1.81E-06	bi significant	protein downreg; rna downreg
ENSG00000187955	-1.490309292	6.10E-05	-0.842885394	2.02E-06	bi significant	protein downreg; rna downreg
ENSG00000136518	0.714201811	1.26E-05	0.544839708	1.83E-06	bi significant	protein upreg; rna upreg
ENSG00000065833	-2.249564081	2.41E-07	-1.083123563	1.94E-06	bi significant	protein downreg; rna downreg
ENSG00000164904	-0.905979484	0.000791043	-0.55680807	1.80E-06	bi significant	protein downreg; rna downreg
ENSG00000173402	-0.75731475	0.002349234	-0.744647349	2.14E-06	bi significant	protein downreg; rna downreg
ENSG00000162613	0.92978493	9.03E-08	0.599602074	1.98E-06	bi significant	protein upreg; rna upreg
ENSG00000141644	0.455671988	0.002392474	1.008587017	1.50E-06	bi significant	stable
ENSG00000134202	-1.466792445	0.000402172	-0.925653514	2.17E-06	bi significant	protein downreg; rna downreg
ENSG00000128739	0.22691597	0.349856834	0.383564429	2.23E-06	mono significant	stable
ENSG00000091513	-0.683665846	0.162725352	-0.67521725	2.06E-06	mono significant	protein downreg; rna downreg
ENSG00000153827	0.541164734	0.000249554	0.36597346	2.29E-06	bi significant	stable
ENSG00000198231	0.330154886	0.00160259	0.326970434	2.32E-06	bi significant	stable
ENSG00000166825	-1.451705415	8.82E-05	-0.802818243	2.38E-06	bi significant	protein downreg; rna downreg
ENSG00000134046	0.577659736	0.001048446	0.401331298	2.35E-06	bi significant	stable
ENSG00000063244	0.842654534	6.60E-07	0.646168763	2.08E-06	bi significant	protein upreg; rna upreg
ENSG00000239900	0.011079101	0.963010463	0.297809816	2.42E-06	mono significant	stable
ENSG00000129347	0.784808495	4.41E-06	0.485773604	2.77E-06	bi significant	protein upreg; rna upreg
ENSG00000106853	-1.355799317	1.06E-05	-0.716056105	2.79E-06	bi significant	protein downreg; rna downreg
ENSG00000125868	-0.959206032	0.002107196	-0.615911574	2.68E-06	bi significant	protein downreg; rna downreg
ENSG00000131981	-1.225538137	5.50E-06	-0.716667438	3.00E-06	bi significant	protein downreg; rna downreg
ENSG00000108861	-0.972298159	8.44E-05	-0.503617147	2.76E-06	bi significant	protein downreg; rna downreg
ENSG00000107438	0.362031203	0.023211864	0.507601456	3.25E-06	bi significant	stable
ENSG00000130254	0.526556535	2.80E-05	0.529948401	3.16E-06	bi significant	stable
ENSG00000047457	-0.92523046	0.060014054	-0.607198664	2.91E-06	mono significant	protein downreg; rna downreg
ENSG00000159314	0.851038035	0.000148239	0.289261312	3.29E-06	bi significant	protein upreg; rna upreg
ENSG00000095303	-0.38641512	0.329917551	-0.727993691	3.62E-06	mono significant	stable
ENSG00000136930	0.028059138	0.827695936	-0.647156552	3.90E-06	mono significant	stable
ENSG00000084754	-0.162705728	0.174448664	-0.268585317	3.33E-06	mono significant	stable
ENSG00000064601	-0.050977179	0.700943656	-0.417289784	3.42E-06	mono significant	stable
ENSG00000035403	-0.579832803	0.014537253	-0.440540211	3.40E-06	bi significant	stable
ENSG00000198561	-0.943789504	0.000617323	-0.633652743	3.77E-06	bi significant	protein downreg; rna downreg
ENSG00000137267	-1.301409689	8.43E-05	-0.575201532	3.61E-06	bi significant	protein downreg; rna downreg
ENSG00000096401	0.505074734	6.75E-07	0.358517095	4.28E-06	bi significant	stable
ENSG00000157227	-0.749086551	0.024241493	-0.505357837	3.83E-06	bi significant	protein downreg; rna downreg
ENSG00000177646	-0.106793833	0.521290571	-0.323526876	3.71E-06	mono significant	stable
ENSG00000187735	0.992864401	5.18E-10	0.765951427	3.60E-06	bi significant	protein upreg; rna upreg
ENSG00000132792	0.534220176	3.98E-05	0.44447053	4.39E-06	bi significant	stable
ENSG00000171311	0.420706425	0.001077509	0.558466926	4.40E-06	bi significant	stable
ENSG00000110172	0.731120423	2.24E-06	0.518414864	4.83E-06	bi significant	protein upreg; rna upreg
ENSG00000241685	-0.210013653	0.138803117	-0.678448227	4.72E-06	mono significant	stable
ENSG00000149115	-1.373365629	9.41E-06	-0.623354028	4.62E-06	bi significant	protein downreg; rna downreg
ENSG00000166181	0.497530962	0.000142293	0.460567748	5.32E-06	bi significant	stable
ENSG00000101856	-0.712949026	0.004703851	-0.582374013	4.90E-06	bi significant	protein downreg; rna downreg
ENSG00000120896	-0.851526576	3.52E-05	-0.433776224	4.41E-06	bi significant	protein downreg; rna downreg
ENSG00000100138	0.203643666	0.030663263	0.679259616	4.65E-06	bi significant	stable
ENSG00000160789	-1.294583184	2.11E-05	-0.817789226	5.55E-06	bi significant	protein downreg; rna downreg
ENSG00000158941	0.423952685	0.000548853	0.347741747	5.75E-06	bi significant	stable
ENSG00000119203	0.589132681	0.000573124	0.286054214	5.36E-06	bi significant	protein upreg; rna upreg
ENSG00000100097	-0.60524286	0.007235842	-0.526626354	5.05E-06	bi significant	protein downreg; rna downreg
ENSG00000125870	0.422272947	0.002558959	0.486201568	5.82E-06	bi significant	stable
ENSG00000196235	0.42360805	0.000369518	0.299935104	6.03E-06	bi significant	stable
ENSG00000164040	-0.431913981	0.003789841	-0.348871479	4.99E-06	bi significant	stable
ENSG00000116774	-1.368614974	0.000195017	-0.767120283	5.76E-06	bi significant	protein downreg; rna downreg
ENSG00000179950	0.16987593	0.185249491	0.414635038	6.49E-06	mono significant	stable
ENSG00000079308	-1.542504915	5.96E-05	-0.483177851	5.67E-06	bi significant	protein downreg; rna downreg
ENSG00000011465	-1.616531438	0.0001285	-1.17449732	6.40E-06	bi significant	protein downreg; rna downreg
ENSG00000087077	-0.534687963	0.022808013	-0.441461426	6.09E-06	bi significant	stable
ENSG00000100023	0.396392719	0.00219081	0.505273965	6.66E-06	bi significant	stable
ENSG00000158710	0.272436052	0.097791807	0.349817035	6.34E-06	mono significant	stable
ENSG00000154727	0.650309833	7.73E-05	0.355342946	7.01E-06	bi significant	protein upreg; rna upreg
ENSG00000111716	0.647301764	0.002585077	0.547474092	6.78E-06	bi significant	protein upreg; rna upreg
ENSG00000080503	0.206048276	0.097139431	0.305249251	6.85E-06	mono significant	stable
ENSG00000109814	0.081509564	0.715880115	-0.414375695	6.07E-06	mono significant	stable
ENSG00000132386	-0.565012206	0.010862033	-0.87356284	7.55E-06	bi significant	stable
ENSG00000143416	-2.431455661	1.64E-07	-0.694170798	6.92E-06	bi significant	protein downreg; rna downreg
ENSG00000244462	0.92137662	1.51E-06	0.418070226	7.58E-06	bi significant	protein upreg; rna upreg
ENSG00000138668	0.518643147	0.000203663	0.805465973	6.84E-06	bi significant	stable
ENSG00000116688	-0.318824764	0.033723007	-0.251289903	6.63E-06	bi significant	stable
ENSG00000176919	-0.489768135	0.044613415	-0.498077446	7.35E-06	bi significant	stable
ENSG00000085224	0.561345799	0.000434644	0.405911828	7.99E-06	bi significant	stable
ENSG00000136709	0.544003863	5.17E-05	0.355194616	8.06E-06	bi significant	stable
ENSG00000060339	0.506288903	0.001534843	0.32547417	8.56E-06	bi significant	stable
ENSG00000118271	-0.714291338	0.079523959	-0.558856276	7.53E-06	mono significant	protein downreg; rna downreg
ENSG00000114115	-1.057779112	0.004463602	-0.489912368	7.77E-06	bi significant	protein downreg; rna downreg
ENSG00000145216	0.714995908	4.34E-08	0.498661746	8.95E-06	bi significant	protein upreg; rna upreg
ENSG00000123737	0.824184063	7.88E-08	0.357787881	9.09E-06	bi significant	protein upreg; rna upreg
ENSG00000163191	-0.758868657	0.002268843	-0.579589171	7.57E-06	bi significant	protein downreg; rna downreg
ENSG00000196262	0.370138298	0.029808656	0.350449566	9.09E-06	bi significant	stable
ENSG00000189058	-2.34466822	6.56E-05	-0.751525714	8.41E-06	bi significant	protein downreg; rna downreg
ENSG00000168439	0.38564271	0.017644437	0.404739452	9.35E-06	bi significant	stable
ENSG00000140682	-0.85622416	0.001741986	-0.651191754	8.49E-06	bi significant	protein downreg; rna downreg
ENSG00000109610	-1.133744811	0.000567283	-0.874851637	9.63E-06	bi significant	protein downreg; rna downreg
ENSG00000197249	0.210619791	0.689536698	-0.704168017	9.36E-06	mono significant	stable
ENSG00000121410	0.822922648	0.009345562	-0.517812244	8.04E-06	bi significant	protein downreg; rna upreg
ENSG00000087088	1.293994752	4.02E-07	0.378026891	9.94E-06	bi significant	protein upreg; rna upreg
ENSG00000204389	-1.026468259	0.000548802	-0.764901752	1.01E-05	bi significant	protein downreg; rna downreg
ENSG00000079246	0.559127293	0.000462156	0.396438834	1.09E-05	bi significant	stable
ENSG00000066044	0.657756754	1.54E-07	0.37289034	1.10E-05	bi significant	protein upreg; rna upreg
ENSG00000151239	0.193883046	0.211423053	-0.35582137	8.63E-06	mono significant	stable
ENSG00000151176	-0.292754944	0.050535215	-0.352311899	9.31E-06	mono significant	stable
ENSG00000112561	1.172392337	2.74E-06	0.850623193	8.79E-06	bi significant	protein upreg; rna upreg
ENSG00000108312	0.587379422	1.24E-05	0.542419803	1.07E-05	bi significant	protein upreg; rna upreg
ENSG00000167600	-0.553981025	0.162236125	-0.553434401	9.91E-06	mono significant	stable
ENSG00000111196	0.673194987	0.000141256	0.443023144	1.14E-05	bi significant	protein upreg; rna upreg
ENSG00000091732	0.274823976	0.041504865	0.274403868	1.15E-05	bi significant	stable
ENSG00000101146	0.562680234	0.000117282	0.232374462	1.05E-05	bi significant	stable
ENSG00000015479	0.503935732	0.012986577	0.446295204	1.26E-05	bi significant	stable
ENSG00000051620	-0.589452308	0.003360078	-0.437720693	1.02E-05	bi significant	protein downreg; rna downreg
ENSG00000104897	0.480684954	0.000612691	0.322779881	1.22E-05	bi significant	stable
ENSG00000139329	-0.240490029	0.526314106	-1.290187513	1.29E-05	mono significant	stable
ENSG00000197747	-0.34517893	0.185226517	-0.994456451	1.33E-05	mono significant	stable
ENSG00000055955	0.024567705	0.931839243	-0.556151532	1.11E-05	mono significant	stable
ENSG00000168477	-1.677737566	0.000400886	-0.880753602	1.34E-05	bi significant	protein downreg; rna downreg
ENSG00000172939	0.622563385	6.15E-05	0.268448425	1.24E-05	bi significant	protein upreg; rna upreg
ENSG00000143621	0.374558707	0.023661271	0.433680905	1.45E-05	bi significant	stable
ENSG00000153904	-0.002387213	0.993337197	-0.692866067	1.43E-05	mono significant	stable
ENSG00000105223	-0.678973583	1.68E-05	-0.428633215	1.23E-05	bi significant	protein downreg; rna downreg
ENSG00000099783	0.490155357	0.000475653	0.466961906	1.48E-05	bi significant	stable
ENSG00000100994	-0.698490059	0.000348368	-0.414240796	1.19E-05	bi significant	protein downreg; rna downreg
ENSG00000105568	0.222502524	0.091506185	0.15025727	1.28E-05	mono significant	stable
ENSG00000008441	-1.671647809	3.94E-05	-0.850225679	1.56E-05	bi significant	protein downreg; rna downreg
ENSG00000171960	0.519082834	0.000271987	0.248319782	1.41E-05	bi significant	stable
ENSG00000165119	0.594373409	6.49E-06	0.562349864	1.62E-05	bi significant	protein upreg; rna upreg
ENSG00000102580	-0.164373775	0.35378417	-0.506464839	1.56E-05	mono significant	stable
ENSG00000161031	-0.247275202	0.619852119	-0.503345113	1.35E-05	mono significant	stable
ENSG00000197635	-0.246893413	0.518527756	-0.81979408	1.69E-05	mono significant	stable
ENSG00000092199	0.760560078	1.47E-06	0.67742739	1.60E-05	bi significant	protein upreg; rna upreg
ENSG00000085871	-1.334813947	5.48E-07	-0.340581965	1.35E-05	bi significant	protein downreg; rna downreg
ENSG00000124491	-1.50484285	0.001173366	-0.861841084	1.73E-05	bi significant	protein downreg; rna downreg
ENSG00000038219	0.8644109	3.31E-06	0.842897979	1.44E-05	bi significant	protein upreg; rna upreg
ENSG00000124562	0.369483539	0.013714152	0.48061208	1.76E-05	bi significant	stable
ENSG00000143401	1.066104447	1.61E-06	1.023564107	1.37E-05	bi significant	protein upreg; rna upreg
ENSG00000075188	0.568699264	0.00200044	0.336497569	1.78E-05	bi significant	stable
ENSG00000163565	0.985950661	1.36E-07	0.620482654	1.67E-05	bi significant	protein upreg; rna upreg
ENSG00000167005	0.628269172	0.000125069	0.398552818	1.85E-05	bi significant	protein upreg; rna upreg
ENSG00000031823	0.451439049	0.000473249	0.333383691	1.80E-05	bi significant	stable
ENSG00000149218	-0.543089106	0.027810896	-0.36571646	1.49E-05	bi significant	stable
ENSG00000137200	0.631527826	5.07E-05	0.255275526	1.63E-05	bi significant	stable
ENSG00000170955	-0.825022355	0.003307298	-0.847146995	1.92E-05	bi significant	protein downreg; rna downreg
ENSG00000100836	0.263917134	0.036582616	0.52180716	2.01E-05	bi significant	stable
ENSG00000039123	0.407656748	0.000170194	0.252861916	1.82E-05	bi significant	stable
ENSG00000159228	-0.785943169	0.000138788	-0.464917501	1.63E-05	bi significant	protein downreg; rna downreg
ENSG00000099817	0.136986397	0.212300963	0.315660606	2.11E-05	mono significant	stable
ENSG00000088682	-0.590276706	0.001905861	-0.541775153	2.00E-05	bi significant	protein downreg; rna downreg
ENSG00000124160	0.675150997	9.57E-06	0.391910421	2.24E-05	bi significant	protein upreg; rna upreg
ENSG00000137168	0.452504727	0.021241728	0.265981375	1.95E-05	bi significant	stable
ENSG00000042445	-0.36028853	0.039999086	-0.456191358	2.12E-05	bi significant	stable
ENSG00000165609	0.493452273	0.001965481	0.305262909	2.11E-05	bi significant	stable
ENSG00000182326	-0.124770024	0.592299204	-0.434890529	1.82E-05	mono significant	stable
ENSG00000057608	0.671678137	1.84E-05	0.289825791	2.19E-05	bi significant	protein upreg; rna upreg
ENSG00000100632	0.525862927	0.001648483	0.522953242	2.41E-05	bi significant	stable
ENSG00000135829	0.832905507	2.62E-06	0.433573577	2.43E-05	bi significant	protein upreg; rna upreg
ENSG00000198730	0.678882739	2.40E-08	0.379214709	2.46E-05	bi significant	protein upreg; rna upreg
ENSG00000044115	-0.563015409	0.002398944	-0.771950624	2.33E-05	bi significant	stable
ENSG00000088247	0.523962884	0.00028153	0.472115115	2.49E-05	bi significant	stable
ENSG00000143815	1.470197709	7.57E-07	0.880503548	2.16E-05	bi significant	protein upreg; rna upreg
ENSG00000196865	0.502497699	0.001151982	-0.169398824	1.92E-05	bi significant	stable
ENSG00000102241	-0.167894186	0.238198654	0.512032256	2.56E-05	mono significant	stable
ENSG00000072210	-1.124445875	0.00027608	-0.780883025	2.52E-05	bi significant	protein downreg; rna downreg
ENSG00000100284	-0.487456988	0.000164529	-0.385437532	2.11E-05	bi significant	stable
ENSG00000101346	0.013173565	0.930409283	-0.387338075	2.08E-05	mono significant	stable
ENSG00000145912	0.263447427	0.106562854	0.357583319	2.29E-05	mono significant	stable
ENSG00000136830	-1.673109004	2.76E-05	-0.883621091	2.69E-05	bi significant	protein downreg; rna downreg
ENSG00000182179	0.780069013	0.004895385	0.354133081	2.59E-05	bi significant	protein upreg; rna upreg
ENSG00000113600	-1.357268384	0.008994902	-0.546492567	2.41E-05	bi significant	protein downreg; rna downreg
ENSG00000102898	0.173669713	0.208731225	0.217491465	2.36E-05	mono significant	stable
ENSG00000144028	0.614791449	1.50E-06	0.298200725	2.82E-05	bi significant	protein upreg; rna upreg
ENSG00000169504	-0.240193985	0.271289357	-0.332169254	2.24E-05	mono significant	stable
ENSG00000130707	-2.243562476	3.06E-08	-0.878964081	2.95E-05	bi significant	protein downreg; rna downreg
ENSG00000177469	-1.224358762	0.000791451	-0.894795626	2.91E-05	bi significant	protein downreg; rna downreg
ENSG00000162441	0.352101688	0.004448654	0.359983621	2.53E-05	bi significant	stable
ENSG00000088930	0.533778971	0.000318782	0.28354417	3.00E-05	bi significant	stable
ENSG00000043093	0.546718334	0.002105029	0.281454365	2.80E-05	bi significant	stable
ENSG00000109606	0.682777493	3.06E-05	0.21664213	2.79E-05	bi significant	stable
ENSG00000171497	0.091509212	0.470910535	0.309003179	3.02E-05	mono significant	stable
ENSG00000125144	-1.959810053	0.010776535	-0.878042253	3.00E-05	bi significant	protein downreg; rna downreg
ENSG00000078902	-0.252384552	0.041559007	-0.439773307	2.52E-05	bi significant	stable
ENSG00000084674	-1.553104628	0.00894452	-0.564436476	2.51E-05	bi significant	protein downreg; rna downreg
ENSG00000140945	-1.260534057	0.009750454	-0.978462535	3.22E-05	bi significant	protein downreg; rna downreg
ENSG00000125485	0.596482347	0.000769092	0.412895967	3.21E-05	bi significant	protein upreg; rna upreg
ENSG00000170606	0.435063792	0.002126943	0.279795846	2.89E-05	bi significant	stable
ENSG00000136450	0.788951479	5.95E-07	0.468812581	3.25E-05	bi significant	protein upreg; rna upreg
ENSG00000196937	-0.149578244	0.430319148	-0.372973081	2.77E-05	mono significant	stable
ENSG00000144867	-0.08104916	0.650993664	-0.340941344	2.64E-05	mono significant	stable
ENSG00000169045	0.564538881	0.002642959	0.327390838	3.33E-05	bi significant	stable
ENSG00000168036	0.199795637	0.136085606	-0.765109128	3.12E-05	mono significant	stable
ENSG00000133318	-0.792808426	2.24E-06	-0.279286818	2.69E-05	bi significant	protein downreg; rna downreg
ENSG00000135677	-0.306676287	0.106884181	-0.285254757	2.70E-05	mono significant	stable
ENSG00000198824	0.892751246	4.90E-05	0.633667649	3.56E-05	bi significant	protein upreg; rna upreg
ENSG00000101811	0.690650352	0.000251395	0.388454256	3.94E-05	bi significant	protein upreg; rna upreg
ENSG00000140395	0.006934761	0.947386861	-0.266506329	3.09E-05	mono significant	stable
ENSG00000186063	0.636485163	2.81E-05	0.29209965	3.60E-05	bi significant	protein upreg; rna upreg
ENSG00000122194	-0.663123485	0.104247547	-0.604621052	3.33E-05	mono significant	protein downreg; rna downreg
ENSG00000197879	-0.087119395	0.531085324	-0.351281454	3.13E-05	mono significant	stable
ENSG00000147140	0.539706393	0.000385879	0.442648427	4.25E-05	bi significant	stable
ENSG00000205531	0.299842644	0.004047046	0.414936281	4.17E-05	bi significant	stable
ENSG00000103275	0.616864695	7.18E-08	0.653122449	4.23E-05	bi significant	protein upreg; rna upreg
ENSG00000105323	0.6059166	1.56E-05	0.322794025	4.20E-05	bi significant	protein upreg; rna upreg
ENSG00000125970	0.184344291	0.090380637	0.430779707	4.26E-05	mono significant	stable
ENSG00000172534	0.71773738	1.28E-05	0.40282607	4.48E-05	bi significant	protein upreg; rna upreg
ENSG00000126698	0.417247109	0.000219916	0.592123306	4.35E-05	bi significant	stable
ENSG00000117151	0.212492749	0.282808014	-0.462801329	3.72E-05	mono significant	stable
ENSG00000163510	0.703205325	1.62E-09	0.575913513	4.07E-05	bi significant	protein upreg; rna upreg
ENSG00000119640	0.503260838	0.016958146	0.317895182	3.95E-05	bi significant	stable
ENSG00000213614	0.29902725	0.01879095	-0.32564459	3.46E-05	bi significant	stable
ENSG00000169813	0.848620659	1.44E-05	0.47567704	4.71E-05	bi significant	protein upreg; rna upreg
ENSG00000179041	0.32006201	0.089281382	0.517394271	4.63E-05	mono significant	stable
ENSG00000134108	0.132236064	0.222836607	-0.248051188	3.51E-05	mono significant	stable
ENSG00000106927	-0.859828161	0.046264002	-0.492170513	3.84E-05	bi significant	protein downreg; rna downreg
ENSG00000105974	-1.24225021	0.001325543	-0.895743855	4.70E-05	bi significant	protein downreg; rna downreg
ENSG00000175899	-0.941043892	0.000539001	-0.63224492	4.17E-05	bi significant	protein downreg; rna downreg
ENSG00000099937	-0.302995065	0.374849626	-0.583950437	3.89E-05	mono significant	stable
ENSG00000148908	0.557752837	0.01893843	0.547529003	4.99E-05	bi significant	stable
ENSG00000153956	-1.630301469	0.000376574	-0.543066417	4.85E-05	bi significant	protein downreg; rna downreg
ENSG00000089289	0.054758457	0.659941527	0.299530261	4.77E-05	mono significant	stable
ENSG00000149131	-0.850483745	0.00116608	-0.41241536	3.90E-05	bi significant	protein downreg; rna downreg
ENSG00000154277	-1.031099919	0.007373075	-0.73641845	4.83E-05	bi significant	protein downreg; rna downreg
ENSG00000114503	0.665397378	3.91E-06	0.538967099	5.15E-05	bi significant	protein upreg; rna upreg
ENSG00000172009	0.527973632	0.002347967	0.244518065	4.35E-05	bi significant	stable
ENSG00000176974	-0.528487248	0.02121048	-0.416661073	3.97E-05	bi significant	stable
ENSG00000127463	0.247344252	0.018093461	-0.221234211	3.90E-05	bi significant	stable
ENSG00000110107	0.489878745	0.000632014	0.313339857	4.58E-05	bi significant	stable
ENSG00000142230	0.575555264	0.004853855	0.415412922	5.41E-05	bi significant	stable
ENSG00000163605	0.607592696	3.27E-06	0.3070907	5.25E-05	bi significant	protein upreg; rna upreg
ENSG00000153310	1.1521275	1.41E-05	0.600023909	5.45E-05	bi significant	protein upreg; rna upreg
ENSG00000116560	0.507656275	5.95E-06	0.512695487	5.62E-05	bi significant	stable
ENSG00000140350	0.795997388	4.18E-06	0.85489287	5.17E-05	bi significant	protein upreg; rna upreg
ENSG00000136010	-1.194057075	0.001395051	-0.831946689	5.76E-05	bi significant	protein downreg; rna downreg
ENSG00000134318	-0.173798294	0.179345195	-0.222847033	4.27E-05	mono significant	stable
ENSG00000023191	-0.32991686	0.018436176	-0.234145454	4.39E-05	bi significant	stable
ENSG00000127603	0.129166827	0.381086436	-0.252649188	4.33E-05	mono significant	stable
ENSG00000126261	0.499924724	9.60E-05	0.402438519	6.03E-05	bi significant	stable
ENSG00000145833	0.347832424	0.00496828	0.243784502	5.72E-05	bi significant	stable
ENSG00000174437	-0.595994801	0.004580292	-0.31038246	4.66E-05	bi significant	protein downreg; rna downreg
ENSG00000179295	0.336387181	0.020821247	0.24216254	5.15E-05	bi significant	stable
ENSG00000119707	0.404931787	0.026418178	0.452814792	6.33E-05	bi significant	stable
ENSG00000105618	0.374700831	0.006461148	0.452189065	6.29E-05	bi significant	stable
ENSG00000138029	-0.469040169	0.004658332	-0.254945421	4.73E-05	bi significant	stable
ENSG00000161847	0.980521932	4.06E-05	0.46798972	6.43E-05	bi significant	protein upreg; rna upreg
ENSG00000130985	0.522591679	0.000757261	0.418239106	6.32E-05	bi significant	stable
ENSG00000204227	0.028619328	0.805505244	0.365036998	6.26E-05	mono significant	stable
ENSG00000123136	1.054916918	1.52E-06	0.479145787	6.42E-05	bi significant	protein upreg; rna upreg
ENSG00000120802	1.358486045	1.60E-07	0.408479993	6.45E-05	bi significant	protein upreg; rna upreg
ENSG00000160213	-0.840678037	0.001343124	-0.498806579	5.08E-05	bi significant	protein downreg; rna downreg
ENSG00000106399	0.875333261	3.63E-05	0.436491492	6.65E-05	bi significant	protein upreg; rna upreg
ENSG00000083642	0.557089049	4.26E-05	0.386891938	6.68E-05	bi significant	stable
ENSG00000087365	0.49362962	1.60E-05	0.419853019	6.66E-05	bi significant	stable
ENSG00000135678	-0.908592391	0.002337001	-0.759125946	6.63E-05	bi significant	protein downreg; rna downreg
ENSG00000100201	0.521316937	0.011203636	0.342964701	6.78E-05	bi significant	stable
ENSG00000146963	0.125511512	0.216147271	0.416209035	6.87E-05	mono significant	stable
ENSG00000182004	0.470293774	0.015284499	0.364222389	6.90E-05	bi significant	stable
ENSG00000101109	1.651174493	1.61E-08	0.59132635	6.75E-05	bi significant	protein upreg; rna upreg
ENSG00000106819	-1.095537054	0.002253472	-1.22743906	7.02E-05	bi significant	protein downreg; rna downreg
ENSG00000156642	-0.198959703	0.181355052	-0.318554292	5.32E-05	mono significant	stable
ENSG00000108424	0.679957048	6.88E-07	0.212494275	6.55E-05	bi significant	stable
ENSG00000129351	0.752714336	2.61E-06	0.406645059	7.56E-05	bi significant	protein upreg; rna upreg
ENSG00000196139	-1.089955023	0.002391677	-0.975087312	7.43E-05	bi significant	protein downreg; rna downreg
ENSG00000173267	-1.479672276	0.000184341	-0.67698509	6.43E-05	bi significant	protein downreg; rna downreg
ENSG00000166848	0.384476702	0.000308932	0.682474327	7.48E-05	bi significant	stable
ENSG00000117395	0.268244596	0.137549345	0.42283999	7.73E-05	mono significant	stable
ENSG00000117505	0.604045006	8.76E-05	0.408474384	7.43E-05	bi significant	protein upreg; rna upreg
ENSG00000103653	1.788870101	2.06E-07	0.743211544	7.49E-05	bi significant	protein upreg; rna upreg
ENSG00000184640	1.049931385	2.07E-06	0.382191765	8.11E-05	bi significant	protein upreg; rna upreg
ENSG00000104805	-0.291032272	0.010114823	-0.24055593	6.03E-05	bi significant	stable
ENSG00000069849	-0.465239396	0.108626877	-0.440535303	6.16E-05	mono significant	stable
ENSG00000130520	0.110484795	0.34100187	0.630535735	8.17E-05	mono significant	stable
ENSG00000116288	0.0133811	0.911333986	0.345219252	7.07E-05	mono significant	stable
ENSG00000140416	-2.063770925	3.20E-05	-0.667529127	7.90E-05	bi significant	protein downreg; rna downreg
ENSG00000163939	0.615414569	1.16E-06	0.379843768	8.67E-05	bi significant	protein upreg; rna upreg
ENSG00000105357	-4.485569602	6.18E-06	-1.072262292	8.81E-05	bi significant	protein downreg; rna downreg
ENSG00000213699	-0.288583791	0.040389855	-0.41702152	7.21E-05	bi significant	stable
ENSG00000135069	-0.872466649	0.066950528	-0.734892116	8.58E-05	mono significant	protein downreg; rna downreg
ENSG00000110711	0.709449519	1.14E-05	0.545131547	8.99E-05	bi significant	protein upreg; rna upreg
ENSG00000167711	0.187296571	0.46641492	-0.482689734	6.81E-05	mono significant	stable
ENSG00000055957	1.368005565	0.003504279	-0.478894954	6.90E-05	bi significant	protein downreg; rna upreg
ENSG00000086598	-0.240107311	0.062490077	-0.312349436	6.64E-05	mono significant	stable
ENSG00000067955	0.979509731	7.97E-08	0.517698001	9.31E-05	bi significant	protein upreg; rna upreg
ENSG00000185651	0.198750148	0.074976138	0.327917564	8.92E-05	mono significant	stable
ENSG00000122958	0.047251546	0.678290609	-0.165702469	6.84E-05	mono significant	stable
ENSG00000113312	0.110411123	0.344458978	0.425513884	9.58E-05	mono significant	stable
ENSG00000131100	-0.049265302	0.601645765	-0.251489827	7.78E-05	mono significant	stable
ENSG00000138363	0.738545871	4.33E-05	0.365409032	9.40E-05	bi significant	protein upreg; rna upreg
ENSG00000162616	-0.505276991	0.019785725	-0.913792217	9.29E-05	bi significant	stable
ENSG00000257103	0.616906043	5.03E-06	0.420342056	9.22E-05	bi significant	protein upreg; rna upreg
ENSG00000134371	0.438995009	0.00269569	0.497460906	9.81E-05	bi significant	stable
ENSG00000187109	0.586961792	0.000114804	0.460021975	9.58E-05	bi significant	protein upreg; rna upreg
ENSG00000186517	1.89988695	9.47E-06	0.498979346	9.86E-05	bi significant	protein upreg; rna upreg
ENSG00000086589	0.450180145	2.05E-05	0.418570209	9.98E-05	bi significant	stable
ENSG00000106624	-0.310166834	0.297428517	-0.56464131	8.70E-05	mono significant	stable
ENSG00000153574	0.633501747	0.000828178	0.51482072	0.000102598	bi significant	protein upreg; rna upreg
ENSG00000159140	0.585868926	8.71E-07	0.32890636	9.84E-05	bi significant	protein upreg; rna upreg
ENSG00000119421	-0.469365911	0.007887037	-0.359155326	8.02E-05	bi significant	stable
ENSG00000103024	-0.201359235	0.174609042	-0.256285239	7.56E-05	mono significant	stable
ENSG00000154330	-1.438403861	0.000113772	-0.556972445	8.57E-05	bi significant	protein downreg; rna downreg
ENSG00000114805	0.459951032	0.405467743	-0.915792845	0.000108949	mono significant	stable
ENSG00000159131	0.652692977	7.65E-05	0.324158957	0.000106264	bi significant	protein upreg; rna upreg
ENSG00000099977	-0.012893053	0.929350754	0.359303828	0.000102409	mono significant	stable
ENSG00000122176	-0.734746588	0.007761002	-0.41127644	8.99E-05	bi significant	protein downreg; rna downreg
ENSG00000265241	0.465423426	1.16E-05	0.608947889	0.000112561	bi significant	stable
ENSG00000113712	0.123436611	0.473342165	-0.438014595	8.18E-05	mono significant	stable
ENSG00000117713	0.761586977	1.47E-07	0.409086755	0.000115787	bi significant	protein upreg; rna upreg
ENSG00000179958	0.539763007	0.007788318	0.585380856	0.000117851	bi significant	stable
ENSG00000104870	-0.632830829	0.000471328	-0.37746807	8.65E-05	bi significant	protein downreg; rna downreg
ENSG00000163631	-0.101512528	0.79960002	-0.802615768	0.000114955	mono significant	stable
ENSG00000086475	0.153767183	0.26193346	0.215753294	0.000106655	mono significant	stable
ENSG00000163956	-0.3210748	0.014367344	-0.345596111	8.87E-05	bi significant	stable
ENSG00000108819	1.351412762	3.11E-09	0.481627984	0.000126818	bi significant	protein upreg; rna upreg
ENSG00000196975	-0.440084335	0.032421665	-0.367080691	9.14E-05	bi significant	stable
ENSG00000010327	-1.336602155	0.000546995	-0.420472433	9.46E-05	bi significant	protein downreg; rna downreg
ENSG00000101413	0.233571556	0.06369041	0.2893595	0.000116716	mono significant	stable
ENSG00000109016	-0.723313027	2.87E-05	-0.337429755	9.30E-05	bi significant	protein downreg; rna downreg
ENSG00000167088	0.724793364	0.001531365	0.368074624	0.000122603	bi significant	protein upreg; rna upreg
ENSG00000253729	0.845888968	6.57E-05	0.349685717	0.00012932	bi significant	protein upreg; rna upreg
ENSG00000039537	-1.328478358	0.046033057	-0.400082813	9.31E-05	bi significant	protein downreg; rna downreg
ENSG00000110047	1.453384123	3.55E-08	0.544422773	0.000133214	bi significant	protein upreg; rna upreg
ENSG00000114480	-0.610556261	0.030903102	-0.289780443	9.59E-05	bi significant	protein downreg; rna downreg
ENSG00000084463	0.472360698	0.00050527	0.575194109	0.000135012	bi significant	stable
ENSG00000130227	0.305584024	0.00423668	0.161906624	0.000102249	bi significant	stable
ENSG00000100028	0.287229493	0.019874714	0.325861918	0.000134534	bi significant	stable
ENSG00000161547	0.522005443	0.00102508	0.448735939	0.000139417	bi significant	stable
ENSG00000159685	-0.171463087	0.351514179	-0.272657385	9.76E-05	mono significant	stable
ENSG00000134884	0.438519184	0.004487477	0.563621082	0.000137987	bi significant	stable
ENSG00000156136	1.595582965	1.23E-07	1.000860714	0.000117288	bi significant	protein upreg; rna upreg
ENSG00000137100	-0.371474811	0.0014727	-0.174129123	9.73E-05	bi significant	stable
ENSG00000062650	0.67549978	2.00E-05	0.426475191	0.000141443	bi significant	protein upreg; rna upreg
ENSG00000138385	0.494978253	8.38E-05	0.480013342	0.00014143	bi significant	stable
ENSG00000127527	0.431514338	0.001198335	0.168867697	0.000108333	bi significant	stable
ENSG00000183431	0.423587241	0.000783152	0.494005393	0.000146146	bi significant	stable
ENSG00000140319	0.086425422	0.35946013	0.658223965	0.000143751	mono significant	stable
ENSG00000164237	-1.676302494	4.32E-05	-0.864498577	0.000139245	bi significant	protein downreg; rna downreg
ENSG00000260314	-1.645995659	0.007166063	-0.851964554	0.000143642	bi significant	protein downreg; rna downreg
ENSG00000114978	1.392753533	2.09E-08	0.773882364	0.000138381	bi significant	protein upreg; rna upreg
ENSG00000064042	-2.471938782	1.31E-05	-0.64882657	0.000140037	bi significant	protein downreg; rna downreg
ENSG00000182473	0.252036485	0.024024403	-0.180862531	0.000102299	bi significant	stable
ENSG00000197956	-0.925484817	7.18E-05	-0.850923838	0.000143566	bi significant	protein downreg; rna downreg
ENSG00000072756	0.868197688	3.20E-07	0.388525061	0.000148702	bi significant	protein upreg; rna upreg
ENSG00000148180	-1.029421787	0.003132267	-0.437835198	0.000110584	bi significant	protein downreg; rna downreg
ENSG00000188783	-0.859905385	0.052404236	-1.074085168	0.000150354	mono significant	protein downreg; rna downreg
ENSG00000143614	0.569072341	2.07E-05	0.336720665	0.000130542	bi significant	stable
ENSG00000134453	0.48922165	3.18E-05	0.485961283	0.000153494	bi significant	stable
ENSG00000125354	2.150692163	4.65E-07	0.553993338	0.000154842	bi significant	protein upreg; rna upreg
ENSG00000163714	0.756596096	2.92E-08	0.509435713	0.000157388	bi significant	protein upreg; rna upreg
ENSG00000181163	0.656457431	0.00040431	0.662446081	0.000156242	bi significant	protein upreg; rna upreg
ENSG00000126883	0.53272905	3.40E-05	0.310704018	0.000149353	bi significant	stable
ENSG00000146729	-0.758298069	0.000633726	-0.455407253	0.000117263	bi significant	protein downreg; rna downreg
ENSG00000116030	0.190827873	0.09998943	0.509764446	0.000159663	mono significant	stable
ENSG00000213445	1.443122603	5.90E-07	0.404162026	0.000158829	bi significant	protein upreg; rna upreg
ENSG00000160285	-0.244371025	0.201621302	-0.309635317	0.000118693	mono significant	stable
ENSG00000129625	-0.394253231	0.000322286	-0.298058439	0.00011545	bi significant	stable
ENSG00000106809	-0.884107369	0.085309009	-1.312016158	0.000166043	mono significant	protein downreg; rna downreg
ENSG00000105939	0.916647616	1.24E-08	0.226319179	0.000147828	bi significant	stable
ENSG00000012963	0.498133167	0.000624247	0.29687968	0.000143574	bi significant	stable
ENSG00000181222	0.443440037	0.001925111	0.336181669	0.000166807	bi significant	stable
ENSG00000155959	0.318172049	0.068956901	0.212627106	0.000136418	mono significant	stable
ENSG00000105185	-0.121432952	0.396402716	0.316490176	0.000137231	mono significant	stable
ENSG00000167701	-1.967868583	7.54E-05	-0.61057043	0.00015889	bi significant	protein downreg; rna downreg
ENSG00000100220	0.228026216	0.077406884	0.166992715	0.000135998	mono significant	stable
ENSG00000160679	0.460509693	3.18E-05	0.640683775	0.000174546	bi significant	stable
ENSG00000077097	0.561585057	0.000636375	0.439375367	0.000174304	bi significant	stable
ENSG00000177697	-1.053319573	0.000128563	-0.416254787	0.000126484	bi significant	protein downreg; rna downreg
ENSG00000115875	0.689299345	2.87E-05	0.451686714	0.000177269	bi significant	protein upreg; rna upreg
ENSG00000015285	2.004532462	2.78E-06	0.63753192	0.000176282	bi significant	protein upreg; rna upreg
ENSG00000135899	1.926004836	5.89E-08	0.70156777	0.000176524	bi significant	protein upreg; rna upreg
ENSG00000161638	-0.562530446	0.071224591	-0.353456283	0.000124939	mono significant	stable
ENSG00000147676	-2.306632623	0.007179541	-0.863808517	0.000170754	bi significant	protein downreg; rna downreg
ENSG00000248333	0.333902272	0.017336564	0.4309613	0.000185128	bi significant	stable
ENSG00000135406	-1.813138637	0.000920058	-0.801266797	0.00016202	bi significant	protein downreg; rna downreg
ENSG00000131016	-0.991238068	0.017243047	-0.506137387	0.000135607	bi significant	protein downreg; rna downreg
ENSG00000205937	0.44523325	0.000256585	0.499229906	0.000186211	bi significant	stable
ENSG00000156535	-1.400353603	0.001598002	-0.77827892	0.000157777	bi significant	protein downreg; rna downreg
ENSG00000277791	0.244557997	0.086019544	0.216264507	0.000139719	mono significant	stable
ENSG00000197713	0.362800639	0.003222648	0.284530557	0.000145144	bi significant	stable
ENSG00000033030	0.423598547	0.002491751	0.405029371	0.000192318	bi significant	stable
ENSG00000100106	-0.170417539	0.106357451	-0.25639568	0.000135497	mono significant	stable
ENSG00000079950	1.226848459	1.52E-06	0.29908715	0.000175459	bi significant	protein upreg; rna upreg
ENSG00000111642	0.570932913	1.36E-06	0.458829686	0.000201541	bi significant	stable
ENSG00000108883	0.570736671	0.000120889	0.20137305	0.000169031	bi significant	stable
ENSG00000158716	-0.698353341	0.00106019	-0.231586784	0.000140363	bi significant	stable
ENSG00000089050	0.42113038	0.007515387	0.324559698	0.000162815	bi significant	stable
ENSG00000122545	0.73323653	2.63E-08	0.281184427	0.000181939	bi significant	protein upreg; rna upreg
ENSG00000132274	1.260861175	6.03E-06	0.566296183	0.000206356	bi significant	protein upreg; rna upreg
ENSG00000189221	-2.257469087	0.000420055	-0.705616016	0.000186621	bi significant	protein downreg; rna downreg
ENSG00000115524	0.632150541	0.000213125	0.393637786	0.000206352	bi significant	protein upreg; rna upreg
ENSG00000170144	0.526506257	8.91E-05	0.544984751	0.000207774	bi significant	stable
ENSG00000172349	1.623354702	4.52E-05	0.851481214	0.000200612	bi significant	protein upreg; rna upreg
ENSG00000180198	0.728699148	0.00942786	0.299942323	0.00019603	bi significant	protein upreg; rna upreg
ENSG00000188976	0.16967587	0.207566297	0.497591931	0.000215622	mono significant	stable
ENSG00000060491	0.520175223	0.000108761	0.267161046	0.00020159	bi significant	stable
ENSG00000251201	0.969465499	0.005876902	-0.245530811	0.000147269	bi significant	stable
ENSG00000116962	-0.801083214	0.028235592	-0.39951548	0.000152078	bi significant	protein downreg; rna downreg
ENSG00000169375	0.802986671	4.63E-07	0.316882518	0.000206305	bi significant	protein upreg; rna upreg
ENSG00000088387	-0.509778704	0.034644259	-0.256127119	0.00014809	bi significant	stable
ENSG00000135842	-0.811172877	0.003953051	-0.440596295	0.000184468	bi significant	protein downreg; rna downreg
ENSG00000116754	0.45142531	0.005064641	0.589471871	0.000220695	bi significant	stable
ENSG00000106211	-1.57328767	3.79E-06	-0.946137996	0.000214229	bi significant	protein downreg; rna downreg
ENSG00000108848	0.439004463	0.031120229	0.418422933	0.000213496	bi significant	stable
ENSG00000171824	0.465771339	0.000301171	0.219488266	0.000172822	bi significant	stable
ENSG00000168918	2.162600078	3.65E-07	0.584688205	0.000223773	bi significant	protein upreg; rna upreg
ENSG00000101310	0.262747742	0.217070771	-0.349854074	0.000183439	mono significant	stable
ENSG00000164402	-0.388612003	0.063364783	-0.326916627	0.00015197	mono significant	stable
ENSG00000137563	-0.351113697	0.231437817	-0.850509879	0.000214688	mono significant	stable
ENSG00000153201	0.424428004	0.000701637	0.199978379	0.000200515	bi significant	stable
ENSG00000139613	0.39830564	0.003606057	0.362021406	0.000224528	bi significant	stable
ENSG00000160633	0.505800164	1.34E-05	0.601152536	0.000232509	bi significant	stable
ENSG00000160216	-0.242310935	0.112197537	-0.320748582	0.000163575	mono significant	stable
ENSG00000167792	-0.291543323	0.051740938	-0.287914485	0.000164313	mono significant	stable
ENSG00000118137	-0.142982677	0.683129544	-0.580639929	0.000170807	mono significant	stable
ENSG00000118007	0.588406956	0.000207408	0.280287992	0.000213599	bi significant	protein upreg; rna upreg
ENSG00000135486	0.455523651	0.002140089	0.451462075	0.000233795	bi significant	stable
ENSG00000116752	0.165471697	0.160953604	0.226171969	0.000193951	mono significant	stable
ENSG00000071626	0.547017804	0.00016623	0.492139956	0.000236791	bi significant	stable
ENSG00000109501	-1.038654905	7.78E-05	-0.284518702	0.00016067	bi significant	protein downreg; rna downreg
ENSG00000071537	0.071556236	0.772102174	-0.315865174	0.000164955	mono significant	stable
ENSG00000158092	0.267968242	0.047377775	0.190405088	0.000181977	bi significant	stable
ENSG00000125651	0.425165733	0.000104776	0.50367915	0.000245415	bi significant	stable
ENSG00000136937	0.575642341	7.79E-06	0.277866341	0.000227925	bi significant	stable
ENSG00000133731	0.539626374	4.21E-05	0.260129296	0.000189779	bi significant	stable
ENSG00000263001	0.401142577	0.006178343	0.331009649	0.000227844	bi significant	stable
ENSG00000143153	-1.682355465	0.000308406	-0.822843821	0.000238225	bi significant	protein downreg; rna downreg
ENSG00000164985	0.640352971	5.09E-05	0.752833311	0.000246861	bi significant	protein upreg; rna upreg
ENSG00000179262	-0.034895695	0.779514573	0.253168764	0.000183879	mono significant	stable
ENSG00000112936	-0.571418747	0.242391502	-0.433487217	0.000188609	mono significant	stable
ENSG00000114302	-0.310804854	0.00876107	-0.166593061	0.000171543	bi significant	stable
ENSG00000171298	-0.578598093	4.21E-05	-0.267677285	0.000180551	bi significant	stable
ENSG00000119638	0.39933409	0.000915038	0.270226723	0.000252989	bi significant	stable
ENSG00000143753	-0.360232886	0.108993555	-0.392536704	0.000189068	mono significant	stable
ENSG00000113460	0.739254205	4.25E-06	0.43314222	0.000254803	bi significant	protein upreg; rna upreg
ENSG00000112739	0.651112768	4.53E-08	0.494150774	0.000284237	bi significant	protein upreg; rna upreg
ENSG00000149084	-0.253971817	0.104491995	-0.309133784	0.000191496	mono significant	stable
ENSG00000133315	-2.274934385	2.23E-07	-0.941616092	0.000283707	bi significant	protein downreg; rna downreg
ENSG00000197321	-1.427692673	0.000538906	-0.425904518	0.000194989	bi significant	protein downreg; rna downreg
ENSG00000130332	0.813359511	3.27E-07	0.581265443	0.000301642	bi significant	protein upreg; rna upreg
ENSG00000196092	5.107889811	9.34E-07	0.76278909	0.000297088	bi significant	protein upreg; rna upreg
ENSG00000123064	0.476466088	0.000120532	0.251903858	0.000237372	bi significant	stable
ENSG00000150093	0.238259398	0.352215075	-0.292521632	0.000202641	mono significant	stable
ENSG00000104889	0.655370893	0.032265181	0.501629455	0.000313434	bi significant	protein upreg; rna upreg
ENSG00000160049	0.253736839	0.023504701	0.253499985	0.000259509	bi significant	stable
ENSG00000105254	0.405957241	6.76E-05	0.24988752	0.000267034	bi significant	stable
ENSG00000184900	0.055238255	0.637558559	0.667356603	0.000319962	mono significant	stable
ENSG00000240344	0.471155424	0.000695752	0.260835162	0.000262895	bi significant	stable
ENSG00000141867	0.682806113	9.97E-07	0.389325333	0.000315787	bi significant	protein upreg; rna upreg
ENSG00000105202	0.401679194	0.011346188	0.526227639	0.000327381	bi significant	stable
ENSG00000114450	-0.206785752	0.421149848	-0.239287987	0.000234784	mono significant	stable
ENSG00000196419	0.337735247	0.012157602	0.49479508	0.000333965	bi significant	stable
ENSG00000165795	-2.490858219	1.41E-06	-1.078431508	0.000335425	bi significant	protein downreg; rna downreg
ENSG00000182944	0.490848222	4.17E-05	0.530775146	0.000340665	bi significant	stable
ENSG00000111799	-1.300710416	0.004140355	-0.895984056	0.000330216	bi significant	protein downreg; rna downreg
ENSG00000187608	0.696188432	0.00671415	0.561756182	0.000341529	bi significant	protein upreg; rna upreg
ENSG00000119912	-0.079662155	0.580370822	-0.424078145	0.00023271	mono significant	stable
ENSG00000085733	-1.225867563	4.97E-05	-0.693035702	0.00028709	bi significant	protein downreg; rna downreg
ENSG00000141759	0.216143913	0.108420742	0.327389541	0.000344226	mono significant	stable
ENSG00000109320	0.827827441	3.74E-06	0.253030619	0.000311349	bi significant	stable
ENSG00000168883	0.387307807	0.001012087	0.370327495	0.000342595	bi significant	stable
ENSG00000101367	0.455312469	0.006480518	0.230077632	0.000288959	bi significant	stable
ENSG00000124588	-0.161581909	0.321895192	-0.494386258	0.000267322	mono significant	stable
ENSG00000170860	0.131024122	0.338472249	0.34979779	0.000344931	mono significant	stable
ENSG00000102974	0.754016586	9.39E-10	0.580026749	0.000365953	bi significant	protein upreg; rna upreg
ENSG00000092964	-0.280460811	0.162030475	-0.290712061	0.000245895	mono significant	stable
ENSG00000183801	-0.50983633	0.06013634	-0.775409109	0.000316107	mono significant	stable
ENSG00000164332	0.617881232	4.86E-07	0.443977722	0.000366964	bi significant	protein upreg; rna upreg
ENSG00000100813	0.610797174	2.13E-06	0.480438183	0.000370743	bi significant	protein upreg; rna upreg
ENSG00000168497	-1.382403414	0.000855823	-0.424552126	0.000261006	bi significant	protein downreg; rna downreg
ENSG00000122565	0.749901038	2.96E-06	0.622764048	0.000377026	bi significant	protein upreg; rna upreg
ENSG00000132383	0.666239618	9.73E-05	0.47829113	0.000371623	bi significant	protein upreg; rna upreg
ENSG00000158545	0.610856794	4.89E-07	0.560912782	0.000379417	bi significant	protein upreg; rna upreg
ENSG00000139746	0.646110485	1.14E-05	0.307361416	0.000362694	bi significant	protein upreg; rna upreg
ENSG00000079263	3.576639727	1.07E-06	0.927997642	0.000358332	bi significant	protein upreg; rna upreg
ENSG00000113368	1.758810656	5.23E-05	0.530156114	0.000381783	bi significant	protein upreg; rna upreg
ENSG00000175550	0.125250976	0.343182351	0.429741468	0.000377777	mono significant	stable
ENSG00000112081	0.549170423	2.02E-05	0.486908104	0.00038887	bi significant	stable
ENSG00000124795	0.763621374	1.07E-05	0.719123806	0.000385742	bi significant	protein upreg; rna upreg
ENSG00000273213	-0.272034188	0.446475839	0.646616808	0.000391433	mono significant	stable
ENSG00000176102	0.610920276	6.31E-07	0.286363033	0.000381806	bi significant	protein upreg; rna upreg
ENSG00000149532	0.390286956	0.000657122	0.339036831	0.000360493	bi significant	stable
ENSG00000126226	0.288485708	0.005960522	0.233049655	0.000361465	bi significant	stable
ENSG00000242028	0.377648316	0.066677517	0.402892791	0.000354392	mono significant	stable
ENSG00000115677	-0.735279239	7.12E-06	-0.374615919	0.000275872	bi significant	protein downreg; rna downreg
ENSG00000149476	0.30659644	0.029412688	0.256918965	0.000317661	bi significant	stable
ENSG00000088205	0.640075063	3.92E-07	0.519829579	0.000423316	bi significant	protein upreg; rna upreg
ENSG00000122729	-0.41967014	0.030266783	-0.293112575	0.000274684	bi significant	stable
ENSG00000100911	0.517960272	0.005244563	0.467761192	0.000418666	bi significant	stable
ENSG00000165118	0.384560539	0.025613712	0.215070198	0.00032517	bi significant	stable
ENSG00000153774	-0.074132071	0.559250036	0.406384547	0.000401986	mono significant	stable
ENSG00000070761	0.329199609	0.017192874	0.566136111	0.000430073	bi significant	stable
ENSG00000070814	0.946875519	2.45E-08	0.662638174	0.000431796	bi significant	protein upreg; rna upreg
ENSG00000119596	0.529255454	7.52E-07	0.271088089	0.000329398	bi significant	stable
ENSG00000163219	2.329791269	1.04E-07	0.623842508	0.000436724	bi significant	protein upreg; rna upreg
ENSG00000101265	2.072033495	1.05E-07	0.615829351	0.000438289	bi significant	protein upreg; rna upreg
ENSG00000183486	1.571417435	4.36E-08	0.425632188	0.000437739	bi significant	protein upreg; rna upreg
ENSG00000254505	0.532844864	0.022876394	0.332899099	0.000425843	bi significant	stable
ENSG00000165934	0.559231711	3.64E-05	0.213512222	0.000351721	bi significant	stable
ENSG00000204590	0.18219346	0.097698421	0.225141695	0.000385437	mono significant	stable
ENSG00000125676	0.546433177	0.001129872	0.365807811	0.000433653	bi significant	stable
ENSG00000147274	0.69013432	1.23E-08	0.754062797	0.000444782	bi significant	protein upreg; rna upreg
ENSG00000132394	0.456056851	0.000459214	0.219054699	0.000386909	bi significant	stable
ENSG00000130725	0.122691967	0.436330309	0.282708925	0.000391505	mono significant	stable
ENSG00000213930	0.032503818	0.842495791	0.200214793	0.000325991	mono significant	stable
ENSG00000147684	-0.706568658	0.001748797	-0.255682317	0.00030952	bi significant	stable
ENSG00000014641	-0.301952078	0.079728402	0.276901947	0.000317492	mono significant	stable
ENSG00000185130	0.380053662	0.359099344	0.832227964	0.000465865	mono significant	stable
ENSG00000198805	0.764962011	0.010336294	0.323565634	0.000376859	bi significant	protein upreg; rna upreg
ENSG00000126456	0.766561545	8.92E-05	0.623008826	0.000472558	bi significant	protein upreg; rna upreg
ENSG00000110958	0.435446488	0.000385574	0.381372075	0.000433039	bi significant	stable
ENSG00000141639	-2.75888005	0.000415426	0.842125791	0.00048206	bi significant	protein upreg; rna downreg
ENSG00000076043	-0.270863248	0.059730032	-0.266005811	0.000347239	mono significant	stable
ENSG00000187555	0.418323834	0.000258192	0.223477525	0.000400346	bi significant	stable
ENSG00000106245	0.227962538	0.106303383	0.434526314	0.000500521	mono significant	stable
ENSG00000149480	0.654803613	4.57E-05	0.368556477	0.000489669	bi significant	protein upreg; rna upreg
ENSG00000155827	0.314969327	0.000388319	0.311356436	0.000476096	bi significant	stable
ENSG00000135636	-0.995551687	0.006399615	-0.594227382	0.000445567	bi significant	protein downreg; rna downreg
ENSG00000067066	1.282044303	1.02E-08	0.481882038	0.000510193	bi significant	protein upreg; rna upreg
ENSG00000188529	0.815263388	1.24E-09	0.377432317	0.000505544	bi significant	protein upreg; rna upreg
ENSG00000073712	-0.782549038	0.012594895	-0.309115929	0.000327036	bi significant	protein downreg; rna downreg
ENSG00000076928	1.311176734	5.67E-06	0.329305731	0.000497014	bi significant	protein upreg; rna upreg
ENSG00000163320	0.790579558	2.18E-06	0.780089147	0.000520925	bi significant	protein upreg; rna upreg
ENSG00000204560	0.440375618	0.000267593	0.379868385	0.00051861	bi significant	stable
ENSG00000140632	0.36205756	0.000421737	0.471314905	0.000517974	bi significant	stable
ENSG00000058668	0.074813449	0.690292056	-0.268042652	0.000334461	mono significant	stable
ENSG00000136143	-0.38189975	0.064792644	-0.247936002	0.000350608	mono significant	stable
ENSG00000110031	2.093361641	5.01E-07	0.767760773	0.000534002	bi significant	protein upreg; rna upreg
ENSG00000115808	0.523003918	0.001856991	0.231887342	0.000456525	bi significant	stable
ENSG00000164104	1.043898045	0.001551901	0.951181841	0.000523782	bi significant	protein upreg; rna upreg
ENSG00000101079	0.180132076	0.147060295	0.254351357	0.000477171	mono significant	stable
ENSG00000058272	0.501369578	0.000148561	0.311811695	0.00048467	bi significant	stable
ENSG00000079462	0.474449977	0.019335784	0.263266561	0.000441005	bi significant	stable
ENSG00000049449	-0.627107023	0.003052211	-0.305263391	0.000357786	bi significant	protein downreg; rna downreg
ENSG00000144231	0.372971077	0.001712686	0.517028971	0.00057144	bi significant	stable
ENSG00000178921	0.872285657	3.54E-05	0.43827524	0.000561124	bi significant	protein upreg; rna upreg
ENSG00000131876	0.69482806	4.35E-05	0.431733201	0.000553652	bi significant	protein upreg; rna upreg
ENSG00000131051	0.503560008	5.00E-05	0.551836228	0.000584323	bi significant	stable
ENSG00000087884	-0.935980344	0.000260553	-0.813484618	0.000562381	bi significant	protein downreg; rna downreg
ENSG00000122378	-1.293540373	2.00E-05	-1.180381991	0.000586152	bi significant	protein downreg; rna downreg
ENSG00000151914	-1.324657625	0.00026072	-0.988836992	0.000569724	bi significant	protein downreg; rna downreg
ENSG00000108604	0.217274282	0.09835189	0.187745033	0.000452692	mono significant	stable
ENSG00000115685	0.090920941	0.421929126	0.166617727	0.000427654	mono significant	stable
ENSG00000147457	1.564129346	3.10E-09	0.6772777	0.000611353	bi significant	protein upreg; rna upreg
ENSG00000146731	0.347560699	0.035253623	0.328047737	0.000553356	bi significant	stable
ENSG00000100796	0.671943686	5.90E-06	0.347595687	0.000605172	bi significant	protein upreg; rna upreg
ENSG00000197111	0.242335767	0.018694001	0.229105312	0.000456796	bi significant	stable
ENSG00000126934	-0.051327201	0.591390159	0.172835722	0.000442284	mono significant	stable
ENSG00000146112	1.351782097	7.96E-08	0.711532056	0.000627829	bi significant	protein upreg; rna upreg
ENSG00000130755	1.377884289	5.03E-05	0.574195755	0.000635512	bi significant	protein upreg; rna upreg
ENSG00000058262	-0.101076428	0.55457052	-0.317437376	0.000425336	mono significant	stable
ENSG00000161544	-0.985052556	0.000589083	-0.445631479	0.000490459	bi significant	protein downreg; rna downreg
ENSG00000130726	0.534655039	0.001685197	0.354570987	0.000585008	bi significant	stable
ENSG00000107371	0.708290556	1.19E-05	0.367912108	0.000610696	bi significant	protein upreg; rna upreg
ENSG00000138698	0.957973407	9.65E-08	0.298471155	0.000582409	bi significant	protein upreg; rna upreg
ENSG00000122566	0.529354926	0.000228599	0.629514384	0.000670155	bi significant	stable
ENSG00000186298	0.566879657	0.000233123	0.268618882	0.000493533	bi significant	stable
ENSG00000092201	0.747722013	1.98E-06	0.469478754	0.00067192	bi significant	protein upreg; rna upreg
ENSG00000121390	0.602257545	1.37E-05	0.427368527	0.000656397	bi significant	protein upreg; rna upreg
ENSG00000270647	0.584911741	8.44E-06	0.747404644	0.000669402	bi significant	stable
ENSG00000164167	0.599283856	0.001201409	0.5019648	0.000680145	bi significant	protein upreg; rna upreg
ENSG00000166165	-1.5024379	0.00303155	-0.770911555	0.000617314	bi significant	protein downreg; rna downreg
ENSG00000117091	2.512116417	2.09E-05	0.729698778	0.000684168	bi significant	protein upreg; rna upreg
ENSG00000108061	0.835269509	4.78E-09	0.390144416	0.000648097	bi significant	protein upreg; rna upreg
ENSG00000141543	0.253891152	0.192387058	0.449153959	0.000690917	mono significant	stable
ENSG00000172531	0.619066887	0.000189072	0.222731448	0.000582261	bi significant	stable
ENSG00000136810	-0.258919541	0.270227326	-0.523075279	0.000449764	mono significant	stable
ENSG00000124942	-0.135239714	0.607722377	-0.780004911	0.000602453	mono significant	stable
ENSG00000170476	1.294351845	0.123442944	-1.003717016	0.000683527	mono significant	protein downreg; rna upreg
ENSG00000232119	0.442004836	0.001063037	0.230798463	0.000588153	bi significant	stable
ENSG00000256269	0.026134527	0.898851508	0.374051547	0.000493038	mono significant	stable
ENSG00000099219	-0.381487506	0.095788125	-0.360737433	0.000535689	mono significant	stable
ENSG00000153187	0.670877369	2.40E-06	0.900182718	0.000708602	bi significant	protein upreg; rna upreg
ENSG00000109111	0.367728476	9.53E-05	0.241124069	0.000615682	bi significant	stable
ENSG00000189091	0.643451411	3.09E-05	0.233556055	0.000625143	bi significant	stable
ENSG00000140750	1.004060886	3.81E-05	0.463619453	0.000702634	bi significant	protein upreg; rna upreg
ENSG00000116863	0.185618051	0.100294616	0.205133111	0.000516129	mono significant	stable
ENSG00000164111	-0.201225697	0.223951481	-0.268958586	0.00044713	mono significant	stable
ENSG00000100591	0.219659324	0.140654011	0.375142796	0.000653924	mono significant	stable
ENSG00000151552	-0.675672321	0.000593138	-0.264431718	0.000464536	bi significant	protein downreg; rna downreg
ENSG00000175387	0.438751195	0.000589689	0.236555583	0.000498327	bi significant	stable
ENSG00000130826	0.765213905	1.02E-05	0.340030565	0.000695439	bi significant	protein upreg; rna upreg
ENSG00000101474	-0.308439221	0.171321321	-0.329157026	0.000457854	mono significant	stable
ENSG00000183684	0.622753806	0.006635121	0.739960931	0.000737326	bi significant	protein upreg; rna upreg
ENSG00000138107	-0.170247417	0.155177572	-0.158864643	0.000472244	mono significant	stable
ENSG00000164062	0.130436845	0.288763707	0.242210808	0.00053283	mono significant	stable
ENSG00000038274	0.753518074	1.58E-05	0.187208515	0.000571821	bi significant	stable
ENSG00000198563	0.482720805	0.014972941	0.22488828	0.000595858	bi significant	stable
ENSG00000084072	0.323643624	0.019220935	0.355976378	0.000659016	bi significant	stable
ENSG00000066654	0.476598163	7.05E-06	0.321279633	0.000667263	bi significant	stable
ENSG00000180096	1.937208575	8.37E-05	0.668548757	0.000781893	bi significant	protein upreg; rna upreg
ENSG00000108518	0.886970386	0.000140686	0.534561867	0.000776192	bi significant	protein upreg; rna upreg
ENSG00000143727	0.181883558	0.031596811	0.203940984	0.000524019	bi significant	stable
ENSG00000104064	0.955795171	7.09E-09	0.34901064	0.000742272	bi significant	protein upreg; rna upreg
ENSG00000160710	0.759166779	5.96E-06	0.26303288	0.000703908	bi significant	stable
ENSG00000105063	1.282648303	2.85E-07	0.324332325	0.000674029	bi significant	protein upreg; rna upreg
ENSG00000125755	0.687490316	4.97E-06	0.232484731	0.000639417	bi significant	stable
ENSG00000010278	-1.593242032	6.13E-05	-1.245088665	0.000811806	bi significant	protein downreg; rna downreg
ENSG00000168564	0.513674616	0.000331802	0.459446232	0.000796907	bi significant	stable
ENSG00000100227	0.32421744	0.006341131	0.347876904	0.000583973	bi significant	stable
ENSG00000178772	0.376405313	0.345159116	-0.382884398	0.000529568	mono significant	stable
ENSG00000103365	1.423623355	1.53E-06	0.534146765	0.000831516	bi significant	protein upreg; rna upreg
ENSG00000157916	0.10426438	0.300697067	-0.182102918	0.000508252	mono significant	stable
ENSG00000100823	0.508727427	0.002295051	0.555494458	0.000835387	bi significant	stable
ENSG00000120438	0.082903467	0.543761556	0.191603638	0.00063713	mono significant	stable
ENSG00000119711	-0.331190696	0.040711084	-0.223545138	0.000514068	bi significant	stable
ENSG00000159593	0.268511605	0.017346872	0.178690411	0.000617927	bi significant	stable
ENSG00000093000	0.971508883	1.08E-07	0.300033699	0.000726681	bi significant	protein upreg; rna upreg
ENSG00000075884	1.732481511	2.47E-05	0.851438634	0.000845028	bi significant	protein upreg; rna upreg
ENSG00000066557	0.634069172	7.25E-05	0.32753826	0.000719055	bi significant	protein upreg; rna upreg
ENSG00000100979	-1.054422832	0.001134427	-0.627508553	0.000822866	bi significant	protein downreg; rna downreg
ENSG00000154473	0.916494128	5.35E-07	0.295366553	0.000729056	bi significant	protein upreg; rna upreg
ENSG00000146648	-1.22740299	0.004209364	-0.588927968	0.000720194	bi significant	protein downreg; rna downreg
ENSG00000152661	-0.961882565	0.037776445	-0.815963496	0.000702544	bi significant	protein downreg; rna downreg
ENSG00000011009	0.367697172	0.001785439	0.178225883	0.000601827	bi significant	stable
ENSG00000170624	-2.101706664	6.55E-05	-0.837107784	0.000852506	bi significant	protein downreg; rna downreg
ENSG00000188643	-1.124446144	0.00873647	-0.919154637	0.000837623	bi significant	protein downreg; rna downreg
ENSG00000055044	0.729035734	0.000114221	0.405823445	0.000883668	bi significant	protein upreg; rna upreg
ENSG00000126803	-1.525657102	0.000925227	-0.886955477	0.000865467	bi significant	protein downreg; rna downreg
ENSG00000008294	-0.098710511	0.522485063	-0.269860913	0.000554685	mono significant	stable
ENSG00000172236	-1.247091231	0.012177209	-1.094697621	0.000904044	bi significant	protein downreg; rna downreg
ENSG00000036257	0.484168367	0.000196076	0.181077623	0.000624478	bi significant	stable
ENSG00000147224	0.713194975	4.95E-06	0.328947622	0.000773139	bi significant	protein upreg; rna upreg
ENSG00000161904	0.36692267	0.002090986	-0.23803666	0.00055742	bi significant	stable
ENSG00000173120	0.760920647	1.07E-06	0.378580898	0.000888882	bi significant	protein upreg; rna upreg
ENSG00000171766	-0.362995545	0.288122649	-0.43167016	0.000605569	mono significant	stable
ENSG00000092621	-1.709105375	2.60E-05	-0.952740015	0.000867124	bi significant	protein downreg; rna downreg
ENSG00000103152	0.16395822	0.14395599	0.415653651	0.000912697	mono significant	stable
ENSG00000072042	-0.313051042	0.047151605	-0.281085619	0.000574611	bi significant	stable
ENSG00000125730	-0.122931068	0.658313124	-0.403437137	0.000582295	mono significant	stable
ENSG00000152795	0.380566558	0.002158892	0.596831478	0.000953527	bi significant	stable
ENSG00000156304	0.74957643	8.31E-07	0.657521547	0.000966526	bi significant	protein upreg; rna upreg
ENSG00000213366	-1.151038759	0.001147942	-0.607563097	0.000842853	bi significant	protein downreg; rna downreg
ENSG00000010256	-0.685505381	0.000672319	-0.245282086	0.000609173	bi significant	stable
ENSG00000002822	0.429461599	0.001638824	0.231729176	0.00080161	bi significant	stable
ENSG00000255071	-1.013818404	0.004180786	-0.390130993	0.000650974	bi significant	protein downreg; rna downreg
ENSG00000153914	0.359569524	0.017099908	0.407550105	0.00096363	bi significant	stable
ENSG00000101138	0.435630872	0.000906868	0.168644438	0.000710108	bi significant	stable
ENSG00000106615	-0.537846234	0.000652966	-0.202429389	0.000611873	bi significant	stable
ENSG00000134186	0.703956852	0.000607999	0.261944449	0.000864918	bi significant	stable
ENSG00000129988	0.081673111	0.904051623	-0.44098616	0.000645412	mono significant	stable
ENSG00000114209	0.53625087	0.000129197	0.313931261	0.000880259	bi significant	stable
ENSG00000084070	1.357151864	0.000124435	0.305727229	0.000795393	bi significant	protein upreg; rna upreg
ENSG00000004487	0.046478047	0.697548279	0.28839619	0.000815321	mono significant	stable
ENSG00000108055	0.6767454	7.47E-08	0.216288732	0.000841271	bi significant	stable
ENSG00000101337	0.086948143	0.374360312	-0.282475396	0.000653275	mono significant	stable
ENSG00000159403	-0.487498991	0.037897991	-0.374650564	0.000654231	bi significant	stable
ENSG00000089280	0.66405975	1.94E-05	0.682157125	0.001088211	bi significant	protein upreg; rna upreg
ENSG00000162813	0.71125559	0.000134866	0.455215324	0.001014668	bi significant	protein upreg; rna upreg
ENSG00000120533	0.061559911	0.544046437	0.342758129	0.00102735	mono significant	stable
ENSG00000175467	0.30623712	0.002430104	0.347754225	0.000981973	bi significant	stable
ENSG00000172053	-0.059578889	0.585449528	-0.164549131	0.000645074	mono significant	stable
ENSG00000170854	0.443767402	0.005463212	0.311870989	0.000877224	bi significant	stable
ENSG00000170348	-0.251529969	0.101430917	-0.269609122	0.000672205	mono significant	stable
ENSG00000114779	0.689651287	0.000613291	0.509110401	0.001066339	bi significant	protein upreg; rna upreg
ENSG00000169139	0.101860478	0.416799908	0.214656	0.000738177	mono significant	stable
ENSG00000163960	0.618298804	4.02E-05	0.316572473	0.000895573	bi significant	protein upreg; rna upreg
ENSG00000120526	0.535079023	0.001732736	0.381426115	0.001085103	bi significant	stable
ENSG00000116478	0.881189794	6.53E-06	0.456556909	0.001131209	bi significant	protein upreg; rna upreg
ENSG00000146540	-0.170436801	0.282273946	0.397036678	0.001121306	mono significant	stable
ENSG00000113648	0.201012493	0.19486878	0.355604609	0.001063342	mono significant	stable
ENSG00000162191	0.245667146	0.025907978	0.255234189	0.000891721	bi significant	stable
ENSG00000114054	-0.031342738	0.864245585	-0.240125751	0.000726967	mono significant	stable
ENSG00000174243	0.544410268	2.06E-05	0.293931449	0.001068179	bi significant	stable
ENSG00000136527	0.752300777	2.53E-08	0.371440702	0.001150448	bi significant	protein upreg; rna upreg
ENSG00000166200	0.052387313	0.689437464	0.154118761	0.000846279	mono significant	stable
ENSG00000119335	0.821079377	9.60E-06	0.688790234	0.001230576	bi significant	protein upreg; rna upreg
ENSG00000176014	0.071101878	0.820560311	-0.256945254	0.000738029	mono significant	stable
ENSG00000122692	0.45833653	3.90E-05	0.208387899	0.000974115	bi significant	stable
ENSG00000077942	-1.750896416	0.00010512	-0.586221876	0.000928915	bi significant	protein downreg; rna downreg
ENSG00000137274	-0.164976291	0.371677649	-0.264253664	0.000729838	mono significant	stable
ENSG00000017260	0.243608087	0.027756616	-0.240064491	0.000769122	bi significant	stable
ENSG00000129084	0.229153558	0.105747948	0.150492714	0.000834834	mono significant	stable
ENSG00000102158	-0.022609968	0.858450092	-0.292291005	0.00079421	mono significant	stable
ENSG00000163918	1.059341441	4.79E-05	0.349196963	0.001119855	bi significant	protein upreg; rna upreg
ENSG00000168003	-0.369709387	0.053020071	-0.315060089	0.000818519	mono significant	stable
ENSG00000108010	0.316673747	0.055716812	0.35379577	0.001156966	mono significant	stable
ENSG00000149136	0.488332497	0.001005505	0.372718918	0.00121698	bi significant	stable
ENSG00000105953	-0.326246061	0.065486661	-0.221713272	0.000771892	mono significant	stable
ENSG00000165271	0.329490746	0.020613972	0.477589769	0.001290005	bi significant	stable
ENSG00000158290	0.780568952	1.50E-07	0.280160552	0.001165825	bi significant	protein upreg; rna upreg
ENSG00000189403	0.42163454	0.00152498	0.775543328	0.001316269	bi significant	stable
ENSG00000089820	1.583287314	2.22E-05	0.428293003	0.001292997	bi significant	protein upreg; rna upreg
ENSG00000133226	0.341538569	0.006942533	0.59950942	0.001316223	bi significant	stable
ENSG00000161654	0.532125809	0.002553334	0.294639879	0.00103839	bi significant	stable
ENSG00000091483	-0.352413336	0.059237925	-0.221416999	0.000803895	mono significant	stable
ENSG00000064651	-0.91778203	0.001594209	-0.459772558	0.000929201	bi significant	protein downreg; rna downreg
ENSG00000166278	0.444187529	0.190789341	-0.295597262	0.000817723	mono significant	stable
ENSG00000205220	1.084954851	7.74E-05	0.340488559	0.001270696	bi significant	protein upreg; rna upreg
ENSG00000178127	0.97144132	0.00017841	-0.214036703	0.000821834	bi significant	stable
ENSG00000140829	0.437706474	0.000823698	0.277911431	0.001234122	bi significant	stable
ENSG00000184924	0.247429971	0.065356008	0.384407696	0.001310029	mono significant	stable
ENSG00000114030	0.358411308	0.004660468	0.178948407	0.00095731	bi significant	stable
ENSG00000119471	-0.484776795	0.020796179	-0.25623624	0.000831031	bi significant	stable
ENSG00000070081	-0.874974657	0.002820961	-0.513689557	0.001094317	bi significant	protein downreg; rna downreg
ENSG00000197702	-0.693635984	0.016849392	-0.360264991	0.0008223	bi significant	protein downreg; rna downreg
ENSG00000153048	0.515955718	0.000104705	0.499087043	0.001373196	bi significant	stable
ENSG00000132470	-1.74505353	7.96E-05	-1.031959962	0.001350658	bi significant	protein downreg; rna downreg
ENSG00000085872	0.673079296	6.69E-06	0.290773245	0.001198523	bi significant	protein upreg; rna upreg
ENSG00000011485	0.111369931	0.357838609	0.192222174	0.001054405	mono significant	stable
ENSG00000169925	0.086281209	0.390134069	0.332559781	0.001275359	mono significant	stable
ENSG00000160862	-4.679782546	0.00017654	-1.086396273	0.00138881	bi significant	protein downreg; rna downreg
ENSG00000151655	-0.04401896	0.887091032	-0.398095605	0.000865172	mono significant	stable
ENSG00000187244	-1.791712382	3.35E-05	-0.490102015	0.001079611	bi significant	protein downreg; rna downreg
ENSG00000111786	0.502506249	0.003726941	0.485040841	0.001451321	bi significant	stable
ENSG00000146007	0.106247165	0.278498934	0.432286889	0.000935639	mono significant	stable
ENSG00000077147	-0.07316532	0.558853914	-0.273824411	0.00087234	mono significant	stable
ENSG00000197417	0.022328109	0.903468177	-0.223259981	0.000868487	mono significant	stable
ENSG00000161405	3.425985917	2.72E-07	0.629658161	0.001502719	bi significant	protein upreg; rna upreg
ENSG00000254986	0.569753166	0.003249212	0.221981159	0.001189275	bi significant	stable
ENSG00000104852	0.311431861	0.034857397	0.428666936	0.001477174	bi significant	stable
ENSG00000131378	1.276496382	1.31E-05	0.672636716	0.001548697	bi significant	protein upreg; rna upreg
ENSG00000055332	0.517215498	5.14E-05	0.397865983	0.001416259	bi significant	stable
ENSG00000010244	0.695904669	2.81E-08	0.261753145	0.001266081	bi significant	stable
ENSG00000102879	2.453419819	3.04E-06	0.910589113	0.001526564	bi significant	protein upreg; rna upreg
ENSG00000124356	0.304439891	0.000680525	0.226899075	0.001092598	bi significant	stable
ENSG00000285292	0.090576482	0.824523825	0.213573427	0.001189328	mono significant	stable
ENSG00000225663	-0.216767768	0.066040769	0.347773814	0.001254238	mono significant	stable
ENSG00000154767	0.328664341	0.039080641	0.440791401	0.001337571	bi significant	stable
ENSG00000167323	-0.370308037	0.019492911	-0.179909868	0.000924172	bi significant	stable
ENSG00000165912	-3.301036244	2.84E-07	-0.976269599	0.001596392	bi significant	protein downreg; rna downreg
ENSG00000130811	0.015189598	0.860164472	0.215242115	0.001115028	mono significant	stable
ENSG00000171530	0.011906715	0.940183199	0.410216819	0.001500964	mono significant	stable
ENSG00000147419	-0.056838641	0.593491781	0.181221636	0.001095792	mono significant	stable
ENSG00000143742	0.208208167	0.057014121	0.359363303	0.001394205	mono significant	stable
ENSG00000077150	0.78020404	9.59E-05	0.437071197	0.001593869	bi significant	protein upreg; rna upreg
ENSG00000165209	1.623517627	3.72E-07	0.461314758	0.001445978	bi significant	protein upreg; rna upreg
ENSG00000171262	0.483433169	0.001296467	0.283102978	0.001315017	bi significant	stable
ENSG00000136942	0.189591307	0.191338811	0.486815121	0.001458663	mono significant	stable
ENSG00000089639	1.869190652	1.05E-06	0.355481055	0.001568486	bi significant	protein upreg; rna upreg
ENSG00000143799	1.171304283	7.09E-07	0.929774897	0.001651357	bi significant	protein upreg; rna upreg
ENSG00000103510	0.080778788	0.423911651	0.563814757	0.00167183	mono significant	stable
ENSG00000139726	0.367697935	0.000237988	0.229266778	0.001162266	bi significant	stable
ENSG00000047410	0.693450972	1.39E-07	0.226853625	0.001292453	bi significant	stable
ENSG00000039068	-1.161915611	0.063107982	-1.380234785	0.001676988	mono significant	protein downreg; rna downreg
ENSG00000083520	0.678208234	5.83E-09	0.215619073	0.001426854	bi significant	stable
ENSG00000140259	0.364924536	0.020631384	0.47737967	0.001665427	bi significant	stable
ENSG00000109534	0.444188797	0.019735458	0.477451832	0.001664606	bi significant	stable
ENSG00000121774	0.625447831	2.13E-06	0.502443791	0.001685482	bi significant	protein upreg; rna upreg
ENSG00000166226	0.465213289	0.017029842	0.283519025	0.001463609	bi significant	stable
ENSG00000132182	2.034763996	3.53E-06	0.40799905	0.001664861	bi significant	protein upreg; rna upreg
ENSG00000173020	0.981620156	4.59E-06	0.403554046	0.001699118	bi significant	protein upreg; rna upreg
ENSG00000136104	1.131432883	1.27E-07	0.624945055	0.001762722	bi significant	protein upreg; rna upreg
ENSG00000068912	-0.375455621	0.046686785	-0.441050595	0.00131954	bi significant	stable
ENSG00000136193	1.065857667	3.26E-06	0.595364466	0.001711889	bi significant	protein upreg; rna upreg
ENSG00000090863	0.07957811	0.394075568	-0.169264003	0.001041815	mono significant	stable
ENSG00000149806	0.407600193	0.009242153	0.666918303	0.001577184	bi significant	stable
ENSG00000143256	0.332817356	0.035005848	0.255413583	0.001390638	bi significant	stable
ENSG00000020633	1.938639301	5.59E-06	0.240662149	0.001345992	bi significant	stable
ENSG00000187239	1.028232523	1.18E-05	0.632242372	0.001841216	bi significant	protein upreg; rna upreg
ENSG00000117984	-0.198833021	0.382282558	-0.347636042	0.001086862	mono significant	stable
ENSG00000102103	0.152687298	0.178848748	0.675414871	0.001824748	mono significant	stable
ENSG00000089006	0.580025931	0.000128494	0.223245494	0.001335046	bi significant	stable
ENSG00000111445	0.672943637	0.000490466	0.332909828	0.001497394	bi significant	protein upreg; rna upreg
ENSG00000138398	0.382695863	0.025371285	0.584737317	0.001840099	bi significant	stable
ENSG00000101182	0.056297481	0.687033806	0.1899211	0.001415692	mono significant	stable
ENSG00000127022	-0.034568511	0.820004449	-0.277862761	0.001155933	mono significant	stable
ENSG00000119777	-0.082232168	0.517014793	-0.259587022	0.001116351	mono significant	stable
ENSG00000149196	0.160871376	0.170506824	0.387945143	0.001211087	mono significant	stable
ENSG00000099901	0.598107379	0.004427753	0.537583554	0.001791445	bi significant	protein upreg; rna upreg
ENSG00000130313	0.159031832	0.262488136	0.179910244	0.001251163	mono significant	stable
ENSG00000091542	-0.045346389	0.728487272	0.496971024	0.001889713	mono significant	stable
ENSG00000136167	2.07055519	3.32E-05	0.604192979	0.001923528	bi significant	protein upreg; rna upreg
ENSG00000133026	-0.164262505	0.449088915	-0.276755683	0.001108418	mono significant	stable
ENSG00000112640	0.238891401	0.144013338	0.1583791	0.001229799	mono significant	stable
ENSG00000198833	0.381044611	0.14848261	-0.405954384	0.001293805	mono significant	stable
ENSG00000197943	2.151093699	2.46E-06	0.646986565	0.001976939	bi significant	protein upreg; rna upreg
ENSG00000153071	-0.582162846	0.013191905	-0.272152342	0.001134922	bi significant	stable
ENSG00000111641	0.262076249	0.218651857	0.475343038	0.001927994	mono significant	stable
ENSG00000006712	0.304765869	0.000938667	0.2335307	0.001615127	bi significant	stable
ENSG00000132485	0.565168429	3.32E-05	0.625597366	0.001910422	bi significant	stable
ENSG00000123144	0.372073506	0.001282306	0.742202626	0.002022135	bi significant	stable
ENSG00000165704	0.406169645	0.052419428	0.293977874	0.001454796	mono significant	stable
ENSG00000198771	1.840634267	4.47E-06	0.896485132	0.002032889	bi significant	protein upreg; rna upreg
ENSG00000173914	0.624345391	0.000130222	0.318506623	0.001731763	bi significant	protein upreg; rna upreg
ENSG00000111275	-1.176285519	7.64E-05	-0.65730034	0.001691664	bi significant	protein downreg; rna downreg
ENSG00000178425	0.260826423	0.035515912	0.323050381	0.001741648	bi significant	stable
ENSG00000134516	2.154845054	5.42E-06	0.480928604	0.002032054	bi significant	protein upreg; rna upreg
ENSG00000174231	0.46552326	0.001052288	0.242864879	0.001747178	bi significant	stable
ENSG00000035687	0.54513565	0.00054186	0.21424417	0.001387803	bi significant	stable
ENSG00000116350	0.327878938	0.0011683	0.412343978	0.00198217	bi significant	stable
ENSG00000151502	-0.301201629	0.015735331	-0.257507822	0.001185153	bi significant	stable
ENSG00000122122	2.644092141	1.79E-06	0.408335872	0.002015695	bi significant	protein upreg; rna upreg
ENSG00000108262	0.274564927	0.016205572	0.177738536	0.001418435	bi significant	stable
ENSG00000211460	0.371195159	0.003913703	0.324614576	0.0017362	bi significant	stable
ENSG00000185813	0.181769399	0.205241086	0.24308118	0.001415996	mono significant	stable
ENSG00000048740	0.857467498	0.000147948	0.386065976	0.001997903	bi significant	protein upreg; rna upreg
ENSG00000135624	0.215761616	0.140510717	0.234438976	0.001744748	mono significant	stable
ENSG00000197746	-0.207609685	0.293327126	-0.366764852	0.0013239	mono significant	stable
ENSG00000121892	0.704276719	2.60E-07	0.25780101	0.001862323	bi significant	stable
ENSG00000136875	0.55179313	0.000934093	0.445177363	0.002036942	bi significant	stable
ENSG00000100410	0.46997275	0.002202455	0.361093572	0.002009206	bi significant	stable
ENSG00000150459	-0.134003106	0.180689657	0.42653899	0.002117559	mono significant	stable
ENSG00000090273	0.107026648	0.396980331	0.323778908	0.001855103	mono significant	stable
ENSG00000261371	-0.424016661	0.068018877	-0.335848448	0.001280982	mono significant	stable
ENSG00000101444	0.016612938	0.92858272	0.160314534	0.001474733	mono significant	stable
ENSG00000143155	0.335907051	0.004620056	0.253753029	0.001679844	bi significant	stable
ENSG00000163655	0.495894668	0.002007283	0.363083023	0.001990213	bi significant	stable
ENSG00000163882	0.212696649	0.06810087	0.295129474	0.00190176	mono significant	stable
ENSG00000164924	0.779337222	5.08E-07	0.351690256	0.001954274	bi significant	protein upreg; rna upreg
ENSG00000214753	0.225007364	0.045498052	0.328084156	0.001970437	bi significant	stable
ENSG00000198900	0.785953873	3.82E-07	0.689954757	0.002297573	bi significant	protein upreg; rna upreg
ENSG00000108654	0.501916836	0.001394792	0.423420249	0.002132221	bi significant	stable
ENSG00000143851	2.244842059	5.94E-06	0.562426914	0.002257583	bi significant	protein upreg; rna upreg
ENSG00000068796	0.890863544	0.000345118	0.230561111	0.001895362	bi significant	stable
ENSG00000166128	1.197091675	5.14E-07	0.321044801	0.001935894	bi significant	protein upreg; rna upreg
ENSG00000145293	0.489951051	0.001586616	0.223338653	0.00159899	bi significant	stable
ENSG00000100650	0.116747547	0.412683752	0.438215347	0.002182315	mono significant	stable
ENSG00000196890	-0.130344243	0.797369519	0.77301677	0.002327205	mono significant	stable
ENSG00000185722	0.280471536	0.02676225	-0.165453164	0.001334314	bi significant	stable
ENSG00000099385	-0.025185626	0.84932374	0.232406891	0.001526587	mono significant	stable
ENSG00000072501	0.685326665	0.000265386	0.209346692	0.001739192	bi significant	stable
ENSG00000087245	-0.825021988	0.024861691	-0.559006185	0.00167105	bi significant	protein downreg; rna downreg
ENSG00000124783	0.211951475	0.11196322	-0.443491721	0.001578271	mono significant	stable
ENSG00000071553	-0.240252874	0.057928067	-0.210289269	0.001369469	mono significant	stable
ENSG00000099995	0.582600503	0.000143495	0.422815271	0.002226251	bi significant	stable
ENSG00000145779	2.000734412	3.15E-07	0.728269713	0.002468829	bi significant	protein upreg; rna upreg
ENSG00000085415	0.775352633	1.27E-05	0.176151039	0.001744233	bi significant	stable
ENSG00000117748	0.562654099	8.09E-05	0.352945765	0.002148666	bi significant	stable
ENSG00000133789	1.473994971	2.45E-11	0.438452693	0.002285537	bi significant	protein upreg; rna upreg
ENSG00000145050	-0.050490996	0.846620396	-0.472644833	0.001640172	mono significant	stable
ENSG00000158874	-0.318571774	0.427890723	-0.677579847	0.001823951	mono significant	stable
ENSG00000143106	0.332712501	0.021708742	0.1942573	0.001980606	bi significant	stable
ENSG00000135926	-0.379737763	0.015632083	-0.269892292	0.001521308	bi significant	stable
ENSG00000156976	0.296041534	0.02460206	0.342172983	0.002138137	bi significant	stable
ENSG00000083312	0.654936742	2.19E-06	0.237724836	0.002023877	bi significant	stable
ENSG00000101361	0.785025224	1.76E-05	0.410552192	0.002519045	bi significant	protein upreg; rna upreg
ENSG00000156738	4.927007309	5.21E-07	1.006982763	0.002647373	bi significant	protein upreg; rna upreg
ENSG00000128609	-0.253681575	0.056939548	-0.27563098	0.001665499	mono significant	stable
ENSG00000115216	-0.02478297	0.803578237	0.449631931	0.002470209	mono significant	stable
ENSG00000185811	2.571293446	2.02E-06	0.764047224	0.002701814	bi significant	protein upreg; rna upreg
ENSG00000139637	0.04422709	0.714359472	0.287297873	0.002103149	mono significant	stable
ENSG00000177830	-0.524492344	0.000365787	-0.246392743	0.00150135	bi significant	stable
ENSG00000243943	0.659175143	0.000385727	0.338549362	0.002183528	bi significant	protein upreg; rna upreg
ENSG00000154710	0.065086667	0.625839394	0.183874159	0.001921148	mono significant	stable
ENSG00000183386	-1.658142106	9.23E-05	-0.457961651	0.001947434	bi significant	protein downreg; rna downreg
ENSG00000101457	0.025173831	0.826975	0.328074881	0.002304631	mono significant	stable
ENSG00000023228	-0.394269228	0.046126625	-0.231577093	0.001554761	bi significant	stable
ENSG00000108679	-0.360617813	0.184506421	-0.341585909	0.001551846	mono significant	stable
ENSG00000140718	0.061562471	0.635740235	0.251269483	0.002111991	mono significant	stable
ENSG00000127483	0.394366823	0.000737869	0.574854166	0.00270243	bi significant	stable
ENSG00000080824	-0.009386625	0.955274555	0.359220722	0.002403446	mono significant	stable
ENSG00000025800	0.063512746	0.464445195	0.133627013	0.001710862	mono significant	stable
ENSG00000114902	0.057261361	0.717935332	-0.485143256	0.002101326	mono significant	stable
ENSG00000175198	-0.405745189	0.001325594	-0.205578024	0.001564616	bi significant	stable
ENSG00000131495	-0.049589082	0.683464551	-0.24091678	0.001725424	mono significant	stable
ENSG00000239306	0.537652023	0.000100079	0.415185102	0.002688586	bi significant	stable
ENSG00000213516	0.495550234	0.000150846	0.39050464	0.002472102	bi significant	stable
ENSG00000184357	0.873864388	0.220840567	1.381671128	0.002723588	mono significant	protein upreg; rna upreg
ENSG00000147162	0.555539618	0.010305031	0.237428867	0.002384885	bi significant	stable
ENSG00000121064	-0.652898824	0.002267124	-0.346248814	0.00172489	bi significant	protein downreg; rna downreg
ENSG00000100811	0.468670772	1.10E-08	0.474769736	0.002793055	bi significant	stable
ENSG00000107223	-0.091613019	0.354059339	0.63340135	0.002863302	mono significant	stable
ENSG00000147813	-0.43323291	0.039781955	-0.305625859	0.001603785	bi significant	stable
ENSG00000257727	0.001849043	0.989372861	-0.282671852	0.001696677	mono significant	stable
ENSG00000049245	-0.474051684	0.002092995	-0.188434154	0.001600115	bi significant	stable
ENSG00000086189	0.556804856	4.82E-05	0.418856877	0.002786988	bi significant	stable
ENSG00000173193	1.378760468	1.20E-07	0.42878506	0.002884302	bi significant	protein upreg; rna upreg
ENSG00000204084	0.745781648	0.000111127	0.384762434	0.002794134	bi significant	protein upreg; rna upreg
ENSG00000165660	0.494693393	2.70E-05	0.177347245	0.001882018	bi significant	stable
ENSG00000111906	-0.361433736	0.007476859	0.345822936	0.002771709	bi significant	stable
ENSG00000130340	-0.487645028	0.011327329	-0.282849164	0.00166244	bi significant	stable
ENSG00000204392	0.70510034	1.77E-06	0.442365193	0.002934755	bi significant	protein upreg; rna upreg
ENSG00000130779	-0.282713692	0.086251265	-0.209364162	0.00166398	mono significant	stable
ENSG00000275063	-1.88148304	0.05667354	-0.913577425	0.002832381	mono significant	protein downreg; rna downreg
ENSG00000184270	-0.096708682	0.845625028	0.850456674	0.003208382	mono significant	stable
ENSG00000115241	0.478613446	0.000945562	0.531655583	0.003188593	bi significant	stable
ENSG00000167526	0.114638945	0.434795258	0.318885036	0.002563311	mono significant	stable
ENSG00000100941	0.718810012	1.66E-05	0.465023848	0.003125156	bi significant	protein upreg; rna upreg
ENSG00000116918	0.105774345	0.280370535	0.348670975	0.002917277	mono significant	stable
ENSG00000100612	-0.227995972	0.116349985	-0.255414647	0.001894829	mono significant	stable
ENSG00000266094	1.492525522	0.000108706	0.367076158	0.00298113	bi significant	protein upreg; rna upreg
ENSG00000104419	-0.611075678	0.01291566	-0.414012671	0.002084796	bi significant	protein downreg; rna downreg
ENSG00000136279	1.000620669	5.86E-07	0.605517693	0.003245305	bi significant	protein upreg; rna upreg
ENSG00000102531	-0.053569654	0.749224892	-0.442073187	0.002136107	mono significant	stable
ENSG00000161970	0.254712902	0.099453698	0.403501644	0.00267197	mono significant	stable
ENSG00000132622	-1.436348203	6.47E-05	-0.31366124	0.001834688	bi significant	protein downreg; rna downreg
ENSG00000175792	0.892388612	0.000174889	0.277630877	0.00264941	bi significant	protein upreg; rna upreg
ENSG00000178028	0.291454915	0.034701872	0.226386075	0.002472478	bi significant	stable
ENSG00000070010	0.16728998	0.121981621	0.229028571	0.002094241	mono significant	stable
ENSG00000167674	0.144847	0.190837337	0.422105612	0.003159462	mono significant	stable
ENSG00000140740	-0.250376689	0.101581711	-0.209648128	0.001905471	mono significant	stable
ENSG00000145220	0.580735992	0.007323268	0.498393733	0.003199621	bi significant	stable
ENSG00000130592	1.051656273	0.000345209	0.81315218	0.003471929	bi significant	protein upreg; rna upreg
ENSG00000135720	-0.046454905	0.739287134	-0.196341525	0.001845097	mono significant	stable
ENSG00000188986	0.326614236	0.001670804	0.225712677	0.002556266	bi significant	stable
ENSG00000117360	0.541362546	0.00018898	0.419160794	0.003154441	bi significant	stable
ENSG00000116096	-1.323699564	1.06E-05	-0.283631195	0.001951543	bi significant	protein downreg; rna downreg
ENSG00000131475	0.09414603	0.515551547	-0.153919573	0.001846919	mono significant	stable
ENSG00000124226	0.361441699	0.000568203	0.229571804	0.002546243	bi significant	stable
ENSG00000120948	0.459538722	2.38E-05	0.282951753	0.002707766	bi significant	stable
ENSG00000143977	0.685956074	0.001639188	0.245959922	0.003003818	bi significant	stable
ENSG00000130749	0.752321121	7.95E-07	0.549017223	0.003356474	bi significant	protein upreg; rna upreg
ENSG00000169564	0.398257902	0.003531602	0.222233069	0.002627414	bi significant	stable
ENSG00000148346	-4.575507267	6.09E-05	-0.739643933	0.002762801	bi significant	protein downreg; rna downreg
ENSG00000116161	0.360599934	0.020279757	0.451186463	0.003201438	bi significant	stable
ENSG00000185049	0.376143293	0.001939105	0.376211362	0.003133064	bi significant	stable
ENSG00000101557	0.367240529	0.011863939	0.163412083	0.002124719	bi significant	stable
ENSG00000137309	0.970674615	0.003892648	1.26945623	0.003536403	bi significant	protein upreg; rna upreg
ENSG00000168438	0.809298673	1.02E-06	0.405822734	0.003319098	bi significant	protein upreg; rna upreg
ENSG00000160209	-0.730557328	2.31E-06	-0.216438028	0.001933677	bi significant	stable
ENSG00000141127	0.739777834	0.000134972	0.324269815	0.00327592	bi significant	protein upreg; rna upreg
ENSG00000071282	-1.003523704	0.001460058	-0.458585859	0.002777608	bi significant	protein downreg; rna downreg
ENSG00000205403	-0.796111163	0.005764112	-0.399461526	0.002639884	bi significant	protein downreg; rna downreg
ENSG00000106268	0.731725884	0.000663975	0.392761806	0.003070667	bi significant	protein upreg; rna upreg
ENSG00000102054	0.511786834	0.001444591	0.440194411	0.003500028	bi significant	stable
ENSG00000173113	0.392928813	0.002311404	0.172479728	0.002370319	bi significant	stable
ENSG00000179051	0.798756083	0.000752914	0.415154577	0.003419849	bi significant	protein upreg; rna upreg
ENSG00000151498	-0.239379892	0.105518594	-0.225351176	0.002024787	mono significant	stable
ENSG00000130309	0.669186513	0.000124015	-0.304371491	0.002188076	bi significant	protein downreg; rna upreg
ENSG00000127948	-0.367391125	0.017972248	-0.191232636	0.002034668	bi significant	stable
ENSG00000128340	2.403888558	5.51E-06	0.839444338	0.003947243	bi significant	protein upreg; rna upreg
ENSG00000072786	1.302800713	3.73E-06	0.359249033	0.003422572	bi significant	protein upreg; rna upreg
ENSG00000176390	1.341573026	1.85E-08	0.487949832	0.003801744	bi significant	protein upreg; rna upreg
ENSG00000126067	0.258467851	0.093920357	0.196466596	0.002570251	mono significant	stable
ENSG00000163902	-0.074732174	0.60289363	-0.300061004	0.002240924	mono significant	stable
ENSG00000169567	-0.005595056	0.962468395	0.19211144	0.002280694	mono significant	stable
ENSG00000095321	-1.791272099	1.01E-06	-0.67086392	0.003425961	bi significant	protein downreg; rna downreg
ENSG00000077420	2.403757737	1.72E-08	0.588635829	0.004046243	bi significant	protein upreg; rna upreg
ENSG00000129691	0.360861005	0.000304242	0.190658503	0.00254184	bi significant	stable
ENSG00000167699	0.253107352	0.031547177	0.245583498	0.002674077	bi significant	stable
ENSG00000172757	0.611015015	0.001562554	0.503602481	0.003966767	bi significant	protein upreg; rna upreg
ENSG00000083444	-0.938315987	2.76E-05	-0.410040004	0.002823337	bi significant	protein downreg; rna downreg
ENSG00000136573	4.309053241	1.47E-06	0.813357938	0.00424526	bi significant	protein upreg; rna upreg
ENSG00000165678	-0.245283151	0.062187119	-0.218747252	0.002403519	mono significant	stable
ENSG00000120697	-0.277865408	0.05412684	-0.401545488	0.002902536	mono significant	stable
ENSG00000111605	0.706657027	2.09E-05	0.478723023	0.003908128	bi significant	protein upreg; rna upreg
ENSG00000115484	0.313936063	0.029609496	0.229799105	0.003055936	bi significant	stable
ENSG00000125952	0.453558165	9.32E-05	0.531845037	0.003935199	bi significant	stable
ENSG00000110700	0.111068835	0.393840219	0.33996698	0.003577952	mono significant	stable
ENSG00000166888	0.927045629	5.11E-07	0.19974682	0.0025469	bi significant	stable
ENSG00000205581	0.500530314	0.003726479	0.949784892	0.004400561	bi significant	stable
ENSG00000004700	1.024739783	6.27E-07	0.355707589	0.003885666	bi significant	protein upreg; rna upreg
ENSG00000141380	0.738553385	5.52E-06	0.584420522	0.004382717	bi significant	protein upreg; rna upreg
ENSG00000164219	0.614684542	4.97E-08	0.213701483	0.003076863	bi significant	stable
ENSG00000177885	1.05105252	5.42E-06	0.405566962	0.004132318	bi significant	protein upreg; rna upreg
ENSG00000186652	-0.792956753	0.076340986	-0.993882283	0.004283621	mono significant	protein downreg; rna downreg
ENSG00000101126	0.826650476	5.61E-08	0.287332216	0.003722302	bi significant	protein upreg; rna upreg
ENSG00000197894	0.15127934	0.210919606	0.214262926	0.002579773	mono significant	stable
ENSG00000180448	1.934440894	8.96E-06	0.462060793	0.004282377	bi significant	protein upreg; rna upreg
ENSG00000203879	0.283783684	0.003863799	0.189405567	0.002776989	bi significant	stable
ENSG00000183207	0.289632823	0.130437527	0.268233919	0.003527796	mono significant	stable
ENSG00000177455	3.9328812	1.80E-05	0.794144266	0.004605431	bi significant	protein upreg; rna upreg
ENSG00000158793	0.21951707	0.09893419	0.195554801	0.003167621	mono significant	stable
ENSG00000128815	2.746658709	1.02E-06	0.506960877	0.004414615	bi significant	protein upreg; rna upreg
ENSG00000132780	0.765468501	4.25E-05	0.560152796	0.004329005	bi significant	protein upreg; rna upreg
ENSG00000100351	0.686257469	0.059914051	0.450410581	0.004012945	mono significant	protein upreg; rna upreg
ENSG00000164134	0.716467894	1.23E-06	0.163328485	0.002982124	bi significant	stable
ENSG00000145012	-0.146487613	0.387921999	-0.287808595	0.002381744	mono significant	stable
ENSG00000154723	-0.41647217	0.019108894	-0.274749922	0.002528668	bi significant	stable
ENSG00000149313	0.404609478	0.004476044	0.198708547	0.003287781	bi significant	stable
ENSG00000126945	0.267671306	0.02613164	0.171924251	0.003033879	bi significant	stable
ENSG00000111640	-0.640177046	0.024876593	0.216109098	0.002681421	bi significant	stable
ENSG00000173898	-1.119913528	0.035438063	-1.071325625	0.004299476	bi significant	protein downreg; rna downreg
ENSG00000160201	0.224409349	0.345731721	0.255326811	0.003049595	mono significant	stable
ENSG00000144843	1.274600781	1.74E-06	0.551539805	0.00443567	bi significant	protein upreg; rna upreg
ENSG00000240972	0.150842129	0.607379732	0.458526748	0.00425319	mono significant	stable
ENSG00000143320	-1.945835805	7.21E-05	-1.331969291	0.004538749	bi significant	protein downreg; rna downreg
ENSG00000167978	0.24144874	0.082421057	0.313165395	0.003923142	mono significant	stable
ENSG00000075618	-0.383050346	0.230763786	-0.395691333	0.002624986	mono significant	stable
ENSG00000184260	0.239600965	0.58837685	0.506222868	0.004086283	mono significant	stable
ENSG00000204291	-0.872095139	0.010620754	-0.407723765	0.00288583	bi significant	protein downreg; rna downreg
ENSG00000132323	0.259743467	0.013717853	0.430995153	0.004567417	bi significant	stable
ENSG00000101654	0.683696039	1.02E-06	0.268628178	0.003654588	bi significant	protein upreg; rna upreg
ENSG00000109971	0.238438941	0.266654751	0.260988618	0.003281796	mono significant	stable
ENSG00000120992	0.428648929	0.003682972	0.203768641	0.003001775	bi significant	stable
ENSG00000131652	0.368525821	0.021563292	0.313160232	0.004264743	bi significant	stable
ENSG00000053371	-0.101829928	0.407342869	0.202241164	0.002891839	mono significant	stable
ENSG00000012822	-0.521427711	0.005016968	-0.290412363	0.002755083	bi significant	stable
ENSG00000172164	-0.754594739	0.0033927	-0.505934477	0.004169291	bi significant	protein downreg; rna downreg
ENSG00000022277	0.271962955	0.005257891	0.428679977	0.004892773	bi significant	stable
ENSG00000151500	0.220823839	0.069556363	0.394142403	0.004281563	mono significant	stable
ENSG00000137486	-0.768408414	0.000419206	-0.33129316	0.002891156	bi significant	protein downreg; rna downreg
ENSG00000107937	0.636454792	3.58E-05	0.515831716	0.004900069	bi significant	protein upreg; rna upreg
ENSG00000090060	0.579748912	1.52E-09	0.356845624	0.004685641	bi significant	stable
ENSG00000118898	-3.202327437	1.08E-05	-1.341418441	0.005057029	bi significant	protein downreg; rna downreg
ENSG00000163110	-0.96868929	0.000220501	-0.553300654	0.004254895	bi significant	protein downreg; rna downreg
ENSG00000087087	0.438065363	0.001525473	0.300584602	0.003883599	bi significant	stable
ENSG00000100473	-1.416699621	0.010741788	-1.294212897	0.002889016	bi significant	protein downreg; rna downreg
ENSG00000058673	0.712312511	0.002876362	0.28878843	0.004249169	bi significant	protein upreg; rna upreg
ENSG00000023909	-0.163987177	0.346860378	0.360246821	0.0030433	mono significant	stable
ENSG00000188505	-0.703977923	0.352108143	-0.763023649	0.004039423	mono significant	protein downreg; rna downreg
ENSG00000099795	-0.637936387	0.000149666	-0.186166849	0.002838108	bi significant	stable
ENSG00000176887	1.083520559	0.230526166	0.784243724	0.004867853	mono significant	protein upreg; rna upreg
ENSG00000026025	-0.109502002	0.491923263	-0.25142404	0.002694018	mono significant	stable
ENSG00000101972	0.757377074	6.80E-08	0.241128972	0.004068323	bi significant	stable
ENSG00000166598	0.036361937	0.889142593	-0.535693498	0.003645227	mono significant	stable
ENSG00000100749	1.03727981	3.05E-05	0.617698221	0.005336221	bi significant	protein upreg; rna upreg
ENSG00000125458	0.734936252	1.37E-05	0.305296798	0.003664369	bi significant	protein upreg; rna upreg
ENSG00000164032	0.516718932	0.023885698	0.644102061	0.005467515	bi significant	stable
ENSG00000010671	2.151382481	5.64E-06	0.517158103	0.005297312	bi significant	protein upreg; rna upreg
ENSG00000240065	1.463209027	1.67E-06	0.422202936	0.005050712	bi significant	protein upreg; rna upreg
ENSG00000065809	1.779038823	5.77E-07	0.962814536	0.005652565	bi significant	protein upreg; rna upreg
ENSG00000197771	0.355128352	0.017305463	0.296282917	0.004791808	bi significant	stable
ENSG00000173486	-0.643129088	0.004168344	-0.552077495	0.004111723	bi significant	protein downreg; rna downreg
ENSG00000133313	0.715476441	0.000577384	0.437824179	0.005005058	bi significant	protein upreg; rna upreg
ENSG00000164916	0.171531746	0.215659003	0.205572114	0.00366559	mono significant	stable
ENSG00000138674	0.18579261	0.100372326	-0.177775125	0.002855855	mono significant	stable
ENSG00000064666	1.254975889	5.91E-06	0.489658224	0.00517809	bi significant	protein upreg; rna upreg
ENSG00000169032	0.321169016	0.023231847	0.306628693	0.004465672	bi significant	stable
ENSG00000025796	-0.181512603	0.123556017	-0.209932453	0.002951862	mono significant	stable
ENSG00000185479	-2.793436314	0.012163665	-0.952520151	0.004932513	bi significant	protein downreg; rna downreg
ENSG00000142552	-0.490804502	0.076771833	-0.343573604	0.003287807	mono significant	stable
ENSG00000167193	-0.206688497	0.086479457	-0.249641519	0.002934082	mono significant	stable
ENSG00000187514	0.62194087	0.000160881	1.009283074	0.005895576	bi significant	protein upreg; rna upreg
ENSG00000067369	0.666511654	7.68E-06	0.374556799	0.005156459	bi significant	protein upreg; rna upreg
ENSG00000162231	0.133205704	0.289045768	0.34305947	0.004811483	mono significant	stable
ENSG00000138185	0.776695445	5.31E-05	-0.2215383	0.002935209	bi significant	stable
ENSG00000073849	1.494230584	0.000119374	-0.431344364	0.00459876	bi significant	protein downreg; rna upreg
ENSG00000131473	0.61943868	0.001390132	0.211493347	0.00409442	bi significant	stable
ENSG00000125107	0.877462278	1.35E-05	0.175300074	0.00424057	bi significant	stable
ENSG00000063241	-0.308290548	0.121302849	-0.189080234	0.002949448	mono significant	stable
ENSG00000006744	0.319707092	0.013816364	0.296129376	0.004385618	bi significant	stable
ENSG00000123374	0.781284303	0.00093352	0.348131131	0.004930655	bi significant	protein upreg; rna upreg
ENSG00000080618	0.107245513	0.780881901	-0.419833385	0.003751107	mono significant	stable
ENSG00000083896	0.396413834	0.000140237	0.463838313	0.005597399	bi significant	stable
ENSG00000005175	0.856822169	2.59E-09	0.32609083	0.004872324	bi significant	protein upreg; rna upreg
ENSG00000070501	-0.217081454	0.088960019	0.168806803	0.003585519	mono significant	stable
ENSG00000173039	0.364148737	0.003050007	0.200983845	0.004384746	bi significant	stable
ENSG00000111229	0.853025389	2.72E-05	0.402067992	0.005605884	bi significant	protein upreg; rna upreg
ENSG00000163527	0.190420183	0.120656732	-0.263031908	0.003197017	mono significant	stable
ENSG00000077549	0.2288896	0.047205431	0.248155657	0.004641436	bi significant	stable
ENSG00000169021	-0.685298756	0.004230234	-0.231664263	0.003337261	bi significant	stable
ENSG00000198612	0.07136993	0.611253457	0.11883357	0.003336699	mono significant	stable
ENSG00000075711	0.253497563	0.012389974	-0.259953262	0.003255074	bi significant	stable
ENSG00000131446	0.011985491	0.93309721	-0.324307891	0.003582696	mono significant	stable
ENSG00000099622	0.022705024	0.879514113	0.443245445	0.004107326	mono significant	stable
ENSG00000164258	-0.611269474	0.00020561	-0.259245387	0.003308539	bi significant	stable
ENSG00000122694	0.166932646	0.39636359	-0.254948228	0.003291443	mono significant	stable
ENSG00000115053	0.512756653	0.001408351	0.65730791	0.006385088	bi significant	stable
ENSG00000023892	1.42430619	0.000367277	0.457438253	0.006007217	bi significant	protein upreg; rna upreg
ENSG00000113141	0.320638541	0.000393858	0.574298779	0.006199014	bi significant	stable
ENSG00000170542	1.686059285	1.65E-06	0.563971466	0.00625403	bi significant	protein upreg; rna upreg
ENSG00000105447	0.47183797	0.005693844	0.252847592	0.00423738	bi significant	stable
ENSG00000146476	0.384883799	0.032280397	0.357041605	0.005343606	bi significant	stable
ENSG00000130638	0.105750062	0.399254598	0.239682746	0.004003905	mono significant	stable
ENSG00000053372	0.409483379	0.04403419	0.334783702	0.005367418	bi significant	stable
ENSG00000092010	0.47199769	0.00257482	0.557812801	0.006379528	bi significant	stable
ENSG00000242372	0.244391732	0.180885161	0.207546286	0.003753448	mono significant	stable
ENSG00000164344	-0.190778189	0.525912499	-0.298416411	0.00327753	mono significant	stable
ENSG00000124193	0.378285757	0.010335763	0.46011927	0.005841155	bi significant	stable
ENSG00000275066	1.065095065	2.90E-07	0.31666092	0.003937293	bi significant	protein upreg; rna upreg
ENSG00000205420	-2.866450085	0.020380116	-1.020321456	0.005242877	bi significant	protein downreg; rna downreg
ENSG00000119314	0.915184975	2.35E-05	0.1895449	0.003545003	bi significant	stable
ENSG00000134330	0.352116188	0.000583603	0.253346499	0.004110093	bi significant	stable
ENSG00000065485	-0.253296682	0.197691871	-0.326053058	0.003601781	mono significant	stable
ENSG00000173230	0.054140305	0.655465461	-0.135777752	0.003490903	mono significant	stable
ENSG00000204574	0.3708147	0.001187009	0.246257178	0.005166951	bi significant	stable
ENSG00000196504	0.676216712	3.43E-08	0.314516084	0.005766529	bi significant	protein upreg; rna upreg
ENSG00000143368	0.519924933	0.000839127	0.517326328	0.006736949	bi significant	stable
ENSG00000065548	0.334252512	0.001898213	0.390470842	0.005978149	bi significant	stable
ENSG00000131374	0.923594523	4.75E-07	0.268023486	0.004492325	bi significant	protein upreg; rna upreg
ENSG00000118873	0.739111133	9.32E-08	0.284326014	0.005906787	bi significant	protein upreg; rna upreg
ENSG00000164091	0.539774782	1.75E-05	0.247966765	0.005143596	bi significant	stable
ENSG00000075856	0.635180054	2.01E-08	0.273658702	0.005358387	bi significant	protein upreg; rna upreg
ENSG00000100448	-1.619175004	0.004926658	-0.498895763	0.004383548	bi significant	protein downreg; rna downreg
ENSG00000182919	0.092922739	0.460397146	-0.235728641	0.003752741	mono significant	stable
ENSG00000134283	0.923597037	7.04E-09	0.458465024	0.00662461	bi significant	protein upreg; rna upreg
ENSG00000163875	0.442752042	6.92E-05	0.525575832	0.006889868	bi significant	stable
ENSG00000122884	0.097769896	0.551309428	-0.330204426	0.004425053	mono significant	stable
ENSG00000165264	-0.466561208	0.006545664	-0.212998264	0.00362867	bi significant	stable
ENSG00000182446	0.385459679	0.00040349	0.157484114	0.00395693	bi significant	stable
ENSG00000005075	-0.022232542	0.863502278	0.338126982	0.006903133	mono significant	stable
ENSG00000167114	-0.264674261	0.182381308	-0.288535618	0.005395993	mono significant	stable
ENSG00000168385	0.291942274	0.00257741	0.152709242	0.004300146	bi significant	stable
ENSG00000054118	0.443517842	1.09E-05	0.507598073	0.00684234	bi significant	stable
ENSG00000157181	-0.076083073	0.53253316	-0.227288663	0.003714784	mono significant	stable
ENSG00000100934	0.190029058	0.218087644	-0.159518326	0.003977891	mono significant	stable
ENSG00000183336	0.31096897	0.39757584	0.22020388	0.004771077	mono significant	stable
ENSG00000100300	-0.560419388	0.001474931	-0.296340191	0.003787786	bi significant	stable
ENSG00000065150	0.205927574	0.219378909	0.188787062	0.004612503	mono significant	stable
ENSG00000170473	0.205973349	0.09304621	0.33999041	0.005367428	mono significant	stable
ENSG00000124181	0.265738982	0.116345019	0.285079794	0.00504384	mono significant	stable
ENSG00000138750	0.445569946	2.48E-05	0.178107326	0.00533593	bi significant	stable
ENSG00000124212	-1.460356188	0.000816278	-0.491251686	0.005475849	bi significant	protein downreg; rna downreg
ENSG00000136521	-0.232029393	0.077262712	-0.197479719	0.003886538	mono significant	stable
ENSG00000121053	-0.044088949	0.878004458	-0.955937556	0.007730886	mono significant	stable
ENSG00000117115	-3.538487738	1.27E-06	-0.976001425	0.007466997	bi significant	protein downreg; rna downreg
ENSG00000213782	0.47249715	0.033472773	0.355863245	0.006486912	bi significant	stable
ENSG00000196743	1.025522418	0.000430449	-0.442652929	0.004530641	bi significant	protein downreg; rna upreg
ENSG00000111581	0.828520704	7.59E-09	0.215329375	0.005900431	bi significant	stable
ENSG00000087206	0.763384516	2.48E-07	0.530929728	0.007449283	bi significant	protein upreg; rna upreg
ENSG00000187134	-1.515971874	0.009708266	-1.217585421	0.007162475	bi significant	protein downreg; rna downreg
ENSG00000100554	-0.202473834	0.093090722	-0.174565622	0.00391606	mono significant	stable
ENSG00000121940	-0.038778862	0.770395479	-0.173375064	0.004151095	mono significant	stable
ENSG00000051596	0.537402008	0.00454198	0.326956779	0.006401076	bi significant	stable
ENSG00000171476	-2.375809833	6.35E-06	-1.241496756	0.007861814	bi significant	protein downreg; rna downreg
ENSG00000184752	-0.14505458	0.348490516	-0.223161811	0.004455472	mono significant	stable
ENSG00000166974	1.041828564	7.83E-06	0.342648115	0.005845636	bi significant	protein upreg; rna upreg
ENSG00000118181	0.226174198	0.148864545	0.260129988	0.005896898	mono significant	stable
ENSG00000004478	-0.038045814	0.837596309	0.282794881	0.004789874	mono significant	stable
ENSG00000233927	0.254877244	0.277502392	0.215357609	0.004911455	mono significant	stable
ENSG00000188342	0.35109592	0.016928859	0.37414407	0.005915655	bi significant	stable
ENSG00000185104	-0.019308714	0.866997682	0.151909269	0.004359283	mono significant	stable
ENSG00000119013	-0.291767332	0.099186082	-0.253742959	0.004153734	mono significant	stable
ENSG00000134014	0.584942356	4.18E-05	0.216056599	0.006091159	bi significant	stable
ENSG00000167397	-0.408536477	0.016976906	-0.244463246	0.004006892	bi significant	stable
ENSG00000119414	0.3065492	0.001193309	0.272086443	0.006959594	bi significant	stable
ENSG00000123240	-0.323593421	0.053652152	0.181004521	0.004560524	mono significant	stable
ENSG00000163002	0.326732609	0.021881159	0.328482024	0.007264975	bi significant	stable
ENSG00000169499	1.645209571	1.59E-07	0.364357071	0.00720908	bi significant	protein upreg; rna upreg
ENSG00000272325	-0.108288365	0.545890271	0.183909979	0.004812848	mono significant	stable
ENSG00000168297	1.657579288	1.75E-07	0.556946953	0.008076473	bi significant	protein upreg; rna upreg
ENSG00000116191	2.369595213	6.33E-06	0.734058069	0.008461815	bi significant	protein upreg; rna upreg
ENSG00000123349	0.185348526	0.201636408	0.200495396	0.005297709	mono significant	stable
ENSG00000125637	1.47659769	0.000186492	0.33718234	0.007515802	bi significant	protein upreg; rna upreg
ENSG00000006625	-0.211441893	0.316324616	-0.553183172	0.004878793	mono significant	stable
ENSG00000124207	0.386140155	0.021474181	0.234480293	0.005788369	bi significant	stable
ENSG00000105401	0.088861694	0.409636475	0.261152488	0.005267613	mono significant	stable
ENSG00000104518	0.733402615	7.04E-05	0.256133909	0.006890637	bi significant	stable
ENSG00000172890	0.643975244	0.000454767	0.179972541	0.004662814	bi significant	stable
ENSG00000224389	0.301902436	0.572615199	-0.401340155	0.00420954	mono significant	stable
ENSG00000149257	-0.253704251	0.377056164	-0.38833196	0.004454411	mono significant	stable
ENSG00000145741	0.017932323	0.878166899	0.497349989	0.007326162	mono significant	stable
ENSG00000105835	-0.706230905	0.038577238	-0.363917345	0.004490484	bi significant	protein downreg; rna downreg
ENSG00000103187	2.14851825	1.79E-07	0.895519805	0.008884784	bi significant	protein upreg; rna upreg
ENSG00000180992	-0.291215879	0.167064907	0.146331906	0.004822967	mono significant	stable
ENSG00000105664	-1.843461037	0.003661883	-0.648332455	0.00704611	bi significant	protein downreg; rna downreg
ENSG00000180573	0.344867468	0.32689587	1.120215616	0.009146189	mono significant	stable
ENSG00000034152	0.144650524	0.243261935	0.247335786	0.006646634	mono significant	stable
ENSG00000077454	0.769095646	0.001087613	0.28413749	0.006774858	bi significant	protein upreg; rna upreg
ENSG00000060069	0.575775196	5.19E-05	0.218572261	0.005671527	bi significant	stable
ENSG00000081237	2.518654757	4.90E-06	0.547054421	0.008703082	bi significant	protein upreg; rna upreg
ENSG00000159352	0.111336718	0.293538138	0.184002142	0.005281765	mono significant	stable
ENSG00000048828	0.338567076	0.002358141	0.152841213	0.005963962	bi significant	stable
ENSG00000111237	0.315095277	0.00049957	-0.130870456	0.004342593	bi significant	stable
ENSG00000172183	1.713636227	3.30E-05	0.414915511	0.008306435	bi significant	protein upreg; rna upreg
ENSG00000166562	0.203824277	0.559557985	-0.975243778	0.008069926	mono significant	stable
ENSG00000182809	-0.99018645	0.000479958	-0.370280626	0.004737175	bi significant	protein downreg; rna downreg
ENSG00000172037	-1.321895112	1.25E-05	-0.347118051	0.004632937	bi significant	protein downreg; rna downreg
ENSG00000085832	0.658413685	1.54E-05	0.157682966	0.004987783	bi significant	stable
ENSG00000110801	0.077133723	0.558584368	0.12384786	0.004870657	mono significant	stable
ENSG00000100092	1.228735473	0.000222237	0.283920387	0.007410568	bi significant	protein upreg; rna upreg
ENSG00000186566	0.386759523	0.003887112	0.671208049	0.00933886	bi significant	stable
ENSG00000120913	0.425356283	0.051266938	-0.32652219	0.004595058	mono significant	stable
ENSG00000117906	0.123308842	0.304265359	-0.211264905	0.004491207	mono significant	stable
ENSG00000150867	1.213306234	1.21E-05	0.350385436	0.007701573	bi significant	protein upreg; rna upreg
ENSG00000106804	0.249799238	0.190971912	-0.321249059	0.00453331	mono significant	stable
ENSG00000102606	0.273701091	0.030887456	0.168536139	0.005993462	bi significant	stable
ENSG00000125821	-0.092718355	0.525954977	0.317499489	0.00693704	mono significant	stable
ENSG00000075785	0.008349541	0.947448006	0.13357394	0.005208098	mono significant	stable
ENSG00000267855	0.39849986	0.130641845	-0.221087846	0.004788382	mono significant	stable
ENSG00000162736	0.136438595	0.222437872	-0.166648091	0.004719993	mono significant	stable
ENSG00000164024	0.359754528	0.010562268	0.180989508	0.005661392	bi significant	stable
ENSG00000101161	0.218886	0.026952162	0.25148512	0.007702239	bi significant	stable
ENSG00000130635	-1.500468079	0.002434002	-0.747245753	0.007830954	bi significant	protein downreg; rna downreg
ENSG00000162775	1.287262709	1.57E-09	0.463979656	0.008743606	bi significant	protein upreg; rna upreg
ENSG00000140968	2.360572731	6.26E-06	0.545372856	0.008932141	bi significant	protein upreg; rna upreg
ENSG00000177225	0.175594132	0.119522942	0.134445907	0.00643326	mono significant	stable
ENSG00000105402	-0.336493327	0.004803789	-0.151555646	0.004710592	bi significant	stable
ENSG00000100243	-0.325818785	0.041768172	-0.175219057	0.004652364	bi significant	stable
ENSG00000101335	-1.212568023	0.001692089	-0.48740893	0.006459273	bi significant	protein downreg; rna downreg
ENSG00000186468	0.294376615	0.044981007	0.362894923	0.008339387	bi significant	stable
ENSG00000111679	1.858167415	1.32E-05	0.716482606	0.009972794	bi significant	protein upreg; rna upreg
ENSG00000177565	0.875986065	1.04E-06	0.329105173	0.007885281	bi significant	protein upreg; rna upreg
ENSG00000114023	-0.19149866	0.177437332	-0.207052843	0.00473358	mono significant	stable
ENSG00000151461	0.737974842	0.000153722	0.291031359	0.008181953	bi significant	protein upreg; rna upreg
ENSG00000094916	0.761004422	4.91E-06	0.56015587	0.009642381	bi significant	protein upreg; rna upreg
ENSG00000136448	0.395748176	0.000147286	0.367414168	0.00767234	bi significant	stable
ENSG00000073050	0.39150766	0.001401107	0.491878471	0.00905878	bi significant	stable
ENSG00000175203	-0.222821238	0.02629475	-0.126853637	0.004792793	bi significant	stable
ENSG00000102572	0.319254456	0.041002761	0.204490112	0.007326428	bi significant	stable
ENSG00000204264	0.996838233	2.23E-05	0.241007086	0.008233027	bi significant	stable
ENSG00000183648	-0.166033775	0.23223786	-0.236453721	0.005155896	mono significant	stable
ENSG00000073584	0.725222661	4.55E-06	0.3292685	0.008891213	bi significant	protein upreg; rna upreg
ENSG00000110104	0.401330137	0.113768936	0.493425087	0.008637047	mono significant	stable
ENSG00000155849	1.180317833	1.97E-07	0.372550576	0.009340019	bi significant	protein upreg; rna upreg
ENSG00000160293	1.37765889	4.85E-07	0.470792724	0.009590158	bi significant	protein upreg; rna upreg
ENSG00000116903	0.726855744	7.58E-05	-0.156975097	0.004912821	bi significant	stable
ENSG00000118705	-0.171625702	0.303203545	-0.269764754	0.005221115	mono significant	stable
ENSG00000198467	-2.463169535	0.000134372	-0.943057965	0.009410974	bi significant	protein downreg; rna downreg
ENSG00000168496	1.073507113	0.001883587	0.64134364	0.010260901	bi significant	protein upreg; rna upreg
ENSG00000142534	0.480328713	0.004142798	0.32635783	0.008448399	bi significant	stable
ENSG00000116584	0.889037046	5.95E-07	0.229947853	0.007683803	bi significant	stable
ENSG00000090621	-0.162060527	0.215260855	-0.231853798	0.005088584	mono significant	stable
ENSG00000213719	0.46071999	0.00356793	0.277059421	0.00750694	bi significant	stable
ENSG00000124164	-0.313734479	0.049133694	-0.21321526	0.00506578	bi significant	stable
ENSG00000136238	-0.314437877	0.009535167	0.207311351	0.00733802	bi significant	stable
ENSG00000110002	-0.703127775	0.000815174	-0.239071771	0.00508628	bi significant	stable
ENSG00000112096	-0.532506734	0.098611118	-0.587500618	0.008212398	mono significant	stable
ENSG00000114331	1.047973266	2.68E-08	0.265451212	0.008226865	bi significant	protein upreg; rna upreg
ENSG00000152256	-0.087784075	0.769297548	-0.35126673	0.006093412	mono significant	stable
ENSG00000118308	2.640329496	5.37E-06	0.405185295	0.008579418	bi significant	protein upreg; rna upreg
ENSG00000120694	0.739676778	0.0003538	0.361620609	0.008696923	bi significant	protein upreg; rna upreg
ENSG00000105372	0.351922814	0.051817223	0.324670902	0.008468651	mono significant	stable
ENSG00000148341	-0.049664509	0.752573505	0.191728671	0.005748249	mono significant	stable
ENSG00000125844	-0.82396026	0.000792189	-0.50025364	0.006790143	bi significant	protein downreg; rna downreg
ENSG00000196616	-2.017281269	0.003489132	-1.116383159	0.010053916	bi significant	protein downreg; rna downreg
ENSG00000124570	-0.761526828	5.08E-05	-0.264703675	0.005525034	bi significant	protein downreg; rna downreg
ENSG00000204262	-0.683515254	0.065939608	-0.541242449	0.007383673	mono significant	protein downreg; rna downreg
ENSG00000163840	1.172419735	1.72E-07	0.228532719	0.007269109	bi significant	stable
ENSG00000137145	-0.060060146	0.676673104	-0.215238727	0.005388342	mono significant	stable
ENSG00000131504	0.740358277	3.27E-05	0.262158484	0.008502559	bi significant	stable
ENSG00000146085	-0.170094181	0.160779128	-0.145977774	0.005344173	mono significant	stable
ENSG00000115042	-0.468952077	0.005569037	-0.204965243	0.0053712	bi significant	stable
ENSG00000111652	-0.224436035	0.037112247	-0.206429193	0.005649699	bi significant	stable
ENSG00000133895	0.567034177	0.001592706	0.611650027	0.011543747	bi significant	stable
ENSG00000137776	0.483341183	0.001451823	0.570000864	0.010690515	bi significant	stable
ENSG00000100603	0.422454647	8.40E-06	0.307678972	0.00887278	bi significant	stable
ENSG00000130305	0.620686513	1.75E-05	0.187647209	0.007304781	bi significant	stable
ENSG00000125912	0.326603963	0.016886399	-0.228570444	0.005484378	bi significant	stable
ENSG00000138772	-1.738431388	0.000669878	-0.563126136	0.008432444	bi significant	protein downreg; rna downreg
ENSG00000112667	0.046438218	0.736295456	0.214022214	0.00681758	mono significant	stable
ENSG00000167676	-1.65218058	0.009966445	-0.827582179	0.01016699	bi significant	protein downreg; rna downreg
ENSG00000161016	0.083579121	0.467738989	0.360314679	0.010111701	mono significant	stable
ENSG00000147010	0.577870854	0.01392843	0.475735919	0.010886889	bi significant	stable
ENSG00000198242	0.438655368	0.005370912	0.38892783	0.009247486	bi significant	stable
ENSG00000148843	0.77223067	2.79E-06	0.34638321	0.010308873	bi significant	protein upreg; rna upreg
ENSG00000159713	-2.317071135	1.11E-05	-1.592770401	0.012102702	bi significant	protein downreg; rna downreg
ENSG00000171490	0.271770114	0.008140801	0.561091471	0.011690222	bi significant	stable
ENSG00000132773	0.662372096	5.33E-05	0.765996416	0.012442349	bi significant	protein upreg; rna upreg
ENSG00000110799	-0.391494176	0.177697182	-0.355866696	0.005695404	mono significant	stable
ENSG00000189060	-1.3963771	0.000126782	-0.525350073	0.00697774	bi significant	protein downreg; rna downreg
ENSG00000177156	-0.047305129	0.728297935	0.338257105	0.009048502	mono significant	stable
ENSG00000106803	0.163696193	0.391422679	-0.258819606	0.00616805	mono significant	stable
ENSG00000118508	-0.401607993	0.122231485	-0.210782091	0.005753614	mono significant	stable
ENSG00000011260	0.596743794	5.05E-05	0.454855677	0.012262011	bi significant	protein upreg; rna upreg
ENSG00000102172	0.502004613	0.027919953	0.371534869	0.010464016	bi significant	stable
ENSG00000100297	1.956268402	1.63E-08	0.46657546	0.011119671	bi significant	protein upreg; rna upreg
ENSG00000169714	0.166991044	0.124844648	0.264783934	0.007987766	mono significant	stable
ENSG00000115128	0.131573717	0.302512	0.270091873	0.00862938	mono significant	stable
ENSG00000170430	-0.157358607	0.253548783	0.528741466	0.011357327	mono significant	stable
ENSG00000175183	-0.415310875	0.142727296	0.453557886	0.009951252	mono significant	stable
ENSG00000163681	0.084426628	0.533900865	-0.281450697	0.006019033	mono significant	stable
ENSG00000100226	0.473921737	0.000470744	0.316458259	0.01100463	bi significant	stable
ENSG00000105887	0.993830818	1.50E-06	0.403697938	0.010808252	bi significant	protein upreg; rna upreg
ENSG00000157184	-0.224931319	0.079830078	-0.199278902	0.006050593	mono significant	stable
ENSG00000169919	-0.074286711	0.566910327	-0.340138388	0.006446987	mono significant	stable
ENSG00000101040	0.617444159	1.37E-05	0.247009962	0.009091693	bi significant	stable
ENSG00000152061	0.966505731	1.68E-05	0.267690171	0.009127595	bi significant	protein upreg; rna upreg
ENSG00000134265	0.387042776	0.002022257	-0.128806673	0.006084069	bi significant	stable
ENSG00000137101	3.025296429	7.57E-06	0.5477452	0.011952985	bi significant	protein upreg; rna upreg
ENSG00000171867	-0.539082891	0.018449192	-0.386592257	0.006229189	bi significant	stable
ENSG00000223496	0.551089684	4.85E-07	0.239364463	0.009752231	bi significant	stable
ENSG00000136490	2.633077588	2.95E-07	1.244911232	0.014084958	bi significant	protein upreg; rna upreg
ENSG00000163468	0.346816136	0.04072977	0.205303467	0.008856637	bi significant	stable
ENSG00000121769	-1.609946186	0.000775271	-0.742397565	0.011032645	bi significant	protein downreg; rna downreg
ENSG00000149311	1.313631838	1.26E-06	0.233810171	0.009809174	bi significant	stable
ENSG00000183808	1.182755524	1.28E-06	0.442493872	0.012586935	bi significant	protein upreg; rna upreg
ENSG00000089737	0.466797413	1.24E-05	0.309362353	0.010708792	bi significant	stable
ENSG00000186832	-1.806703521	0.106263164	-0.858149101	0.01232094	mono significant	protein downreg; rna downreg
ENSG00000107949	0.298081122	0.016272991	0.24849988	0.006789843	bi significant	stable
ENSG00000076513	1.134667029	6.07E-07	0.333866706	0.010287661	bi significant	protein upreg; rna upreg
ENSG00000041357	0.288985751	0.073593999	0.190548478	0.008043235	mono significant	stable
ENSG00000116906	0.120159146	0.27228519	-0.223838279	0.008784144	mono significant	stable
ENSG00000111885	0.139976284	0.557217373	-0.2887823	0.00943828	mono significant	stable
ENSG00000114491	0.518749742	0.003220644	0.143716507	0.008372286	bi significant	stable
ENSG00000100600	-0.854399335	0.004493449	-0.489846893	0.008940581	bi significant	protein downreg; rna downreg
ENSG00000196754	-2.196035083	0.00756846	-1.115693727	0.013438102	bi significant	protein downreg; rna downreg
ENSG00000092820	1.020449811	3.56E-05	0.496088747	0.012749898	bi significant	protein upreg; rna upreg
ENSG00000198498	0.801129863	1.35E-06	0.664440803	0.013785498	bi significant	protein upreg; rna upreg
ENSG00000119929	-0.079872012	0.733967268	0.370468857	0.011109363	mono significant	stable
ENSG00000163807	0.405318006	0.003654735	0.510191163	0.012678919	bi significant	stable
ENSG00000184897	-0.417205467	0.055548301	0.785644945	0.014014158	mono significant	stable
ENSG00000163564	2.745617668	8.08E-06	0.874472596	0.014591613	bi significant	protein upreg; rna upreg
ENSG00000184203	0.656616263	7.66E-07	0.52905521	0.012751607	bi significant	protein upreg; rna upreg
ENSG00000002834	0.71272119	6.37E-05	0.347862435	0.008667752	bi significant	protein upreg; rna upreg
ENSG00000162692	1.596660751	3.39E-05	0.509804425	0.012802269	bi significant	protein upreg; rna upreg
ENSG00000125753	0.8022736	0.000364669	0.31492854	0.011313473	bi significant	protein upreg; rna upreg
ENSG00000141456	0.357197738	0.005079969	0.240490049	0.010156323	bi significant	stable
ENSG00000112893	0.695936983	0.000313719	-0.296706557	0.007083402	bi significant	protein downreg; rna upreg
ENSG00000211450	0.393703045	0.003102864	0.853382591	0.014728279	bi significant	stable
ENSG00000121579	0.362536327	0.053354348	0.227790915	0.008804575	mono significant	stable
ENSG00000159720	0.025474611	0.817527726	-0.164851594	0.006574105	mono significant	stable
ENSG00000049541	0.55461686	0.002658215	0.259059752	0.00990109	bi significant	stable
ENSG00000100029	0.441478429	0.00758925	0.489609573	0.013890435	bi significant	stable
ENSG00000020922	0.610172294	7.06E-05	0.133350634	0.007915621	bi significant	stable
ENSG00000248098	0.120057357	0.666957214	-0.186716642	0.006631023	mono significant	stable
ENSG00000128059	0.873366886	2.62E-05	0.279525851	0.011367661	bi significant	protein upreg; rna upreg
ENSG00000105205	-1.408881397	0.015029296	-1.105509428	0.013612601	bi significant	protein downreg; rna downreg
ENSG00000133703	0.677377595	1.59E-06	0.157485129	0.007503747	bi significant	stable
ENSG00000198814	-0.107221686	0.664143837	-0.254957444	0.007536292	mono significant	stable
ENSG00000168522	0.365648914	0.001809762	0.141861834	0.008448889	bi significant	stable
ENSG00000111276	0.200725327	0.347536673	0.382169551	0.01011574	mono significant	stable
ENSG00000133119	0.818029746	0.004031422	0.282223508	0.009889825	bi significant	protein upreg; rna upreg
ENSG00000115935	1.587844419	1.14E-06	0.466978348	0.013046237	bi significant	protein upreg; rna upreg
ENSG00000198189	0.441025505	0.006514417	-0.218316861	0.007015416	bi significant	stable
ENSG00000071462	0.032917212	0.762258512	0.459610106	0.013414605	mono significant	stable
ENSG00000169710	-0.347472991	0.290743461	-0.637317349	0.011186445	mono significant	stable
ENSG00000165434	0.501822045	0.007588572	0.236516616	0.009945976	bi significant	stable
ENSG00000128228	-0.122774589	0.693516884	-0.357219693	0.007992656	mono significant	stable
ENSG00000133110	-2.142772987	0.000630879	-1.302369909	0.014902866	bi significant	protein downreg; rna downreg
ENSG00000117280	1.387796944	3.50E-06	0.608108462	0.014516617	bi significant	protein upreg; rna upreg
ENSG00000187736	0.509827099	0.149075027	0.474529083	0.013692478	mono significant	stable
ENSG00000105576	0.316155954	0.018056045	0.220477013	0.007962685	bi significant	stable
ENSG00000145907	0.67140648	2.23E-05	0.253901352	0.009350577	bi significant	stable
ENSG00000101294	-0.291414515	0.113716356	-0.357941488	0.007816873	mono significant	stable
ENSG00000173660	-0.107190957	0.56021581	-0.204848697	0.007233722	mono significant	stable
ENSG00000090382	-0.212440418	0.777488828	-0.810121523	0.01683556	mono significant	stable
ENSG00000092094	0.604714852	0.000246904	0.270717306	0.010402636	bi significant	protein upreg; rna upreg
ENSG00000124535	0.221256921	0.048628078	0.163548958	0.009512292	bi significant	stable
ENSG00000197498	0.138936269	0.377132122	0.394423517	0.013652952	mono significant	stable
ENSG00000116750	0.339184976	0.033271061	0.138574176	0.009160586	bi significant	stable
ENSG00000244038	0.053027754	0.731182351	-0.323538449	0.008182394	mono significant	stable
ENSG00000180185	-0.264342454	0.127345354	-0.258295464	0.008057668	mono significant	stable
ENSG00000105486	1.122466894	6.07E-05	0.512324691	0.014502834	bi significant	protein upreg; rna upreg
ENSG00000116747	0.716887685	9.73E-08	0.175819127	0.010123283	bi significant	stable
ENSG00000137710	-0.345522133	0.028152711	-0.208600213	0.007280441	bi significant	stable
ENSG00000099956	1.181126178	3.30E-08	0.137894204	0.008667743	bi significant	stable
ENSG00000104388	-0.292362881	0.015667373	-0.123585696	0.007257568	bi significant	stable
ENSG00000005194	0.216830284	0.121568683	0.225741393	0.009640675	mono significant	stable
ENSG00000124575	0.78764337	0.324346003	1.421571165	0.017472475	mono significant	protein upreg; rna upreg
ENSG00000115414	-0.069682833	0.873986043	-0.435200275	0.008379967	mono significant	stable
ENSG00000004534	0.587316098	0.002627222	0.639896128	0.015894315	bi significant	protein upreg; rna upreg
ENSG00000135316	0.447972585	0.000867571	0.192352903	0.008693763	bi significant	stable
ENSG00000176978	0.217458156	0.10230436	-0.339351959	0.00859434	mono significant	stable
ENSG00000105726	1.011560093	2.12E-06	-0.164221115	0.007451925	bi significant	stable
ENSG00000111348	1.65903726	7.64E-06	0.833630868	0.017048713	bi significant	protein upreg; rna upreg
ENSG00000100764	-0.177495458	0.221658523	0.147792262	0.009069397	mono significant	stable
ENSG00000198286	3.406513771	1.32E-07	0.495954757	0.015288867	bi significant	protein upreg; rna upreg
ENSG00000177556	0.435919474	0.018445032	0.379088765	0.011753689	bi significant	stable
ENSG00000080845	-0.223529795	0.207848134	0.164890692	0.008026522	mono significant	stable
ENSG00000144645	2.440757095	1.04E-08	0.385007391	0.013370369	bi significant	protein upreg; rna upreg
ENSG00000143321	-0.073486998	0.657171283	0.228615216	0.008607891	mono significant	stable
ENSG00000111913	2.309865078	3.28E-06	0.664807496	0.016134995	bi significant	protein upreg; rna upreg
ENSG00000120699	0.606193712	0.000196699	0.202873326	0.009272732	bi significant	stable
ENSG00000068305	0.578312844	0.003734016	0.252251896	0.009466912	bi significant	stable
ENSG00000166913	0.320506836	0.002387811	0.1629025	0.00912147	bi significant	stable
ENSG00000115839	0.284795048	0.004138564	0.172297256	0.00904822	bi significant	stable
ENSG00000143556	-2.034178514	0.02867826	-0.954825447	0.017940976	bi significant	protein downreg; rna downreg
ENSG00000163029	1.407513736	4.34E-09	0.363641633	0.013835012	bi significant	protein upreg; rna upreg
ENSG00000177548	1.08711209	0.0001877	0.260901283	0.012067948	bi significant	stable
ENSG00000154553	-1.740110392	0.000586736	-0.438404437	0.011168357	bi significant	protein downreg; rna downreg
ENSG00000088888	0.032520176	0.736232162	0.286464282	0.009182837	mono significant	stable
ENSG00000165732	0.780570714	0.00010239	0.557676323	0.016050947	bi significant	protein upreg; rna upreg
ENSG00000137124	-0.144490969	0.531532065	-0.276383065	0.007874332	mono significant	stable
ENSG00000073969	0.414093552	0.007001471	0.171533526	0.009535714	bi significant	stable
ENSG00000155660	0.181783757	0.507643428	-0.366536014	0.008679527	mono significant	stable
ENSG00000007080	-0.0158681	0.90513894	0.399674612	0.013981131	mono significant	stable
ENSG00000135940	-0.726471214	5.28E-05	-0.215056256	0.008750479	bi significant	stable
ENSG00000166340	0.626607014	0.000602855	-0.387510374	0.008240035	bi significant	protein downreg; rna upreg
ENSG00000136842	-1.759416565	0.001905646	-0.408429301	0.010511721	bi significant	protein downreg; rna downreg
ENSG00000019582	1.309083748	9.78E-05	0.699917421	0.017819738	bi significant	protein upreg; rna upreg
ENSG00000131171	0.574831633	0.001821371	0.33898405	0.01216494	bi significant	stable
ENSG00000107164	0.290699358	0.012257734	0.140630456	0.009151632	bi significant	stable
ENSG00000182871	-0.700522226	0.012983591	-0.275141905	0.008034335	bi significant	protein downreg; rna downreg
ENSG00000105321	0.104474985	0.371046428	0.326306318	0.011542318	mono significant	stable
ENSG00000171223	-0.198973978	0.640921169	0.285328979	0.01122647	mono significant	stable
ENSG00000063854	-0.456296617	0.001091816	-0.224950216	0.00799879	bi significant	stable
ENSG00000099624	-0.489750552	0.006212816	-0.194664952	0.008092939	bi significant	stable
ENSG00000118260	0.934459473	2.07E-10	0.198827425	0.010648529	bi significant	stable
ENSG00000115159	0.131115394	0.476173652	-0.18706965	0.007957571	mono significant	stable
ENSG00000080608	0.549814447	0.002622079	0.417524863	0.015285363	bi significant	stable
ENSG00000169727	0.012947029	0.888367008	0.123500439	0.008924768	mono significant	stable
ENSG00000130775	0.847134093	0.031522975	-0.290781138	0.008736075	bi significant	protein downreg; rna upreg
ENSG00000110048	-0.00725947	0.946618822	-0.116130674	0.007963815	mono significant	stable
ENSG00000158373	0.571914733	0.162940874	0.646788815	0.018045947	mono significant	stable
ENSG00000141012	0.301907794	0.081308512	-0.204728586	0.008110611	mono significant	stable
ENSG00000156261	0.493594468	0.002043318	0.212934111	0.011870458	bi significant	stable
ENSG00000130816	0.985291393	4.31E-06	0.397542889	0.01562828	bi significant	protein upreg; rna upreg
ENSG00000128591	-2.974736302	0.000220512	-0.90743811	0.016425215	bi significant	protein downreg; rna downreg
ENSG00000120053	-0.941330818	0.00663868	-0.394672341	0.010718186	bi significant	protein downreg; rna downreg
ENSG00000184500	-1.426466	3.88E-05	-0.39861997	0.010060109	bi significant	protein downreg; rna downreg
ENSG00000162924	1.510549532	1.16E-06	0.312327449	0.013530112	bi significant	protein upreg; rna upreg
ENSG00000206384	-2.532240289	3.62E-06	-0.875777634	0.016849809	bi significant	protein downreg; rna downreg
ENSG00000071082	0.027238544	0.855634436	0.243946273	0.010392875	mono significant	stable
ENSG00000101596	1.413996857	2.09E-07	0.312308412	0.014926105	bi significant	protein upreg; rna upreg
ENSG00000133103	0.203367268	0.117284833	-0.145507348	0.009364226	mono significant	stable
ENSG00000177733	0.485179734	0.001418064	0.530622016	0.016929942	bi significant	stable
ENSG00000135905	2.209268946	1.51E-07	0.30729554	0.014855958	bi significant	protein upreg; rna upreg
ENSG00000143546	-3.344324277	0.00021086	-0.696310846	0.020412396	bi significant	protein downreg; rna downreg
ENSG00000158417	0.093948294	0.589638161	0.17625289	0.010316184	mono significant	stable
ENSG00000188092	0.15582888	0.37262137	-0.222028766	0.008551603	mono significant	stable
ENSG00000163634	0.096648585	0.48736709	0.331506258	0.016481023	mono significant	stable
ENSG00000117758	0.024146333	0.82103472	-0.17851973	0.00980342	mono significant	stable
ENSG00000108578	-0.183491617	0.418044027	-0.784695878	0.013612982	mono significant	stable
ENSG00000116459	-0.074314619	0.548287027	-0.188572813	0.008668002	mono significant	stable
ENSG00000122218	0.329753122	0.004018925	-0.151083623	0.009066199	bi significant	stable
ENSG00000100567	0.429232274	0.000150911	0.134612233	0.010301679	bi significant	stable
ENSG00000117697	0.630320717	4.09E-06	0.38856213	0.017123575	bi significant	protein upreg; rna upreg
ENSG00000172081	1.327046754	5.44E-07	0.45898378	0.017112335	bi significant	protein upreg; rna upreg
ENSG00000138061	-0.337503597	0.261438264	-0.327142485	0.009928658	mono significant	stable
ENSG00000185129	0.186830436	0.090233976	-0.168107094	0.008551911	mono significant	stable
ENSG00000162433	-1.3269047	0.001528549	-0.438656411	0.013912324	bi significant	protein downreg; rna downreg
ENSG00000105220	-0.39436083	0.044049296	-0.246409005	0.009352109	bi significant	stable
ENSG00000103274	0.602125638	1.88E-06	0.26359858	0.015037856	bi significant	protein upreg; rna upreg
ENSG00000107625	0.456693267	8.53E-05	0.250818073	0.013479833	bi significant	stable
ENSG00000196591	0.245789937	0.045153136	0.233801033	0.011820292	bi significant	stable
ENSG00000169223	-0.069848948	0.634252436	-0.294599627	0.009213935	mono significant	stable
ENSG00000178537	-0.129347137	0.428589777	-0.157224526	0.008682364	mono significant	stable
ENSG00000084073	0.16868987	0.208135153	-0.152969373	0.008839455	mono significant	stable
ENSG00000063046	0.192017147	0.155755019	0.305811277	0.011959842	mono significant	stable
ENSG00000196405	0.618419305	0.053302323	0.583699499	0.019258243	mono significant	protein upreg; rna upreg
ENSG00000165637	-0.405914469	0.01228715	-0.183517273	0.008932701	bi significant	stable
ENSG00000160214	0.162424866	0.375327121	0.424118605	0.016556928	mono significant	stable
ENSG00000159377	0.142159717	0.241588934	0.184579462	0.011103148	mono significant	stable
ENSG00000126088	-0.240492745	0.029653674	0.238882683	0.010973218	bi significant	stable
ENSG00000132434	0.269332463	0.046730691	-0.128407431	0.008880166	bi significant	stable
ENSG00000237289	-3.395540754	3.74E-05	-1.096604277	0.01771843	bi significant	protein downreg; rna downreg
ENSG00000175895	1.314240738	5.01E-06	0.235856475	0.01272919	bi significant	stable
ENSG00000152601	0.865551741	4.79E-06	0.275062703	0.015011125	bi significant	protein upreg; rna upreg
ENSG00000173145	0.881537217	2.32E-07	0.277398715	0.013773645	bi significant	protein upreg; rna upreg
ENSG00000103051	0.177342419	0.155990239	-0.165111686	0.009863456	mono significant	stable
ENSG00000132382	0.212893608	0.220544835	0.317123807	0.015350158	mono significant	stable
ENSG00000198055	0.973828882	0.000297528	0.287676332	0.015885153	bi significant	protein upreg; rna upreg
ENSG00000189334	-3.378038951	0.000566809	-1.617740685	0.020929015	bi significant	protein downreg; rna downreg
ENSG00000175463	2.0720254	3.38E-05	0.270877339	0.01528553	bi significant	protein upreg; rna upreg
ENSG00000162384	-0.021223697	0.852406949	0.1262155	0.010270629	mono significant	stable
ENSG00000169299	0.258487615	0.213597846	0.215178372	0.011986108	mono significant	stable
ENSG00000165025	2.53848737	3.78E-07	0.62065102	0.020226472	bi significant	protein upreg; rna upreg
ENSG00000182247	0.289421431	0.05919286	0.261378008	0.013228231	mono significant	stable
ENSG00000143653	-0.45806481	0.018523693	-0.194715821	0.009303399	bi significant	stable
ENSG00000170876	-0.037843497	0.804647225	-0.161033985	0.009233441	mono significant	stable
ENSG00000110075	0.534606613	2.42E-08	0.128300625	0.011777792	bi significant	stable
ENSG00000146676	0.547571211	3.28E-05	-0.181193071	0.009739886	bi significant	stable
ENSG00000135372	0.707279347	1.54E-06	0.251883685	0.014464631	bi significant	stable
ENSG00000170515	0.340557581	0.049936799	0.208886654	0.011442793	bi significant	stable
ENSG00000123338	2.012244387	2.31E-06	0.378205743	0.019182291	bi significant	protein upreg; rna upreg
ENSG00000044574	-0.139613758	0.578070259	-0.271996898	0.009741139	mono significant	stable
ENSG00000175334	0.137053959	0.318304824	0.238877059	0.012407317	mono significant	stable
ENSG00000102030	0.217644702	0.088448062	0.201023233	0.014206365	mono significant	stable
ENSG00000082516	0.643200552	1.32E-05	0.231043964	0.016034434	bi significant	stable
ENSG00000196923	-0.968567151	0.001170831	-0.365618368	0.012450293	bi significant	protein downreg; rna downreg
ENSG00000074695	-0.08847697	0.588008565	-0.382710376	0.011969667	mono significant	stable
ENSG00000137337	0.570791596	0.000138716	0.809964515	0.022649443	bi significant	stable
ENSG00000164070	-0.916354534	0.011842469	-0.260420893	0.009545667	bi significant	stable
ENSG00000198947	-0.530131078	0.220841255	-0.616875934	0.017474353	mono significant	stable
ENSG00000174953	0.59799407	3.79E-07	0.15032196	0.011200858	bi significant	stable
ENSG00000205339	0.224173168	0.161411649	0.168936736	0.010996479	mono significant	stable
ENSG00000117009	1.844625573	0.001075713	-0.363163792	0.012099501	bi significant	protein downreg; rna upreg
ENSG00000137497	0.266828163	0.120252699	0.262962948	0.016123433	mono significant	stable
ENSG00000215845	0.225541971	0.501368109	0.54240368	0.020083559	mono significant	stable
ENSG00000159692	0.415426972	3.75E-05	0.15757708	0.012367305	bi significant	stable
ENSG00000065978	0.002742958	0.986149891	0.421327133	0.019652594	mono significant	stable
ENSG00000139496	0.511995389	0.00092432	0.186562057	0.011799275	bi significant	stable
ENSG00000139433	-0.563002897	0.01181009	-0.39725082	0.013996601	bi significant	stable
ENSG00000125505	-0.031528985	0.836434758	-0.183135	0.010193933	mono significant	stable
ENSG00000136897	0.466438107	0.00051035	-0.215264708	0.013498782	bi significant	stable
ENSG00000085265	-0.728172753	0.204149401	-0.583496989	0.014338583	mono significant	protein downreg; rna downreg
ENSG00000111335	1.27699982	4.91E-06	0.309796196	0.018514941	bi significant	protein upreg; rna upreg
ENSG00000127481	0.551797583	0.000173156	0.091628048	0.011838742	bi significant	stable
ENSG00000128534	0.796626275	1.73E-07	0.177669926	0.011156274	bi significant	stable
ENSG00000213281	0.906228025	5.84E-06	0.117243907	0.011305542	bi significant	stable
ENSG00000068831	2.089864726	7.28E-05	0.355441048	0.019023467	bi significant	protein upreg; rna upreg
ENSG00000106244	0.120728394	0.256189625	0.394359229	0.016341241	mono significant	stable
ENSG00000135269	0.886659886	0.000126919	0.305254391	0.015406313	bi significant	protein upreg; rna upreg
ENSG00000136560	0.827307902	2.65E-06	0.301247011	0.019848558	bi significant	protein upreg; rna upreg
ENSG00000150316	0.103627833	0.283519176	0.572226311	0.023274537	mono significant	stable
ENSG00000114354	0.141517535	0.258067178	-0.177296125	0.01054744	mono significant	stable
ENSG00000107099	1.84926985	1.64E-06	0.286046983	0.019061856	bi significant	protein upreg; rna upreg
ENSG00000131116	-0.015540785	0.897132201	0.366623704	0.019952831	mono significant	stable
ENSG00000166347	-0.144448219	0.472021897	-0.273502559	0.010958046	mono significant	stable
ENSG00000183918	2.083059605	0.000391609	1.264880415	0.027261644	bi significant	protein upreg; rna upreg
ENSG00000258315	0.091949287	0.629416333	0.296837071	0.018217156	mono significant	stable
ENSG00000161203	0.0608001	0.652301683	-0.127764573	0.010767137	mono significant	stable
ENSG00000173692	-0.074535637	0.625385793	0.089121228	0.011362784	mono significant	stable
ENSG00000171314	0.357930326	0.087017031	0.162939498	0.013044341	mono significant	stable
ENSG00000182492	-0.451594178	0.214294224	-0.649209563	0.016939344	mono significant	stable
ENSG00000185115	0.625413771	1.51E-05	0.532808427	0.023133151	bi significant	protein upreg; rna upreg
ENSG00000134285	-0.340086003	0.322722433	-0.71398531	0.018773394	mono significant	stable
ENSG00000130429	1.190416556	1.74E-06	0.37809656	0.021204651	bi significant	protein upreg; rna upreg
ENSG00000118520	-1.539192323	0.011290097	-0.916406231	0.021516924	bi significant	protein downreg; rna downreg
ENSG00000162521	0.647389952	4.85E-06	0.487805851	0.023163228	bi significant	protein upreg; rna upreg
ENSG00000065413	1.961116039	2.80E-06	0.367229887	0.022563293	bi significant	protein upreg; rna upreg
ENSG00000108559	0.92320573	2.73E-08	0.184610776	0.016844175	bi significant	stable
ENSG00000185359	0.467126922	0.001099957	0.107826827	0.01189014	bi significant	stable
ENSG00000150753	0.378868625	0.06806764	0.213870364	0.016027472	mono significant	stable
ENSG00000151366	-0.371827211	0.016719469	-0.192056404	0.011098909	bi significant	stable
ENSG00000104879	-5.1815486	0.000286369	-1.01932852	0.029738148	bi significant	protein downreg; rna downreg
ENSG00000198399	1.193176728	1.46E-06	0.149750544	0.013940598	bi significant	stable
ENSG00000088833	0.020487358	0.862595793	0.137966083	0.011680697	mono significant	stable
ENSG00000183049	0.706859062	0.010908199	0.224698129	0.014493908	bi significant	stable
ENSG00000108298	0.40847035	0.004115995	0.306705089	0.020012113	bi significant	stable
ENSG00000099992	0.273520352	0.102976501	0.328855305	0.018112702	mono significant	stable
ENSG00000114391	0.195823293	0.112741133	0.32793138	0.018729878	mono significant	stable
ENSG00000057149	-2.664956653	0.003090986	-0.781515516	0.029951944	bi significant	protein downreg; rna downreg
ENSG00000169385	-1.437720154	0.005392496	-0.64001454	0.028663556	bi significant	protein downreg; rna downreg
ENSG00000124614	0.68282573	0.003968573	0.197681034	0.014634348	bi significant	stable
ENSG00000109133	0.169391104	0.292539294	-0.159482003	0.011293863	mono significant	stable
ENSG00000189182	-2.916646297	0.003403285	-1.408350625	0.025511387	bi significant	protein downreg; rna downreg
ENSG00000065183	0.570516622	0.005886866	0.455121919	0.023575809	bi significant	stable
ENSG00000119285	0.99621787	3.24E-06	0.315897679	0.020679041	bi significant	protein upreg; rna upreg
ENSG00000142864	0.269261094	0.070032997	0.437653547	0.021548447	mono significant	stable
ENSG00000079785	-0.128337173	0.361434111	0.119541997	0.013383966	mono significant	stable
ENSG00000168488	0.581683956	0.000266124	0.405837967	0.022407425	bi significant	stable
ENSG00000117862	0.235926611	0.035881788	-0.217143959	0.011472987	bi significant	stable
ENSG00000159640	-0.944630702	0.00015298	-0.207727191	0.01152299	bi significant	stable
ENSG00000159450	-2.647062585	0.000562656	-0.663244414	0.02004797	bi significant	protein downreg; rna downreg
ENSG00000171863	0.466186092	0.001784167	0.224115762	0.01405448	bi significant	stable
ENSG00000089159	-0.810212177	0.000330666	-0.242477438	0.011443336	bi significant	stable
ENSG00000213654	1.706615981	4.45E-05	0.882937407	0.029374692	bi significant	protein upreg; rna upreg
ENSG00000198356	0.048938689	0.676997493	0.106968174	0.013017936	mono significant	stable
ENSG00000089220	-0.581658402	0.000686651	-0.250797036	0.011596881	bi significant	stable
ENSG00000154305	0.322661492	0.012257128	-0.146988293	0.012251254	bi significant	stable
ENSG00000116489	0.973338961	4.87E-06	0.290095229	0.020229624	bi significant	protein upreg; rna upreg
ENSG00000181467	0.451477594	0.029918796	-0.198039019	0.012262946	bi significant	stable
ENSG00000126581	0.306884372	0.006297892	0.178549342	0.019675212	bi significant	stable
ENSG00000120437	0.056366207	0.840407427	0.166503612	0.014055093	mono significant	stable
ENSG00000111667	0.171577307	0.178399546	0.126830206	0.012606945	mono significant	stable
ENSG00000197081	-0.029218439	0.868920225	-0.190395403	0.012143281	mono significant	stable
ENSG00000023318	0.143406673	0.201890207	-0.200065565	0.012095124	mono significant	stable
ENSG00000148700	0.332127144	0.08102334	0.203744888	0.012947323	mono significant	stable
ENSG00000114416	-0.050197053	0.745072456	0.147421612	0.013337671	mono significant	stable
ENSG00000130595	-3.438118255	0.000417258	-1.118231803	0.033041024	bi significant	protein downreg; rna downreg
ENSG00000142546	0.339026199	0.017298053	0.589519836	0.027236144	bi significant	stable
ENSG00000255112	-0.079256414	0.65435835	0.218106163	0.013934375	mono significant	stable
ENSG00000173674	0.019778442	0.902402957	0.447618518	0.023001865	mono significant	stable
ENSG00000163993	-2.315642505	0.00023847	-1.032338635	0.026795719	bi significant	protein downreg; rna downreg
ENSG00000174720	0.404216791	0.008375585	0.230606121	0.019777834	bi significant	stable
ENSG00000167588	-1.395360404	0.038825248	-0.793707552	0.025800282	bi significant	protein downreg; rna downreg
ENSG00000173992	0.32096473	0.054442665	0.181523537	0.014160355	mono significant	stable
ENSG00000172315	0.646575467	5.41E-05	0.239244273	0.019235381	bi significant	stable
ENSG00000113088	2.162755405	0.000134872	0.732613285	0.029891059	bi significant	protein upreg; rna upreg
ENSG00000133835	-0.126705457	0.253533143	-0.184437823	0.013041044	mono significant	stable
ENSG00000119383	-0.461700139	0.003590268	0.141748997	0.013406756	bi significant	stable
ENSG00000186395	-1.955796834	0.005105822	-1.014607511	0.034387359	bi significant	protein downreg; rna downreg
ENSG00000150961	0.031231737	0.873577174	-0.251630248	0.012437161	mono significant	stable
ENSG00000096060	0.507548236	0.051522781	0.342137274	0.022377647	mono significant	stable
ENSG00000241553	0.770396091	4.47E-05	0.382367875	0.02578153	bi significant	protein upreg; rna upreg
ENSG00000149428	0.317547312	0.218635871	-0.274313527	0.013519036	mono significant	stable
ENSG00000174903	-0.082103324	0.512085588	0.16995509	0.015184736	mono significant	stable
ENSG00000108798	1.129772456	0.000119942	0.461288512	0.027335113	bi significant	protein upreg; rna upreg
ENSG00000109917	0.675192124	1.70E-05	0.188939008	0.017565312	bi significant	stable
ENSG00000149591	-0.706887989	0.043190249	-0.463262623	0.015605525	bi significant	protein downreg; rna downreg
ENSG00000158406	0.688305847	0.019985478	0.661634787	0.030658403	bi significant	protein upreg; rna upreg
ENSG00000106638	-0.024783006	0.873546892	-0.276869224	0.013720981	mono significant	stable
ENSG00000138326	-0.017422281	0.889276336	0.212389243	0.016587533	mono significant	stable
ENSG00000132603	0.724407821	0.000134786	0.372483957	0.022187155	bi significant	protein upreg; rna upreg
ENSG00000101825	-0.719445118	0.031206017	-0.355477901	0.014624693	bi significant	protein downreg; rna downreg
ENSG00000162704	0.889856934	0.000111526	0.429706205	0.028522449	bi significant	protein upreg; rna upreg
ENSG00000184840	-0.194163904	0.259916339	-0.216383944	0.013070291	mono significant	stable
ENSG00000069248	0.398389478	0.000835326	0.129175218	0.016271841	bi significant	stable
ENSG00000147471	0.176370724	0.047690986	0.168411935	0.0150248	bi significant	stable
ENSG00000138757	0.417569291	0.004408902	0.211910181	0.016420624	bi significant	stable
ENSG00000071127	0.510113969	0.00109263	0.158287688	0.016945801	bi significant	stable
ENSG00000168924	0.253025562	0.128895149	-0.185831162	0.013448016	mono significant	stable
ENSG00000159176	-0.68351422	0.00611306	-0.322144168	0.014215012	bi significant	protein downreg; rna downreg
ENSG00000131174	-0.614986257	0.005079665	-0.225092845	0.020644281	bi significant	stable
ENSG00000157601	0.756857648	0.000899666	0.529820783	0.027475817	bi significant	protein upreg; rna upreg
ENSG00000122026	0.079070786	0.679199609	0.242306065	0.019047599	mono significant	stable
ENSG00000115275	0.08828936	0.556298272	-0.175403038	0.013953876	mono significant	stable
ENSG00000008018	0.065748509	0.531810117	0.128511344	0.01706362	mono significant	stable
ENSG00000234906	-0.050878071	0.895100756	-0.391888616	0.01366737	mono significant	stable
ENSG00000107263	1.292194286	1.31E-07	0.446691525	0.028497057	bi significant	protein upreg; rna upreg
ENSG00000147123	-0.272991218	0.059182715	-0.196770895	0.016665325	mono significant	stable
ENSG00000162244	0.132012264	0.342886027	0.40182996	0.024225904	mono significant	stable
ENSG00000105122	2.013560496	2.35E-05	0.235303101	0.023795699	bi significant	stable
ENSG00000127125	0.157238394	0.206324993	0.154213464	0.017031473	mono significant	stable
ENSG00000173369	-1.026237521	0.092594803	-0.452760962	0.025180295	mono significant	protein downreg; rna downreg
ENSG00000104522	0.163615375	0.288341545	0.194974143	0.015044457	mono significant	stable
ENSG00000114850	-0.274705585	0.117895255	-0.281510226	0.014325715	mono significant	stable
ENSG00000068079	0.493721339	0.004584894	0.318541311	0.026113457	bi significant	stable
ENSG00000182934	-0.003748653	0.981542024	-0.175879129	0.014577284	mono significant	stable
ENSG00000079739	-1.129536125	0.001724507	-0.384391892	0.020981594	bi significant	protein downreg; rna downreg
ENSG00000137801	-0.932409042	0.042416551	-0.602322319	0.022786427	bi significant	protein downreg; rna downreg
ENSG00000120800	0.299464741	0.106441562	0.1908642	0.01766128	mono significant	stable
ENSG00000180900	-0.04990078	0.69064284	-0.171270298	0.014593728	mono significant	stable
ENSG00000170323	-1.64996231	0.009724467	-0.66401327	0.022689118	bi significant	protein downreg; rna downreg
ENSG00000156531	1.407783046	1.02E-08	0.803036777	0.036455198	bi significant	protein upreg; rna upreg
ENSG00000164692	-0.951336335	0.010352328	-0.381363989	0.021306983	bi significant	protein downreg; rna downreg
ENSG00000159023	0.857516086	0.001644899	0.341181213	0.016865886	bi significant	protein upreg; rna upreg
ENSG00000179409	0.245391932	0.197532047	0.435994985	0.030300091	mono significant	stable
ENSG00000163220	-2.629620025	0.000429172	-0.601476708	0.037119366	bi significant	protein downreg; rna downreg
ENSG00000168298	0.285780388	0.701033768	1.498271575	0.04148913	mono significant	stable
ENSG00000132688	-1.469084019	0.000473424	-0.349157371	0.019577806	bi significant	protein downreg; rna downreg
ENSG00000152492	1.43694891	4.93E-07	0.794084528	0.036369394	bi significant	protein upreg; rna upreg
ENSG00000197451	0.319960481	0.122443983	0.389023898	0.027659356	mono significant	stable
ENSG00000109061	-6.2184077	8.72E-05	-0.988401544	0.042597376	bi significant	protein downreg; rna downreg
ENSG00000145425	0.260996363	0.075813042	0.20677482	0.021848942	mono significant	stable
ENSG00000196943	0.322110081	0.018113608	0.383095109	0.02947521	bi significant	stable
ENSG00000005381	-1.336422945	0.008248594	-0.558911106	0.021843621	bi significant	protein downreg; rna downreg
ENSG00000137154	0.25375304	0.120668989	0.228038044	0.02093817	mono significant	stable
ENSG00000147065	1.023234462	3.02E-06	0.37080442	0.03043233	bi significant	protein upreg; rna upreg
ENSG00000161634	-2.035703733	0.058809807	-0.677829569	0.040960855	mono significant	protein downreg; rna downreg
ENSG00000054611	0.807542861	2.15E-06	0.305229235	0.027293536	bi significant	protein upreg; rna upreg
ENSG00000166501	2.492025094	8.18E-06	0.415152598	0.031386526	bi significant	protein upreg; rna upreg
ENSG00000163563	1.603860379	7.50E-05	0.553842008	0.033171465	bi significant	protein upreg; rna upreg
ENSG00000143702	1.155103987	7.04E-08	0.463425738	0.031444794	bi significant	protein upreg; rna upreg
ENSG00000102317	0.133571292	0.3315567	0.33306046	0.031485797	mono significant	stable
ENSG00000123143	0.542070655	0.000389223	0.164953666	0.022960682	bi significant	stable
ENSG00000104812	-0.119313681	0.577500211	-0.278156781	0.015841955	mono significant	stable
ENSG00000115806	0.141347618	0.316844025	-0.156117362	0.015952219	mono significant	stable
ENSG00000111144	0.27502699	0.141624688	0.268702105	0.022095221	mono significant	stable
ENSG00000110713	0.598832493	9.69E-07	0.127528859	0.020578853	bi significant	stable
ENSG00000264424	-4.681182196	0.000750217	-0.821367218	0.046064718	bi significant	protein downreg; rna downreg
ENSG00000169896	1.126299489	0.011906541	-0.276007899	0.017100107	bi significant	protein downreg; rna upreg
ENSG00000132465	0.604433717	0.515238646	-0.417632657	0.021127626	mono significant	protein downreg; rna upreg
ENSG00000081277	-3.459712365	0.000809998	-1.268885741	0.035795054	bi significant	protein downreg; rna downreg
ENSG00000169057	0.384417673	0.000780207	0.686553286	0.035945919	bi significant	stable
ENSG00000123131	-0.576668316	0.047798672	-0.416228279	0.020951106	bi significant	stable
ENSG00000162434	0.839847127	2.05E-06	0.242407647	0.027948378	bi significant	stable
ENSG00000172809	0.088904199	0.586806433	0.249701716	0.020314078	mono significant	stable
ENSG00000038002	0.043146888	0.784851899	-0.307588092	0.016232955	mono significant	stable
ENSG00000247596	0.198133453	0.198920358	0.181568638	0.022623433	mono significant	stable
ENSG00000108468	0.337457215	0.009030963	0.445193821	0.033463299	bi significant	stable
ENSG00000196976	0.262286683	0.063245112	0.32924725	0.030347614	mono significant	stable
ENSG00000004864	0.357732448	0.014437486	-0.223518198	0.0159379	bi significant	stable
ENSG00000100577	-0.322025716	0.068043601	-0.182695039	0.016096366	mono significant	stable
ENSG00000153395	1.52737576	4.90E-08	0.40425158	0.034876491	bi significant	protein upreg; rna upreg
ENSG00000144744	0.562231704	4.84E-07	0.115502766	0.0176254	bi significant	stable
ENSG00000173852	0.464179127	0.006645059	-0.252143919	0.023549062	bi significant	stable
ENSG00000130255	0.050993012	0.754171619	0.170888956	0.021106887	mono significant	stable
ENSG00000111790	0.291410274	0.042272821	0.263806035	0.029270187	bi significant	stable
ENSG00000091039	0.756343603	0.000203536	0.212743374	0.027994054	bi significant	stable
ENSG00000087302	0.131700249	0.254570901	0.118784899	0.018151816	mono significant	stable
ENSG00000173641	-3.284723987	0.000180457	-0.488307279	0.030798071	bi significant	protein downreg; rna downreg
ENSG00000087274	0.243816214	0.027380096	0.228755437	0.017971488	bi significant	stable
ENSG00000141279	-0.01420102	0.893570463	0.113302684	0.017255879	mono significant	stable
ENSG00000143119	2.504826737	3.74E-06	0.559972418	0.039457882	bi significant	protein upreg; rna upreg
ENSG00000162688	-0.255278476	0.439810447	-0.384427535	0.024924364	mono significant	stable
ENSG00000078142	0.410470944	0.000262215	0.174130422	0.023071517	bi significant	stable
ENSG00000143862	0.143967183	0.134548553	-0.177376546	0.018282187	mono significant	stable
ENSG00000158517	2.330439126	2.22E-05	0.417718161	0.03554217	bi significant	protein upreg; rna upreg
ENSG00000147687	0.016716977	0.886056173	0.107575049	0.018969547	mono significant	stable
ENSG00000182979	0.272429879	0.044777818	0.286769175	0.032616292	bi significant	stable
ENSG00000148362	0.338541654	0.071289107	0.197672692	0.021371394	mono significant	stable
ENSG00000104880	1.039864076	0.000792476	0.308323306	0.032103226	bi significant	protein upreg; rna upreg
ENSG00000114767	0.772640446	5.97E-05	0.504343394	0.038419501	bi significant	protein upreg; rna upreg
ENSG00000121316	0.249054234	0.326243142	-0.468004943	0.022296453	mono significant	stable
ENSG00000055147	0.365232705	0.000889495	0.18295861	0.021369013	bi significant	stable
ENSG00000275395	-1.261943807	0.075964984	-0.65785476	0.052425457	no significant	protein downreg; rna downreg
ENSG00000168259	0.349777476	0.000300062	0.235905901	0.027186846	bi significant	stable
ENSG00000163453	-0.295895477	0.202044461	0.250336885	0.028580914	mono significant	stable
ENSG00000108515	-1.770277154	0.005120316	-0.893894588	0.052281711	mono significant	protein downreg; rna downreg
ENSG00000074370	1.854957944	9.05E-05	0.514083052	0.039297918	bi significant	protein upreg; rna upreg
ENSG00000048392	0.646379761	0.000286476	0.158943985	0.022426731	bi significant	stable
ENSG00000165502	0.061760474	0.638755839	0.431996661	0.036052679	mono significant	stable
ENSG00000113068	0.060005579	0.604088189	0.177229021	0.021167836	mono significant	stable
ENSG00000013016	1.713653641	2.14E-06	0.264209202	0.026125088	bi significant	protein upreg; rna upreg
ENSG00000182149	0.301036421	0.002230622	0.150204639	0.022815001	bi significant	stable
ENSG00000196396	1.711250393	5.84E-07	0.460637303	0.038981817	bi significant	protein upreg; rna upreg
ENSG00000198125	-5.261419674	3.47E-05	-0.849326185	0.053364181	mono significant	protein downreg; rna downreg
ENSG00000087191	0.011170471	0.920826132	0.090709513	0.018622434	mono significant	stable
ENSG00000124299	-0.014673883	0.916596625	-0.179593199	0.017542134	mono significant	stable
ENSG00000105048	-4.524351215	0.000122173	-0.86617065	0.052706807	mono significant	protein downreg; rna downreg
ENSG00000130208	0.12656778	0.756365028	-0.445944775	0.018049797	mono significant	stable
ENSG00000079819	-0.402178988	0.038191566	-0.152793017	0.017716278	bi significant	stable
ENSG00000012124	3.64398244	4.15E-06	0.385029308	0.035540097	bi significant	protein upreg; rna upreg
ENSG00000160883	-0.727317272	0.179626981	-0.579631926	0.031643009	mono significant	protein downreg; rna downreg
ENSG00000169469	-2.138464839	0.03936223	-0.610520116	0.049953141	bi significant	protein downreg; rna downreg
ENSG00000095002	0.98113194	2.55E-06	0.214661723	0.027105609	bi significant	stable
ENSG00000122873	-0.550714674	0.009259255	-0.131825177	0.01775697	bi significant	stable
ENSG00000154175	0.562138791	0.056766403	-0.300968891	0.018076097	mono significant	stable
ENSG00000054148	-0.620061959	2.53E-06	-0.221081541	0.018284664	bi significant	stable
ENSG00000123908	0.317475729	0.051260711	0.121879044	0.020110591	mono significant	stable
ENSG00000141367	0.254862334	0.105578277	-0.103600099	0.019111308	mono significant	stable
ENSG00000112769	-0.713321455	0.023787768	-0.256119515	0.018183338	bi significant	stable
ENSG00000169474	-1.947557205	0.022707395	-0.693019454	0.055770876	mono significant	protein downreg; rna downreg
ENSG00000109107	0.191328716	0.422450352	-0.207047374	0.01904286	mono significant	stable
ENSG00000112578	0.470621642	0.054790888	0.324354177	0.034660429	mono significant	stable
ENSG00000124383	0.244310976	0.018764401	0.399467744	0.0323197	bi significant	stable
ENSG00000022267	-1.662289816	0.001970067	-0.940070349	0.047302071	bi significant	protein downreg; rna downreg
ENSG00000072864	1.033926696	9.96E-07	0.389644804	0.03680896	bi significant	protein upreg; rna upreg
ENSG00000138964	1.958603285	5.06E-05	0.247666685	0.035084688	bi significant	stable
ENSG00000151729	-1.689842745	0.000446593	-0.292349756	0.028102016	bi significant	protein downreg; rna downreg
ENSG00000239264	-0.401552028	0.430160188	-0.600435036	0.033421037	mono significant	stable
ENSG00000123609	0.946409998	1.25E-05	0.337812243	0.035630878	bi significant	protein upreg; rna upreg
ENSG00000244509	1.174597609	4.78E-06	0.155702183	0.024423578	bi significant	stable
ENSG00000163359	-1.027016767	0.006445292	-0.401016563	0.020078154	bi significant	protein downreg; rna downreg
ENSG00000127445	0.262921222	0.015107866	0.19465405	0.023092838	bi significant	stable
ENSG00000123838	-1.214601764	0.043025433	-0.361529136	0.020007477	bi significant	protein downreg; rna downreg
ENSG00000182774	0.495410031	0.007658885	0.144044922	0.022157475	bi significant	stable
ENSG00000101843	0.235786605	0.081414576	0.138225379	0.022067177	mono significant	stable
ENSG00000176619	0.604066434	0.017039355	0.236382867	0.025654128	bi significant	stable
ENSG00000093072	0.870345052	0.022200896	-0.250506079	0.022128176	bi significant	stable
ENSG00000112118	1.117626218	5.61E-06	0.547769784	0.044573242	bi significant	protein upreg; rna upreg
ENSG00000198380	0.004292468	0.979922584	-0.202525725	0.023503551	mono significant	stable
ENSG00000196230	0.695757137	0.004920402	0.197227472	0.034729021	bi significant	stable
ENSG00000167283	-0.109613059	0.432536514	-0.172979467	0.020447576	mono significant	stable
ENSG00000143222	0.097060412	0.417443618	0.15512051	0.02416492	mono significant	stable
ENSG00000184922	1.412683753	7.37E-06	0.307427186	0.038668569	bi significant	protein upreg; rna upreg
ENSG00000099810	0.257881798	0.15014518	0.178428038	0.022811983	mono significant	stable
ENSG00000136280	0.831186462	7.38E-06	0.178927441	0.030598481	bi significant	stable
ENSG00000110321	0.49567421	0.000373175	0.111765468	0.023713079	bi significant	stable
ENSG00000069275	0.145424276	0.274970266	0.621112242	0.045173138	mono significant	stable
ENSG00000185567	-1.213914901	0.016907513	-1.019495166	0.046226985	bi significant	protein downreg; rna downreg
ENSG00000129170	-4.117187001	0.000515865	-1.598426776	0.05925963	mono significant	protein downreg; rna downreg
ENSG00000105281	-0.149698074	0.578166228	-0.299459037	0.021562704	mono significant	stable
ENSG00000106682	0.107560518	0.406980458	0.184405527	0.023374146	mono significant	stable
ENSG00000092009	-2.006602508	0.002553957	-0.520270418	0.029142855	bi significant	protein downreg; rna downreg
ENSG00000145349	0.862469995	7.29E-06	0.24373047	0.028989441	bi significant	stable
ENSG00000110367	0.827466961	5.09E-07	0.19564695	0.034167744	bi significant	stable
ENSG00000151414	0.40912744	0.009415035	0.166604626	0.024915861	bi significant	stable
ENSG00000023734	-0.0957252	0.521941292	0.14752153	0.022788361	mono significant	stable
ENSG00000116062	0.665251835	7.22E-05	0.485474083	0.047922758	bi significant	protein upreg; rna upreg
ENSG00000116791	0.525984744	0.027153035	0.240824113	0.024064292	bi significant	stable
ENSG00000166508	0.849181067	0.000209129	0.470691179	0.042992686	bi significant	protein upreg; rna upreg
ENSG00000111142	0.014666473	0.911986132	0.198542206	0.028638432	mono significant	stable
ENSG00000130304	-0.839838154	4.72E-06	-0.134263236	0.02129055	bi significant	stable
ENSG00000086827	0.230616305	0.156342373	0.14828444	0.025617173	mono significant	stable
ENSG00000160075	0.116285549	0.14685677	0.316539783	0.033620644	mono significant	stable
ENSG00000180353	1.867269649	6.08E-06	0.727311133	0.053553733	mono significant	protein upreg; rna upreg
ENSG00000135929	-0.708242505	0.015727839	-0.408848577	0.03451358	bi significant	protein downreg; rna downreg
ENSG00000154016	2.143560157	7.64E-07	0.514063377	0.046667811	bi significant	protein upreg; rna upreg
ENSG00000166197	0.641567211	0.00019138	0.528946357	0.045031739	bi significant	protein upreg; rna upreg
ENSG00000261150	-1.384334685	0.023689647	-0.915507627	0.045291412	bi significant	protein downreg; rna downreg
ENSG00000111057	-2.0264215	0.000458288	-0.564693649	0.062896224	mono significant	protein downreg; rna downreg
ENSG00000100362	-1.730347397	0.053421533	-0.667847328	0.065931683	no significant	protein downreg; rna downreg
ENSG00000124831	0.220746778	0.028049171	0.232563922	0.036192353	bi significant	stable
ENSG00000124767	0.035864356	0.808769754	0.157840594	0.021729092	mono significant	stable
ENSG00000074842	-0.249061057	0.329562345	-0.313022171	0.023563348	mono significant	stable
ENSG00000158887	-1.493881728	0.001341575	-0.836243996	0.053883931	mono significant	protein downreg; rna downreg
ENSG00000122068	0.327023228	0.016877301	0.432156951	0.041421804	bi significant	stable
ENSG00000021776	0.711572771	9.47E-09	0.171806117	0.022406177	bi significant	stable
ENSG00000072818	1.475903652	0.000484437	0.262011186	0.037084958	bi significant	stable
ENSG00000170291	0.248649757	0.062242311	0.181261003	0.029826886	mono significant	stable
ENSG00000117859	0.243019651	0.027648726	0.148454204	0.027048833	bi significant	stable
ENSG00000171401	-3.411354815	0.000187154	-0.728435422	0.068789918	mono significant	protein downreg; rna downreg
ENSG00000203782	-1.014826325	0.285798682	-0.773782113	0.061552154	no significant	protein downreg; rna downreg
ENSG00000187837	0.046372381	0.9159838	2.03304419	0.071176924	no significant	stable
ENSG00000205609	0.243432115	0.519099183	0.17608764	0.031410815	mono significant	stable
ENSG00000215472	0.043757361	0.911992804	0.217088364	0.032411344	mono significant	stable
ENSG00000108602	-1.792808523	0.027656555	-1.090075347	0.049341264	bi significant	protein downreg; rna downreg
ENSG00000261236	0.712478091	3.65E-05	0.219129803	0.037403455	bi significant	stable
ENSG00000059377	-0.552296683	0.11350804	-0.358498452	0.026429086	mono significant	stable
ENSG00000047230	0.621747045	0.020787814	0.266730568	0.026940381	bi significant	protein upreg; rna upreg
ENSG00000110697	1.117139796	2.83E-06	0.277237876	0.041696124	bi significant	protein upreg; rna upreg
ENSG00000067560	0.301491546	0.025313903	0.176992117	0.035326782	bi significant	stable
ENSG00000170776	0.786843205	1.09E-06	0.151800322	0.028533977	bi significant	stable
ENSG00000124429	-0.33560986	0.678494555	-0.991387832	0.047139814	mono significant	stable
ENSG00000165410	-0.929630607	0.003716665	-0.654041519	0.043454078	bi significant	protein downreg; rna downreg
ENSG00000008952	0.195212075	0.09066697	-0.201725251	0.024748779	mono significant	stable
ENSG00000198851	1.646177547	0.002270841	0.325958727	0.039199482	bi significant	protein upreg; rna upreg
ENSG00000173545	0.086885786	0.513637527	0.503893436	0.049138728	mono significant	stable
ENSG00000204267	1.286997371	7.61E-08	0.369712654	0.046409992	bi significant	protein upreg; rna upreg
ENSG00000167986	0.132866292	0.279195662	0.101381179	0.0232681	mono significant	stable
ENSG00000154124	1.035137016	6.88E-06	0.262963279	0.040678673	bi significant	stable
ENSG00000079805	0.498630216	0.00087486	0.151980003	0.033410132	bi significant	stable
ENSG00000101132	0.079172848	0.588073616	0.156522828	0.025106381	mono significant	stable
ENSG00000137767	-0.149933858	0.445269139	-0.262238431	0.024403373	mono significant	stable
ENSG00000165457	-0.108042251	0.751119882	-0.320460388	0.022749079	mono significant	stable
ENSG00000166147	-0.482324947	0.161767132	0.605071902	0.048861353	mono significant	stable
ENSG00000223865	1.223586834	0.001118006	0.544082306	0.055646746	mono significant	protein upreg; rna upreg
ENSG00000126457	0.516747417	0.009958309	0.442187493	0.049306717	bi significant	stable
ENSG00000143520	-2.403487381	0.027835996	-0.739938109	0.068724417	mono significant	protein downreg; rna downreg
ENSG00000076003	1.027258305	9.67E-05	0.517375056	0.051024464	mono significant	protein upreg; rna upreg
ENSG00000147416	-0.167140121	0.348831209	-0.137056973	0.022288643	mono significant	stable
ENSG00000145592	0.086048567	0.567101781	0.437515696	0.044492173	mono significant	stable
ENSG00000100889	0.511713792	0.014578389	-0.196855953	0.027070201	bi significant	stable
ENSG00000136731	0.302816236	0.002105053	-0.141279579	0.022729723	bi significant	stable
ENSG00000101017	1.440226319	7.21E-07	0.358485709	0.046368771	bi significant	protein upreg; rna upreg
ENSG00000135480	-2.815217279	0.001516445	-0.590684231	0.070986881	mono significant	protein downreg; rna downreg
ENSG00000105393	0.158381831	0.177899723	0.391011044	0.047902406	mono significant	stable
ENSG00000128708	0.315203519	0.035062331	0.450315598	0.051147334	mono significant	stable
ENSG00000135596	1.014380172	0.000335018	0.318673504	0.045891089	bi significant	protein upreg; rna upreg
ENSG00000107796	-1.191781185	0.001957275	-0.655615819	0.04341394	bi significant	protein downreg; rna downreg
ENSG00000175573	0.029519695	0.788674443	0.186505445	0.028817404	mono significant	stable
ENSG00000175130	0.580790036	0.08099705	0.635881332	0.057009943	no significant	stable
ENSG00000166794	0.080531439	0.699529219	-0.216084531	0.023996691	mono significant	stable
ENSG00000117523	0.821219476	7.18E-06	0.268233999	0.034332152	bi significant	protein upreg; rna upreg
ENSG00000148773	1.978561042	0.003073667	0.688491871	0.063109706	mono significant	protein upreg; rna upreg
ENSG00000023697	0.077020157	0.51733366	0.104406458	0.027487075	mono significant	stable
ENSG00000100241	0.918861824	6.01E-06	0.182634369	0.031375228	bi significant	stable
ENSG00000115840	-0.254100511	0.158565836	-0.159982006	0.023673256	mono significant	stable
ENSG00000164733	-0.180419354	0.529135707	-0.326036749	0.033761834	mono significant	stable
ENSG00000099942	0.487530655	0.000580513	0.113948146	0.026350229	bi significant	stable
ENSG00000117751	0.47395853	0.000104201	0.419628112	0.05318787	mono significant	stable
ENSG00000101096	1.265519179	1.01E-05	0.208422444	0.032756149	bi significant	stable
ENSG00000115286	-0.494167109	0.010850564	-0.166729764	0.024541733	bi significant	stable
ENSG00000178363	-3.143520903	0.002078296	-0.73571538	0.073989661	mono significant	protein downreg; rna downreg
ENSG00000159763	-4.832480912	0.000214013	-0.694785726	0.081204831	mono significant	protein downreg; rna downreg
ENSG00000038427	-0.657462155	0.119545463	-0.534979765	0.034440262	mono significant	protein downreg; rna downreg
ENSG00000188486	0.808891712	0.010317351	0.704402521	0.066130719	mono significant	protein upreg; rna upreg
ENSG00000123130	0.277356296	0.037904491	-0.163385008	0.023663882	bi significant	stable
ENSG00000172867	-1.821966188	0.050639061	-1.168344977	0.059799901	no significant	protein downreg; rna downreg
ENSG00000071894	0.654432011	0.000217891	0.178460919	0.037651793	bi significant	stable
ENSG00000119723	0.06932897	0.633053085	0.211879948	0.031335946	mono significant	stable
ENSG00000066926	-0.031911591	0.851844198	-0.127400931	0.023734699	mono significant	stable
ENSG00000135018	0.422133708	0.00260884	0.100711272	0.02601419	bi significant	stable
ENSG00000107021	0.233597598	0.017548391	0.131821631	0.029983077	bi significant	stable
ENSG00000166741	-0.46582931	0.166728374	-0.395592662	0.037516153	mono significant	stable
ENSG00000123329	1.893976502	7.14E-05	0.209593958	0.046798663	bi significant	stable
ENSG00000142156	-1.137839717	0.000543347	-0.411211572	0.031495296	bi significant	protein downreg; rna downreg
ENSG00000163751	-1.215109334	0.028722571	-0.580355108	0.040469195	bi significant	protein downreg; rna downreg
ENSG00000127804	0.447560751	0.000209493	0.209323578	0.040700924	bi significant	stable
ENSG00000184292	-3.284720197	0.000167407	-0.9227621	0.056530049	mono significant	protein downreg; rna downreg
ENSG00000172331	0.368371698	0.027292336	0.340447873	0.029332198	bi significant	stable
ENSG00000163207	-1.563499084	0.059155988	-0.450395152	0.064218352	no significant	protein downreg; rna downreg
ENSG00000170458	-0.973959325	0.012614004	-0.51598471	0.037413379	bi significant	protein downreg; rna downreg
ENSG00000063601	1.069299683	6.63E-06	0.185767556	0.03695883	bi significant	stable
ENSG00000197892	-0.065217064	0.662253984	-0.16668185	0.024397223	mono significant	stable
ENSG00000160349	-4.741005709	0.000974062	-0.719596678	0.09294057	mono significant	protein downreg; rna downreg
ENSG00000113296	-1.467018021	0.002717149	-0.546092607	0.068202157	mono significant	protein downreg; rna downreg
ENSG00000096384	0.232634236	0.17289734	0.311914187	0.04684622	mono significant	stable
ENSG00000132646	0.899312846	0.003533483	0.576282231	0.062609466	mono significant	protein upreg; rna upreg
ENSG00000196776	1.1444087	1.25E-07	0.154676145	0.029251934	bi significant	stable
ENSG00000168071	1.587344727	0.000197928	0.195720008	0.042817579	bi significant	stable
ENSG00000167996	-0.410550907	0.103003586	-0.417733507	0.038220353	mono significant	stable
ENSG00000186081	-3.921907377	0.001581754	-0.846697822	0.082441057	mono significant	protein downreg; rna downreg
ENSG00000154001	0.506091608	4.13E-08	0.16341067	0.033850657	bi significant	stable
ENSG00000067900	0.906089652	2.01E-08	0.135029123	0.037264794	bi significant	stable
ENSG00000116266	0.153591655	0.143668741	-0.117443137	0.025617368	mono significant	stable
ENSG00000101470	-4.446785876	0.000354599	-0.777077832	0.086747235	mono significant	protein downreg; rna downreg
ENSG00000060237	0.506562816	0.004478866	0.142551806	0.029365236	bi significant	stable
ENSG00000162909	-0.334983323	0.047782986	-0.208883522	0.025492636	bi significant	stable
ENSG00000150593	0.310567432	0.198558623	0.237458445	0.040671499	mono significant	stable
ENSG00000109846	-2.890729138	4.66E-05	-0.83557918	0.064083245	mono significant	protein downreg; rna downreg
ENSG00000162614	-1.841518865	0.000509277	-0.252846889	0.026385862	bi significant	stable
ENSG00000143569	0.540885728	5.75E-05	0.354717179	0.04214329	bi significant	stable
ENSG00000033178	0.844437443	6.29E-06	0.15332567	0.037504956	bi significant	stable
ENSG00000089009	0.312832317	0.01369856	0.20226099	0.04380995	bi significant	stable
ENSG00000125304	-0.100190069	0.477168852	-0.15697403	0.025939198	mono significant	stable
ENSG00000110696	0.443280392	6.41E-07	0.46005842	0.055072754	mono significant	stable
ENSG00000163520	-1.184927986	0.001143791	-0.292321078	0.026273647	bi significant	protein downreg; rna downreg
ENSG00000241837	-0.333008415	0.021584673	-0.171420018	0.026802266	bi significant	stable
ENSG00000114021	0.139102575	0.380641761	0.147968422	0.031305243	mono significant	stable
ENSG00000110871	0.074431829	0.538751661	-0.13830508	0.026203259	mono significant	stable
ENSG00000170584	0.205277675	0.042772752	0.193355516	0.037100187	bi significant	stable
ENSG00000065427	0.216019135	0.06029813	0.13762872	0.039067211	mono significant	stable
ENSG00000117632	1.054927127	0.007668139	0.827407195	0.074829281	mono significant	protein upreg; rna upreg
ENSG00000213024	0.786386508	0.00014324	0.155168982	0.03436402	bi significant	stable
ENSG00000167768	-3.254199399	0.021456129	-0.781386086	0.085176147	mono significant	protein downreg; rna downreg
ENSG00000049323	-0.495873872	0.190836958	0.369718245	0.047311511	mono significant	stable
ENSG00000128951	0.393553943	0.02311042	0.378871547	0.056234067	mono significant	stable
ENSG00000125450	0.701167221	6.50E-06	0.145955535	0.04013743	bi significant	stable
ENSG00000198830	0.580549805	0.000580445	1.259197243	0.088776679	mono significant	stable
ENSG00000084733	-0.065595957	0.659533274	-0.119079259	0.027144959	mono significant	stable
ENSG00000205302	0.682287825	1.90E-05	0.148146426	0.031699337	bi significant	stable
ENSG00000142173	-1.001270761	0.001297554	-0.403462317	0.034342457	bi significant	protein downreg; rna downreg
ENSG00000112208	0.753665411	0.001505627	0.295729157	0.05010469	mono significant	protein upreg; rna upreg
ENSG00000073111	1.508156234	0.000178488	0.499314761	0.063402929	mono significant	protein upreg; rna upreg
ENSG00000167220	0.531573353	0.004103792	0.353042983	0.056678582	mono significant	stable
ENSG00000117594	-1.487060238	0.003568608	-0.532793211	0.06115378	mono significant	protein downreg; rna downreg
ENSG00000242574	1.816968957	6.23E-05	0.408656928	0.066173497	mono significant	protein upreg; rna upreg
ENSG00000117500	0.471655199	0.007714236	-0.26699337	0.029197446	bi significant	stable
ENSG00000185825	-0.151556028	0.240262248	-0.179561441	0.027347982	mono significant	stable
ENSG00000178035	0.011227855	0.949092625	0.270533003	0.049621011	mono significant	stable
ENSG00000166136	-0.285075347	0.03620738	-0.1636608	0.02778979	bi significant	stable
ENSG00000164880	0.439571033	0.00073287	0.104745026	0.03387686	bi significant	stable
ENSG00000137509	-0.157160661	0.333714154	-0.181856374	0.031187246	mono significant	stable
ENSG00000153944	0.260700805	0.142773606	0.314353336	0.054709211	no significant	stable
ENSG00000107959	0.008558517	0.943419069	-0.117367054	0.027806724	mono significant	stable
ENSG00000134419	0.171995633	0.217448498	0.121874745	0.030739012	mono significant	stable
ENSG00000180209	-3.671602084	0.001377146	-0.812952086	0.096717603	mono significant	protein downreg; rna downreg
ENSG00000170906	-0.170968873	0.171136676	-0.222631892	0.0322347	mono significant	stable
ENSG00000164587	0.119181683	0.420922719	0.168219284	0.040880024	mono significant	stable
ENSG00000066027	0.125612829	0.202952913	0.174851808	0.033304855	mono significant	stable
ENSG00000112305	0.030959072	0.837218066	-0.16574868	0.028451881	mono significant	stable
ENSG00000122971	-0.513548735	0.002146133	-0.176947096	0.028773913	bi significant	stable
ENSG00000089597	0.189627481	0.142608165	-0.131610796	0.029531174	mono significant	stable
ENSG00000074800	0.266850112	0.271291293	0.155412887	0.032531162	mono significant	stable
ENSG00000175084	-3.757750198	0.000908314	-1.02595987	0.076725993	mono significant	protein downreg; rna downreg
ENSG00000104738	0.920146685	0.016975904	0.512226095	0.067511233	mono significant	protein upreg; rna upreg
ENSG00000155629	1.810657258	0.000284999	0.299327738	0.057861066	mono significant	protein upreg; rna upreg
ENSG00000104979	0.229941562	0.022892589	0.85127893	0.081490125	mono significant	stable
ENSG00000167880	-2.810099845	0.001482032	-0.79617632	0.061925181	mono significant	protein downreg; rna downreg
ENSG00000160255	1.086932254	0.016081086	-0.273468298	0.037745361	bi significant	protein downreg; rna upreg
ENSG00000102144	-0.085912391	0.641742966	0.154536482	0.0310917	mono significant	stable
ENSG00000186847	-4.282611885	0.003831186	-0.808582778	0.096031844	mono significant	protein downreg; rna downreg
ENSG00000078140	0.317346461	0.002241133	0.110572835	0.032032138	bi significant	stable
ENSG00000030582	0.15109849	0.443579323	-0.189398208	0.029278495	mono significant	stable
ENSG00000128284	0.200033804	0.249565203	0.238027227	0.051653152	no significant	stable
ENSG00000157349	0.281652556	0.010016338	0.134640743	0.034067284	bi significant	stable
ENSG00000091164	0.092351645	0.477543622	0.135886172	0.03174498	mono significant	stable
ENSG00000176986	0.50232772	0.014889716	-0.116783328	0.031669377	bi significant	stable
ENSG00000110917	-0.311688166	0.020272917	-0.14843653	0.028721879	bi significant	stable
ENSG00000158869	-0.495939673	0.255873162	-0.572611696	0.071689747	no significant	stable
ENSG00000152620	0.026136909	0.861870042	-0.155120096	0.033863668	mono significant	stable
ENSG00000164934	0.765020388	3.13E-05	0.206632445	0.050162739	mono significant	stable
ENSG00000006451	0.195970727	0.153005881	-0.121181032	0.030934726	mono significant	stable
ENSG00000132589	0.724825475	1.17E-05	0.184810951	0.035898217	bi significant	stable
ENSG00000067225	0.056319525	0.812457476	0.188741917	0.038820721	mono significant	stable
ENSG00000131467	0.49239271	0.00665638	0.262396892	0.046337855	bi significant	stable
ENSG00000142669	0.562118002	0.003874611	0.227612156	0.037984647	bi significant	stable
ENSG00000149089	0.014844662	0.905628181	0.187929376	0.038879722	mono significant	stable
ENSG00000140043	-0.515286922	0.010253581	-0.175855835	0.030078822	bi significant	stable
ENSG00000042493	1.097498151	0.000207103	0.313487763	0.058417682	mono significant	protein upreg; rna upreg
ENSG00000009790	2.243915474	2.61E-05	0.3759857	0.065546332	mono significant	protein upreg; rna upreg
ENSG00000257017	-1.136360598	0.161433776	-0.391401461	0.041126329	mono significant	protein downreg; rna downreg
ENSG00000158604	0.015654298	0.897188354	-0.215103308	0.029875982	mono significant	stable
ENSG00000167863	-0.424642766	0.003700486	-0.175769326	0.030808658	bi significant	stable
ENSG00000153064	3.818530323	5.12E-06	0.508766571	0.073443753	mono significant	protein upreg; rna upreg
ENSG00000175309	0.452121738	0.010319666	0.197990691	0.040012359	bi significant	stable
ENSG00000164144	0.056012347	0.653739273	-0.126780848	0.030380498	mono significant	stable
ENSG00000092841	-0.261326996	0.037625054	-0.164468056	0.030808601	bi significant	stable
ENSG00000213626	1.347046199	4.99E-05	0.491524767	0.072900772	mono significant	protein upreg; rna upreg
ENSG00000205323	0.363051522	0.144315384	0.518982405	0.063891714	no significant	stable
ENSG00000068120	0.119653082	0.341827471	0.142997587	0.04074344	mono significant	stable
ENSG00000166503	-0.014840259	0.947408051	-0.274821113	0.03042959	mono significant	stable
ENSG00000065357	0.852644572	0.010642571	0.22046493	0.05041365	mono significant	stable
ENSG00000122367	-3.577319543	0.000101697	-0.827963157	0.08874864	mono significant	protein downreg; rna downreg
ENSG00000122643	0.460777926	0.00303187	0.173498456	0.0338391	bi significant	stable
ENSG00000137409	-0.037535743	0.753298564	-0.156482395	0.03126758	mono significant	stable
ENSG00000138768	-0.240090409	0.079786966	-0.145007462	0.0319556	mono significant	stable
ENSG00000060688	0.677046147	1.51E-05	0.270238281	0.06341115	mono significant	protein upreg; rna upreg
ENSG00000076242	0.511383565	0.000260169	0.234633751	0.05644329	mono significant	stable
ENSG00000159086	0.28785508	0.04120943	0.296492648	0.05875814	mono significant	stable
ENSG00000169100	0.146715806	0.37804935	-0.202063163	0.03360994	mono significant	stable
ENSG00000143545	-0.669548769	0.004925483	-0.182121705	0.0327359	bi significant	stable
ENSG00000132475	-0.010443256	0.943013232	0.652001806	0.08505918	no significant	stable
ENSG00000057757	0.157641911	0.149428347	0.14974712	0.03674148	mono significant	stable
ENSG00000129562	-0.121827599	0.254641287	-0.197889521	0.03276719	mono significant	stable
ENSG00000117868	-0.146818999	0.314186245	-0.113887859	0.03195788	mono significant	stable
ENSG00000100938	0.129516457	0.226802537	0.12639672	0.03731778	mono significant	stable
ENSG00000128422	-4.172553438	0.001313401	-0.751725067	0.1109707	mono significant	protein downreg; rna downreg
ENSG00000204287	1.448769998	0.000166467	0.409648358	0.07790373	mono significant	protein upreg; rna upreg
ENSG00000105612	0.191688093	0.315762774	-0.21097109	0.03888736	mono significant	stable
ENSG00000008988	0.224472126	0.145147252	0.161654253	0.04693497	mono significant	stable
ENSG00000130203	0.140448116	0.675233418	-0.246313491	0.0334704	mono significant	stable
ENSG00000155962	0.077104658	0.676767174	0.258321125	0.06061183	no significant	stable
ENSG00000126214	0.071595002	0.50782903	-0.110359963	0.0328373	mono significant	stable
[truncated: 1,640 more rows]
