# Supplementary material for: Proteotranscriptomics of ocular adnexal B-cell lymphoma reveals an oncogenic role of alternative splicing and identifies a diagnostic marker
Source: J Exp Clin Cancer Res. 2022 Jul 30;41:234. doi: 10.1186/s13046-022-02445-8 (PMC9338531; doi:10.1186/s13046-022-02445-8)
Supplement: Supplementary file 12 — Additional file 12: Table S5. Differentially enriched gene sets identified by GSEA in transcriptomic and proteomic cohorts between OABLs and controls. [file 13046_2022_2445_MOESM12_ESM.xlsx]

## Sheet: supTable5_pro_rna_pair_gsea
	Proteome				Transcriptome				Intergrated analysis
Geneset	size	nes	fdr	significance	size	nes	fdr	significance	significance	mean_fdr	mean_size
REACTOME_MRNA_SPLICING	152	3.21061	0	Significant	188	3.02341	0	Significant	bi_sig	0	170
REACTOME_PROCESSING_OF_CAPPED_INTRON_CONTAINING_PRE_MRNA	195	3.13084	0	Significant	238	3.16731	0	Significant	bi_sig	0	216.5
WP_MRNA_PROCESSING	106	3.06999	0	Significant	126	3.08962	0	Significant	bi_sig	0	116
KEGG_SPLICEOSOME	110	3.04484	0	Significant	126	2.9267	0	Significant	bi_sig	0	118
REACTOME_TRANSPORT_OF_MATURE_TRANSCRIPT_TO_CYTOPLASM	67	2.71803	0	Significant	80	2.97401	0	Significant	bi_sig	0	73.5
REACTOME_SUMOYLATION	76	2.67508	0	Significant	171	2.75458	0	Significant	bi_sig	0	123.5
REACTOME_RNA_POLYMERASE_II_TRANSCRIPTION_TERMINATION	52	2.63755	0	Significant	65	2.75502	0	Significant	bi_sig	0	58.5
REACTOME_MRNA_SPLICING_MINOR_PATHWAY	37	2.56865	0	Significant	52	2.37562	0	Significant	bi_sig	0	44.5
HALLMARK_E2F_TARGETS	96	2.5357	0	Significant	198	3.11094	0	Significant	bi_sig	0	147
REACTOME_SUMOYLATION_OF_DNA_DAMAGE_RESPONSE_AND_REPAIR_PROTEINS	43	2.52439	0	Significant	76	3.02379	0	Significant	bi_sig	0	59.5
REACTOME_DNA_REPAIR	107	2.52017	0	Significant	285	2.92875	0	Significant	bi_sig	0	196
REACTOME_HIV_LIFE_CYCLE	85	2.48487	0	Significant	147	2.72754	0	Significant	bi_sig	0	116
REACTOME_TRANSPORT_OF_MATURE_MRNAS_DERIVED_FROM_INTRONLESS_TRANSCRIPTS	36	2.45996	0	Significant	42	2.92242	0	Significant	bi_sig	0	39
REACTOME_DNA_DOUBLE_STRAND_BREAK_REPAIR	43	2.45792	0	Significant	133	2.86773	0	Significant	bi_sig	0	88
REACTOME_CHROMOSOME_MAINTENANCE	45	2.44268	0	Significant	92	2.70155	0	Significant	bi_sig	0	68.5
REACTOME_INTERACTIONS_OF_REV_WITH_HOST_CELLULAR_PROTEINS	32	2.43156	0	Significant	36	2.77262	0	Significant	bi_sig	0	34
REACTOME_TELOMERE_MAINTENANCE	39	2.41744	0	Significant	65	2.51659	0	Significant	bi_sig	0	52
HALLMARK_MYC_TARGETS_V1	183	2.41123	0	Significant	196	2.54472	0	Significant	bi_sig	0	189.5
REACTOME_HOMOLOGY_DIRECTED_REPAIR	33	2.40257	0	Significant	104	2.89651	0	Significant	bi_sig	0	68.5
REACTOME_SUMOYLATION_OF_RNA_BINDING_PROTEINS	31	2.39474	0	Significant	46	2.99321	0	Significant	bi_sig	0	38.5
REACTOME_GENE_SILENCING_BY_RNA	47	2.38519	0	Significant	74	2.53619	0	Significant	bi_sig	0	60.5
REACTOME_NUCLEAR_IMPORT_OF_REV_PROTEIN	29	2.3695	0	Significant	33	2.81381	0	Significant	bi_sig	0	31
REACTOME_BASE_EXCISION_REPAIR	28	2.35548	0	Significant	44	2.54931	0	Significant	bi_sig	0	36
REACTOME_SUMOYLATION_OF_CHROMATIN_ORGANIZATION_PROTEINS	33	2.35123	0	Significant	56	2.90474	0	Significant	bi_sig	0	44.5
REACTOME_TRANSPORT_OF_THE_SLBP_DEPENDANT_MATURE_MRNA	30	2.32694	0	Significant	35	2.88533	0	Significant	bi_sig	0	32.5
REACTOME_TRANSCRIPTIONAL_REGULATION_BY_SMALL_RNAS	43	2.32497	0	Significant	46	2.63171	0	Significant	bi_sig	0	44.5
REACTOME_EPIGENETIC_REGULATION_OF_GENE_EXPRESSION	43	2.32015	0	Significant	84	2.55509	0	Significant	bi_sig	0	63.5
REACTOME_SUMOYLATION_OF_DNA_REPLICATION_PROTEINS	33	2.31536	0	Significant	45	2.75261	0	Significant	bi_sig	0	39
REACTOME_PROCESSING_OF_DNA_DOUBLE_STRAND_BREAK_ENDS	28	2.30938	0	Significant	64	2.73797	0	Significant	bi_sig	0	46
PID_HDAC_CLASSI_PATHWAY	32	2.30331	0	Significant	64	2.0151	0.000404	Significant	bi_sig	0.000202	48
REACTOME_TRNA_PROCESSING_IN_THE_NUCLEUS	37	2.29894	0	Significant	57	2.78888	0	Significant	bi_sig	0	47
HALLMARK_G2M_CHECKPOINT	84	2.29715	0	Significant	194	2.87784	0	Significant	bi_sig	0	139
REACTOME_NUCLEOTIDE_EXCISION_REPAIR	54	2.29344	0	Significant	110	2.65688	0	Significant	bi_sig	0	82
REACTOME_SNRNP_ASSEMBLY	38	2.28471	0	Significant	53	2.95857	0	Significant	bi_sig	0	45.5
PID_TELOMERASE_PATHWAY	32	2.28283	0	Significant	67	2.33479	2.37e-06	Significant	bi_sig	1.19e-06	49.5
REACTOME_SUMOYLATION_OF_UBIQUITINYLATION_PROTEINS	28	2.27639	0	Significant	38	2.89048	0	Significant	bi_sig	0	33
REACTOME_VIRAL_MESSENGER_RNA_SYNTHESIS	34	2.26936	0	Significant	43	2.69464	0	Significant	bi_sig	0	38.5
REACTOME_RRNA_PROCESSING	151	2.26374	0	Significant	202	2.37646	0	Significant	bi_sig	0	176.5
REACTOME_NS1_MEDIATED_EFFECTS_ON_HOST_PATHWAYS	33	2.26345	0	Significant	40	2.76867	0	Significant	bi_sig	0	36.5
REACTOME_ESTROGEN_DEPENDENT_GENE_EXPRESSION	43	2.25352	0	Significant	90	2.17013	4.57e-05	Significant	bi_sig	2.29e-05	66.5
REACTOME_HIV_INFECTION	156	2.24403	0	Significant	228	2.57015	0	Significant	bi_sig	0	192
REACTOME_SUMOYLATION_OF_SUMOYLATION_PROTEINS	27	2.23984	0	Significant	34	2.89072	0	Significant	bi_sig	0	30.5
REACTOME_CHROMATIN_MODIFYING_ENZYMES	76	2.23362	0	Significant	204	2.71548	0	Significant	bi_sig	0	140
REACTOME_PROCESSING_OF_CAPPED_INTRONLESS_PRE_MRNA	20	2.22451	0	Significant	28	2.48052	0	Significant	bi_sig	0	24
REACTOME_EXTENSION_OF_TELOMERES	21	2.22449	0	Significant	51	2.59578	0	Significant	bi_sig	0	36
REACTOME_CELL_CYCLE_MITOTIC	235	2.2193	0	Significant	494	2.79244	0	Significant	bi_sig	0	364.5
REACTOME_POSITIVE_EPIGENETIC_REGULATION_OF_RRNA_EXPRESSION	34	2.21494	0	Significant	43	2.24205	1.9e-05	Significant	bi_sig	9.5e-06	38.5
WP_RETINOBLASTOMA_GENE_IN_CANCER	35	2.20684	0	Significant	86	2.76685	0	Significant	bi_sig	0	60.5
REACTOME_EXPORT_OF_VIRAL_RIBONUCLEOPROTEINS_FROM_NUCLEUS	28	2.19486	0	Significant	32	2.74263	0	Significant	bi_sig	0	30
REACTOME_DNA_DAMAGE_TELOMERE_STRESS_INDUCED_SENESCENCE	24	2.18783	0	Significant	28	2.35673	2.49e-06	Significant	bi_sig	1.25e-06	26
REACTOME_POSTMITOTIC_NUCLEAR_PORE_COMPLEX_NPC_REFORMATION	25	2.18451	0	Significant	27	2.5859	0	Significant	bi_sig	0	26
REACTOME_INFLUENZA_INFECTION	132	2.18293	0	Significant	155	2.17272	4.5e-05	Significant	bi_sig	2.25e-05	143.5
WP_DNA_IRDAMAGE_AND_CELLULAR_RESPONSE_VIA_ATR	28	2.17541	5.52e-06	Significant	79	2.84917	0	Significant	bi_sig	2.76e-06	53.5
REACTOME_S_PHASE	80	2.16401	1.6e-05	Significant	161	2.66409	0	Significant	bi_sig	8e-06	120.5
REACTOME_PROCESSING_OF_INTRONLESS_PRE_MRNAS	17	2.16116	1.59e-05	Significant	19	2.4453	0	Significant	bi_sig	7.95e-06	18
REACTOME_NUCLEAR_PORE_COMPLEX_NPC_DISASSEMBLY	27	2.16104	1.58e-05	Significant	35	2.77938	0	Significant	bi_sig	7.9e-06	31
REACTOME_ANTIVIRAL_MECHANISM_BY_IFN_STIMULATED_GENES	63	2.15828	2.08e-05	Significant	80	2.71695	0	Significant	bi_sig	1.04e-05	71.5
REACTOME_FGFR2_ALTERNATIVE_SPLICING	18	2.15375	2.04e-05	Significant	27	1.66094	0.0184494	Significant	bi_sig	0.0092349	22.5
REACTOME_REGULATION_OF_GLUCOKINASE_BY_GLUCOKINASE_REGULATORY_PROTEIN	25	2.14766	2.48e-05	Significant	31	2.8096	0	Significant	bi_sig	1.24e-05	28
KEGG_DNA_REPLICATION	20	2.14561	2.46e-05	Significant	36	2.62435	0	Significant	bi_sig	1.23e-05	28
REACTOME_DUAL_INCISION_IN_TC_NER	27	2.14467	2.45e-05	Significant	65	2.54278	0	Significant	bi_sig	1.23e-05	46
REACTOME_TRNA_PROCESSING	52	2.13796	2.88e-05	Significant	107	2.82166	0	Significant	bi_sig	1.44e-05	79.5
REACTOME_REGULATION_OF_TP53_ACTIVITY	51	2.13733	2.86e-05	Significant	159	2.49469	0	Significant	bi_sig	1.43e-05	105
REACTOME_DNA_STRAND_ELONGATION	16	2.13579	2.81e-05	Significant	32	2.60455	0	Significant	bi_sig	1.41e-05	24
REACTOME_G2_M_DNA_DAMAGE_CHECKPOINT	30	2.13399	2.78e-05	Significant	61	2.66563	0	Significant	bi_sig	1.39e-05	45.5
REACTOME_NEGATIVE_EPIGENETIC_REGULATION_OF_RRNA_EXPRESSION	24	2.12456	3.64e-05	Significant	46	2.2111	2.31e-05	Significant	bi_sig	2.98e-05	35
REACTOME_INTERACTIONS_OF_VPR_WITH_HOST_CELLULAR_PROTEINS	32	2.12377	4.05e-05	Significant	36	2.73036	0	Significant	bi_sig	2.03e-05	34
WP_CIRCADIAN_RHYTHM_RELATED_GENES	50	2.12091	4.42e-05	Significant	188	1.23148	0.259477	Insignificant	mono_sig	0.12976	119
REACTOME_CELLULAR_SENESCENCE	50	2.11057	6.1e-05	Significant	128	2.29436	4.27e-06	Significant	bi_sig	3.26e-05	89
REACTOME_HOST_INTERACTIONS_OF_HIV_FACTORS	110	2.10749	7.32e-05	Significant	129	2.46207	0	Significant	bi_sig	3.66e-05	119.5
REACTOME_G2_M_CHECKPOINTS	80	2.10732	7.28e-05	Significant	133	2.6945	0	Significant	bi_sig	3.64e-05	106.5
REACTOME_HCMV_LATE_EVENTS	47	2.10281	8.1e-05	Significant	53	2.42166	0	Significant	bi_sig	4.05e-05	50
REACTOME_NUCLEAR_ENVELOPE_BREAKDOWN	37	2.09784	9.27e-05	Significant	52	2.80744	0	Significant	bi_sig	4.64e-05	44.5
REACTOME_SUMOYLATION_OF_TRANSCRIPTION_COFACTORS	15	2.09151	0.000132	Significant	42	2.51823	0	Significant	bi_sig	6.6e-05	28.5
REACTOME_CELL_CYCLE_CHECKPOINTS	129	2.08833	0.000133	Significant	256	2.79386	0	Significant	bi_sig	6.65e-05	192.5
PID_HDAC_CLASSII_PATHWAY	16	2.08462	0.00014	Significant	34	1.63219	0.0234604	Significant	bi_sig	0.0118002	25
REACTOME_DNA_DOUBLE_STRAND_BREAK_RESPONSE	23	2.08455	0.000139	Significant	44	2.09458	0.000135	Significant	bi_sig	0.000137	33.5
REACTOME_MITOTIC_PROPHASE	62	2.08367	0.000138	Significant	81	2.6978	0	Significant	bi_sig	6.9e-05	71.5
REACTOME_ACTIVATION_OF_ANTERIOR_HOX_GENES_IN_HINDBRAIN_DEVELOPMENT_DURING_EARLY_EMBRYOGENESIS	25	2.08345	0.000138	Significant	61	2.02342	0.000364	Significant	bi_sig	0.000251	43
REACTOME_SIGNALING_BY_FGFR2	33	2.07891	0.000148	Significant	71	1.53077	0.0497089	Significant	bi_sig	0.0249284	52
REACTOME_REGULATION_OF_EXPRESSION_OF_SLITS_AND_ROBOS	132	2.078	0.000146	Significant	168	1.65471	0.0194757	Significant	bi_sig	0.00981085	150
REACTOME_SIGNALING_BY_FGFR	33	2.07167	0.000156	Significant	84	1.35077	0.143955	Significant	bi_sig	0.0720554	58.5
REACTOME_M_PHASE	196	2.06664	0.000159	Significant	350	2.74776	0	Significant	bi_sig	7.95e-05	273
REACTOME_REGULATION_OF_TP53_ACTIVITY_THROUGH_PHOSPHORYLATION	25	2.05666	0.000188	Significant	92	2.51264	0	Significant	bi_sig	9.4e-05	58.5
WP_DNA_IRDOUBLE_STRAND_BREAKS_DSBS_AND_CELLULAR_RESPONSE_VIA_ATM	19	2.05592	0.000187	Significant	54	2.62318	0	Significant	bi_sig	9.35e-05	36.5
REACTOME_HDACS_DEACETYLATE_HISTONES	23	2.05386	0.000199	Significant	32	1.99847	0.000516	Significant	bi_sig	0.0003575	27.5
REACTOME_B_WICH_COMPLEX_POSITIVELY_REGULATES_RRNA_EXPRESSION	22	2.05338	0.000198	Significant	28	1.98009	0.00069	Significant	bi_sig	0.000444	25
REACTOME_ERCC6_CSB_AND_EHMT2_G9A_POSITIVELY_REGULATE_RRNA_EXPRESSION	21	2.04777	0.000207	Significant	16	1.93028	0.00127805	Significant	bi_sig	0.000742523	18.5
REACTOME_HATS_ACETYLATE_HISTONES	32	2.04231	0.000221	Significant	79	2.41487	0	Significant	bi_sig	0.0001105	55.5
REACTOME_FORMATION_OF_INCISION_COMPLEX_IN_GG_NER	20	2.04201	0.00022	Significant	43	2.37617	0	Significant	bi_sig	0.00011	31.5
WP_CELL_CYCLE	39	2.04187	0.000219	Significant	120	2.47335	0	Significant	bi_sig	0.0001095	79.5
PID_ATM_PATHWAY	15	2.03941	0.000232	Significant	33	2.38151	0	Significant	bi_sig	0.000116	24
REACTOME_MEIOSIS	32	2.0383	0.000233	Significant	54	2.38045	0	Significant	bi_sig	0.0001165	43
WP_CYTOPLASMIC_RIBOSOMAL_PROTEINS	78	2.03792	0.000235	Significant	88	1.65589	0.0192658	Significant	bi_sig	0.00975038	83
KEGG_CELL_CYCLE	40	2.03582	0.000237	Significant	124	2.5159	0	Significant	bi_sig	0.0001185	82
REACTOME_HCMV_EARLY_EVENTS	59	2.02415	0.000287	Significant	73	2.63416	0	Significant	bi_sig	0.0001435	66
REACTOME_MITOTIC_METAPHASE_AND_ANAPHASE	139	2.02403	0.000289	Significant	232	2.5734	0	Significant	bi_sig	0.0001445	185.5
WP_MECP2_AND_ASSOCIATED_RETT_SYNDROME	28	2.02355	0.000298	Significant	70	1.775	0.00665714	Significant	bi_sig	0.00347757	49
REACTOME_INHIBITION_OF_DNA_RECOMBINATION_AT_TELOMERE	20	2.01962	0.000319	Significant	20	1.76099	0.00761199	Significant	bi_sig	0.00396549	20
WP_B_CELL_RECEPTOR_SIGNALING_PATHWAY	64	2.01297	0.000348	Significant	98	2.66306	0	Significant	bi_sig	0.000174	81
REACTOME_SIGNALING_BY_ROBO_RECEPTORS	154	2.00981	0.000357	Significant	213	1.33748	0.154635	Significant	bi_sig	0.077496	183.5
REACTOME_RNA_POLYMERASE_I_TRANSCRIPTION	30	2.00599	0.000384	Significant	48	2.18562	3.97e-05	Significant	bi_sig	0.00021185	39
REACTOME_MEIOTIC_RECOMBINATION	17	2.00494	0.000379	Significant	24	2.29864	4.34e-06	Significant	bi_sig	0.00019167	20.5
REACTOME_RRNA_MODIFICATION_IN_THE_NUCLEUS_AND_CYTOSOL	44	1.99492	0.000472	Significant	59	2.48376	0	Significant	bi_sig	0.000236	51.5
KEGG_RIBOSOME	76	1.9921	0.000488	Significant	87	1.74146	0.00911748	Significant	bi_sig	0.00480274	81.5
REACTOME_TP53_REGULATES_TRANSCRIPTION_OF_DNA_REPAIR_GENES	27	1.99069	0.000503	Significant	61	2.57028	0	Significant	bi_sig	0.0002515	44
WP_DNA_REPLICATION	16	1.98631	0.000549	Significant	42	2.52142	0	Significant	bi_sig	0.0002745	29
REACTOME_ACTIVATION_OF_ATR_IN_RESPONSE_TO_REPLICATION_STRESS	15	1.98211	0.000583	Significant	37	2.70684	0	Significant	bi_sig	0.0002915	26
REACTOME_RNA_POLYMERASE_II_TRANSCRIBES_SNRNA_GENES	26	1.98132	0.000585	Significant	77	2.65465	0	Significant	bi_sig	0.0002925	51.5
REACTOME_DNA_REPLICATION	65	1.98103	0.000585	Significant	127	2.47407	0	Significant	bi_sig	0.0002925	96
REACTOME_NUCLEAR_ENVELOPE_NE_REASSEMBLY	54	1.97657	0.000621	Significant	74	2.36079	2.52e-06	Significant	bi_sig	0.00031176	64
REACTOME_INTERFERON_SIGNALING	113	1.97517	0.000627	Significant	185	2.44039	0	Significant	bi_sig	0.0003135	149
REACTOME_REPRODUCTION	34	1.96773	0.000714	Insignificant	72	2.01379	0.00041	Significant	mono_sig	0.000562	53
REACTOME_TRANSCRIPTION_OF_THE_HIV_GENOME	30	1.96727	0.000715	Insignificant	69	2.56496	0	Significant	mono_sig	0.0003575	49.5
REACTOME_SELENOAMINO_ACID_METABOLISM	97	1.96261	0.000763	Insignificant	108	1.58047	0.0350314	Significant	mono_sig	0.0178972	102.5
WP_G1_TO_S_CELL_CYCLE_CONTROL	17	1.9615	0.000786	Insignificant	64	2.30659	4.48e-06	Significant	mono_sig	0.00039524	40.5
REACTOME_EUKARYOTIC_TRANSLATION_INITIATION	106	1.95685	0.000819	Insignificant	119	1.76737	0.00719575	Significant	mono_sig	0.00400738	112.5
REACTOME_EUKARYOTIC_TRANSLATION_ELONGATION	82	1.95154	0.000889	Insignificant	92	1.65438	0.0195131	Significant	mono_sig	0.010201	87
REACTOME_RESPONSE_OF_EIF2AK4_GCN2_TO_AMINO_ACID_DEFICIENCY	82	1.95101	0.000894	Insignificant	101	1.5393	0.0467766	Significant	mono_sig	0.0238353	91.5
REACTOME_GENE_AND_PROTEIN_EXPRESSION_BY_JAK_STAT_SIGNALING_AFTER_INTERLEUKIN_12_STIMULATION	33	1.94908	0.000921	Insignificant	38	1.84702	0.00323913	Significant	mono_sig	0.00208006	35.5
REACTOME_DNA_DAMAGE_BYPASS	21	1.94774	0.00094	Insignificant	48	2.25215	1.77e-05	Significant	mono_sig	0.00047885	34.5
REACTOME_HIV_TRANSCRIPTION_ELONGATION	24	1.94003	0.00104559	Insignificant	42	2.30148	4.43e-06	Significant	mono_sig	0.000525008	33
REACTOME_TRANSCRIPTIONAL_REGULATION_BY_RUNX1	93	1.93715	0.00107855	Insignificant	176	2.05928	0.000225	Significant	mono_sig	0.000651777	134.5
REACTOME_PROTEIN_UBIQUITINATION	30	1.93187	0.00116513	Insignificant	64	2.04162	0.00028	Significant	mono_sig	0.000722564	47
WP_THE_EFFECT_OF_PROGERIN_ON_THE_INVOLVED_GENES_IN_HUTCHINSONGILFORD_PROGERIA_SYNDROME	16	1.92923	0.0012098	Insignificant	22	2.00706	0.000455	Significant	mono_sig	0.000832401	19
REACTOME_HCMV_INFECTION	74	1.92851	0.00122144	Insignificant	97	2.32543	2.32e-06	Significant	mono_sig	0.00061188	85.5
REACTOME_ESR_MEDIATED_SIGNALING	74	1.92704	0.00122789	Insignificant	159	1.99666	0.000528	Significant	mono_sig	0.000877945	116.5
REACTOME_RESOLUTION_OF_SISTER_CHROMATID_COHESION	61	1.92463	0.00127679	Insignificant	123	2.68967	0	Significant	mono_sig	0.000638394	92
REACTOME_FC_EPSILON_RECEPTOR_FCERI_SIGNALING	84	1.91676	0.00142209	Insignificant	185	1.27948	0.206694	Insignificant	no_sig	0.104058	134.5
REACTOME_TRANSLESION_SYNTHESIS_BY_Y_FAMILY_DNA_POLYMERASES_BYPASSES_LESIONS_ON_DNA_TEMPLATE	17	1.91457	0.00145304	Insignificant	39	2.1704	4.59e-05	Significant	mono_sig	0.000749471	28
REACTOME_RMTS_METHYLATE_HISTONE_ARGININES	24	1.91315	0.00147375	Insignificant	30	2.02192	0.00037	Significant	mono_sig	0.000921877	27
PID_BCR_5PATHWAY	36	1.91251	0.00147933	Insignificant	63	2.75247	0	Significant	mono_sig	0.000739664	49.5
KEGG_B_CELL_RECEPTOR_SIGNALING_PATHWAY	43	1.91031	0.00151524	Insignificant	75	2.36756	2.57e-06	Significant	mono_sig	0.000758906	59
REACTOME_MITOTIC_G1_PHASE_AND_G1_S_TRANSITION	70	1.90883	0.00153033	Insignificant	149	2.41938	0	Significant	mono_sig	0.000765166	109.5
REACTOME_E3_UBIQUITIN_LIGASES_UBIQUITINATE_TARGET_PROTEINS	20	1.90673	0.00156282	Insignificant	44	1.96718	0.000833	Significant	mono_sig	0.00119791	32
REACTOME_MEIOTIC_SYNAPSIS	23	1.90558	0.00157255	Insignificant	31	2.01277	0.000418	Significant	mono_sig	0.000995273	27
REACTOME_RUNX1_REGULATES_GENES_INVOLVED_IN_MEGAKARYOCYTE_DIFFERENTIATION_AND_PLATELET_FUNCTION	21	1.90198	0.00163832	Insignificant	37	2.19832	3.09e-05	Significant	mono_sig	0.000834609	29
REACTOME_RHO_GTPASE_CYCLE	46	1.90112	0.00165519	Insignificant	153	1.43616	0.0899762	Significant	mono_sig	0.0458157	99.5
REACTOME_SLC_TRANSPORTER_DISORDERS	35	1.89505	0.00179283	Insignificant	90	1.85616	0.00293911	Significant	mono_sig	0.00236597	62.5
REACTOME_DEPOSITION_OF_NEW_CENPA_CONTAINING_NUCLEOSOMES_AT_THE_CENTROMERE	15	1.88745	0.0019703	Insignificant	28	2.29039	6.32e-06	Significant	mono_sig	0.000988311	21.5
PID_E2F_PATHWAY	20	1.88366	0.00207346	Insignificant	72	2.20991	2.48e-05	Significant	mono_sig	0.00104913	46
REACTOME_ABORTIVE_ELONGATION_OF_HIV_1_TRANSCRIPT_IN_THE_ABSENCE_OF_TAT	17	1.88348	0.00207893	Insignificant	23	1.97036	0.000797	Significant	mono_sig	0.00143797	20
REACTOME_TRANSCRIPTIONAL_REGULATION_BY_TP53	135	1.86839	0.00255453	Insignificant	361	2.36648	2.55e-06	Significant	mono_sig	0.00127854	248
REACTOME_INTERLEUKIN_12_SIGNALING	36	1.86478	0.00267432	Insignificant	47	2.00528	0.000469	Significant	mono_sig	0.00157166	41.5
KEGG_NUCLEOTIDE_EXCISION_REPAIR	18	1.86393	0.00269335	Insignificant	44	2.4432	0	Significant	mono_sig	0.00134668	31
HALLMARK_DNA_REPAIR	80	1.8631	0.00272336	Insignificant	149	2.10885	0.000112	Significant	mono_sig	0.00141768	114.5
REACTOME_TCR_SIGNALING	85	1.85388	0.00308012	Insignificant	121	2.17777	3.92e-05	Significant	mono_sig	0.00155966	103
PID_SMAD2_3NUCLEAR_PATHWAY	27	1.85007	0.00324306	Insignificant	80	2.1253	8.51e-05	Significant	mono_sig	0.00166408	53.5
REACTOME_DUAL_INCISION_IN_GG_NER	16	1.84986	0.00324271	Insignificant	41	2.44595	0	Significant	mono_sig	0.00162136	28.5
PID_TCR_PATHWAY	40	1.84959	0.00324456	Insignificant	64	2.21715	2.17e-05	Significant	mono_sig	0.00163313	52
REACTOME_HIV_ELONGATION_ARREST_AND_RECOVERY	21	1.84911	0.00324842	Insignificant	32	2.1493	5.79e-05	Significant	mono_sig	0.00165316	26.5
REACTOME_FORMATION_OF_THE_BETA_CATENIN_TCF_TRANSACTIVATING_COMPLEX	19	1.84795	0.00327889	Insignificant	31	1.71789	0.011356	Significant	mono_sig	0.00731742	25
REACTOME_DNA_REPLICATION_PRE_INITIATION	53	1.84538	0.003378	Insignificant	84	2.30014	4.38e-06	Significant	mono_sig	0.00169119	68.5
REACTOME_SEPARATION_OF_SISTER_CHROMATIDS	106	1.8415	0.0035508	Insignificant	187	2.53111	0	Significant	mono_sig	0.0017754	146.5
WP_NUCLEOTIDE_EXCISION_REPAIR	18	1.83762	0.00370873	Insignificant	44	2.52169	0	Significant	mono_sig	0.00185437	31
REACTOME_RNA_POLYMERASE_I_PROMOTER_ESCAPE	16	1.83509	0.00378347	Insignificant	28	2.01148	0.000424	Significant	mono_sig	0.00210374	22
PID_MYC_ACTIV_PATHWAY	41	1.83098	0.00397765	Insignificant	78	2.14753	5.9e-05	Significant	mono_sig	0.00201832	59.5
REACTOME_DEUBIQUITINATION	115	1.83043	0.00399166	Insignificant	236	2.17128	4.63e-05	Significant	mono_sig	0.00201898	175.5
REACTOME_REGULATION_OF_MRNA_STABILITY_BY_PROTEINS_THAT_BIND_AU_RICH_ELEMENTS	74	1.82944	0.00405266	Insignificant	86	2.06895	0.000193	Significant	mono_sig	0.00212283	80
REACTOME_FORMATION_OF_THE_EARLY_ELONGATION_COMPLEX	18	1.8292	0.00404811	Insignificant	33	2.09788	0.000132	Significant	mono_sig	0.00209005	25.5
REACTOME_TRANSCRIPTIONAL_REGULATION_OF_GRANULOPOIESIS	18	1.82542	0.00422888	Insignificant	30	1.445	0.0852609	Significant	mono_sig	0.0447449	24
HALLMARK_MYC_TARGETS_V2	39	1.82245	0.00436615	Insignificant	58	2.32413	2.29e-06	Significant	mono_sig	0.00218422	48.5
REACTOME_RUNX1_INTERACTS_WITH_CO_FACTORS_WHOSE_PRECISE_EFFECT_ON_RUNX1_TARGETS_IS_NOT_KNOWN	17	1.81822	0.00452582	Insignificant	37	2.41602	0	Significant	mono_sig	0.00226291	27
REACTOME_UCH_PROTEINASES	59	1.81607	0.00460898	Insignificant	84	2.08263	0.000154	Significant	mono_sig	0.00238149	71.5
REACTOME_SIGNALING_BY_TGFB_FAMILY_MEMBERS	32	1.81499	0.00466181	Insignificant	100	1.76533	0.00729524	Significant	mono_sig	0.00597852	66
WP_PURINE_METABOLISM_AND_RELATED_DISORDERS	17	1.80912	0.00499105	Insignificant	20	1.44964	0.0828891	Significant	mono_sig	0.0439401	18.5
REACTOME_CLEC7A_DECTIN_1_SIGNALING	71	1.80816	0.00505406	Insignificant	99	2.24992	1.75e-05	Significant	mono_sig	0.00253578	85
REACTOME_FORMATION_OF_TC_NER_PRE_INCISION_COMPLEX	27	1.80693	0.0051258	Insignificant	53	2.11009	0.000113	Significant	mono_sig	0.0026194	40
REACTOME_SIGNALING_BY_FGFR2_IN_DISEASE	16	1.80551	0.00516852	Insignificant	41	1.38398	0.120566	Significant	mono_sig	0.0628673	28.5
REACTOME_RUNX1_REGULATES_TRANSCRIPTION_OF_GENES_INVOLVED_IN_DIFFERENTIATION_OF_HSCS	56	1.80217	0.00541175	Insignificant	69	1.33677	0.155268	Significant	mono_sig	0.0803399	62.5
REACTOME_CIRCADIAN_CLOCK	16	1.79964	0.00555534	Insignificant	69	1.40089	0.109562	Significant	mono_sig	0.0575586	42.5
PID_PI3KCI_PATHWAY	26	1.79957	0.00554561	Insignificant	48	1.96385	0.000863	Significant	mono_sig	0.00320431	37
REACTOME_INTERLEUKIN_12_FAMILY_SIGNALING	39	1.79855	0.0056093	Insignificant	57	1.94137	0.00114321	Significant	mono_sig	0.00337625	48
WP_IL3_SIGNALING_PATHWAY	27	1.79651	0.00569796	Insignificant	48	1.89736	0.00186163	Significant	mono_sig	0.0037798	37.5
PID_IL2_PI3K_PATHWAY	16	1.79248	0.00597664	Insignificant	34	1.89011	0.00202755	Significant	mono_sig	0.0040021	25
REACTOME_REGULATION_OF_HSF1_MEDIATED_HEAT_SHOCK_RESPONSE	59	1.78942	0.00619145	Insignificant	80	2.62784	0	Significant	mono_sig	0.00309572	69.5
REACTOME_SIGNALING_BY_FGFR_IN_DISEASE	27	1.78588	0.00634863	Insignificant	60	1.53606	0.0478537	Significant	mono_sig	0.0271012	43.5
PID_IL2_1PATHWAY	27	1.78118	0.00669145	Insignificant	55	2.20108	2.95e-05	Significant	mono_sig	0.00336047	41
KEGG_PRIMARY_IMMUNODEFICIENCY	17	1.78032	0.00673476	Insignificant	34	2.13675	6.41e-05	Significant	mono_sig	0.00339943	25.5
BIOCARTA_MAPK_PATHWAY	35	1.77652	0.00699371	Insignificant	81	1.86485	0.00267088	Significant	mono_sig	0.00483229	58
WP_INTERLEUKIN11_SIGNALING_PATHWAY	24	1.7764	0.006983	Insignificant	44	1.87601	0.00237445	Significant	mono_sig	0.00467873	34
BIOCARTA_HIVNEF_PATHWAY	29	1.76991	0.00754739	Insignificant	56	2.21202	2.33e-05	Significant	mono_sig	0.00378534	42.5
REACTOME_TCF_DEPENDENT_SIGNALING_IN_RESPONSE_TO_WNT	81	1.76825	0.00765701	Insignificant	171	1.33167	0.159215	Significant	mono_sig	0.0834358	126
PID_RAC1_REG_PATHWAY	21	1.76773	0.00766606	Insignificant	38	1.81905	0.00431792	Significant	mono_sig	0.00599199	29.5
WP_TCELL_ANTIGEN_RECEPTOR_TCR_SIGNALING_PATHWAY	50	1.76717	0.00768377	Insignificant	88	2.20086	2.95e-05	Significant	mono_sig	0.00385663	69
REACTOME_REGULATION_OF_TP53_ACTIVITY_THROUGH_ACETYLATION	16	1.76479	0.00787697	Insignificant	30	2.08345	0.00015	Significant	mono_sig	0.00401348	23
REACTOME_SIGNALING_BY_TGF_BETA_RECEPTOR_COMPLEX	30	1.76363	0.007973	Insignificant	73	2.1474	5.89e-05	Significant	mono_sig	0.00401595	51.5
REACTOME_CELLULAR_RESPONSE_TO_HEAT_STRESS	70	1.76268	0.00804963	Insignificant	99	2.48043	0	Significant	mono_sig	0.00402482	84.5
KEGG_T_CELL_RECEPTOR_SIGNALING_PATHWAY	46	1.76206	0.00809851	Insignificant	108	1.88816	0.00206909	Significant	mono_sig	0.0050838	77
PID_KIT_PATHWAY	22	1.76167	0.00810557	Insignificant	52	1.87255	0.00246336	Significant	mono_sig	0.00528447	37
REACTOME_DISEASES_OF_SIGNAL_TRANSDUCTION_BY_GROWTH_FACTOR_RECEPTORS_AND_SECOND_MESSENGERS	174	1.76141	0.00810313	Insignificant	385	1.44527	0.0851934	Significant	mono_sig	0.0466483	279.5
WP_ATM_SIGNALING_NETWORK_IN_DEVELOPMENT_AND_DISEASE	20	1.76106	0.00811085	Insignificant	44	2.34091	2.4e-06	Significant	mono_sig	0.00405662	32
REACTOME_PTEN_REGULATION	73	1.76085	0.00812188	Insignificant	138	1.94077	0.00114867	Significant	mono_sig	0.00463528	105.5
WP_IL2_SIGNALING_PATHWAY	23	1.75912	0.00822629	Insignificant	42	1.96432	0.000861	Significant	mono_sig	0.00454365	32.5
WP_PATHWAYS_AFFECTED_IN_ADENOID_CYSTIC_CARCINOMA	16	1.75546	0.00858176	Insignificant	63	2.13618	6.38e-05	Significant	mono_sig	0.00432278	39.5
REACTOME_ORC1_REMOVAL_FROM_CHROMATIN	52	1.7525	0.00885942	Insignificant	70	2.08477	0.000148	Significant	mono_sig	0.00450371	61
REACTOME_RNA_POLYMERASE_I_TRANSCRIPTION_INITIATION	17	1.75051	0.00906301	Insignificant	44	2.16731	4.7e-05	Significant	mono_sig	0.004555	30.5
REACTOME_MITOTIC_PROMETAPHASE	88	1.74984	0.00906283	Insignificant	199	2.80164	0	Significant	mono_sig	0.00453141	143.5
REACTOME_ACTIVATION_OF_THE_MRNA_UPON_BINDING_OF_THE_CAP_BINDING_COMPLEX_AND_EIFS_AND_SUBSEQUENT_BINDING_TO_43S	56	1.74715	0.00928756	Insignificant	60	1.73532	0.00965416	Significant	mono_sig	0.00947086	58
REACTOME_INTRACELLULAR_SIGNALING_BY_SECOND_MESSENGERS	122	1.74337	0.0096265	Insignificant	301	1.48177	0.0679991	Significant	mono_sig	0.0388128	211.5
REACTOME_SWITCHING_OF_ORIGINS_TO_A_POST_REPLICATIVE_STATE	55	1.73725	0.0103173	Insignificant	90	2.19073	3.56e-05	Significant	mono_sig	0.00517644	72.5
REACTOME_COSTIMULATION_BY_THE_CD28_FAMILY	35	1.73702	0.0103163	Insignificant	72	1.86858	0.00257356	Significant	mono_sig	0.00644495	53.5
REACTOME_ASSEMBLY_OF_THE_PRE_REPLICATIVE_COMPLEX	49	1.73681	0.0102993	Insignificant	67	2.05236	0.00025	Significant	mono_sig	0.00527466	58
BIOCARTA_IL2RB_PATHWAY	20	1.73247	0.0107606	Insignificant	37	2.35681	2.49e-06	Significant	mono_sig	0.00538152	28.5
REACTOME_INTERLEUKIN_3_INTERLEUKIN_5_AND_GM_CSF_SIGNALING	23	1.7295	0.0111246	Insignificant	47	2.15669	5.37e-05	Significant	mono_sig	0.00558915	35
REACTOME_UB_SPECIFIC_PROCESSING_PROTEASES	92	1.72716	0.0113553	Insignificant	160	1.99581	0.000538	Significant	mono_sig	0.00594665	126
REACTOME_REGULATION_OF_RAS_BY_GAPS	47	1.72429	0.0116693	Insignificant	67	1.70559	0.012615	Significant	mono_sig	0.0121422	57
REACTOME_INTERLEUKIN_1_FAMILY_SIGNALING	75	1.71978	0.0122596	Insignificant	138	1.52881	0.0503908	Significant	mono_sig	0.0313252	106.5
WP_INITIATION_OF_TRANSCRIPTION_AND_TRANSLATION_ELONGATION_AT_THE_HIV1_LTR	15	1.71777	0.0125411	Insignificant	32	2.18609	3.83e-05	Significant	mono_sig	0.00628968	23.5
REACTOME_FCERI_MEDIATED_NF_KB_ACTIVATION	59	1.71551	0.0128555	Insignificant	135	0.786377	0.862689	Insignificant	no_sig	0.437772	97
REACTOME_MITOTIC_SPINDLE_CHECKPOINT	48	1.71372	0.0130577	Insignificant	110	2.68348	0	Significant	mono_sig	0.00652887	79
REACTOME_COOPERATION_OF_PREFOLDIN_AND_TRIC_CCT_IN_ACTIN_AND_TUBULIN_FOLDING	23	1.7135	0.0130595	Insignificant	32	1.20082	0.296962	Insignificant	no_sig	0.155011	27.5
WP_HEPATITIS_B_INFECTION	61	1.71336	0.0130474	Insignificant	139	2.09007	0.000138	Significant	mono_sig	0.00659271	100
REACTOME_DECTIN_1_MEDIATED_NONCANONICAL_NF_KB_SIGNALING	50	1.71113	0.0133268	Insignificant	61	1.86149	0.00276429	Significant	mono_sig	0.00804553	55.5
REACTOME_INTERLEUKIN_1_SIGNALING	61	1.70326	0.0142879	Insignificant	101	1.60392	0.0292518	Significant	mono_sig	0.0217698	81
REACTOME_SIGNALING_BY_RHO_GTPASES	192	1.70233	0.0144141	Insignificant	399	1.97223	0.000768	Significant	mono_sig	0.00759103	295.5
REACTOME_CYCLIN_A_CDK2_ASSOCIATED_EVENTS_AT_S_PHASE_ENTRY	51	1.70077	0.0146147	Insignificant	85	2.06672	0.000201	Significant	mono_sig	0.00740787	68
SIG_BCR_SIGNALING_PATHWAY	32	1.69903	0.0148703	Insignificant	45	2.35746	2.51e-06	Significant	mono_sig	0.00743641	38.5
KEGG_NATURAL_KILLER_CELL_MEDIATED_CYTOTOXICITY	47	1.69763	0.015088	Insignificant	118	1.53032	0.0498613	Significant	mono_sig	0.0324746	82.5
REACTOME_G1_S_DNA_DAMAGE_CHECKPOINTS	45	1.69612	0.0153046	Insignificant	67	1.73057	0.0101158	Significant	mono_sig	0.0127102	56
WP_LEPTIN_SIGNALING_PATHWAY	45	1.69526	0.0153455	Insignificant	76	1.72492	0.0106675	Significant	mono_sig	0.0130065	60.5
PID_GMCSF_PATHWAY	21	1.69158	0.015876	Insignificant	35	1.89984	0.00181785	Significant	mono_sig	0.00884693	28
WP_ONCOSTATIN_M_SIGNALING_PATHWAY	33	1.6914	0.0158529	Insignificant	64	1.79116	0.00570734	Significant	mono_sig	0.0107801	48.5
WP_IL5_SIGNALING_PATHWAY	24	1.68845	0.0162713	Insignificant	40	1.90246	0.00177081	Significant	mono_sig	0.00902105	32
REACTOME_TNFR2_NON_CANONICAL_NF_KB_PATHWAY	53	1.68773	0.0163641	Insignificant	99	1.84374	0.00334788	Significant	mono_sig	0.00985596	76
BIOCARTA_FAS_PATHWAY	18	1.68114	0.0175251	Insignificant	30	1.97846	0.000699	Significant	mono_sig	0.00911204	24
BIOCARTA_TCR_PATHWAY	23	1.68111	0.0174998	Insignificant	44	1.80327	0.00509656	Significant	mono_sig	0.0112982	33.5
KEGG_RNA_DEGRADATION	41	1.6788	0.0178841	Insignificant	55	2.7498	0	Significant	mono_sig	0.00894203	48
PID_CD8_TCR_PATHWAY	33	1.67779	0.0180471	Insignificant	53	2.11464	0.000105	Significant	mono_sig	0.00907605	43
REACTOME_APC_C_MEDIATED_DEGRADATION_OF_CELL_CYCLE_PROTEINS	52	1.67226	0.0190757	Insignificant	87	2.08517	0.000146	Significant	mono_sig	0.00961086	69.5
WP_MET_IN_TYPE_1_PAPILLARY_RENAL_CELL_CARCINOMA	29	1.66975	0.0195828	Insignificant	58	1.71861	0.0112824	Significant	mono_sig	0.0154326	43.5
KEGG_CHRONIC_MYELOID_LEUKEMIA	33	1.66972	0.0195583	Insignificant	73	1.77227	0.00685015	Significant	mono_sig	0.0132043	53
KEGG_UBIQUITIN_MEDIATED_PROTEOLYSIS	52	1.66673	0.0201095	Insignificant	133	2.24688	1.72e-05	Significant	mono_sig	0.0100634	92.5
HALLMARK_INTERFERON_ALPHA_RESPONSE	52	1.66638	0.0201462	Insignificant	95	2.30554	4.47e-06	Significant	mono_sig	0.0100753	73.5
REACTOME_TRANSCRIPTIONAL_REGULATION_BY_MECP2	18	1.66388	0.0206052	Insignificant	60	1.45802	0.0784393	Significant	mono_sig	0.0495223	39
REACTOME_OXIDATIVE_STRESS_INDUCED_SENESCENCE	23	1.66336	0.0206399	Insignificant	63	2.01463	0.000406	Significant	mono_sig	0.010523	43
REACTOME_HIV_TRANSCRIPTION_INITIATION	15	1.66326	0.0206251	Insignificant	47	2.31526	2.27e-06	Significant	mono_sig	0.0103137	31
REACTOME_SCF_SKP2_MEDIATED_DEGRADATION_OF_P27_P21	46	1.6624	0.0207248	Insignificant	60	1.52171	0.0528612	Significant	mono_sig	0.036793	53
WP_MIRNA_REGULATION_OF_DNA_DAMAGE_RESPONSE	23	1.66223	0.0207307	Insignificant	75	2.30148	4.42e-06	Significant	mono_sig	0.0103676	49
REACTOME_REGULATION_OF_RUNX3_EXPRESSION_AND_ACTIVITY	46	1.66018	0.0211626	Insignificant	55	1.78171	0.00622698	Significant	mono_sig	0.0136948	50.5
PID_EPO_PATHWAY	19	1.65893	0.0213685	Insignificant	33	2.06382	0.000205	Significant	mono_sig	0.0107868	26
REACTOME_DAP12_SIGNALING	16	1.65879	0.0213622	Insignificant	29	1.72528	0.0106439	Significant	mono_sig	0.0160031	22.5
PID_CD8_TCR_DOWNSTREAM_PATHWAY	19	1.65705	0.0216457	Insignificant	54	1.9649	0.000856	Significant	mono_sig	0.0112509	36.5
WP_DNA_DAMAGE_RESPONSE	22	1.65685	0.0215806	Insignificant	67	2.38044	0	Significant	mono_sig	0.0107903	44.5
PID_FCER1_PATHWAY	30	1.65644	0.0215568	Insignificant	60	1.82991	0.00387978	Significant	mono_sig	0.0127183	45
REACTOME_DISORDERS_OF_TRANSMEMBRANE_TRANSPORTERS	87	1.65638	0.0215301	Insignificant	166	1.4082	0.105061	Significant	mono_sig	0.0632954	126.5
WP_KIT_RECEPTOR_SIGNALING_PATHWAY	31	1.65433	0.0217997	Insignificant	59	1.65025	0.0201444	Significant	mono_sig	0.0209721	45
BIOCARTA_TNFR1_PATHWAY	18	1.65293	0.022017	Insignificant	29	1.87239	0.00246378	Significant	mono_sig	0.0122404	23.5
REACTOME_DEADENYLATION_DEPENDENT_MRNA_DECAY	39	1.65245	0.022087	Insignificant	54	2.70542	0	Significant	mono_sig	0.0110435	46.5
WP_INTEGRATED_CANCER_PATHWAY	15	1.6508	0.022427	Insignificant	44	2.1665	4.69e-05	Significant	mono_sig	0.011237	29.5
WP_IL4_SIGNALING_PATHWAY	27	1.65002	0.0225677	Insignificant	54	1.98312	0.000651	Significant	mono_sig	0.0116093	40.5
KEGG_FC_EPSILON_RI_SIGNALING_PATHWAY	31	1.64634	0.0233719	Insignificant	76	1.40647	0.105988	Significant	mono_sig	0.0646799	53.5
REACTOME_STABILIZATION_OF_P53	43	1.64607	0.0233863	Insignificant	56	1.79225	0.00565485	Significant	mono_sig	0.0145206	49.5
REACTOME_FLT3_SIGNALING	116	1.6422	0.0243335	Insignificant	38	1.8324	0.00379353	Significant	mono_sig	0.0140635	77
WP_INTERFERON_TYPE_I_SIGNALING_PATHWAYS	36	1.63968	0.0247665	Insignificant	54	2.05421	0.000248	Significant	mono_sig	0.0125072	45
REACTOME_REGULATION_OF_RUNX2_EXPRESSION_AND_ACTIVITY	49	1.63815	0.0250396	Insignificant	72	1.12613	0.398145	Insignificant	no_sig	0.211592	60.5
REACTOME_ANTIGEN_ACTIVATES_B_CELL_RECEPTOR_BCR_LEADING_TO_GENERATION_OF_SECOND_MESSENGERS	22	1.63662	0.025372	Insignificant	86	1.08597	0.457977	Insignificant	no_sig	0.241674	54
REACTOME_DDX58_IFIH1_MEDIATED_INDUCTION_OF_INTERFERON_ALPHA_BETA	31	1.63498	0.0257501	Insignificant	65	2.22452	2.21e-05	Significant	mono_sig	0.0128861	48
REACTOME_NEGATIVE_REGULATION_OF_NOTCH4_SIGNALING	46	1.63448	0.0258508	Insignificant	54	1.43671	0.0896582	Significant	mono_sig	0.0577545	50
REACTOME_DEGRADATION_OF_AXIN	42	1.63102	0.0266726	Insignificant	54	1.60536	0.0290187	Significant	mono_sig	0.0278457	48
REACTOME_MAPK6_MAPK4_SIGNALING	56	1.62812	0.0274069	Insignificant	87	1.46416	0.0755749	Significant	mono_sig	0.0514909	71.5
REACTOME_DEGRADATION_OF_DVL	43	1.62755	0.0275348	Insignificant	56	1.4789	0.0692995	Significant	mono_sig	0.0484171	49.5
REACTOME_NEDDYLATION	90	1.62586	0.0279232	Insignificant	232	1.41423	0.10137	Significant	mono_sig	0.0646464	161
REACTOME_CELLULAR_RESPONSE_TO_HYPOXIA	48	1.62323	0.0285737	Insignificant	74	1.34774	0.145931	Significant	mono_sig	0.0872523	61
REACTOME_INTERLEUKIN_2_FAMILY_SIGNALING	16	1.62181	0.0288937	Insignificant	42	1.96808	0.000821	Significant	mono_sig	0.0148573	29
KEGG_PROTEASOME	38	1.61963	0.0294221	Insignificant	43	1.49696	0.0619714	Significant	mono_sig	0.0456967	40.5
WP_PROLACTIN_SIGNALING_PATHWAY	42	1.61812	0.0296721	Insignificant	75	1.66014	0.0185902	Significant	mono_sig	0.0241312	58.5
WP_HUMAN_THYROID_STIMULATING_HORMONE_TSH_SIGNALING_PATHWAY	32	1.61338	0.0310477	Insignificant	65	1.54618	0.0444779	Significant	mono_sig	0.0377628	48.5
REACTOME_MAPK_FAMILY_SIGNALING_CASCADES	125	1.60825	0.0322623	Insignificant	313	1.01937	0.55991	Insignificant	no_sig	0.296086	219
REACTOME_RHO_GTPASES_ACTIVATE_FORMINS	67	1.60693	0.0324797	Insignificant	136	2.48724	0	Significant	mono_sig	0.0162399	101.5
REACTOME_SIGNALING_BY_INTERLEUKINS	187	1.60495	0.0329716	Insignificant	438	1.52229	0.0527453	Significant	mono_sig	0.0428584	312.5
SIG_PIP3_SIGNALING_IN_B_LYMPHOCYTES	18	1.60299	0.033439	Insignificant	35	2.09664	0.000131	Significant	mono_sig	0.016785	26.5
REACTOME_ASYMMETRIC_LOCALIZATION_OF_PCP_PROTEINS	43	1.60202	0.0337057	Insignificant	63	1.17262	0.333057	Insignificant	no_sig	0.183381	53
REACTOME_HEDGEHOG_ON_STATE	48	1.59991	0.0343469	Insignificant	84	1.03855	0.531033	Insignificant	no_sig	0.28269	66
REACTOME_REGULATION_OF_PTEN_GENE_TRANSCRIPTION	22	1.59882	0.0346601	Insignificant	61	2.22869	2.24e-05	Significant	mono_sig	0.0173413	41.5
REACTOME_APC_C_CDH1_MEDIATED_DEGRADATION_OF_CDC20_AND_OTHER_APC_C_CDH1_TARGETED_PROTEINS_IN_LATE_MITOSIS_EARLY_G1	46	1.59861	0.0346616	Insignificant	73	1.97708	0.000712	Significant	mono_sig	0.0176868	59.5
KEGG_RENAL_CELL_CARCINOMA	29	1.59858	0.0346281	Insignificant	70	1.5547	0.041998	Significant	mono_sig	0.0383131	49.5
WP_TYPE_II_INTERFERON_SIGNALING_IFNG	18	1.598	0.0347767	Insignificant	34	1.94359	0.00111621	Significant	mono_sig	0.0179464	26
REACTOME_KSRP_KHSRP_BINDS_AND_DESTABILIZES_MRNA	15	1.59325	0.0360393	Insignificant	17	2.25481	1.79e-05	Significant	mono_sig	0.0180286	16
PID_ERBB2_ERBB3_PATHWAY	18	1.59123	0.0365626	Insignificant	44	1.22063	0.272113	Insignificant	no_sig	0.154338	31
REACTOME_METABOLISM_OF_POLYAMINES	44	1.59122	0.0365113	Insignificant	58	1.42338	0.096424	Significant	mono_sig	0.0664677	51
WP_NOVEL_INTRACELLULAR_COMPONENTS_OF_RIGILIKE_RECEPTOR_RLR_PATHWAY	26	1.59008	0.0368812	Insignificant	57	2.19299	3.4e-05	Significant	mono_sig	0.0184576	41.5
PID_IFNG_PATHWAY	22	1.58963	0.0369542	Insignificant	40	1.86968	0.00253899	Significant	mono_sig	0.0197466	31
WP_THYMIC_STROMAL_LYMPHOPOIETIN_TSLP_SIGNALING_PATHWAY	23	1.58871	0.0371658	Insignificant	47	1.96575	0.000848	Significant	mono_sig	0.0190069	35
PID_AR_NONGENOMIC_PATHWAY	19	1.5886	0.0371599	Insignificant	31	1.23149	0.259588	Insignificant	no_sig	0.148374	25
PID_AR_TF_PATHWAY	17	1.58511	0.0382669	Insignificant	51	1.69414	0.0139845	Significant	mono_sig	0.0261257	34
WP_CARDIAC_HYPERTROPHIC_RESPONSE	25	1.58503	0.0382348	Insignificant	55	1.46277	0.0762077	Significant	mono_sig	0.0572213	40
REACTOME_GLYCOLYSIS	57	1.5816	0.039412	Insignificant	68	2.20651	2.63e-05	Significant	mono_sig	0.0197191	62.5
REACTOME_TBC_RABGAPS	24	1.58028	0.039838	Insignificant	43	1.42657	0.0947926	Significant	mono_sig	0.0673153	33.5
REACTOME_DNA_DAMAGE_RECOGNITION_IN_GG_NER	22	1.58003	0.0398748	Insignificant	38	1.88161	0.00221592	Significant	mono_sig	0.0210453	30
REACTOME_THE_ROLE_OF_GTSE1_IN_G2_M_PROGRESSION_AFTER_G2_CHECKPOINT	53	1.57731	0.0405506	Insignificant	76	1.53609	0.0478764	Significant	mono_sig	0.0442135	64.5
PID_ILK_PATHWAY	35	1.57378	0.0415592	Insignificant	45	1.58388	0.0341972	Significant	mono_sig	0.0378782	40
REACTOME_GPVI_MEDIATED_ACTIVATION_CASCADE	20	1.56758	0.043835	Insignificant	35	1.41442	0.101288	Significant	mono_sig	0.0725616	27.5
BIOCARTA_BCR_PATHWAY	18	1.56718	0.0439471	Insignificant	33	1.96676	0.000838	Significant	mono_sig	0.0223926	25.5
BIOCARTA_FMLP_PATHWAY	15	1.56447	0.044981	Insignificant	34	1.41325	0.101975	Significant	mono_sig	0.0734781	24.5
REACTOME_NEGATIVE_REGULATION_OF_MAPK_PATHWAY	19	1.56439	0.0449481	Insignificant	43	1.30164	0.185358	Significant	mono_sig	0.115153	31
REACTOME_DAP12_INTERACTIONS	18	1.56169	0.0458546	Insignificant	39	1.69491	0.0138985	Significant	mono_sig	0.0298766	28.5
REACTOME_INTERFERON_ALPHA_BETA_SIGNALING	33	1.56135	0.0459483	Insignificant	58	2.17038	4.58e-05	Significant	mono_sig	0.0229971	45.5
REACTOME_RAF_ACTIVATION	20	1.56096	0.0460449	Insignificant	34	1.63718	0.0225293	Significant	mono_sig	0.0342871	27
PID_IL12_2PATHWAY	24	1.56078	0.0460456	Insignificant	62	1.91854	0.00149561	Significant	mono_sig	0.0237706	43
WP_PANCREATIC_ADENOCARCINOMA_PATHWAY	38	1.55938	0.0465646	Insignificant	88	1.58611	0.0336148	Significant	mono_sig	0.0400897	63
REACTOME_INTERFERON_GAMMA_SIGNALING	47	1.55653	0.0475679	Insignificant	90	1.93423	0.00122342	Significant	mono_sig	0.0243957	68.5
KEGG_CHEMOKINE_SIGNALING_PATHWAY	69	1.5559	0.0477575	Insignificant	182	1.42843	0.0937621	Significant	mono_sig	0.0707598	125.5
REACTOME_REGULATION_OF_PTEN_STABILITY_AND_ACTIVITY	48	1.55573	0.047778	Insignificant	68	1.66296	0.0181391	Significant	mono_sig	0.0329586	58
REACTOME_ATF4_ACTIVATES_GENES_IN_RESPONSE_TO_ENDOPLASMIC_RETICULUM_STRESS	15	1.5556	0.0477672	Insignificant	26	2.04597	0.000264	Significant	mono_sig	0.0240156	20.5
REACTOME_DEGRADATION_OF_GLI1_BY_THE_PROTEASOME	48	1.55366	0.0485708	Insignificant	58	1.48663	0.0662605	Significant	mono_sig	0.0574156	53
REACTOME_TRANSCRIPTIONAL_REGULATION_BY_RUNX3	54	1.55271	0.0488201	Insignificant	95	1.36845	0.130989	Significant	mono_sig	0.0899044	74.5
WP_COMMON_PATHWAYS_UNDERLYING_DRUG_ADDICTION	18	1.54765	0.0505839	Insignificant	40	0.993115	0.597643	Insignificant	no_sig	0.324113	29
REACTOME_SIGNALING_BY_NOTCH4	51	1.54619	0.0510652	Insignificant	82	1.23929	0.250111	Insignificant	no_sig	0.150588	66.5
WP_IL7_SIGNALING_PATHWAY	15	1.5453	0.0514022	Insignificant	25	1.53376	0.0486604	Significant	mono_sig	0.0500313	20
KEGG_NEUROTROPHIN_SIGNALING_PATHWAY	51	1.54469	0.0516199	Insignificant	126	1.69017	0.0144842	Significant	mono_sig	0.033052	88.5
WP_PRION_DISEASE_PATHWAY	20	1.54329	0.052206	Insignificant	33	2.1059	0.000114	Significant	mono_sig	0.02616	26.5
REACTOME_RHO_GTPASE_EFFECTORS	152	1.54142	0.052865	Insignificant	258	2.18415	3.96e-05	Significant	mono_sig	0.0264523	205
BIOCARTA_RACCYCD_PATHWAY	15	1.54136	0.0528216	Insignificant	26	1.56928	0.0378198	Significant	mono_sig	0.0453207	20.5
REACTOME_SIGNALING_BY_WNT	118	1.54114	0.0528582	Insignificant	265	1.38196	0.121983	Significant	mono_sig	0.0874206	191.5
WP_CHEMOKINE_SIGNALING_PATHWAY	66	1.54014	0.0531672	Insignificant	160	1.53999	0.0466025	Significant	mono_sig	0.0498849	113
REACTOME_FCERI_MEDIATED_CA_2_MOBILIZATION	18	1.53843	0.0539304	Insignificant	86	-1.62233	0.0412005	Significant	mono_sig	0.0475655	52
REACTOME_FCERI_MEDIATED_MAPK_ACTIVATION	19	1.53744	0.054333	Insignificant	87	-1.68416	0.0305891	Significant	mono_sig	0.0424611	53
REACTOME_DEGRADATION_OF_BETA_CATENIN_BY_THE_DESTRUCTION_COMPLEX	58	1.53713	0.0544049	Insignificant	83	1.33377	0.157563	Significant	mono_sig	0.105984	70.5
WP_CYTOSOLIC_DNASENSING_PATHWAY	28	1.53519	0.0552717	Insignificant	58	2.10907	0.000112	Significant	mono_sig	0.0276918	43
WP_HOSTPATHOGEN_INTERACTION_OF_HUMAN_CORONA_VIRUSES_INTERFERON_INDUCTION	20	1.53326	0.0559737	Insignificant	33	2.21375	2.34e-05	Significant	mono_sig	0.0279985	26.5
WP_ARYL_HYDROCARBON_RECEPTOR_NETPATH	17	1.53278	0.0561076	Insignificant	46	1.13423	0.384859	Insignificant	no_sig	0.220483	31.5
WP_EGFEGFR_SIGNALING_PATHWAY	82	1.53175	0.0564385	Insignificant	162	1.97969	0.000694	Significant	mono_sig	0.0285663	122
WP_IL6_SIGNALING_PATHWAY	23	1.53062	0.0568056	Insignificant	43	1.41361	0.101765	Significant	mono_sig	0.0792855	33
REACTOME_SIGNALING_BY_FGFR3	15	1.53051	0.0567842	Insignificant	39	1.21076	0.284195	Insignificant	no_sig	0.17049	27
REACTOME_TRANSCRIPTIONAL_REGULATION_BY_RUNX2	64	1.52893	0.0574667	Insignificant	117	0.870858	0.76806	Insignificant	no_sig	0.412763	90.5
REACTOME_SIGNALING_BY_SCF_KIT	21	1.52796	0.0578799	Insignificant	43	1.59245	0.0320081	Significant	mono_sig	0.044944	32
WP_3Q29_COPY_NUMBER_VARIATION_SYNDROME	22	1.52694	0.0579814	Insignificant	73	1.37091	0.128944	Significant	mono_sig	0.0934626	47.5
REACTOME_TOLL_LIKE_RECEPTOR_4_TLR4_CASCADE	51	1.52598	0.0582356	Insignificant	126	2.05217	0.000249	Significant	mono_sig	0.0292423	88.5
REACTOME_TOLL_LIKE_RECEPTOR_TLR1_TLR2_CASCADE	37	1.52486	0.058635	Insignificant	96	1.71043	0.0120936	Significant	mono_sig	0.0353643	66.5
KEGG_FC_GAMMA_R_MEDIATED_PHAGOCYTOSIS	51	1.52395	0.0589816	Insignificant	96	1.62358	0.0250042	Significant	mono_sig	0.0419929	73.5
REACTOME_SIGNALING_BY_FGFR1	15	1.52302	0.0593365	Insignificant	48	1.04372	0.523304	Insignificant	no_sig	0.29132	31.5
REACTOME_MITOTIC_G2_G2_M_PHASES	93	1.52248	0.0595376	Insignificant	196	2.31829	2.28e-06	Significant	mono_sig	0.0297699	144.5
REACTOME_SIGNALING_BY_FGFR4	15	1.52184	0.0598073	Insignificant	39	1.19334	0.306674	Insignificant	no_sig	0.18324	27
WP_TCELL_ANTIGEN_RECEPTOR_TCR_PATHWAY_DURING_STAPHYLOCOCCUS_AUREUS_INFECTION	30	1.52182	0.0597371	Insignificant	62	1.85733	0.00289438	Significant	mono_sig	0.0313157	46
REACTOME_NRAGE_SIGNALS_DEATH_THROUGH_JNK	16	1.51956	0.0608835	Insignificant	59	1.0592	0.501398	Insignificant	no_sig	0.281141	37.5
REACTOME_SIGNALING_BY_NOTCH	85	1.51707	0.0620513	Insignificant	176	1.25298	0.234828	Insignificant	no_sig	0.14844	130.5
WP_SIGNALING_PATHWAYS_IN_GLIOBLASTOMA	30	1.51662	0.062196	Insignificant	82	1.55811	0.0409131	Significant	mono_sig	0.0515546	56
REACTOME_CELL_DEATH_SIGNALLING_VIA_NRAGE_NRIF_AND_NADE	22	1.51643	0.0622204	Insignificant	76	1.17158	0.334303	Insignificant	no_sig	0.198262	49
REACTOME_SRP_DEPENDENT_COTRANSLATIONAL_PROTEIN_TARGETING_TO_MEMBRANE	97	1.51327	0.0636367	Insignificant	112	1.55563	0.0416895	Significant	mono_sig	0.0526631	104.5
REACTOME_TGF_BETA_RECEPTOR_SIGNALING_ACTIVATES_SMADS	16	1.51026	0.064864	Insignificant	32	1.7814	0.00624688	Significant	mono_sig	0.0355554	24
WP_DNA_DAMAGE_RESPONSE_ONLY_ATM_DEPENDENT	33	1.50968	0.0650106	Insignificant	110	1.70657	0.0125103	Significant	mono_sig	0.0387605	71.5
REACTOME_SIGNALING_BY_ERYTHROPOIETIN	15	1.50602	0.066805	Insignificant	25	2.11483	0.000104	Significant	mono_sig	0.0334545	20
WP_PDGF_PATHWAY	22	1.50352	0.0679056	Insignificant	40	1.44801	0.0838038	Significant	mono_sig	0.0758547	31
KEGG_PURINE_METABOLISM	54	1.50196	0.0686577	Insignificant	152	1.31796	0.170946	Significant	mono_sig	0.119802	103
WP_NONGENOMIC_ACTIONS_OF_125_DIHYDROXYVITAMIN_D3	27	1.50191	0.0685118	Insignificant	70	1.51368	0.0555499	Significant	mono_sig	0.0620308	48.5
REACTOME_GENERATION_OF_SECOND_MESSENGER_MOLECULES	25	1.50117	0.0687937	Insignificant	37	1.83293	0.00377458	Significant	mono_sig	0.0362841	31
REACTOME_SIGNALING_BY_NTRKS	47	1.49942	0.0696091	Insignificant	133	1.34368	0.149259	Significant	mono_sig	0.109434	90
REACTOME_FORMATION_OF_TUBULIN_FOLDING_INTERMEDIATES_BY_CCT_TRIC	16	1.49759	0.0704572	Insignificant	25	1.08861	0.454299	Insignificant	no_sig	0.262378	20.5
WP_BREAST_CANCER_PATHWAY	31	1.49723	0.0705878	Insignificant	150	1.09653	0.442164	Insignificant	no_sig	0.256376	90.5
REACTOME_SIGNALING_BY_NUCLEAR_RECEPTORS	101	1.4968	0.0707566	Insignificant	232	1.53895	0.046876	Significant	mono_sig	0.0588163	166.5
WP_REGULATION_OF_TOLLLIKE_RECEPTOR_SIGNALING_PATHWAY	39	1.49596	0.0710513	Insignificant	126	1.90945	0.00163866	Significant	mono_sig	0.036345	82.5
REACTOME_PI3K_AKT_SIGNALING_IN_CANCER	24	1.49594	0.0709701	Insignificant	102	0.875653	0.762855	Insignificant	no_sig	0.416913	63
REACTOME_AUF1_HNRNP_D0_BINDS_AND_DESTABILIZES_MRNA	48	1.49163	0.0732014	Insignificant	54	1.42627	0.094948	Significant	mono_sig	0.0840747	51
PID_RHOA_REG_PATHWAY	21	1.49123	0.0733593	Insignificant	46	0.957902	0.648492	Insignificant	no_sig	0.360926	33.5
REACTOME_NUCLEOTIDE_BINDING_DOMAIN_LEUCINE_RICH_REPEAT_CONTAINING_RECEPTOR_NLR_SIGNALING_PATHWAYS	23	1.48968	0.0741602	Insignificant	55	2.01803	0.00039	Significant	mono_sig	0.0372751	39
REACTOME_SIGNALING_BY_NOTCH1	17	1.48965	0.0740856	Insignificant	74	0.981959	0.613401	Insignificant	no_sig	0.343743	45.5
REACTOME_INTERLEUKIN_17_SIGNALING	28	1.48786	0.0750397	Insignificant	70	1.74207	0.00905891	Significant	mono_sig	0.0420493	49
PID_CDC42_REG_PATHWAY	15	1.4858	0.076042	Insignificant	30	1.5196	0.0536098	Significant	mono_sig	0.0648259	22.5
HALLMARK_ALLOGRAFT_REJECTION	89	1.48413	0.0768602	Insignificant	192	2.18888	3.69e-05	Significant	mono_sig	0.0384485	140.5
KEGG_JAK_STAT_SIGNALING_PATHWAY	18	1.48364	0.0770394	Insignificant	134	1.68292	0.0153771	Significant	mono_sig	0.0462082	76
REACTOME_PCP_CE_PATHWAY	58	1.48361	0.07696	Insignificant	91	1.02432	0.551183	Insignificant	no_sig	0.314071	74.5
REACTOME_SIGNALING_BY_EGFR	25	1.48164	0.0779762	Insignificant	50	1.39336	0.114145	Significant	mono_sig	0.0960608	37.5
WP_PROTEASOME_DEGRADATION	53	1.47399	0.0820763	Insignificant	59	1.48952	0.0650021	Significant	mono_sig	0.0735392	56
REACTOME_RAB_REGULATION_OF_TRAFFICKING	59	1.47284	0.0827293	Insignificant	120	1.87155	0.00248885	Significant	mono_sig	0.0426091	89.5
KEGG_NON_SMALL_CELL_LUNG_CANCER	21	1.47085	0.0837505	Insignificant	54	1.6874	0.0148046	Significant	mono_sig	0.0492776	37.5
REACTOME_ANTIGEN_PROCESSING_UBIQUITINATION_PROTEASOME_DEGRADATION	104	1.46767	0.0854787	Insignificant	305	1.83786	0.0035652	Significant	mono_sig	0.044522	204.5
REACTOME_P75_NTR_RECEPTOR_MEDIATED_SIGNALLING	33	1.46639	0.086157	Insignificant	97	1.31848	0.170692	Significant	mono_sig	0.128424	65
WP_TYPE_I_INTERFERON_INDUCTION_AND_SIGNALING_DURING_SARSCOV2_INFECTION	17	1.46569	0.0864276	Insignificant	29	2.26029	1.42e-05	Significant	mono_sig	0.0432209	23
SIG_PIP3_SIGNALING_IN_CARDIAC_MYOCTES	28	1.45875	0.0906098	Insignificant	66	1.44754	0.084019	Significant	mono_sig	0.0873144	47
HALLMARK_INTERFERON_GAMMA_RESPONSE	99	1.45752	0.0911698	Insignificant	198	2.26079	1.42e-05	Significant	mono_sig	0.045592	148.5
WP_ENERGY_METABOLISM	17	1.45747	0.0910997	Insignificant	47	1.745	0.00880458	Significant	mono_sig	0.0499522	32
PID_HEDGEHOG_GLI_PATHWAY	21	1.45683	0.0914682	Insignificant	47	1.54978	0.0433907	Significant	mono_sig	0.0674294	34
REACTOME_TRANSCRIPTIONAL_ACTIVATION_OF_MITOCHONDRIAL_BIOGENESIS	17	1.45667	0.0914784	Insignificant	55	1.88222	0.0022019	Significant	mono_sig	0.0468401	36
PID_TRKR_PATHWAY	26	1.4562	0.0915786	Insignificant	60	1.2967	0.190004	Significant	mono_sig	0.140791	43
REACTOME_NEGATIVE_REGULATION_OF_THE_PI3K_AKT_NETWORK	30	1.4558	0.091626	Insignificant	109	1.01145	0.571563	Insignificant	no_sig	0.331595	69.5
WP_ERBB_SIGNALING_PATHWAY	37	1.45451	0.0924665	Insignificant	90	1.3731	0.127605	Significant	mono_sig	0.110036	63.5
REACTOME_PI_METABOLISM	27	1.45302	0.0931047	Insignificant	83	1.96447	0.000861	Significant	mono_sig	0.0469828	55
REACTOME_PERK_REGULATES_GENE_EXPRESSION	19	1.44979	0.095372	Insignificant	31	2.02491	0.000357	Significant	mono_sig	0.0478645	25
REACTOME_PD_1_SIGNALING	15	1.44926	0.0956595	Insignificant	26	2.02825	0.000344	Significant	mono_sig	0.0480018	20.5
BIOCARTA_FCER1_PATHWAY	19	1.4491	0.0954359	Insignificant	39	1.84248	0.00339076	Significant	mono_sig	0.0494134	29
WP_RETT_SYNDROME_CAUSING_GENES	15	1.44902	0.0953715	Insignificant	48	1.46543	0.0752071	Significant	mono_sig	0.0852893	31.5
KEGG_TYPE_I_DIABETES_MELLITUS	19	1.445	0.0978341	Insignificant	40	1.75396	0.00809147	Significant	mono_sig	0.0529628	29.5
KEGG_AUTOIMMUNE_THYROID_DISEASE	19	1.44474	0.0979169	Insignificant	37	1.65042	0.0201237	Significant	mono_sig	0.0590203	28
KEGG_ALLOGRAFT_REJECTION	19	1.44369	0.0984595	Insignificant	35	2.02455	0.00036	Significant	mono_sig	0.0494098	27
WP_TNF_ALPHA_SIGNALING_PATHWAY	42	1.44089	0.100266	Insignificant	91	2.06809	0.000196	Significant	mono_sig	0.050231	66.5
KEGG_ACUTE_MYELOID_LEUKEMIA	26	1.44074	0.100261	Insignificant	57	1.40236	0.108585	Significant	mono_sig	0.104423	41.5
REACTOME_COOPERATION_OF_PDCL_PHLP1_AND_TRIC_CCT_IN_G_PROTEIN_BETA_FOLDING	20	1.4383	0.101605	Insignificant	38	1.26385	0.223484	Insignificant	no_sig	0.162545	29
REACTOME_RHO_GTPASES_ACTIVATE_WASPS_AND_WAVES	26	1.43724	0.102061	Insignificant	36	1.9788	0.000697	Significant	mono_sig	0.0513791	31
PID_IL8_CXCR2_PATHWAY	21	1.43373	0.104681	Insignificant	34	1.36687	0.131945	Significant	mono_sig	0.118313	27.5
KEGG_COLORECTAL_CANCER	24	1.43165	0.105997	Insignificant	62	1.61554	0.0267108	Significant	mono_sig	0.0663537	43
REACTOME_RESPONSE_OF_MTB_TO_PHAGOCYTOSIS	17	1.43057	0.106666	Insignificant	23	1.61192	0.0275395	Significant	mono_sig	0.0671027	20
WP_MAPK_CASCADE	15	1.42888	0.107488	Insignificant	33	1.66846	0.0174347	Significant	mono_sig	0.0624613	24
REACTOME_MRNA_DECAY_BY_3_TO_5_EXORIBONUCLEASE	15	1.42664	0.109187	Insignificant	16	1.93593	0.00119938	Significant	mono_sig	0.055193	15.5
REACTOME_TOLL_LIKE_RECEPTOR_9_TLR9_CASCADE	38	1.42268	0.112129	Insignificant	94	1.8606	0.00279454	Significant	mono_sig	0.0574618	66
KEGG_GRAFT_VERSUS_HOST_DISEASE	18	1.4222	0.112415	Insignificant	37	1.89743	0.00186025	Significant	mono_sig	0.0571377	27.5
REACTOME_NETRIN_1_SIGNALING	15	1.42093	0.113229	Insignificant	48	-1.41449	0.104129	Significant	mono_sig	0.108679	31.5
KEGG_RIG_I_LIKE_RECEPTOR_SIGNALING_PATHWAY	24	1.42075	0.113238	Insignificant	57	2.18276	3.94e-05	Significant	mono_sig	0.0566389	40.5
SIG_INSULIN_RECEPTOR_PATHWAY_IN_CARDIAC_MYOCYTES	31	1.42012	0.113657	Insignificant	50	1.80747	0.00489188	Significant	mono_sig	0.0592743	40.5
REACTOME_PROGRAMMED_CELL_DEATH	111	1.41933	0.114239	Insignificant	181	1.80844	0.0048496	Significant	mono_sig	0.0595444	146
WP_TGFBETA_SIGNALING_PATHWAY	61	1.4177	0.115241	Insignificant	132	2.056	0.000244	Significant	mono_sig	0.0577424	96.5
WP_EGFR_TYROSINE_KINASE_INHIBITOR_RESISTANCE	31	1.41421	0.1178	Insignificant	84	1.29908	0.187804	Significant	mono_sig	0.152802	57.5
REACTOME_FACTORS_INVOLVED_IN_MEGAKARYOCYTE_DEVELOPMENT_AND_PLATELET_PRODUCTION	48	1.41216	0.119215	Insignificant	135	1.58967	0.0327174	Significant	mono_sig	0.075966	91.5
PID_P38_ALPHA_BETA_PATHWAY	17	1.40852	0.122408	Insignificant	30	1.14491	0.370405	Insignificant	no_sig	0.246406	23.5
REACTOME_INOSITOL_PHOSPHATE_METABOLISM	15	1.40688	0.123608	Insignificant	48	1.05559	0.506442	Insignificant	no_sig	0.315025	31.5
PID_PLK1_PATHWAY	15	1.40603	0.124108	Insignificant	45	2.10787	0.000113	Significant	mono_sig	0.0621107	30
WP_ENDODERM_DIFFERENTIATION	32	1.40511	0.124683	Insignificant	137	1.82849	0.003947	Significant	mono_sig	0.0643151	84.5
REACTOME_RHO_GTPASES_ACTIVATE_PKNS	30	1.40208	0.127211	Insignificant	33	1.0054	0.580986	Insignificant	no_sig	0.354099	31.5
KEGG_PROSTATE_CANCER	33	1.40064	0.128303	Insignificant	87	1.48012	0.0687506	Significant	mono_sig	0.098527	60
PID_CMYB_PATHWAY	35	1.39842	0.12998	Insignificant	81	1.37524	0.126268	Significant	mono_sig	0.128124	58
WP_EXERCISEINDUCED_CIRCADIAN_REGULATION	20	1.39727	0.130774	Insignificant	47	0.840436	0.80384	Insignificant	no_sig	0.467307	33.5
KEGG_CYTOSOLIC_DNA_SENSING_PATHWAY	18	1.39428	0.133328	Insignificant	40	2.06025	0.000219	Significant	mono_sig	0.0667734	29
REACTOME_BUDDING_AND_MATURATION_OF_HIV_VIRION	16	1.39116	0.135984	Insignificant	28	-0.822421	0.800018	Insignificant	no_sig	0.468001	22
WP_STRUCTURAL_PATHWAY_OF_INTERLEUKIN_1_IL1	20	1.38912	0.137546	Insignificant	49	2.15373	5.64e-05	Significant	mono_sig	0.0688011	34.5
KEGG_PANCREATIC_CANCER	29	1.38771	0.138776	Insignificant	70	1.64405	0.0212509	Significant	mono_sig	0.0800134	49.5
BIOCARTA_PYK2_PATHWAY	19	1.38537	0.140706	Insignificant	27	1.24101	0.2488	Insignificant	no_sig	0.194753	23
KEGG_ERBB_SIGNALING_PATHWAY	36	1.38526	0.140658	Insignificant	87	1.1845	0.317839	Insignificant	no_sig	0.229248	61.5
REACTOME_ASSOCIATION_OF_TRIC_CCT_WITH_TARGET_PROTEINS_DURING_BIOSYNTHESIS	19	1.38322	0.142359	Insignificant	39	1.91071	0.00161879	Significant	mono_sig	0.0719889	29
PID_AURORA_B_PATHWAY	18	1.38145	0.143259	Insignificant	38	2.18226	3.93e-05	Significant	mono_sig	0.0716491	28
WP_RESISTIN_AS_A_REGULATOR_OF_INFLAMMATION	16	1.38144	0.143129	Insignificant	33	1.49413	0.063169	Significant	mono_sig	0.103149	24.5
PID_NETRIN_PATHWAY	20	1.38107	0.143349	Insignificant	32	0.692268	0.939682	Insignificant	no_sig	0.541515	26
BIOCARTA_PDGF_PATHWAY	15	1.37864	0.145335	Insignificant	28	1.64553	0.021001	Significant	mono_sig	0.0831678	21.5
WP_NONSMALL_CELL_LUNG_CANCER	32	1.37845	0.145231	Insignificant	72	1.70347	0.0128755	Significant	mono_sig	0.0790533	52
WP_APOPTOSIS	25	1.37832	0.145212	Insignificant	84	2.0391	0.000292	Significant	mono_sig	0.072752	54.5
PID_RB_1PATHWAY	15	1.37819	0.145204	Insignificant	65	1.88696	0.0021018	Significant	mono_sig	0.0736528	40
WP_RANKLRANK_RECEPTOR_ACTIVATOR_OF_NFKB_LIGAND_SIGNALING_PATHWAY	30	1.37489	0.148098	Insignificant	55	1.71823	0.0113228	Significant	mono_sig	0.0797106	42.5
REACTOME_GLUCOSE_METABOLISM	69	1.37364	0.149077	Insignificant	88	1.88596	0.0021232	Significant	mono_sig	0.0756001	78.5
WP_INTEGRATED_BREAST_CANCER_PATHWAY	61	1.37363	0.148943	Insignificant	150	2.25472	1.79e-05	Significant	mono_sig	0.0744806	105.5
REACTOME_DEATH_RECEPTOR_SIGNALLING	49	1.37101	0.151089	Insignificant	141	1.6993	0.0133758	Significant	mono_sig	0.0822323	95
PID_PDGFRB_PATHWAY	81	1.3708	0.151164	Insignificant	129	1.91886	0.00149183	Significant	mono_sig	0.0763279	105
WP_G13_SIGNALING_PATHWAY	24	1.37013	0.151553	Insignificant	39	1.58942	0.0327467	Significant	mono_sig	0.0921498	31.5
REACTOME_ONCOGENIC_MAPK_SIGNALING	44	1.36608	0.155525	Insignificant	79	1.6007	0.0299552	Significant	mono_sig	0.0927403	61.5
PID_CASPASE_PATHWAY	30	1.36395	0.157458	Insignificant	51	1.65941	0.0187093	Significant	mono_sig	0.0880835	40.5
WP_RAS_SIGNALING	64	1.3631	0.158233	Insignificant	178	1.27834	0.20782	Insignificant	no_sig	0.183026	121
REACTOME_SYNTHESIS_OF_PIPS_AT_THE_PLASMA_MEMBRANE	17	1.36179	0.159325	Insignificant	53	1.66683	0.0176284	Significant	mono_sig	0.0884767	35
PID_P53_REGULATION_PATHWAY	25	1.34968	0.171338	Insignificant	59	2.21145	2.32e-05	Significant	mono_sig	0.0856804	42
REACTOME_SIGNALING_BY_PTK6	25	1.34607	0.17415	Insignificant	54	1.05512	0.506468	Insignificant	no_sig	0.340309	39.5
REACTOME_NEGATIVE_REGULATORS_OF_DDX58_IFIH1_SIGNALING	17	1.34569	0.17443	Insignificant	34	2.03832	0.000296	Significant	mono_sig	0.0873629	25.5
KEGG_CYSTEINE_AND_METHIONINE_METABOLISM	17	1.34513	0.174912	Insignificant	33	0.82243	0.825329	Insignificant	no_sig	0.500121	25
REACTOME_SIGNALLING_TO_ERKS	19	1.34289	0.177019	Insignificant	33	1.48649	0.0662464	Significant	mono_sig	0.121633	26
KEGG_PROGESTERONE_MEDIATED_OOCYTE_MATURATION	23	1.3427	0.177064	Insignificant	82	1.37545	0.126156	Significant	mono_sig	0.15161	52.5
PID_NOTCH_PATHWAY	19	1.33868	0.181493	Insignificant	58	1.23001	0.261038	Insignificant	no_sig	0.221266	38.5
REACTOME_BETA_CATENIN_INDEPENDENT_WNT_SIGNALING	73	1.33737	0.182906	Insignificant	143	1.28074	0.205691	Insignificant	no_sig	0.194299	108
REACTOME_INTEGRIN_SIGNALING	22	1.33478	0.185591	Insignificant	25	1.90723	0.0016821	Significant	mono_sig	0.0936364	23.5
WP_PDGFRBETA_PATHWAY	17	1.33304	0.187167	Insignificant	29	1.80865	0.0048377	Significant	mono_sig	0.0960025	23
WP_JOUBERT_SYNDROME	15	1.3296	0.191064	Insignificant	74	2.02768	0.000344	Significant	mono_sig	0.0957038	44.5
PID_MAPK_TRK_PATHWAY	15	1.32872	0.191798	Insignificant	33	1.59049	0.0325036	Significant	mono_sig	0.112151	24
KEGG_LONG_TERM_DEPRESSION	23	1.32867	0.191488	Insignificant	65	0.95272	0.656718	Insignificant	no_sig	0.424103	44
WP_PYRIMIDINE_METABOLISM	32	1.32603	0.194407	Insignificant	82	1.91372	0.0015669	Significant	mono_sig	0.0979867	57
PID_ERA_GENOMIC_PATHWAY	26	1.32442	0.195679	Insignificant	61	1.72783	0.0104137	Significant	mono_sig	0.103046	43.5
REACTOME_HEDGEHOG_OFF_STATE	61	1.32391	0.196128	Insignificant	110	0.826691	0.820527	Insignificant	no_sig	0.508328	85.5
WP_BRAINDERIVED_NEUROTROPHIC_FACTOR_BDNF_SIGNALING_PATHWAY	63	1.32144	0.197528	Insignificant	144	1.26123	0.226079	Insignificant	no_sig	0.211804	103.5
REACTOME_APOPTOTIC_EXECUTION_PHASE	38	1.31648	0.202953	Insignificant	46	1.34082	0.151762	Significant	mono_sig	0.177357	42
REACTOME_HEDGEHOG_LIGAND_BIOGENESIS	49	1.31066	0.209213	Insignificant	63	1.19465	0.305092	Insignificant	no_sig	0.257152	56
PID_MET_PATHWAY	44	1.30907	0.210905	Insignificant	79	1.5528	0.0424581	Significant	mono_sig	0.126681	61.5
REACTOME_FCGAMMA_RECEPTOR_FCGR_DEPENDENT_PHAGOCYTOSIS	58	1.30559	0.214579	Insignificant	143	1.09255	0.448748	Insignificant	no_sig	0.331664	100.5
PID_AR_PATHWAY	27	1.30417	0.216363	Insignificant	60	1.79986	0.00526107	Significant	mono_sig	0.110812	43.5
REACTOME_RAB_GEFS_EXCHANGE_GTP_FOR_GDP_ON_RABS	44	1.30069	0.220742	Insignificant	89	1.89362	0.00195259	Significant	mono_sig	0.111347	66.5
REACTOME_PROTEIN_FOLDING	50	1.29931	0.222285	Insignificant	97	1.69285	0.0141335	Significant	mono_sig	0.118209	73.5
PID_CXCR4_PATHWAY	61	1.29742	0.224539	Insignificant	100	1.7872	0.00596412	Significant	mono_sig	0.115251	80.5
HALLMARK_PI3K_AKT_MTOR_SIGNALING	50	1.29252	0.230767	Insignificant	104	1.72236	0.0109457	Significant	mono_sig	0.120856	77
REACTOME_EPHB_MEDIATED_FORWARD_SIGNALING	20	1.28967	0.234212	Insignificant	42	1.19861	0.299701	Insignificant	no_sig	0.266957	31
WP_TNF_RELATED_WEAK_INDUCER_OF_APOPTOSIS_TWEAK_SIGNALING_PATHWAY	19	1.28895	0.23509	Insignificant	42	1.9093	0.00164036	Significant	mono_sig	0.118365	30.5
PID_HIV_NEF_PATHWAY	16	1.28597	0.239165	Insignificant	35	2.0245	0.000361	Significant	mono_sig	0.119763	25.5
REACTOME_CONSTITUTIVE_SIGNALING_BY_ABERRANT_PI3K_IN_CANCER	15	1.28541	0.23974	Insignificant	75	-1.1766	0.271078	Insignificant	no_sig	0.255409	45
WP_MICRORNAS_IN_CARDIOMYOCYTE_HYPERTROPHY	36	1.28512	0.239944	Insignificant	84	1.00243	0.584413	Insignificant	no_sig	0.412178	60
WP_FAS_LIGAND_FASL_PATHWAY_AND_STRESS_INDUCTION_OF_HEAT_SHOCK_PROTEINS_HSP_REGULATION	24	1.28341	0.242004	Insignificant	42	1.93161	0.00125649	Significant	mono_sig	0.12163	33
PID_FAS_PATHWAY	18	1.28215	0.243175	Insignificant	38	1.77162	0.00688522	Significant	mono_sig	0.12503	28
WP_NOTCH_SIGNALING_PATHWAY_NETPATH	20	1.28106	0.244103	Insignificant	61	0.92172	0.701306	Insignificant	no_sig	0.472704	40.5
REACTOME_SARS_COV_1_INFECTION	30	1.28081	0.244272	Insignificant	50	1.67579	0.0163388	Significant	mono_sig	0.130305	40
PID_SHP2_PATHWAY	18	1.27809	0.24763	Insignificant	57	1.1386	0.378569	Insignificant	no_sig	0.313099	37.5
PID_EPHB_FWD_PATHWAY	22	1.27506	0.251326	Insignificant	40	1.0626	0.496218	Insignificant	no_sig	0.373772	31
PID_ERBB1_DOWNSTREAM_PATHWAY	57	1.2741	0.252575	Insignificant	105	1.82807	0.00395351	Significant	mono_sig	0.128264	81
SIG_CHEMOTAXIS	24	1.27402	0.252461	Insignificant	44	1.70789	0.0123698	Significant	mono_sig	0.132416	34
REACTOME_DEFECTIVE_CFTR_CAUSES_CYSTIC_FIBROSIS	51	1.27232	0.254158	Insignificant	60	1.18734	0.314236	Insignificant	no_sig	0.284197	55.5
WP_EPO_RECEPTOR_SIGNALING	15	1.26605	0.262455	Insignificant	26	1.60869	0.0282703	Significant	mono_sig	0.145363	20.5
PID_CXCR3_PATHWAY	23	1.26382	0.265448	Insignificant	43	1.49516	0.0627418	Significant	mono_sig	0.164095	33
PID_MTOR_4PATHWAY	37	1.26125	0.268802	Insignificant	68	1.14882	0.364912	Insignificant	no_sig	0.316857	52.5
REACTOME_LATE_ENDOSOMAL_MICROAUTOPHAGY	16	1.26072	0.269377	Insignificant	33	-1.06604	0.403724	Insignificant	no_sig	0.336551	24.5
WP_NUCLEOTIDEBINDING_OLIGOMERIZATION_DOMAIN_NOD_PATHWAY	18	1.25988	0.269995	Insignificant	41	1.44523	0.0851735	Significant	mono_sig	0.177584	29.5
REACTOME_TRANSCRIPTIONAL_REGULATION_OF_WHITE_ADIPOCYTE_DIFFERENTIATION	18	1.25956	0.270289	Insignificant	83	1.97921	0.000696	Significant	mono_sig	0.135493	50.5
WP_IL1_SIGNALING_PATHWAY	24	1.25685	0.274097	Insignificant	55	1.66882	0.0173765	Significant	mono_sig	0.145737	39.5
WP_MICROGLIA_PATHOGEN_PHAGOCYTOSIS_PATHWAY	26	1.25518	0.276293	Insignificant	40	1.72142	0.0110303	Significant	mono_sig	0.143662	33
WP_THERMOGENESIS	39	1.25441	0.277325	Insignificant	106	1.43427	0.0907986	Significant	mono_sig	0.184062	72.5
BIOCARTA_PROTEASOME_PATHWAY	18	1.25402	0.277209	Insignificant	19	1.03371	0.537839	Insignificant	no_sig	0.407524	18.5
KEGG_MTOR_SIGNALING_PATHWAY	18	1.25115	0.281414	Insignificant	51	1.37338	0.12745	Significant	mono_sig	0.204432	34.5
WP_TOLLLIKE_RECEPTOR_SIGNALING_PATHWAY	28	1.24852	0.284868	Insignificant	90	1.78634	0.00600876	Significant	mono_sig	0.145438	59
KEGG_VEGF_SIGNALING_PATHWAY	29	1.24756	0.28618	Insignificant	74	0.974626	0.623385	Insignificant	no_sig	0.454782	51.5
KEGG_TOLL_LIKE_RECEPTOR_SIGNALING_PATHWAY	28	1.24672	0.287097	Insignificant	89	1.73218	0.00997717	Significant	mono_sig	0.148537	58.5
PID_ERBB1_INTERNALIZATION_PATHWAY	20	1.24586	0.288269	Insignificant	41	1.60675	0.0287336	Significant	mono_sig	0.158501	30.5
REACTOME_PARASITE_INFECTION	44	1.24499	0.289198	Insignificant	116	0.960549	0.644941	Insignificant	no_sig	0.46707	80
REACTOME_SIGNALING_BY_MODERATE_KINASE_ACTIVITY_BRAF_MUTANTS	28	1.23645	0.300865	Insignificant	43	1.47529	0.07078	Significant	mono_sig	0.185822	35.5
REACTOME_ABC_TRANSPORTER_DISORDERS	52	1.23427	0.303898	Insignificant	76	0.889314	0.745853	Insignificant	no_sig	0.524875	64
KEGG_WNT_SIGNALING_PATHWAY	40	1.2331	0.305761	Insignificant	146	1.00925	0.575283	Insignificant	no_sig	0.440522	93
PID_CDC42_PATHWAY	38	1.231	0.309072	Insignificant	69	1.67452	0.0165273	Significant	mono_sig	0.1628	53.5
PID_NFAT_3PATHWAY	28	1.22964	0.310977	Insignificant	53	1.92913	0.00130561	Significant	mono_sig	0.156142	40.5
WP_NETRINUNC5B_SIGNALING_PATHWAY	25	1.22831	0.313112	Insignificant	51	0.976891	0.61968	Insignificant	no_sig	0.466396	38
WP_INSULIN_SIGNALING	62	1.22272	0.321911	Insignificant	160	1.37951	0.12338	Significant	mono_sig	0.222645	111
KEGG_OOCYTE_MEIOSIS	44	1.22073	0.32358	Insignificant	109	1.4932	0.0634761	Significant	mono_sig	0.193528	76.5
PID_ALPHA_SYNUCLEIN_PATHWAY	21	1.21929	0.32535	Insignificant	32	1.04516	0.521523	Insignificant	no_sig	0.423436	26.5
WP_CILIARY_LANDSCAPE	113	1.21795	0.327256	Insignificant	211	1.81106	0.0047172	Significant	mono_sig	0.165987	162
PID_RET_PATHWAY	19	1.21738	0.328039	Insignificant	39	-1.02177	0.470287	Insignificant	no_sig	0.399163	29
REACTOME_CARGO_TRAFFICKING_TO_THE_PERICILIARY_MEMBRANE	21	1.21577	0.329751	Insignificant	49	1.61541	0.0267223	Significant	mono_sig	0.178236	35
REACTOME_ABC_FAMILY_PROTEINS_MEDIATED_TRANSPORT	59	1.21497	0.330612	Insignificant	102	0.980361	0.615636	Insignificant	no_sig	0.473124	80.5
REACTOME_HSF1_ACTIVATION	18	1.21445	0.331266	Insignificant	30	1.17096	0.335072	Insignificant	no_sig	0.333169	24
PID_PI3K_PLC_TRK_PATHWAY	21	1.21209	0.33447	Insignificant	36	1.79911	0.00530815	Significant	mono_sig	0.169889	28.5
PID_ERBB1_RECEPTOR_PROXIMAL_PATHWAY	24	1.21159	0.335116	Insignificant	35	1.38638	0.118998	Significant	mono_sig	0.227057	29.5
REACTOME_REGULATION_OF_TNFR1_SIGNALING	15	1.2108	0.336286	Insignificant	35	1.76082	0.00761394	Significant	mono_sig	0.17195	25
WP_REGULATION_OF_ACTIN_CYTOSKELETON	72	1.20527	0.345447	Insignificant	143	1.32409	0.165589	Significant	mono_sig	0.255518	107.5
KEGG_LONG_TERM_POTENTIATION	31	1.20479	0.346033	Insignificant	68	1.31702	0.171616	Significant	mono_sig	0.258825	49.5
REACTOME_INFECTION_WITH_MYCOBACTERIUM_TUBERCULOSIS	20	1.20426	0.346437	Insignificant	27	1.37799	0.124454	Significant	mono_sig	0.235445	23.5
REACTOME_TOLL_LIKE_RECEPTOR_CASCADES	67	1.20053	0.351935	Insignificant	150	1.9619	0.000884	Significant	mono_sig	0.176409	108.5
BIOCARTA_CSK_PATHWAY	15	1.19911	0.353954	Insignificant	19	1.60088	0.0299255	Significant	mono_sig	0.19194	17
REACTOME_SIGNALING_BY_HEDGEHOG	72	1.19873	0.354081	Insignificant	146	0.802662	0.846816	Insignificant	no_sig	0.600449	109
REACTOME_SIGNALING_BY_BRAF_AND_RAF_FUSIONS	40	1.19546	0.359095	Insignificant	62	1.57864	0.0354578	Significant	mono_sig	0.197276	51
PID_PI3KCI_AKT_PATHWAY	20	1.19448	0.360403	Insignificant	35	1.41719	0.0996473	Significant	mono_sig	0.230025	27.5
BIOCARTA_EIF4_PATHWAY	16	1.19175	0.364141	Insignificant	24	2.01673	0.000396	Significant	mono_sig	0.182268	20
PID_RHOA_PATHWAY	21	1.19069	0.365564	Insignificant	43	1.41113	0.103126	Significant	mono_sig	0.234345	32
WP_REGULATORY_CIRCUITS_OF_THE_STAT3_SIGNALING_PATHWAY	16	1.18939	0.367741	Insignificant	77	1.35952	0.137374	Significant	mono_sig	0.252558	46.5
WP_TRANSLATION_FACTORS	43	1.18929	0.367627	Insignificant	50	1.4262	0.0949431	Significant	mono_sig	0.231285	46.5
WP_P38_MAPK_SIGNALING_PATHWAY	17	1.1889	0.368081	Insignificant	34	1.71962	0.0112116	Significant	mono_sig	0.189646	25.5
BIOCARTA_KERATINOCYTE_PATHWAY	20	1.18877	0.368047	Insignificant	46	1.37262	0.127838	Significant	mono_sig	0.247942	33
WP_KISSPEPTINKISSPEPTIN_RECEPTOR_SYSTEM_IN_THE_OVARY	17	1.187	0.370586	Insignificant	36	1.34742	0.146133	Significant	mono_sig	0.25836	26.5
REACTOME_REGULATION_OF_PLK1_ACTIVITY_AT_G2_M_TRANSITION	36	1.18689	0.370491	Insignificant	86	2.33693	2.39e-06	Significant	mono_sig	0.185247	61
WP_TRANSLATION_INHIBITORS_IN_CHRONICALLY_ACTIVATED_PDGFRA_CELLS	27	1.18681	0.370329	Insignificant	46	1.43015	0.0929632	Significant	mono_sig	0.231646	36.5
WP_ANDROGEN_RECEPTOR_SIGNALING_PATHWAY	42	1.18531	0.372624	Insignificant	86	1.97789	0.000702	Significant	mono_sig	0.186663	64
BIOCARTA_EGF_PATHWAY	15	1.18231	0.376957	Insignificant	27	1.45663	0.0791571	Significant	mono_sig	0.228057	21
REACTOME_TRANSLATION	231	1.17982	0.380406	Insignificant	275	1.62315	0.0250942	Significant	mono_sig	0.20275	253
REACTOME_THE_ROLE_OF_NEF_IN_HIV_1_REPLICATION_AND_DISEASE_PATHOGENESIS	21	1.17639	0.385286	Insignificant	28	1.81963	0.00430048	Significant	mono_sig	0.194793	24.5
WP_CHROMOSOMAL_AND_MICROSATELLITE_INSTABILITY_IN_COLORECTAL_CANCER	28	1.17088	0.394423	Insignificant	72	1.62908	0.0240298	Significant	mono_sig	0.209226	50
WP_AGERAGE_PATHWAY	41	1.16912	0.397382	Insignificant	65	1.75193	0.00824657	Significant	mono_sig	0.202814	53
KEGG_PATHWAYS_IN_CANCER	105	1.16742	0.399522	Insignificant	320	1.33609	0.155732	Significant	mono_sig	0.277627	212.5
WP_SIGNALING_OF_HEPATOCYTE_GROWTH_FACTOR_RECEPTOR	21	1.16533	0.40267	Insignificant	34	1.68491	0.0151026	Significant	mono_sig	0.208886	27.5
WP_OVERVIEW_OF_LEUKOCYTEINTRINSIC_HIPPO_PATHWAY_FUNCTIONS	16	1.16518	0.40266	Insignificant	35	1.20108	0.296796	Insignificant	no_sig	0.349728	25.5
PID_TXA2PATHWAY	30	1.16386	0.405042	Insignificant	56	1.57304	0.0369381	Significant	mono_sig	0.22099	43
KEGG_INTESTINAL_IMMUNE_NETWORK_FOR_IGA_PRODUCTION	18	1.16381	0.404811	Insignificant	45	1.56789	0.0382106	Significant	mono_sig	0.221511	31.5
BIOCARTA_EIF_PATHWAY	15	1.16154	0.408421	Insignificant	16	1.44637	0.0845584	Significant	mono_sig	0.24649	15.5
KEGG_NOD_LIKE_RECEPTOR_SIGNALING_PATHWAY	21	1.15978	0.410424	Insignificant	62	1.49004	0.0649002	Significant	mono_sig	0.237662	41.5
REACTOME_MAP2K_AND_MAPK_ACTIVATION	27	1.15963	0.410063	Insignificant	38	1.42419	0.0959747	Significant	mono_sig	0.253019	32.5
REACTOME_METABOLISM_OF_NUCLEOTIDES	61	1.15841	0.411835	Insignificant	96	1.1788	0.324987	Insignificant	no_sig	0.368411	78.5
REACTOME_G_ALPHA_12_13_SIGNALLING_EVENTS	26	1.15772	0.412992	Insignificant	79	1.25212	0.235902	Insignificant	no_sig	0.324447	52.5
REACTOME_SIGNALING_BY_FGFR1_IN_DISEASE	16	1.15668	0.414782	Insignificant	36	1.57081	0.0374663	Significant	mono_sig	0.226124	26
REACTOME_TNF_SIGNALING	18	1.15192	0.421798	Insignificant	44	1.93498	0.0012168	Significant	mono_sig	0.211508	31
REACTOME_DOWNSTREAM_SIGNAL_TRANSDUCTION	19	1.151	0.423028	Insignificant	29	1.61144	0.0276273	Significant	mono_sig	0.225328	24
KEGG_LEISHMANIA_INFECTION	36	1.14773	0.429126	Insignificant	70	1.83795	0.00356895	Significant	mono_sig	0.216347	53
PID_IGF1_PATHWAY	18	1.14464	0.43368	Insignificant	29	1.49039	0.0647771	Significant	mono_sig	0.249229	23.5
PID_VEGFR1_PATHWAY	16	1.1414	0.43919	Insignificant	26	1.1481	0.366042	Insignificant	no_sig	0.402616	21
REACTOME_ANTIGEN_PROCESSING_CROSS_PRESENTATION	79	1.13494	0.450026	Insignificant	98	1.60303	0.0294716	Significant	mono_sig	0.239749	88.5
PID_LKB1_PATHWAY	20	1.12161	0.47364	Insignificant	47	1.35794	0.138535	Significant	mono_sig	0.306087	33.5
WP_RAC1PAK1P38MMP2_PATHWAY	36	1.11994	0.477026	Insignificant	68	1.39771	0.111531	Significant	mono_sig	0.294279	52
WP_SUDDEN_INFANT_DEATH_SYNDROME_SIDS_SUSCEPTIBILITY_PATHWAYS	43	1.11654	0.482256	Insignificant	150	0.8766	0.761377	Insignificant	no_sig	0.621816	96.5
REACTOME_G_PROTEIN_MEDIATED_EVENTS	19	1.11336	0.487875	Insignificant	50	1.03743	0.532138	Insignificant	no_sig	0.510006	34.5
PID_ER_NONGENOMIC_PATHWAY	23	1.1124	0.489585	Insignificant	40	1.48559	0.0665394	Significant	mono_sig	0.278062	31.5
PID_CERAMIDE_PATHWAY	23	1.11057	0.492923	Insignificant	44	1.51	0.0570602	Significant	mono_sig	0.274992	33.5
BIOCARTA_AT1R_PATHWAY	16	1.10865	0.496438	Insignificant	27	1.25325	0.234679	Insignificant	no_sig	0.365558	21.5
PID_ATF2_PATHWAY	16	1.10345	0.505937	Insignificant	56	1.14905	0.364793	Insignificant	no_sig	0.435365	36
REACTOME_LEISHMANIA_INFECTION	87	1.09765	0.515258	Insignificant	278	-1.2215	0.229568	Insignificant	no_sig	0.372413	182.5
KEGG_AXON_GUIDANCE	34	1.09469	0.520535	Insignificant	129	-1.43034	0.0983517	Significant	mono_sig	0.309443	81.5
WP_ECTODERM_DIFFERENTIATION	26	1.09388	0.521614	Insignificant	136	-1.33344	0.145783	Significant	mono_sig	0.333698	81
REACTOME_SIGNALING_BY_RECEPTOR_TYROSINE_KINASES	204	1.09298	0.522821	Insignificant	494	1.18818	0.313394	Insignificant	no_sig	0.418107	349
KEGG_PYRIMIDINE_METABOLISM	39	1.08695	0.53287	Insignificant	97	1.79574	0.00548491	Significant	mono_sig	0.269178	68
PID_RAC1_PATHWAY	35	1.08663	0.53319	Insignificant	54	1.83084	0.00383751	Significant	mono_sig	0.268514	44.5
REACTOME_NUCLEOBASE_CATABOLISM	17	1.08662	0.532825	Insignificant	35	-0.980209	0.540544	Insignificant	no_sig	0.536684	26
REACTOME_METABOLISM_OF_AMINO_ACIDS_AND_DERIVATIVES	225	1.08582	0.534216	Insignificant	356	-1.18739	0.259487	Insignificant	no_sig	0.396852	290.5
HALLMARK_TNFA_SIGNALING_VIA_NFKB	33	1.08384	0.537875	Insignificant	199	1.16854	0.338453	Insignificant	no_sig	0.438164	116
WP_OSTEOBLAST_DIFFERENTIATION	16	1.08102	0.5431	Insignificant	113	-1.87622	0.0112728	Significant	mono_sig	0.277186	64.5
WP_PARKINSONS_DISEASE_PATHWAY	15	1.07898	0.547483	Insignificant	39	1.03434	0.536919	Insignificant	no_sig	0.542201	27
BIOCARTA_MET_PATHWAY	20	1.07877	0.547572	Insignificant	33	1.68735	0.0147993	Significant	mono_sig	0.281186	26.5
PID_IL4_2PATHWAY	26	1.07407	0.556152	Insignificant	62	1.59474	0.031442	Significant	mono_sig	0.293797	44
BIOCARTA_GPCR_PATHWAY	15	1.07367	0.556693	Insignificant	29	1.57017	0.0376115	Significant	mono_sig	0.297152	22
PID_BETA_CATENIN_NUC_PATHWAY	23	1.07214	0.559827	Insignificant	75	1.28474	0.201614	Insignificant	no_sig	0.380721	49
REACTOME_CLASS_I_MHC_MEDIATED_ANTIGEN_PROCESSING_PRESENTATION	152	1.06248	0.578696	Insignificant	367	1.84666	0.00325094	Significant	mono_sig	0.290973	259.5
HALLMARK_UNFOLDED_PROTEIN_RESPONSE	74	1.06018	0.582854	Insignificant	109	1.81201	0.00467799	Significant	mono_sig	0.293766	91.5
BIOCARTA_CREB_PATHWAY	16	1.06007	0.58268	Insignificant	21	1.60413	0.0292264	Significant	mono_sig	0.305953	18.5
REACTOME_SEMAPHORIN_INTERACTIONS	29	1.0593	0.58405	Insignificant	64	-0.884215	0.706263	Insignificant	no_sig	0.645156	46.5
BIOCARTA_P38MAPK_PATHWAY	19	1.05466	0.592384	Insignificant	36	1.59951	0.0301967	Significant	mono_sig	0.311291	27.5
REACTOME_SARS_COV_INFECTIONS	53	1.05376	0.593196	Insignificant	145	1.90655	0.00169846	Significant	mono_sig	0.297447	99
KEGG_APOPTOSIS	36	1.05356	0.592806	Insignificant	85	1.88818	0.00206884	Significant	mono_sig	0.297437	60.5
KEGG_INOSITOL_PHOSPHATE_METABOLISM	20	1.05242	0.594979	Insignificant	54	1.36021	0.136976	Significant	mono_sig	0.365977	37
REACTOME_SIGNALING_BY_ERBB2	22	1.05075	0.598021	Insignificant	50	1.18806	0.313319	Insignificant	no_sig	0.45567	36
PID_VEGFR1_2_PATHWAY	47	1.04862	0.602207	Insignificant	69	1.418	0.0992757	Significant	mono_sig	0.350741	58
WP_ESC_PLURIPOTENCY_PATHWAYS	19	1.04756	0.60431	Insignificant	112	-1.16253	0.285066	Insignificant	no_sig	0.444688	65.5
REACTOME_SEALING_OF_THE_NUCLEAR_ENVELOPE_NE_BY_ESCRT_III	18	1.04718	0.604715	Insignificant	30	1.10182	0.433584	Insignificant	no_sig	0.519149	24
PID_LIS1_PATHWAY	15	1.04439	0.609554	Insignificant	28	0.776414	0.870226	Insignificant	no_sig	0.73989	21.5
REACTOME_DAG_AND_IP3_SIGNALING	16	1.04332	0.610838	Insignificant	40	1.11788	0.40959	Insignificant	no_sig	0.510214	28
WP_ANGIOPOIETIN_LIKE_PROTEIN_8_REGULATORY_PATHWAY	45	1.04236	0.611755	Insignificant	131	1.35998	0.137115	Significant	mono_sig	0.374435	88
PID_ANGIOPOIETIN_RECEPTOR_PATHWAY	27	1.03862	0.617085	Insignificant	48	1.26594	0.221379	Insignificant	no_sig	0.419232	37.5
REACTOME_OPIOID_SIGNALLING	33	1.03612	0.621316	Insignificant	83	1.08748	0.455483	Insignificant	no_sig	0.5384	58
WP_PATHOGENIC_ESCHERICHIA_COLI_INFECTION	37	1.0352	0.622109	Insignificant	54	1.28832	0.198239	Significant	mono_sig	0.410174	45.5
WP_BDNFTRKB_SIGNALING	15	1.03401	0.623594	Insignificant	33	1.51461	0.055245	Significant	mono_sig	0.339419	24
WP_FOLLICLE_STIMULATING_HORMONE_FSH_SIGNALING_PATHWAY	15	1.03214	0.626656	Insignificant	24	1.1378	0.379861	Insignificant	no_sig	0.503258	19.5
KEGG_PATHOGENIC_ESCHERICHIA_COLI_INFECTION	37	1.03214	0.626221	Insignificant	54	1.28872	0.198121	Significant	mono_sig	0.412171	45.5
PID_REG_GR_PATHWAY	34	1.0307	0.627808	Insignificant	78	1.69789	0.013566	Significant	mono_sig	0.320687	56
WP_ENVELOPE_PROTEINS_AND_THEIR_POTENTIAL_ROLES_IN_EDMD_PHYSIOPATHOLOGY	24	1.02983	0.628105	Insignificant	45	1.43364	0.0911459	Significant	mono_sig	0.359625	34.5
PID_TCPTP_PATHWAY	22	1.02953	0.628375	Insignificant	41	1.99337	0.000568	Significant	mono_sig	0.314472	31.5
REACTOME_CILIUM_ASSEMBLY	60	1.02741	0.632988	Insignificant	192	2.07339	0.000181	Significant	mono_sig	0.316585	126
WP_MESODERMAL_COMMITMENT_PATHWAY	22	1.02671	0.634178	Insignificant	144	1.11363	0.415514	Insignificant	no_sig	0.524846	83
REACTOME_INTRINSIC_PATHWAY_FOR_APOPTOSIS	25	1.02507	0.637188	Insignificant	52	1.69554	0.0138611	Significant	mono_sig	0.325525	38.5
BIOCARTA_VEGF_PATHWAY	17	1.0237	0.63864	Insignificant	27	1.50556	0.0585852	Significant	mono_sig	0.348613	22
KEGG_MAPK_SIGNALING_PATHWAY	76	1.02321	0.639312	Insignificant	258	1.28828	0.198193	Significant	mono_sig	0.418752	167
PID_AVB3_OPN_PATHWAY	20	1.02311	0.639091	Insignificant	31	1.84176	0.0034191	Significant	mono_sig	0.321255	25.5
PID_THROMBIN_PAR1_PATHWAY	27	1.02179	0.641791	Insignificant	42	1.4726	0.0720223	Significant	mono_sig	0.356907	34.5
PID_FOXO_PATHWAY	25	1.02044	0.643235	Insignificant	49	1.8025	0.00512657	Significant	mono_sig	0.324181	37
PID_ENDOTHELIN_PATHWAY	23	1.01993	0.643501	Insignificant	63	-1.24275	0.210231	Insignificant	no_sig	0.426866	43
REACTOME_PURINERGIC_SIGNALING_IN_LEISHMANIASIS_INFECTION	16	1.01917	0.643565	Insignificant	24	0.969681	0.631814	Insignificant	no_sig	0.63769	20
KEGG_AMYOTROPHIC_LATERAL_SCLEROSIS_ALS	21	1.01896	0.643633	Insignificant	53	0.74984	0.893176	Insignificant	no_sig	0.768405	37
REACTOME_AMYLOID_FIBER_FORMATION	33	1.0181	0.64474	Insignificant	43	-0.848644	0.765016	Insignificant	no_sig	0.704878	38
REACTOME_PRE_NOTCH_EXPRESSION_AND_PROCESSING	20	1.01339	0.650377	Insignificant	49	1.55254	0.0425269	Significant	mono_sig	0.346452	34.5
KEGG_ANTIGEN_PROCESSING_AND_PRESENTATION	44	1.01036	0.656033	Insignificant	68	1.9949	0.000552	Significant	mono_sig	0.328292	56
KEGG_PHOSPHATIDYLINOSITOL_SIGNALING_SYSTEM	29	1.00923	0.657789	Insignificant	76	1.46069	0.0771074	Significant	mono_sig	0.367448	52.5
REACTOME_FCGR3A_MEDIATED_IL10_SYNTHESIS	18	1.00722	0.661509	Insignificant	94	-2.16163	0.00195726	Significant	mono_sig	0.331733	56
WP_FIBRIN_COMPLEMENT_RECEPTOR_3_SIGNALING_PATHWAY	19	1.00378	0.666361	Insignificant	38	1.86361	0.00270516	Significant	mono_sig	0.334533	28.5
WP_TGFBETA_RECEPTOR_SIGNALLING_IN_SKELETAL_DYSPLASIAS	15	1.0026	0.6682	Insignificant	59	1.14327	0.372338	Insignificant	no_sig	0.520269	37
SIG_REGULATION_OF_THE_ACTIN_CYTOSKELETON_BY_RHO_GTPASES	22	0.999542	0.673069	Insignificant	34	1.04586	0.520857	Insignificant	no_sig	0.596963	28
REACTOME_FOXO_MEDIATED_TRANSCRIPTION	22	0.999422	0.672452	Insignificant	64	1.20012	0.297928	Insignificant	no_sig	0.48519	43
WP_MAPK_SIGNALING_PATHWAY	74	0.996046	0.678423	Insignificant	240	1.3773	0.124789	Significant	mono_sig	0.401606	157
PID_IL6_7_PATHWAY	21	0.994777	0.679973	Insignificant	47	1.30266	0.184361	Significant	mono_sig	0.432167	34
WP_ARYL_HYDROCARBON_RECEPTOR_PATHWAY	15	0.987099	0.693879	Insignificant	42	0.864386	0.775597	Insignificant	no_sig	0.734738	28.5
WP_TYROBP_CAUSAL_NETWORK	25	0.98383	0.699486	Insignificant	61	1.81198	0.00467324	Significant	mono_sig	0.35208	43
PID_PTP1B_PATHWAY	25	0.978824	0.707693	Insignificant	49	1.20743	0.288327	Insignificant	no_sig	0.49801	37
REACTOME_AUTOPHAGY	69	0.974109	0.71553	Insignificant	147	0.887435	0.747891	Insignificant	no_sig	0.73171	108
WP_GASTRIC_CANCER_NETWORK_2	16	0.97155	0.718873	Insignificant	31	2.25214	1.77e-05	Significant	mono_sig	0.359445	23.5
REACTOME_SELECTIVE_AUTOPHAGY	39	0.969029	0.722756	Insignificant	78	0.873019	0.765662	Insignificant	no_sig	0.744209	58.5
PID_IL8_CXCR1_PATHWAY	15	0.968217	0.724201	Insignificant	28	1.30734	0.180251	Significant	mono_sig	0.452226	21.5
HALLMARK_MITOTIC_SPINDLE	91	0.967862	0.724052	Insignificant	198	2.07014	0.000191	Significant	mono_sig	0.362121	144.5
REACTOME_AGGREPHAGY	21	0.965498	0.726049	Insignificant	41	0.904272	0.724833	Insignificant	no_sig	0.725441	31
WP_MELANOMA	23	0.956835	0.737763	Insignificant	68	1.46057	0.077132	Significant	mono_sig	0.407448	45.5
WP_GASTRIN_SIGNALING_PATHWAY	51	0.951435	0.746544	Insignificant	112	1.2213	0.271452	Insignificant	no_sig	0.508998	81.5
WP_TCELL_RECEPTOR_AND_COSTIMULATORY_SIGNALING	15	0.929041	0.780575	Insignificant	29	1.95704	0.000933	Significant	mono_sig	0.390754	22
WP_HEPATITIS_C_AND_HEPATOCELLULAR_CARCINOMA	19	0.924249	0.786035	Insignificant	48	1.4695	0.0732891	Significant	mono_sig	0.429662	33.5
WP_INTEGRINMEDIATED_CELL_ADHESION	57	0.920284	0.792427	Insignificant	100	0.905834	0.723025	Insignificant	no_sig	0.757726	78.5
REACTOME_TRNA_AMINOACYLATION	36	0.91547	0.798669	Insignificant	24	1.80186	0.00515827	Significant	mono_sig	0.401914	30
WP_HEAD_AND_NECK_SQUAMOUS_CELL_CARCINOMA	23	0.915202	0.798729	Insignificant	74	1.46415	0.0755376	Significant	mono_sig	0.437133	48.5
WP_PARKINUBIQUITIN_PROTEASOMAL_SYSTEM_PATHWAY	46	0.910268	0.805229	Insignificant	68	1.02612	0.549098	Insignificant	no_sig	0.677164	57
WP_AMYOTROPHIC_LATERAL_SCLEROSIS_ALS	19	0.908946	0.807458	Insignificant	38	1.04408	0.52296	Insignificant	no_sig	0.665209	28.5
PID_TNF_PATHWAY	20	0.889173	0.837838	Insignificant	46	1.86386	0.00269893	Significant	mono_sig	0.420269	33
REACTOME_SIGNALING_BY_ERBB4	18	0.883429	0.845771	Insignificant	55	1.03953	0.529989	Insignificant	no_sig	0.68788	36.5
KEGG_GLIOMA	26	0.876547	0.855746	Insignificant	65	1.27008	0.216358	Insignificant	no_sig	0.536052	45.5
KEGG_VASOPRESSIN_REGULATED_WATER_REABSORPTION	22	0.876387	0.85554	Insignificant	42	-1.31651	0.15584	Significant	mono_sig	0.50569	32
PID_P73PATHWAY	29	0.87605	0.855182	Insignificant	78	1.57615	0.0360625	Significant	mono_sig	0.445622	53.5
WP_CORTICOTROPINRELEASING_HORMONE_SIGNALING_PATHWAY	39	0.87449	0.85717	Insignificant	88	1.22067	0.272178	Insignificant	no_sig	0.564674	63.5
KEGG_AMINOACYL_TRNA_BIOSYNTHESIS	31	0.870619	0.862071	Insignificant	22	1.90842	0.00165759	Significant	mono_sig	0.431864	26.5
WP_GENES_INVOLVED_IN_MALE_INFERTILITY	29	0.870391	0.861992	Insignificant	125	1.43797	0.0889868	Significant	mono_sig	0.47549	77
REACTOME_EPH_EPHRIN_SIGNALING	46	0.863819	0.869434	Insignificant	92	0.832601	0.812506	Insignificant	no_sig	0.84097	69
REACTOME_RHO_GTPASES_ACTIVATE_NADPH_OXIDASES	18	0.861624	0.872022	Insignificant	23	1.43003	0.0929872	Significant	mono_sig	0.482505	20.5
WP_APOPTOSIS_MODULATION_AND_SIGNALING	29	0.853781	0.883585	Insignificant	88	1.79427	0.00556437	Significant	mono_sig	0.444575	58.5
KEGG_ENDOCYTOSIS	86	0.852148	0.883468	Insignificant	180	1.11224	0.417845	Insignificant	no_sig	0.650657	133
REACTOME_ANCHORING_OF_THE_BASAL_BODY_TO_THE_PLASMA_MEMBRANE	30	0.850582	0.884792	Insignificant	95	2.39977	0	Significant	mono_sig	0.442396	62.5
KEGG_MELANOMA	15	0.84938	0.886468	Insignificant	68	0.868191	0.771055	Insignificant	no_sig	0.828762	41.5
HALLMARK_INFLAMMATORY_RESPONSE	35	0.847583	0.888201	Insignificant	199	0.688704	0.940955	Insignificant	no_sig	0.914578	117
REACTOME_RHO_GTPASES_ACTIVATE_PAKS	16	0.843911	0.890719	Insignificant	21	0.620996	0.973824	Insignificant	no_sig	0.932271	18.5
WP_IL18_SIGNALING_PATHWAY	105	0.843425	0.891091	Insignificant	263	1.19188	0.30829	Insignificant	no_sig	0.59969	184
KEGG_REGULATION_OF_ACTIN_CYTOSKELETON	107	0.840838	0.89425	Insignificant	204	1.22201	0.270491	Insignificant	no_sig	0.582371	155.5
KEGG_VASCULAR_SMOOTH_MUSCLE_CONTRACTION	37	0.838519	0.896276	Insignificant	111	-1.40153	0.110742	Significant	mono_sig	0.503509	74
WP_REGULATION_OF_MICROTUBULE_CYTOSKELETON	22	0.838334	0.896114	Insignificant	45	1.42783	0.0941186	Significant	mono_sig	0.495116	33.5
WP_HEMATOPOIETIC_STEM_CELL_DIFFERENTIATION	16	0.834844	0.897673	Insignificant	54	1.29588	0.19089	Significant	mono_sig	0.544282	35
REACTOME_METABOLISM_OF_CARBOHYDRATES	130	0.830817	0.902589	Insignificant	286	0.974264	0.623932	Insignificant	no_sig	0.763261	208
REACTOME_SIGNALING_BY_MET	43	0.819823	0.917267	Insignificant	79	1.30055	0.186425	Significant	mono_sig	0.551846	61
REACTOME_ORGANELLE_BIOGENESIS_AND_MAINTENANCE	103	0.81891	0.917803	Insignificant	283	1.92387	0.00140463	Significant	mono_sig	0.459604	193
PID_TGFBR_PATHWAY	27	0.815867	0.918671	Insignificant	53	1.8087	0.00483954	Significant	mono_sig	0.461755	40
WP_VEGFAVEGFR2_SIGNALING_PATHWAY	251	0.808791	0.926185	Insignificant	425	1.21539	0.278071	Insignificant	no_sig	0.602128	338
REACTOME_EXTRA_NUCLEAR_ESTROGEN_SIGNALING	30	0.806142	0.927909	Insignificant	73	1.5262	0.0513315	Significant	mono_sig	0.48962	51.5
WP_VIRAL_ACUTE_MYOCARDITIS	41	0.803826	0.93008	Insignificant	86	1.51732	0.0542366	Significant	mono_sig	0.492158	63.5
WP_SENESCENCE_AND_AUTOPHAGY_IN_CANCER	39	0.794953	0.937829	Insignificant	102	1.49141	0.0643517	Significant	mono_sig	0.50109	70.5
WP_WNT_SIGNALING	20	0.792854	0.93951	Insignificant	112	-1.33646	0.144308	Significant	mono_sig	0.541909	66
BIOCARTA_BIOPEPTIDES_PATHWAY	19	0.792782	0.939091	Insignificant	27	1.30211	0.184909	Significant	mono_sig	0.562	23
WNT_SIGNALING	18	0.783837	0.948962	Insignificant	84	-1.22358	0.227698	Insignificant	no_sig	0.58833	51
HALLMARK_IL6_JAK_STAT3_SIGNALING	24	0.77739	0.952758	Insignificant	87	1.26146	0.225969	Insignificant	no_sig	0.589364	55.5
WP_MYOMETRIAL_RELAXATION_AND_CONTRACTION_PATHWAYS	55	0.776102	0.953053	Insignificant	149	1.03097	0.542514	Insignificant	no_sig	0.747784	102
WP_APOPTOSISRELATED_NETWORK_DUE_TO_ALTERED_NOTCH3_IN_OVARIAN_CANCER	26	0.770535	0.952624	Insignificant	53	1.2201	0.272703	Insignificant	no_sig	0.612663	39.5
REACTOME_MITOCHONDRIAL_BIOGENESIS	43	0.766127	0.955655	Insignificant	91	1.42244	0.0969802	Significant	mono_sig	0.526318	67
PID_LYSOPHOSPHOLIPID_PATHWAY	29	0.765892	0.955455	Insignificant	65	-1.12063	0.332706	Insignificant	no_sig	0.64408	47
WP_GENOTOXICITY_PATHWAY	16	0.758048	0.95887	Insignificant	55	1.4767	0.0701806	Significant	mono_sig	0.514525	35.5
KEGG_EPITHELIAL_CELL_SIGNALING_IN_HELICOBACTER_PYLORI_INFECTION	36	0.751468	0.962948	Insignificant	67	1.12413	0.401564	Insignificant	no_sig	0.682256	51.5
KEGG_TGF_BETA_SIGNALING_PATHWAY	21	0.748055	0.965922	Insignificant	85	0.905285	0.723846	Insignificant	no_sig	0.844884	53
WP_SMALL_CELL_LUNG_CANCER	35	0.744079	0.967868	Insignificant	95	1.76975	0.00700401	Significant	mono_sig	0.487436	65
REACTOME_RECRUITMENT_OF_MITOTIC_CENTROSOME_PROTEINS_AND_COMPLEXES	31	0.743834	0.967646	Insignificant	80	2.34191	2.41e-06	Significant	mono_sig	0.483824	55.5
REACTOME_RAB_GERANYLGERANYLATION	30	0.743332	0.967779	Insignificant	65	0.923752	0.699016	Insignificant	no_sig	0.833398	47.5
WP_NANOPARTICLEMEDIATED_ACTIVATION_OF_RECEPTOR_SIGNALING	17	0.738279	0.969895	Insignificant	28	1.3173	0.171491	Significant	mono_sig	0.570693	22.5
REACTOME_G_PROTEIN_BETA_GAMMA_SIGNALLING	16	0.734289	0.971138	Insignificant	31	1.3147	0.173676	Significant	mono_sig	0.572407	23.5
WP_ADIPOGENESIS	31	0.730666	0.972891	Insignificant	128	-1.16989	0.277502	Insignificant	no_sig	0.625196	79.5
WP_FOLATE_METABOLISM	31	0.728608	0.97376	Insignificant	64	0.718621	0.91873	Insignificant	no_sig	0.946245	47.5
KEGG_SYSTEMIC_LUPUS_ERYTHEMATOSUS	53	0.725441	0.975916	Insignificant	53	1.30547	0.181938	Significant	mono_sig	0.578927	53
BIOCARTA_PTDINS_PATHWAY	19	0.721949	0.9742	Insignificant	23	1.49324	0.063499	Significant	mono_sig	0.51885	21
WP_NEURODEGENERATION_WITH_BRAIN_IRON_ACCUMULATION_NBIA_SUBTYPES_PATHWAY	17	0.719296	0.975624	Insignificant	44	1.17682	0.326984	Insignificant	no_sig	0.651304	30.5
WP_EBOLA_VIRUS_PATHWAY_ON_HOST	78	0.719021	0.975412	Insignificant	128	1.5831	0.0343778	Significant	mono_sig	0.504895	103
WP_G_PROTEIN_SIGNALING_PATHWAYS	32	0.713713	0.975553	Insignificant	89	1.32446	0.16529	Significant	mono_sig	0.570421	60.5
REACTOME_MITOPHAGY	15	0.709509	0.97592	Insignificant	28	0.84572	0.798197	Insignificant	no_sig	0.887059	21.5
PID_P53_DOWNSTREAM_PATHWAY	43	0.707784	0.977225	Insignificant	135	1.60417	0.029235	Significant	mono_sig	0.50323	89
REACTOME_SIGNAL_TRANSDUCTION_BY_L1	17	0.701482	0.981156	Insignificant	21	-0.778862	0.856977	Insignificant	no_sig	0.919067	19
BIOCARTA_INTEGRIN_PATHWAY	26	0.69406	0.985899	Insignificant	34	1.18814	0.313309	Insignificant	no_sig	0.649604	30
PID_INSULIN_PATHWAY	23	0.686894	0.988047	Insignificant	43	1.48848	0.0654814	Significant	mono_sig	0.526764	33
KEGG_ADIPOCYTOKINE_SIGNALING_PATHWAY	21	0.685173	0.988144	Insignificant	67	-1.15607	0.291919	Insignificant	no_sig	0.640031	44
KEGG_INSULIN_SIGNALING_PATHWAY	59	0.67814	0.990737	Insignificant	135	1.17693	0.326926	Insignificant	no_sig	0.658832	97
PID_AMB2_NEUTROPHILS_PATHWAY	24	0.676462	0.991162	Insignificant	40	1.10049	0.435938	Insignificant	no_sig	0.71355	32
REACTOME_CLATHRIN_MEDIATED_ENDOCYTOSIS	79	0.675538	0.991425	Insignificant	142	1.14945	0.364389	Insignificant	no_sig	0.677907	110.5
REACTOME_ACTIVATION_OF_NMDA_RECEPTORS_AND_POSTSYNAPTIC_EVENTS	35	0.675136	0.991258	Insignificant	91	1.01677	0.564419	Insignificant	no_sig	0.777838	63
REACTOME_PHOSPHOLIPID_METABOLISM	62	0.667055	0.995418	Insignificant	203	1.32213	0.167459	Significant	mono_sig	0.581438	132.5
REACTOME_AURKA_ACTIVATION_BY_TPX2	28	0.640057	1	Insignificant	71	2.481	0	Significant	mono_sig	0.5	49.5
WP_WNT_SIGNALING_PATHWAY_AND_PLURIPOTENCY	19	0.637483	1	Insignificant	101	0.99088	0.601038	Insignificant	no_sig	0.800519	60
REACTOME_RECRUITMENT_OF_NUMA_TO_MITOTIC_CENTROSOMES	35	0.632921	1	Insignificant	92	2.23337	2.07e-05	Significant	mono_sig	0.50001	63.5
WP_AMPACTIVATED_PROTEIN_KINASE_AMPK_SIGNALING	17	0.628716	1	Insignificant	65	0.97753	0.619234	Insignificant	no_sig	0.809617	41
WP_THE_OVERLAP_BETWEEN_SIGNAL_TRANSDUCTION_PATHWAYS_THAT_CONTRIBUTE_TO_A_RANGE_OF_LMNA_LAMINOPATHIES	19	0.615432	1	Insignificant	55	1.04553	0.521139	Insignificant	no_sig	0.76057	37
WP_PI3KAKT_SIGNALING_PATHWAY	99	0.613688	1	Insignificant	315	0.925719	0.697467	Insignificant	no_sig	0.848733	207
REACTOME_NEF_MEDIATES_DOWN_MODULATION_OF_CELL_SURFACE_RECEPTORS_BY_RECRUITING_THEM_TO_CLATHRIN_ADAPTERS	15	0.613661	1	Insignificant	21	1.6482	0.0205205	Significant	mono_sig	0.51026	18
BIOCARTA_PPARA_PATHWAY	27	0.60494	1	Insignificant	50	1.27754	0.208722	Insignificant	no_sig	0.604361	38.5
WP_OXIDATIVE_DAMAGE	19	0.604782	1	Insignificant	40	1.6321	0.0234643	Significant	mono_sig	0.511732	29.5
REACTOME_G_ALPHA_Q_SIGNALLING_EVENTS	38	0.596631	1	Insignificant	190	0.902146	0.727483	Insignificant	no_sig	0.863742	114
PID_P38_ALPHA_BETA_DOWNSTREAM_PATHWAY	16	0.593621	1	Insignificant	38	1.12296	0.402972	Insignificant	no_sig	0.701486	27
KEGG_SNARE_INTERACTIONS_IN_VESICULAR_TRANSPORT	20	0.590737	1	Insignificant	38	1.39582	0.112716	Significant	mono_sig	0.556358	29
PID_SYNDECAN_2_PATHWAY	21	0.572578	1	Insignificant	33	1.37787	0.124495	Significant	mono_sig	0.562248	27
REACTOME_CARGO_RECOGNITION_FOR_CLATHRIN_MEDIATED_ENDOCYTOSIS	51	0.562486	1	Insignificant	102	1.01206	0.570929	Insignificant	no_sig	0.785465	76.5
REACTOME_INTERCONVERSION_OF_NUCLEOTIDE_DI_AND_TRIPHOSPHATES	18	0.541709	1	Insignificant	29	1.06374	0.49463	Insignificant	no_sig	0.747315	23.5
REACTOME_IMMUNOREGULATORY_INTERACTIONS_BETWEEN_A_LYMPHOID_AND_A_NON_LYMPHOID_CELL	37	0.500492	1	Insignificant	184	-1.28374	0.178314	Significant	mono_sig	0.589157	110.5
REACTOME_GOLGI_ASSOCIATED_VESICLE_BIOGENESIS	35	0.489531	1	Insignificant	56	1.49458	0.0629897	Significant	mono_sig	0.531495	45.5
REACTOME_MTOR_SIGNALLING	19	0.48502	1	Insignificant	41	0.91577	0.710916	Insignificant	no_sig	0.855458	30
KEGG_SMALL_CELL_LUNG_CANCER	31	0.457706	1	Insignificant	84	1.94292	0.00112326	Significant	mono_sig	0.500562	57.5
HALLMARK_HEME_METABOLISM	86	0.446959	1	Insignificant	190	-1.14132	0.307975	Insignificant	no_sig	0.653987	138
HALLMARK_REACTIVE_OXYGEN_SPECIES_PATHWAY	38	0.44208	1	Insignificant	49	1.03748	0.532225	Insignificant	no_sig	0.766112	43.5
REACTOME_ANTI_INFLAMMATORY_RESPONSE_FAVOURING_LEISHMANIA_PARASITE_INFECTION	34	0.441092	1	Insignificant	195	-1.77896	0.0197223	Significant	mono_sig	0.509861	114.5
PID_LYMPH_ANGIOGENESIS_PATHWAY	18	0.439019	1	Insignificant	25	1.71946	0.0112202	Significant	mono_sig	0.50561	21.5
PID_P75_NTR_PATHWAY	24	-0.546932	0.992049	Insignificant	68	1.32462	0.165294	Significant	mono_sig	0.578672	46
REACTOME_COPI_DEPENDENT_GOLGI_TO_ER_RETROGRADE_TRAFFIC	41	-0.586694	0.989956	Insignificant	97	1.01421	0.56771	Insignificant	no_sig	0.778833	69
PID_INTEGRIN_A4B1_PATHWAY	24	-0.611874	0.986824	Insignificant	33	1.02597	0.549015	Insignificant	no_sig	0.767919	28.5
REACTOME_SIGNALING_BY_INSULIN_RECEPTOR	24	-0.616064	0.986038	Insignificant	73	1.12456	0.40091	Insignificant	no_sig	0.693474	48.5
REACTOME_GOLGI_TO_ER_RETROGRADE_TRANSPORT	67	-0.619445	0.98632	Insignificant	131	1.0084	0.576644	Insignificant	no_sig	0.781482	99
REACTOME_TRANSLOCATION_OF_SLC2A4_GLUT4_TO_THE_PLASMA_MEMBRANE	42	-0.622013	0.986133	Insignificant	70	1.3593	0.137512	Significant	mono_sig	0.561823	56
REACTOME_RECYCLING_PATHWAY_OF_L1	29	-0.63067	0.985602	Insignificant	47	1.33676	0.155203	Significant	mono_sig	0.570402	38
WP_ALLOGRAFT_REJECTION	44	-0.634079	0.984755	Insignificant	86	1.60521	0.029016	Significant	mono_sig	0.506886	65
REACTOME_COPI_INDEPENDENT_GOLGI_TO_ER_RETROGRADE_TRAFFIC	34	-0.641457	0.984528	Insignificant	51	0.866549	0.772987	Insignificant	no_sig	0.878758	42.5
REACTOME_TRANS_GOLGI_NETWORK_VESICLE_BUDDING	47	-0.643817	0.985038	Insignificant	72	1.43431	0.0908269	Significant	mono_sig	0.537932	59.5
REACTOME_NEUROTRANSMITTER_RECEPTORS_AND_POSTSYNAPTIC_SIGNAL_TRANSMISSION	55	-0.660132	0.980026	Insignificant	195	-1.1931	0.254986	Insignificant	no_sig	0.617506	125
WP_COPPER_HOMEOSTASIS	18	-0.668406	0.97731	Insignificant	53	0.928348	0.693976	Insignificant	no_sig	0.835643	35.5
PID_HIF1_TFPATHWAY	26	-0.68531	0.976983	Insignificant	64	0.754999	0.888626	Insignificant	no_sig	0.932805	45
WP_METABOLIC_REPROGRAMMING_IN_COLON_CANCER	39	-0.686342	0.977067	Insignificant	42	0.868322	0.771067	Insignificant	no_sig	0.874067	40.5
REACTOME_L1CAM_INTERACTIONS	61	-0.703536	0.968506	Insignificant	118	-1.03	0.458035	Insignificant	no_sig	0.713271	89.5
REACTOME_MITOCHONDRIAL_TRNA_AMINOACYLATION	15	-0.704427	0.968576	Insignificant	18	1.82848	0.00394291	Significant	mono_sig	0.48626	16.5
KEGG_BLADDER_CANCER	15	-0.713681	0.964998	Insignificant	42	0.966083	0.636895	Insignificant	no_sig	0.800946	28.5
REACTOME_LYSOSOME_VESICLE_BIOGENESIS	22	-0.716277	0.964148	Insignificant	35	1.48303	0.0675404	Significant	mono_sig	0.515844	28.5
REACTOME_N_GLYCAN_TRIMMING_IN_THE_ER_AND_CALNEXIN_CALRETICULIN_CYCLE	21	-0.719762	0.961391	Insignificant	34	1.1982	0.300113	Insignificant	no_sig	0.630752	27.5
REACTOME_TP53_REGULATES_METABOLIC_GENES	46	-0.720301	0.96171	Insignificant	87	0.991808	0.599522	Insignificant	no_sig	0.780616	66.5
WP_BLADDER_CANCER	16	-0.722088	0.960803	Insignificant	40	0.881893	0.754891	Insignificant	no_sig	0.857847	28
WP_THYROID_HORMONES_PRODUCTION_AND_THEIR_PERIPHERAL_DOWNSTREAM_SIGNALLING_EFFECTS	21	-0.738638	0.947147	Insignificant	93	-1.11765	0.335128	Insignificant	no_sig	0.641138	57
REACTOME_INTEGRATION_OF_ENERGY_METABOLISM	36	-0.739721	0.946725	Insignificant	103	-1.34568	0.138606	Significant	mono_sig	0.542666	69.5
REACTOME_POTENTIAL_THERAPEUTICS_FOR_SARS	23	-0.745839	0.943062	Insignificant	80	1.77583	0.00660709	Significant	mono_sig	0.474834	51.5
WP_ASSOCIATION_BETWEEN_PHYSICOCHEMICAL_FEATURES_AND_TOXICITY_ASSOCIATED_PATHWAYS	34	-0.767757	0.925055	Insignificant	65	0.796796	0.852436	Insignificant	no_sig	0.888746	49.5
REACTOME_MOLECULES_ASSOCIATED_WITH_ELASTIC_FIBRES	22	-0.76963	0.92333	Insignificant	38	-1.79108	0.0182298	Significant	mono_sig	0.47078	30
REACTOME_PLATELET_HOMEOSTASIS	29	-0.774236	0.91938	Insignificant	83	0.972947	0.625719	Insignificant	no_sig	0.772549	56
REACTOME_TRANSMISSION_ACROSS_CHEMICAL_SYNAPSES	66	-0.779986	0.914259	Insignificant	257	-1.4863	0.0774093	Significant	mono_sig	0.495834	161.5
PID_SYNDECAN_4_PATHWAY	18	-0.780593	0.914223	Insignificant	31	-0.956519	0.583357	Insignificant	no_sig	0.74879	24.5
KEGG_ASTHMA	17	-0.792012	0.900891	Insignificant	25	1.28933	0.197577	Significant	mono_sig	0.549234	21
WP_ALPHA_6_BETA_4_SIGNALING_PATHWAY	24	-0.792565	0.900853	Insignificant	33	-0.683306	0.943995	Insignificant	no_sig	0.922424	28.5
REACTOME_NEURONAL_SYSTEM	78	-0.793757	0.899772	Insignificant	389	-1.68065	0.0311145	Significant	mono_sig	0.465443	233.5
REACTOME_ADORA2B_MEDIATED_ANTI_INFLAMMATORY_CYTOKINES_PRODUCTION	16	-0.81515	0.874925	Insignificant	105	-1.31787	0.155149	Significant	mono_sig	0.515037	60.5
KEGG_P53_SIGNALING_PATHWAY	15	-0.817455	0.871686	Insignificant	68	1.83152	0.00382109	Significant	mono_sig	0.437754	41.5
WP_TRANSSULFURATION_AND_ONE_CARBON_METABOLISM	15	-0.827266	0.858956	Insignificant	30	1.15535	0.3557	Insignificant	no_sig	0.607328	22.5
PID_FAK_PATHWAY	37	-0.828471	0.858329	Insignificant	59	1.05045	0.514267	Insignificant	no_sig	0.686298	48
WP_STEROL_REGULATORY_ELEMENTBINDING_PROTEINS_SREBP_SIGNALLING	31	-0.829858	0.859052	Insignificant	68	1.33351	0.157756	Significant	mono_sig	0.508404	49.5
WP_FOCAL_ADHESIONPI3KAKTMTORSIGNALING_PATHWAY	102	-0.830443	0.860362	Insignificant	292	0.799023	0.850695	Insignificant	no_sig	0.855528	197
HALLMARK_MTORC1_SIGNALING	130	-0.838445	0.850147	Insignificant	197	1.30773	0.18	Significant	mono_sig	0.515073	163.5
REACTOME_INTRA_GOLGI_AND_RETROGRADE_GOLGI_TO_ER_TRAFFIC	97	-0.851273	0.832204	Insignificant	199	1.38106	0.122543	Significant	mono_sig	0.477374	148
REACTOME_SIGNALING_BY_PDGF	32	-0.863609	0.815055	Insignificant	58	1.1348	0.384579	Insignificant	no_sig	0.599817	45
REACTOME_G_ALPHA_I_SIGNALLING_EVENTS	72	-0.873349	0.798524	Insignificant	353	-1.29001	0.174148	Significant	mono_sig	0.486336	212.5
HALLMARK_ANDROGEN_RESPONSE	42	-0.882482	0.788408	Insignificant	98	0.713355	0.923574	Insignificant	no_sig	0.855991	70
WP_SELENIUM_MICRONUTRIENT_NETWORK	42	-0.888798	0.777652	Insignificant	82	-1.48494	0.0776042	Significant	mono_sig	0.427628	62
KEGG_GNRH_SIGNALING_PATHWAY	33	-0.895232	0.769741	Insignificant	97	0.886064	0.749219	Insignificant	no_sig	0.75948	65
WP_OXIDATIVE_STRESS	19	-0.898046	0.764857	Insignificant	32	-1.64847	0.0366192	Significant	mono_sig	0.400738	25.5
REACTOME_INTERLEUKIN_4_AND_INTERLEUKIN_13_SIGNALING	37	-0.899408	0.762556	Insignificant	110	0.927871	0.694666	Insignificant	no_sig	0.728611	73.5
REACTOME_INTRA_GOLGI_TRAFFIC	24	-0.901831	0.758547	Insignificant	43	1.75084	0.00830677	Significant	mono_sig	0.383427	33.5
REACTOME_MHC_CLASS_II_ANTIGEN_PRESENTATION	72	-0.902778	0.757095	Insignificant	121	1.27961	0.206733	Insignificant	no_sig	0.481914	96.5
KEGG_PENTOSE_PHOSPHATE_PATHWAY	22	-0.907476	0.747956	Insignificant	26	0.813902	0.834441	Insignificant	no_sig	0.791198	24
WP_ONE_CARBON_METABOLISM_AND_RELATED_PATHWAYS	20	-0.907688	0.748177	Insignificant	49	-1.02161	0.470365	Insignificant	no_sig	0.609271	34.5
REACTOME_DETOXIFICATION_OF_REACTIVE_OXYGEN_SPECIES	27	-0.909077	0.747362	Insignificant	35	-0.676494	0.948065	Insignificant	no_sig	0.847714	31
KEGG_GAP_JUNCTION	34	-0.910739	0.745879	Insignificant	85	-1.24131	0.211448	Insignificant	no_sig	0.478664	59.5
WP_WNT_SIGNALING_PATHWAY_NETPATH	16	-0.910874	0.746308	Insignificant	51	1.31966	0.169654	Significant	mono_sig	0.457981	33.5
REACTOME_CA2_PATHWAY	16	-0.911483	0.745707	Insignificant	60	1.14736	0.366903	Insignificant	no_sig	0.556305	38
PID_AP1_PATHWAY	18	-0.916732	0.737852	Insignificant	69	1.50617	0.0584145	Significant	mono_sig	0.398133	43.5
REACTOME_ELASTIC_FIBRE_FORMATION	23	-0.931884	0.712699	Insignificant	45	-1.87994	0.01106	Significant	mono_sig	0.361879	34
REACTOME_GLUCAGON_LIKE_PEPTIDE_1_GLP1_REGULATES_INSULIN_SECRETION	17	-0.937836	0.702405	Insignificant	39	0.951861	0.657577	Insignificant	no_sig	0.679991	28
WP_FRAGILE_X_SYNDROME	54	-0.94292	0.695821	Insignificant	117	1.16579	0.342063	Insignificant	no_sig	0.518942	85.5
REACTOME_EPH_EPHRIN_MEDIATED_REPULSION_OF_CELLS	18	-0.945752	0.692727	Insignificant	51	-1.1385	0.311188	Insignificant	no_sig	0.501958	34.5
KEGG_LEUKOCYTE_TRANSENDOTHELIAL_MIGRATION	63	-0.949399	0.68751	Insignificant	112	0.918874	0.705831	Insignificant	no_sig	0.696671	87.5
KEGG_MELANOGENESIS	24	-0.968635	0.656952	Insignificant	99	-1.66834	0.0331316	Significant	mono_sig	0.345042	61.5
KEGG_CELL_ADHESION_MOLECULES_CAMS	49	-0.975777	0.643875	Insignificant	129	-1.05049	0.426875	Insignificant	no_sig	0.535375	89
HALLMARK_TGF_BETA_SIGNALING	19	-0.978128	0.643089	Insignificant	54	1.4397	0.0881562	Significant	mono_sig	0.365623	36.5
REACTOME_NICOTINATE_METABOLISM	17	-0.986128	0.625811	Insignificant	31	1.18354	0.318731	Insignificant	no_sig	0.472271	24
PID_FGF_PATHWAY	19	-0.99185	0.614815	Insignificant	53	-0.958666	0.579962	Insignificant	no_sig	0.597389	36
WP_ENDOMETRIAL_CANCER	20	-0.999631	0.599627	Insignificant	63	1.21872	0.2744	Insignificant	no_sig	0.437013	41.5
REACTOME_CELL_SURFACE_INTERACTIONS_AT_THE_VASCULAR_WALL	57	-1.00087	0.598525	Insignificant	184	-1.75557	0.0221058	Significant	mono_sig	0.310315	120.5
REACTOME_REGULATION_OF_LIPID_METABOLISM_BY_PPARALPHA	26	-1.00107	0.598736	Insignificant	115	1.57207	0.0371971	Significant	mono_sig	0.317966	70.5
REACTOME_IRON_UPTAKE_AND_TRANSPORT	28	-1.00973	0.580379	Insignificant	57	-0.966748	0.564786	Insignificant	no_sig	0.572582	42.5
WP_RENIN_ANGIOTENSIN_ALDOSTERONE_SYSTEM_RAAS	16	-1.03479	0.530941	Insignificant	42	-1.14504	0.304047	Insignificant	no_sig	0.417494	29
PID_INTEGRIN2_PATHWAY	16	-1.03684	0.528014	Insignificant	25	0.841751	0.80313	Insignificant	no_sig	0.665572	20.5
BIOCARTA_NFAT_PATHWAY	22	-1.04591	0.511821	Insignificant	47	1.14104	0.375351	Insignificant	no_sig	0.443586	34.5
KEGG_ENDOMETRIAL_CANCER	20	-1.05423	0.496467	Insignificant	52	1.33221	0.158788	Significant	mono_sig	0.327628	36
KEGG_PRION_DISEASES	23	-1.05457	0.496338	Insignificant	32	0.636361	0.96778	Insignificant	no_sig	0.732059	27.5
REACTOME_REGULATION_OF_INSULIN_SECRETION	28	-1.06359	0.482459	Insignificant	73	-1.07186	0.396146	Insignificant	no_sig	0.439303	50.5
HALLMARK_APOPTOSIS	80	-1.07472	0.462878	Insignificant	158	1.00442	0.58197	Insignificant	no_sig	0.522424	119
REACTOME_SIGNAL_AMPLIFICATION	15	-1.07755	0.459207	Insignificant	31	0.801487	0.848054	Insignificant	no_sig	0.65363	23
REACTOME_MET_PROMOTES_CELL_MOTILITY	25	-1.08723	0.442408	Insignificant	41	-0.968525	0.561631	Insignificant	no_sig	0.50202	33
REACTOME_ANTIGEN_PRESENTATION_FOLDING_ASSEMBLY_AND_PEPTIDE_LOADING_OF_CLASS_I_MHC	23	-1.08905	0.44024	Insignificant	25	1.54457	0.0449724	Significant	mono_sig	0.242606	24
HALLMARK_SPERMATOGENESIS	20	-1.0932	0.434523	Insignificant	113	0.98022	0.615719	Insignificant	no_sig	0.525121	66.5
REACTOME_G_ALPHA_S_SIGNALLING_EVENTS	16	-1.09584	0.43176	Insignificant	182	-1.09506	0.363764	Insignificant	no_sig	0.397762	99
WP_MFAP5_EFFECT_ON_PERMEABILITY_AND_MOTILITY_OF_ENDOTHELIAL_CELLS_VIA_CYTOSKELETON_REARRANGEMENT	16	-1.10404	0.418271	Insignificant	18	0.844739	0.799608	Insignificant	no_sig	0.608939	17
REACTOME_NCAM_SIGNALING_FOR_NEURITE_OUT_GROWTH	25	-1.11222	0.404075	Insignificant	62	-1.34165	0.141199	Significant	mono_sig	0.272637	43.5
REACTOME_SIGNALING_BY_VEGF	62	-1.134	0.373307	Insignificant	105	1.28531	0.201109	Insignificant	no_sig	0.287208	83.5
KEGG_PROTEIN_EXPORT	19	-1.13442	0.373033	Insignificant	24	0.981423	0.613893	Insignificant	no_sig	0.493463	21.5
HALLMARK_UV_RESPONSE_UP	73	-1.14064	0.363469	Insignificant	156	0.916513	0.709717	Insignificant	no_sig	0.536593	114.5
PID_MYC_REPRESS_PATHWAY	28	-1.14894	0.351095	Insignificant	63	1.22676	0.265143	Insignificant	no_sig	0.308119	45.5
WP_VITAMIN_B12_METABOLISM	21	-1.1546	0.342705	Insignificant	46	-1.16979	0.277512	Insignificant	no_sig	0.310108	33.5
KEGG_GLYCEROPHOSPHOLIPID_METABOLISM	21	-1.16931	0.324039	Insignificant	75	-1.18279	0.26417	Insignificant	no_sig	0.294105	48
PID_AVB3_INTEGRIN_PATHWAY	44	-1.1738	0.317478	Insignificant	74	0.841433	0.803409	Insignificant	no_sig	0.560443	59
HALLMARK_PROTEIN_SECRETION	68	-1.17653	0.31403	Insignificant	95	1.36063	0.136737	Significant	mono_sig	0.225384	81.5
KEGG_HEMATOPOIETIC_CELL_LINEAGE	34	-1.18872	0.300343	Insignificant	82	0.82898	0.817333	Insignificant	no_sig	0.558838	58
KEGG_ALANINE_ASPARTATE_AND_GLUTAMATE_METABOLISM	20	-1.21223	0.272896	Insignificant	29	-1.65594	0.0354598	Significant	mono_sig	0.154178	24.5
REACTOME_RHO_GTPASES_ACTIVATE_IQGAPS	18	-1.22473	0.257397	Insignificant	30	0.984363	0.61	Insignificant	no_sig	0.433698	24
KEGG_PORPHYRIN_AND_CHLOROPHYLL_METABOLISM	17	-1.22534	0.256973	Insignificant	31	-1.71058	0.0272092	Significant	mono_sig	0.142091	24
REACTOME_COPI_MEDIATED_ANTEROGRADE_TRANSPORT	69	-1.22999	0.252036	Insignificant	99	-1.06813	0.401126	Insignificant	no_sig	0.326581	84
REACTOME_MITOCHONDRIAL_TRANSLATION	58	-1.24412	0.236072	Insignificant	96	1.24916	0.23946	Insignificant	no_sig	0.237766	77
HALLMARK_UV_RESPONSE_DN	53	-1.25471	0.227255	Insignificant	141	1.17917	0.324644	Insignificant	no_sig	0.275949	97
HALLMARK_P53_PATHWAY	74	-1.27542	0.207745	Insignificant	196	0.997756	0.592001	Insignificant	no_sig	0.399873	135
WP_EPITHELIAL_TO_MESENCHYMAL_TRANSITION_IN_COLORECTAL_CANCER	37	-1.28223	0.201572	Insignificant	156	-1.43618	0.0956252	Significant	mono_sig	0.148599	96.5
REACTOME_HSF1_DEPENDENT_TRANSACTIVATION	18	-1.2906	0.194344	Insignificant	37	0.910352	0.718086	Insignificant	no_sig	0.456215	27.5
WP_FOCAL_ADHESION	99	-1.29106	0.194131	Insignificant	197	0.922403	0.700911	Insignificant	no_sig	0.447521	148
REACTOME_ER_TO_GOLGI_ANTEROGRADE_TRANSPORT	100	-1.29228	0.193197	Insignificant	151	0.871811	0.76708	Insignificant	no_sig	0.480139	125.5
REACTOME_AMINO_ACIDS_REGULATE_MTORC1	20	-1.2938	0.191784	Insignificant	54	1.28967	0.197258	Significant	mono_sig	0.194521	37
HALLMARK_KRAS_SIGNALING_UP	46	-1.30398	0.183883	Insignificant	197	1.20536	0.290983	Insignificant	no_sig	0.237433	121.5
PID_NCADHERIN_PATHWAY	22	-1.31643	0.174686	Insignificant	33	0.88699	0.747987	Insignificant	no_sig	0.461336	27.5
BIOCARTA_AGR_PATHWAY	20	-1.32004	0.171696	Insignificant	33	-1.55185	0.0576067	Significant	mono_sig	0.114652	26.5
WP_FERROPTOSIS	23	-1.32861	0.166648	Insignificant	40	-1.44601	0.0919113	Significant	mono_sig	0.12928	31.5
WP_CALCIUM_REGULATION_IN_THE_CARDIAC_CELL	48	-1.32907	0.166514	Insignificant	147	-1.3228	0.152532	Significant	mono_sig	0.159523	97.5
PID_NECTIN_PATHWAY	21	-1.33266	0.163681	Insignificant	30	0.969392	0.631752	Insignificant	no_sig	0.397716	25.5
WP_SPINAL_CORD_INJURY	33	-1.33883	0.16036	Insignificant	115	-1.32646	0.150243	Significant	mono_sig	0.155302	74
REACTOME_PEROXISOMAL_PROTEIN_IMPORT	24	-1.34694	0.154764	Insignificant	61	-0.927162	0.63353	Insignificant	no_sig	0.394147	42.5
REACTOME_PHASE_II_CONJUGATION_OF_COMPOUNDS	38	-1.34758	0.154716	Insignificant	92	-2.04984	0.00413816	Significant	mono_sig	0.0794272	65
REACTOME_PLATELET_ACTIVATION_SIGNALING_AND_AGGREGATION	149	-1.36323	0.143446	Insignificant	247	0.929296	0.692553	Insignificant	no_sig	0.418	198
PID_INTEGRIN3_PATHWAY	25	-1.37318	0.136268	Insignificant	40	-1.02695	0.462406	Insignificant	no_sig	0.299337	32.5
REACTOME_COPII_MEDIATED_VESICLE_TRANSPORT	42	-1.38549	0.1296	Insignificant	68	1.25642	0.231374	Insignificant	no_sig	0.180487	55
WP_MITOCHONDRIAL_CIV_ASSEMBLY	18	-1.39814	0.122785	Insignificant	35	-1.26853	0.189797	Significant	mono_sig	0.156291	26.5
PID_DELTA_NP63_PATHWAY	17	-1.402	0.120641	Insignificant	47	0.782932	0.86424	Insignificant	no_sig	0.492441	32
REACTOME_GLYCEROPHOSPHOLIPID_BIOSYNTHESIS	36	-1.40867	0.117173	Insignificant	121	-1.35239	0.134446	Significant	mono_sig	0.125809	78.5
REACTOME_METABOLISM_OF_WATER_SOLUBLE_VITAMINS_AND_COFACTORS	53	-1.41745	0.112369	Insignificant	121	0.993299	0.597882	Insignificant	no_sig	0.355126	87
KEGG_GLYCEROLIPID_METABOLISM	15	-1.42867	0.10665	Insignificant	45	-1.10385	0.353464	Insignificant	no_sig	0.230057	30
WP_ALZHEIMERS_DISEASE	36	-1.4288	0.106771	Insignificant	86	-0.965662	0.566795	Insignificant	no_sig	0.336783	61
PID_TAP63_PATHWAY	21	-1.42905	0.106789	Insignificant	53	0.985447	0.609011	Insignificant	no_sig	0.3579	37
REACTOME_RETROGRADE_TRANSPORT_AT_THE_TRANS_GOLGI_NETWORK	23	-1.43205	0.105631	Insignificant	49	1.65284	0.019749	Significant	mono_sig	0.0626902	36
REACTOME_ROS_AND_RNS_PRODUCTION_IN_PHAGOCYTES	20	-1.44926	0.0969533	Insignificant	35	0.940989	0.675267	Insignificant	no_sig	0.38611	27.5
REACTOME_ARACHIDONIC_ACID_METABOLISM	21	-1.44999	0.0966926	Insignificant	57	-2.2705	0.000883	Significant	mono_sig	0.0487878	39
KEGG_CALCIUM_SIGNALING_PATHWAY	41	-1.45636	0.094243	Insignificant	169	-2.09745	0.00293792	Significant	mono_sig	0.0485904	105
REACTOME_APOPTOTIC_CLEAVAGE_OF_CELLULAR_PROTEINS	25	-1.45938	0.0927616	Insignificant	38	1.17865	0.3251	Insignificant	no_sig	0.208931	31.5
KEGG_GALACTOSE_METABOLISM	17	-1.46933	0.0880334	Insignificant	25	-1.14553	0.303871	Insignificant	no_sig	0.195952	21
PID_ECADHERIN_NASCENT_AJ_PATHWAY	34	-1.47098	0.087292	Insignificant	39	1.57679	0.0359663	Significant	mono_sig	0.0616291	36.5
WP_TRYPTOPHAN_METABOLISM	17	-1.47383	0.0860832	Insignificant	41	-1.87061	0.0115309	Significant	mono_sig	0.048807	29
KEGG_FRUCTOSE_AND_MANNOSE_METABOLISM	21	-1.48354	0.0820123	Insignificant	32	-1.20924	0.240316	Insignificant	no_sig	0.161164	26.5
HALLMARK_IL2_STAT5_SIGNALING	65	-1.49313	0.0785657	Insignificant	199	1.07297	0.479166	Insignificant	no_sig	0.278866	132
WP_NUCLEAR_RECEPTORS_METAPATHWAY	86	-1.49908	0.076589	Insignificant	298	-1.95106	0.00750124	Significant	mono_sig	0.0420451	192
REACTOME_TRANSPORT_TO_THE_GOLGI_AND_SUBSEQUENT_MODIFICATION	107	-1.50657	0.0739325	Insignificant	181	0.973507	0.624993	Insignificant	no_sig	0.349463	144
KEGG_PYRUVATE_METABOLISM	27	-1.50778	0.0735799	Insignificant	39	-1.9149	0.00915907	Significant	mono_sig	0.0413695	33
REACTOME_GAP_JUNCTION_TRAFFICKING_AND_REGULATION	19	-1.53	0.0664195	Insignificant	46	-1.14667	0.302543	Insignificant	no_sig	0.184481	32.5
WP_PATHWAYS_REGULATING_HIPPO_SIGNALING	26	-1.53829	0.0639047	Insignificant	96	-1.77431	0.0200798	Significant	mono_sig	0.0419922	61
WP_GLYCOGEN_SYNTHESIS_AND_DEGRADATION	24	-1.53976	0.0637419	Insignificant	40	-1.13982	0.309697	Insignificant	no_sig	0.186719	32
WP_FATTY_ACID_BIOSYNTHESIS	15	-1.54179	0.0630818	Insignificant	22	-1.87118	0.0115079	Significant	mono_sig	0.0372948	18.5
KEGG_ADHERENS_JUNCTION	33	-1.54222	0.0629867	Insignificant	73	0.923975	0.698814	Insignificant	no_sig	0.3809	53
HALLMARK_APICAL_JUNCTION	82	-1.55397	0.0594676	Insignificant	198	-1.66976	0.0329745	Significant	mono_sig	0.046221	140
KEGG_FOCAL_ADHESION	105	-1.57679	0.052778	Insignificant	198	-1.16391	0.283642	Insignificant	no_sig	0.16821	151.5
WP_TCA_CYCLE_AND_DEFICIENCY_OF_PYRUVATE_DEHYDROGENASE_COMPLEX_PDHC	15	-1.58698	0.0499537	Insignificant	16	-2.02563	0.00472207	Significant	mono_sig	0.0273379	15.5
KEGG_BETA_ALANINE_METABOLISM	16	-1.58856	0.0496602	Insignificant	22	-1.30915	0.16034	Significant	mono_sig	0.105	19
REACTOME_METABOLISM_OF_STEROIDS	41	-1.59515	0.0479132	Insignificant	145	-1.15918	0.288574	Insignificant	no_sig	0.168244	93
REACTOME_PYRUVATE_METABOLISM	19	-1.6051	0.0454389	Insignificant	30	-1.65888	0.0350094	Significant	mono_sig	0.0402242	24.5
WP_HAIR_FOLLICLE_DEVELOPMENT_CYTODIFFERENTIATION_PART_3_OF_3	18	-1.60896	0.044686	Insignificant	84	-2.20076	0.00151502	Significant	mono_sig	0.0231005	51
PID_A6B1_A6B4_INTEGRIN_PATHWAY	30	-1.61314	0.0438294	Insignificant	46	-1.56144	0.0556912	Significant	mono_sig	0.0497603	38
REACTOME_PLASMA_LIPOPROTEIN_CLEARANCE	15	-1.62361	0.0416025	Insignificant	32	-0.823299	0.798961	Insignificant	no_sig	0.420282	23.5
PID_AJDISS_2PATHWAY	23	-1.62706	0.0408244	Insignificant	48	1.16776	0.339654	Insignificant	no_sig	0.190239	35.5
KEGG_LYSINE_DEGRADATION	19	-1.62905	0.0404649	Insignificant	44	1.53717	0.047494	Significant	mono_sig	0.0439794	31.5
PID_ECADHERIN_STABILIZATION_PATHWAY	28	-1.64847	0.0363591	Insignificant	41	-1.51224	0.069258	Significant	mono_sig	0.0528085	34.5
REACTOME_GPCR_LIGAND_BINDING	23	-1.65251	0.0358408	Insignificant	384	-1.61725	0.0422501	Significant	mono_sig	0.0390454	203.5
KEGG_VIRAL_MYOCARDITIS	46	-1.66087	0.034008	Insignificant	68	1.04431	0.522692	Insignificant	no_sig	0.27835	57
WP_NEPHROTIC_SYNDROME	18	-1.67206	0.0321101	Insignificant	43	0.809809	0.838972	Insignificant	no_sig	0.435541	30.5
REACTOME_MITOCHONDRIAL_PROTEIN_IMPORT	41	-1.67287	0.0320557	Insignificant	63	0.525406	0.994348	Insignificant	no_sig	0.513202	52
WP_GLYCOLYSIS_AND_GLUCONEOGENESIS	33	-1.67387	0.0319395	Insignificant	42	-2.01366	0.005084	Significant	mono_sig	0.0185117	37.5
REACTOME_ION_TRANSPORT_BY_P_TYPE_ATPASES	15	-1.67951	0.0309915	Insignificant	53	-1.4815	0.0789492	Significant	mono_sig	0.0549703	34
REACTOME_GLUCONEOGENESIS	24	-1.70483	0.0264866	Insignificant	32	-1.86646	0.0117896	Significant	mono_sig	0.0191381	28
REACTOME_NEUTROPHIL_DEGRANULATION	330	-1.72393	0.0237907	Insignificant	467	0.925454	0.69707	Insignificant	no_sig	0.36043	398.5
WP_PRIMARY_FOCAL_SEGMENTAL_GLOMERULOSCLEROSIS_FSGS	37	-1.72628	0.023488	Insignificant	72	-0.912048	0.6604	Insignificant	no_sig	0.341944	54.5
REACTOME_PROTEIN_LOCALIZATION	82	-1.72769	0.0233543	Insignificant	158	-0.73602	0.901343	Insignificant	no_sig	0.462348	120
HALLMARK_GLYCOLYSIS	95	-1.75119	0.0201725	Insignificant	196	-1.6973	0.0288757	Significant	mono_sig	0.0245241	145.5
REACTOME_ASPARAGINE_N_LINKED_GLYCOSYLATION	159	-1.75716	0.0195227	Insignificant	296	0.989791	0.602846	Insignificant	no_sig	0.311185	227.5
REACTOME_VISUAL_PHOTOTRANSDUCTION	24	-1.76786	0.0182086	Insignificant	85	-1.68409	0.0305638	Significant	mono_sig	0.0243862	54.5
KEGG_TIGHT_JUNCTION	60	-1.7804	0.0168496	Insignificant	129	-1.83166	0.0144747	Significant	mono_sig	0.0156621	94.5
KEGG_GLUTATHIONE_METABOLISM	33	-1.7895	0.0162363	Insignificant	46	-1.94595	0.00769834	Significant	mono_sig	0.0119673	39.5
WP_HIPPOMERLIN_SIGNALING_DYSREGULATION	39	-1.79351	0.0158344	Insignificant	117	-1.72794	0.0250624	Significant	mono_sig	0.0204484	78
KEGG_HUNTINGTONS_DISEASE	110	-1.80227	0.0151274	Insignificant	173	-1.5547	0.0567389	Significant	mono_sig	0.0359331	141.5
KEGG_VIBRIO_CHOLERAE_INFECTION	29	-1.80838	0.0145029	Insignificant	52	0.730596	0.909989	Insignificant	no_sig	0.462246	40.5
REACTOME_GLUTATHIONE_CONJUGATION	21	-1.81022	0.0144641	Insignificant	34	-2.42655	0.000237	Significant	mono_sig	0.00735053	27.5
REACTOME_BINDING_AND_UPTAKE_OF_LIGANDS_BY_SCAVENGER_RECEPTORS	28	-1.81931	0.0136123	Insignificant	98	-3.0608	0	Significant	mono_sig	0.00680616	63
REACTOME_BIOSYNTHESIS_OF_THE_N_GLYCAN_PRECURSOR_DOLICHOL_LIPID_LINKED_OLIGOSACCHARIDE_LLO_AND_TRANSFER_TO_A_NASCENT_PROTEIN	26	-1.82693	0.0132447	Insignificant	75	0.860517	0.780605	Insignificant	no_sig	0.396925	50.5
PID_UPA_UPAR_PATHWAY	26	-1.8299	0.0129721	Insignificant	40	-1.57727	0.051733	Significant	mono_sig	0.0323526	33
REACTOME_SYNTHESIS_OF_SUBSTRATES_IN_N_GLYCAN_BIOSYTHESIS	21	-1.83167	0.0129062	Insignificant	60	-0.905304	0.672142	Insignificant	no_sig	0.342524	40.5
WP_AMINO_ACID_METABOLISM	61	-1.8392	0.0122351	Insignificant	85	-2.36012	0.000411	Significant	mono_sig	0.00632305	73
WP_PATHWAYS_IN_CLEAR_CELL_RENAL_CELL_CARCINOMA	40	-1.84132	0.0121517	Insignificant	83	-1.20507	0.243638	Insignificant	no_sig	0.127895	61.5
HALLMARK_PEROXISOME	54	-1.84446	0.0119625	Insignificant	102	-1.06843	0.401173	Insignificant	no_sig	0.206568	78
REACTOME_IRE1ALPHA_ACTIVATES_CHAPERONES	28	-1.85977	0.0109436	Insignificant	50	0.637186	0.967586	Insignificant	no_sig	0.489265	39
HALLMARK_COMPLEMENT	107	-1.86425	0.0106188	Insignificant	197	1.02811	0.546352	Insignificant	no_sig	0.278486	152
KEGG_PEROXISOME	32	-1.8738	0.00997288	Insignificant	76	-1.76167	0.0215957	Significant	mono_sig	0.0157843	54
WP_MECHANOREGULATION_AND_PATHOLOGY_OF_YAPTAZ_VIA_HIPPO_AND_NONHIPPO_MECHANISMS	19	-1.89358	0.00863807	Insignificant	47	0.894049	0.739215	Insignificant	no_sig	0.373926	33
KEGG_AMINO_SUGAR_AND_NUCLEOTIDE_SUGAR_METABOLISM	32	-1.8969	0.00845178	Insignificant	41	-0.994287	0.517162	Insignificant	no_sig	0.262807	36.5
WP_VITAMIN_D_RECEPTOR_PATHWAY	41	-1.9044	0.00809827	Insignificant	174	-1.52709	0.0649769	Significant	mono_sig	0.0365376	107.5
REACTOME_ION_HOMEOSTASIS	20	-1.9061	0.00797058	Insignificant	53	-2.24561	0.00113393	Significant	mono_sig	0.00455226	36.5
KEGG_ARACHIDONIC_ACID_METABOLISM	16	-1.92413	0.00707096	Insignificant	53	-2.36804	0.000408	Significant	mono_sig	0.00373948	34.5
WP_METAPATHWAY_BIOTRANSFORMATION_PHASE_I_AND_II	36	-1.94008	0.00641734	Insignificant	164	-2.72056	0	Significant	mono_sig	0.00320867	100
REACTOME_ION_CHANNEL_TRANSPORT	40	-1.95378	0.0059036	Insignificant	175	-1.95932	0.00712896	Significant	mono_sig	0.00651628	107.5
WP_MITOCHONDRIAL_LCFATTY_ACID_BETAOXIDATION	15	-1.95637	0.00576398	Insignificant	17	-2.01655	0.00498154	Significant	mono_sig	0.00537276	16
REACTOME_BIOLOGICAL_OXIDATIONS	69	-1.96652	0.00534213	Insignificant	198	-2.42645	0.000235	Significant	mono_sig	0.00278857	133.5
REACTOME_BRANCHED_CHAIN_AMINO_ACID_CATABOLISM	18	-1.97582	0.00496998	Insignificant	21	-1.41022	0.106366	Significant	mono_sig	0.0556681	19.5
NABA_ECM_GLYCOPROTEINS	62	-1.98972	0.0044937	Insignificant	174	-2.56318	2.49e-05	Significant	mono_sig	0.0022593	118
KEGG_GLYCOLYSIS_GLUCONEOGENESIS	42	-1.99056	0.00450259	Insignificant	59	-2.05589	0.00395726	Significant	mono_sig	0.00422992	50.5
PID_ARF6_TRAFFICKING_PATHWAY	30	-1.99153	0.00449636	Insignificant	48	0.78234	0.864311	Insignificant	no_sig	0.434404	39
HALLMARK_ANGIOGENESIS	19	-1.99348	0.00446973	Insignificant	35	-2.04635	0.00419798	Significant	mono_sig	0.00433385	27
REACTOME_SMOOTH_MUSCLE_CONTRACTION	27	-2.005	0.00417278	Insignificant	37	-1.74987	0.0226635	Significant	mono_sig	0.0134181	32
REACTOME_MET_ACTIVATES_PTK2_SIGNALING	17	-2.00987	0.00401864	Insignificant	30	-2.23592	0.00115219	Significant	mono_sig	0.00258542	23.5
HALLMARK_XENOBIOTIC_METABOLISM	90	-2.0463	0.00306508	Insignificant	193	-2.27248	0.000867	Significant	mono_sig	0.00196604	141.5
REACTOME_ANTIMICROBIAL_PEPTIDES	15	-2.04715	0.00303724	Insignificant	49	-1.9431	0.00779997	Significant	mono_sig	0.00541861	32
REACTOME_PLASMA_LIPOPROTEIN_ASSEMBLY_REMODELING_AND_CLEARANCE	28	-2.05646	0.00280757	Insignificant	66	-1.28506	0.177328	Significant	mono_sig	0.0900677	47
KEGG_CITRATE_CYCLE_TCA_CYCLE	26	-2.06627	0.00264253	Insignificant	30	-2.39466	0.000313	Significant	mono_sig	0.00147777	28
REACTOME_CARDIAC_CONDUCTION	22	-2.0679	0.00261039	Insignificant	121	-2.53805	2.21e-05	Significant	mono_sig	0.00131624	71.5
REACTOME_SLC_MEDIATED_TRANSMEMBRANE_TRANSPORT	29	-2.06841	0.00260472	Insignificant	233	-1.70238	0.0283111	Significant	mono_sig	0.0154579	131
HALLMARK_FATTY_ACID_METABOLISM	103	-2.07086	0.00258328	Insignificant	156	-2.35552	0.000465	Significant	mono_sig	0.00152414	129.5
HALLMARK_ESTROGEN_RESPONSE_LATE	63	-2.08549	0.00225546	Insignificant	197	-2.43831	0.00019	Significant	mono_sig	0.00122273	130
REACTOME_METABOLISM_OF_VITAMINS_AND_COFACTORS	80	-2.097	0.00203252	Insignificant	183	-1.39294	0.114641	Significant	mono_sig	0.0583368	131.5
KEGG_TRYPTOPHAN_METABOLISM	23	-2.09868	0.0020148	Insignificant	39	-1.33584	0.144621	Significant	mono_sig	0.0733179	31
WP_TCA_CYCLE_AKA_KREBS_OR_CITRIC_ACID_CYCLE	17	-2.10064	0.00197848	Insignificant	18	-2.39086	0.000323	Significant	mono_sig	0.00115074	17.5
KEGG_PROPANOATE_METABOLISM	25	-2.10614	0.00185887	Significant	32	-1.93932	0.00794878	Significant	bi_sig	0.00490382	28.5
WP_NONALCOHOLIC_FATTY_LIVER_DISEASE	82	-2.11726	0.00164855	Significant	151	-1.86912	0.0116398	Significant	bi_sig	0.00664419	116.5
NABA_BASEMENT_MEMBRANES	21	-2.12407	0.00155126	Significant	40	-2.15597	0.00206303	Significant	bi_sig	0.00180715	30.5
REACTOME_PHASE_I_FUNCTIONALIZATION_OF_COMPOUNDS	30	-2.12694	0.00150235	Significant	99	-2.5741	2.68e-05	Significant	bi_sig	0.000764577	64.5
NABA_SECRETED_FACTORS	26	-2.12775	0.00150928	Significant	304	-2.06035	0.00382042	Significant	bi_sig	0.00266485	165
HALLMARK_BILE_ACID_METABOLISM	33	-2.13979	0.00145247	Significant	108	-2.32647	0.000538	Significant	bi_sig	0.000995235	70.5
REACTOME_TRANSFERRIN_ENDOCYTOSIS_AND_RECYCLING	15	-2.14554	0.00135511	Significant	30	-0.997101	0.512893	Insignificant	mono_sig	0.257124	22.5
REACTOME_SIGNALING_BY_RETINOIC_ACID	17	-2.15542	0.00127939	Significant	42	-2.19207	0.00165812	Significant	bi_sig	0.00146875	29.5
REACTOME_PYRUVATE_METABOLISM_AND_CITRIC_ACID_TCA_CYCLE	39	-2.16268	0.00125141	Significant	54	-2.16396	0.00194266	Significant	bi_sig	0.00159704	46.5
REACTOME_GLYOXYLATE_METABOLISM_AND_GLYCINE_DEGRADATION	16	-2.16303	0.00125767	Significant	27	-1.71337	0.026805	Significant	bi_sig	0.0140313	21.5
WP_HUMAN_COMPLEMENT_SYSTEM	63	-2.18881	0.00101842	Significant	88	-1.68133	0.0310326	Significant	bi_sig	0.0160255	75.5
WP_FATTY_ACID_BETA_OXIDATION	24	-2.20793	0.000837	Significant	33	-1.98025	0.00629863	Significant	bi_sig	0.00356782	28.5
WP_NRF2_PATHWAY	39	-2.23136	0.000697	Significant	135	-2.55451	2.37e-05	Significant	bi_sig	0.00036035	87
PID_SYNDECAN_1_PATHWAY	26	-2.23188	0.00069	Significant	46	-1.54782	0.0587533	Significant	bi_sig	0.0297217	36
REACTOME_CRISTAE_FORMATION	25	-2.24979	0.000517	Significant	28	-2.21086	0.00138903	Significant	bi_sig	0.000953017	26.5
WP_MIRNA_TARGETS_IN_ECM_AND_MEMBRANE_RECEPTORS	17	-2.26689	0.00044	Significant	23	-2.35966	0.000436	Significant	bi_sig	0.000438	20
REACTOME_INTRINSIC_PATHWAY_OF_FIBRIN_CLOT_FORMATION	17	-2.27318	0.000414	Significant	20	-0.950123	0.595048	Insignificant	mono_sig	0.297731	18.5
KEGG_FATTY_ACID_METABOLISM	31	-2.28377	0.000407	Significant	42	-2.43929	0.000191	Significant	bi_sig	0.000299	36.5
KEGG_BUTANOATE_METABOLISM	22	-2.28451	0.00041	Significant	33	-1.93469	0.00822837	Significant	bi_sig	0.00431918	27.5
REACTOME_CELL_CELL_COMMUNICATION	52	-2.29489	0.000371	Significant	126	-1.65884	0.0349753	Significant	bi_sig	0.0176731	89
KEGG_ARGININE_AND_PROLINE_METABOLISM	31	-2.29867	0.000361	Significant	53	-2.1789	0.00180369	Significant	bi_sig	0.00108235	42
KEGG_STARCH_AND_SUCROSE_METABOLISM	17	-2.29916	0.000364	Significant	39	-2.39516	0.000315	Significant	bi_sig	0.0003395	28
WP_COMPLEMENT_ACTIVATION	20	-2.30358	0.000352	Significant	20	-2.19933	0.00153016	Significant	bi_sig	0.000941078	20
HALLMARK_ESTROGEN_RESPONSE_EARLY	42	-2.30425	0.000357	Significant	198	-2.35767	0.000447	Significant	bi_sig	0.000402	120
REACTOME_CARGO_CONCENTRATION_IN_THE_ER	20	-2.32176	0.000327	Significant	32	-0.79541	0.836176	Insignificant	mono_sig	0.418251	26
KEGG_N_GLYCAN_BIOSYNTHESIS	23	-2.32365	0.000336	Significant	46	1.47119	0.0724593	Significant	bi_sig	0.0363976	34.5
REACTOME_INTEGRIN_CELL_SURFACE_INTERACTIONS	50	-2.32437	0.000338	Significant	82	-1.29467	0.170638	Significant	bi_sig	0.0854878	66
WP_PPAR_SIGNALING_PATHWAY	31	-2.3259	0.000327	Significant	63	-2.20474	0.00146287	Significant	bi_sig	0.000894933	47
REACTOME_COLLAGEN_CHAIN_TRIMERIZATION	18	-2.33129	0.000331	Significant	44	-2.16981	0.00184521	Significant	bi_sig	0.00108811	31
KEGG_DRUG_METABOLISM_CYTOCHROME_P450	17	-2.33658	0.000319	Significant	60	-3.04645	0	Significant	bi_sig	0.0001595	38.5
KEGG_PPAR_SIGNALING_PATHWAY	32	-2.34399	0.000309	Significant	65	-2.17851	0.00178982	Significant	bi_sig	0.00104941	48.5
PID_INTEGRIN1_PATHWAY	41	-2.35227	0.000255	Significant	64	-2.10934	0.00268368	Significant	bi_sig	0.00146934	52.5
REACTOME_LAMININ_INTERACTIONS	21	-2.35495	0.000259	Significant	30	-1.5418	0.0602379	Significant	bi_sig	0.0302484	25.5
NABA_COLLAGENS	18	-2.36709	0.000202	Significant	44	-2.1844	0.00171929	Significant	bi_sig	0.000960645	31
BIOCARTA_COMP_PATHWAY	16	-2.36977	0.000204	Significant	17	-1.99778	0.0056882	Significant	bi_sig	0.0029461	16.5
PID_INTEGRIN_CS_PATHWAY	15	-2.37385	0.00016	Significant	26	-0.848426	0.765054	Insignificant	mono_sig	0.382607	20.5
REACTOME_SPHINGOLIPID_METABOLISM	26	-2.37892	0.000163	Significant	88	-1.51032	0.069705	Significant	bi_sig	0.034934	57
REACTOME_MITOCHONDRIAL_FATTY_ACID_BETA_OXIDATION	22	-2.37922	0.000165	Significant	36	-2.08071	0.00331203	Significant	bi_sig	0.00173852	29
REACTOME_DISEASES_OF_GLYCOSYLATION	35	-2.38583	0.000149	Significant	141	-1.74015	0.0237145	Significant	bi_sig	0.0119317	88
REACTOME_COMPLEMENT_CASCADE	40	-2.39506	0.00012	Significant	106	-3.10412	0	Significant	bi_sig	6e-05	73
KEGG_CARDIAC_MUSCLE_CONTRACTION	32	-2.40184	8.67e-05	Significant	73	-2.75763	0	Significant	bi_sig	4.34e-05	52.5
REACTOME_METABOLISM_OF_FAT_SOLUBLE_VITAMINS	20	-2.4138	8.82e-05	Significant	44	-2.24244	0.00114995	Significant	bi_sig	0.000619077	32
REACTOME_COLLAGEN_DEGRADATION	28	-2.44773	5.52e-05	Significant	64	-1.59023	0.0484373	Significant	bi_sig	0.0242462	46
REACTOME_SYNDECAN_INTERACTIONS	21	-2.45103	5.57e-05	Significant	27	-1.03645	0.44742	Insignificant	mono_sig	0.223738	24
HALLMARK_HYPOXIA	71	-2.45561	5.68e-05	Significant	194	-1.82286	0.0151536	Significant	bi_sig	0.00760519	132.5
HALLMARK_ADIPOGENESIS	123	-2.4689	5.95e-05	Significant	197	-2.56797	2.58e-05	Significant	bi_sig	4.27e-05	160
KEGG_LYSOSOME	59	-2.47307	6.01e-05	Significant	121	-1.10114	0.356508	Insignificant	mono_sig	0.178284	90
HALLMARK_KRAS_SIGNALING_DN	26	-2.47389	6.07e-05	Significant	183	-2.18643	0.00170959	Significant	bi_sig	0.000885148	104.5
KEGG_METABOLISM_OF_XENOBIOTICS_BY_CYTOCHROME_P450	20	-2.50998	6.45e-05	Significant	58	-3.03813	0	Significant	bi_sig	3.23e-05	39
REACTOME_DISEASES_OF_METABOLISM	68	-2.56033	4.54e-05	Significant	235	-1.79385	0.0179534	Significant	bi_sig	0.00899942	151.5
KEGG_PARKINSONS_DISEASE	83	-2.58895	0	Significant	122	-2.60428	3.15e-05	Significant	bi_sig	1.58e-05	102.5
REACTOME_DEGRADATION_OF_THE_EXTRACELLULAR_MATRIX	58	-2.58953	0	Significant	140	-1.90173	0.00982102	Significant	bi_sig	0.00491051	99
REACTOME_PEPTIDE_HORMONE_METABOLISM	29	-2.59416	0	Significant	79	-1.11143	0.34304	Insignificant	mono_sig	0.17152	54
REACTOME_GLYCOSAMINOGLYCAN_METABOLISM	23	-2.59587	0	Significant	124	-1.20325	0.244989	Insignificant	mono_sig	0.122494	73.5
REACTOME_FATTY_ACID_METABOLISM	72	-2.61234	0	Significant	174	-2.52083	4.37e-05	Significant	bi_sig	2.19e-05	123
KEGG_VALINE_LEUCINE_AND_ISOLEUCINE_DEGRADATION	40	-2.61374	0	Significant	43	-2.2084	0.00144193	Significant	bi_sig	0.000720964	41.5
WP_COMPLEMENT_AND_COAGULATION_CASCADES	39	-2.61428	0	Significant	54	-2.214	0.00134126	Significant	bi_sig	0.000670633	46.5
NABA_ECM_AFFILIATED	25	-2.6277	0	Significant	155	-2.84202	0	Significant	bi_sig	0	90
REACTOME_NON_INTEGRIN_MEMBRANE_ECM_INTERACTIONS	36	-2.64971	0	Significant	59	-1.79454	0.017936	Significant	bi_sig	0.00896802	47.5
HALLMARK_CHOLESTEROL_HOMEOSTASIS	29	-2.6882	0	Significant	73	-1.82775	0.0147839	Significant	bi_sig	0.00739197	51
REACTOME_COLLAGEN_BIOSYNTHESIS_AND_MODIFYING_ENZYMES	28	-2.69836	0	Significant	67	-2.15386	0.00205534	Significant	bi_sig	0.00102767	47.5
REACTOME_ASSEMBLY_OF_COLLAGEN_FIBRILS_AND_OTHER_MULTIMERIC_STRUCTURES	30	-2.70346	0	Significant	61	-2.05286	0.0040327	Significant	bi_sig	0.00201635	45.5
REACTOME_CELL_JUNCTION_ORGANIZATION	33	-2.71596	0	Significant	89	-2.35068	0.000473	Significant	bi_sig	0.0002365	61
REACTOME_COLLAGEN_FORMATION	40	-2.74095	0	Significant	90	-2.24154	0.00116371	Significant	bi_sig	0.000581856	65
NABA_CORE_MATRISOME	93	-2.75701	0	Significant	251	-2.71812	0	Significant	bi_sig	0	172
KEGG_ECM_RECEPTOR_INTERACTION	47	-2.7573	0	Significant	83	-1.99199	0.00589556	Significant	bi_sig	0.00294778	65
KEGG_COMPLEMENT_AND_COAGULATION_CASCADES	46	-2.78547	0	Significant	61	-2.3298	0.000529	Significant	bi_sig	0.0002645	53.5
WP_PROSTAGLANDIN_SYNTHESIS_AND_REGULATION	18	-2.81181	0	Significant	43	-2.54256	2.24e-05	Significant	bi_sig	1.12e-05	30.5
HALLMARK_EPITHELIAL_MESENCHYMAL_TRANSITION	101	-2.81409	0	Significant	198	-1.95441	0.00734164	Significant	bi_sig	0.00367082	149.5
REACTOME_STRIATED_MUSCLE_CONTRACTION	26	-2.82806	0	Significant	35	-2.89011	0	Significant	bi_sig	0	30.5
KEGG_ALZHEIMERS_DISEASE	100	-2.82903	0	Significant	161	-2.3837	0.000372	Significant	bi_sig	0.000186	130.5
KEGG_HYPERTROPHIC_CARDIOMYOPATHY_HCM	34	-2.86112	0	Significant	81	-2.32853	0.000539	Significant	bi_sig	0.0002695	57.5
HALLMARK_COAGULATION	75	-2.86502	0	Significant	127	-2.36446	0.00042	Significant	bi_sig	0.00021	101
NABA_ECM_REGULATORS	71	-2.8992	0	Significant	215	-2.13283	0.00234391	Significant	bi_sig	0.00117196	143
REACTOME_EXTRACELLULAR_MATRIX_ORGANIZATION	137	-2.92999	0	Significant	296	-2.01601	0.00499397	Significant	bi_sig	0.00249698	216.5
WP_STRIATED_MUSCLE_CONTRACTION_PATHWAY	29	-2.97123	0	Significant	38	-2.91405	0	Significant	bi_sig	0	33.5
KEGG_DILATED_CARDIOMYOPATHY	34	-2.9763	0	Significant	87	-2.50947	8.02e-05	Significant	bi_sig	4.01e-05	60.5
REACTOME_ECM_PROTEOGLYCANS	41	-2.97906	0	Significant	75	-2.29346	0.000761	Significant	bi_sig	0.0003805	58
REACTOME_MUSCLE_CONTRACTION	71	-3.0633	0	Significant	187	-2.72618	0	Significant	bi_sig	0	129
WP_MITOCHONDRIAL_COMPLEX_I_ASSEMBLY_MODEL_OXPHOS_SYSTEM	37	-3.10393	0	Significant	56	-2.1477	0.0021278	Significant	bi_sig	0.0010639	46.5
REACTOME_COMPLEX_I_BIOGENESIS	39	-3.11263	0	Significant	55	-2.30623	0.000693	Significant	bi_sig	0.0003465	47
HALLMARK_OXIDATIVE_PHOSPHORYLATION	171	-3.20259	0	Significant	200	-2.55987	2.46e-05	Significant	bi_sig	1.23e-05	185.5
WP_ARRHYTHMOGENIC_RIGHT_VENTRICULAR_CARDIOMYOPATHY	32	-3.23507	0	Significant	73	-2.28308	0.000769	Significant	bi_sig	0.0003845	52.5
WP_ELECTRON_TRANSPORT_CHAIN_OXPHOS_SYSTEM_IN_MITOCHONDRIA	74	-3.23603	0	Significant	102	-3.03995	0	Significant	bi_sig	0	88
WP_OXIDATIVE_PHOSPHORYLATION	45	-3.26878	0	Significant	59	-2.90975	0	Significant	bi_sig	0	52
KEGG_ARRHYTHMOGENIC_RIGHT_VENTRICULAR_CARDIOMYOPATHY_ARVC	32	-3.29348	0	Significant	72	-2.30196	0.000723	Significant	bi_sig	0.0003615	52
REACTOME_RESPIRATORY_ELECTRON_TRANSPORT	71	-3.29924	0	Significant	101	-2.51879	4.28e-05	Significant	bi_sig	2.14e-05	86
KEGG_OXIDATIVE_PHOSPHORYLATION	84	-3.30939	0	Significant	125	-2.76419	0	Significant	bi_sig	0	104.5
REACTOME_THE_CITRIC_ACID_TCA_CYCLE_AND_RESPIRATORY_ELECTRON_TRANSPORT	120	-3.32985	0	Significant	174	-2.68251	0	Significant	bi_sig	0	147
HALLMARK_MYOGENESIS	105	-3.63511	0	Significant	197	-3.56892	0	Significant	bi_sig	0	151
REACTOME_KERATINIZATION	46	-3.65493	0	Significant	175	-4.0541	0	Significant	bi_sig	0	110.5
REACTOME_FORMATION_OF_THE_CORNIFIED_ENVELOPE	46	-3.6841	0	Significant	121	-3.65997	0	Significant	bi_sig	0	83.5
