# Supplementary material for: Proteotranscriptomics of ocular adnexal B-cell lymphoma reveals an oncogenic role of alternative splicing and identifies a diagnostic marker
Source: J Exp Clin Cancer Res. 2022 Jul 30;41:234. doi: 10.1186/s13046-022-02445-8 (PMC9338531; doi:10.1186/s13046-022-02445-8)
Supplement: Supplementary file 13 — Additional file 13: Table S6. GSVA score of patients in the proteomic cohort. [file 13046_2022_2445_MOESM13_ESM.csv]

	C.IOI.1	C.IOI.12	C.IOI.10	C.IOI.6	C.IOI.2	C.IOI.7	C.IOI.3	C.IOI.8	C.IOI.9	C.N.1	C.N.9	C.N.3	C.N.2	C.N.16	C.N.5	C.N.12	C.N.10	C.N.11	C.N.13	C.N.14	C.LP.1	C.LP.5	C.LP.3	C.LP.2	C.LP.4	C.LP.6	L.M.17	L.DB.1	L.MCL.1	L.SLL.1	L.M.13	L.M.20	L.M.11	L.DB.2	L.MCL.2	L.M.12	L.M.23	L.SLL.2	L.M.15	L.DB.3	L.M.4	L.M.16	L.M.18	L.M.19	L.M.1	L.M.2	L.DB.4	L.M.14	L.DB.7
BIOCARTA_BLYMPHOCYTE_PATHWAY	0.362046569478594	0.538468647188714	0.0508655396893597	-0.238413804158643	0.244503685517158	0.227234049444065	-0.098528275327088	0.0493120201534659	0.186317269025067	-0.536543006486087	-0.53879221468093	0.289069327414765	-0.369667721450608	-0.614204674417374	-0.0159170721177706	0.383301081728645	-0.531577808499224	-0.622080485198757	-0.502924801780647	-0.482206466594906	-0.127344849618506	0.748198100208375	0.405220890769262	-0.340394064633703	0.551826341539749	0.212674385552097	0.319263246030988	-0.242466719221017	-0.144994559303569	0.156935920758483	0.555131471502679	0.164790239642092	-0.49204255695156	0.0849944997569602	-0.394518948855158	0.502763467001394	-0.179984009551236	-0.371121759787016	0.172172168767771	-0.454068386758838	-0.0421653971708226	0.481272797861183	0.706248545367667	0.0123748475852233	0.458610721594134	0.156299999083414	-0.0376984624450844	0.252833205226063	0.157188282583299
BIOCARTA_LAIR_PATHWAY	0.689471475845643	0.691484004753883	0.225913664486949	0.535796386347661	0.616623963957437	0.720493213796256	0.4454213708	0.421376590193858	0.24203441219022	-0.247189995279247	-0.114251422781397	0.184153819469679	0.262790539920857	-0.0687363569139435	0.298464738420413	0.406001139553671	0.243774159086314	-0.0811986222696568	0.105196732571536	-0.274648427126604	-0.474815229390627	0.659145268731388	-0.542926119395674	0.312434190165352	-0.237512620167563	-0.374815463219773	0.147127576265083	0.264282133456596	-0.698188449386482	-0.660437356568381	-0.00870781860326569	0.603454473337838	-0.414890618762255	-0.552661157047501	-0.736237011014696	0.139231347966499	0.73163209894861	-0.327862762938905	0.617157161765661	-0.549875868591153	0.656061792900315	0.378149799437854	0.21972757129332	-0.376875031668869	0.684650370415406	-0.688715331134865	-0.214635473340563	0.566139104947797	0.205343658168968
BIOCARTA_VDR_PATHWAY	-0.584111740223618	-0.185027698127581	-0.464822558598267	-0.582982559700052	-0.59094430810836	-0.199752962085543	-0.330248619004036	-0.475750208840562	-0.619649056287416	-0.47121348649075	-0.248143214729237	-0.580460350424074	-0.561645574641389	-0.532699138404013	-0.640593996031451	-0.15206746463546	-0.311877513533977	-0.377161488467922	-0.0952121871599366	-0.321011666497882	-0.510240504777753	0.0355791802414516	-0.177888905763301	-0.634697433558749	0.0263873775843423	0.379134031716515	0.483540563360297	-0.218406675292657	0.55703580794152	0.531518826116786	-0.392475657586096	-0.14587535978624	0.36326601807129	0.374813872097493	0.68051143695487	0.394280972907148	-0.0386289445048816	0.449540936512802	0.205434492546151	0.553011578998761	-0.151777634396013	-0.302858960891452	-0.0125684240882253	0.451092823670245	0.191240478781295	0.209808295013287	0.492540144925637	0.592591864586738	0.320666817624961
BIOCARTA_MTA3_PATHWAY	0.35668077542107	0.207468960156514	0.485855871189784	-0.0505961508916636	-0.603645950642423	-0.378587157834459	0.293894503916075	-0.495699363833669	-0.135461726537526	0.566287953385292	0.535951858121414	0.636583872362913	0.135097673006916	0.0225487112452005	0.256705738765656	0.490711178183994	0.128308702685145	0.349458174838126	0.450782992474971	0.659096980213517	0.243941155612422	-0.226201480308515	-0.135502926650603	0.192911309912374	-0.399267763820379	-0.544648971886351	-0.249985837646393	0.541710911596713	-0.38087290281813	-0.477692883413655	-0.119011369682381	-0.338147580346831	-0.417013344959668	-0.20876092718	-0.422401673580951	-0.0222109781765749	-0.229564764469215	-0.335883015640813	-0.414095981518182	-0.0748756669946438	-0.179029720835608	-0.467626981669127	-0.337348038384382	-0.305767723983279	-0.0324313581412357	-0.546641196004957	0.17907832771841	-0.665828990826359	0.120954197219443
BIOCARTA_ERAD_PATHWAY	-0.436869714057151	0.276627840812264	-0.0121248740758066	-0.0296358988723681	0.00877310938121378	-0.0849441873128298	-0.330845191665687	0.357327126722543	0.0858339209718053	-0.479281191980085	-0.369579505003895	-0.493872004397789	-0.400170260350087	-0.345302803182913	-0.278712723502858	0.11208609939846	-0.396550420854618	-0.428815236679989	-0.439444707468252	-0.390705282998601	0.489425521757602	0.543518244594273	0.309000895510572	-0.141408216397099	0.489447310505308	0.331992041371035	-0.137612601948413	-0.310034832683559	0.454865693993004	0.129121964388866	0.483921055885532	-0.191562521300934	0.117742026051681	0.216401361114679	0.315301102411523	0.27741014254517	-0.190368551260773	0.376541373710371	-0.231690716035946	-0.259930829447328	-0.00456048755639296	-0.202964271497493	-0.381378562455404	0.0323705497953072	0.0839787438559263	0.000816771031857455	-0.172997373037498	-0.145141308697434	-0.0516124787016377
BIOCARTA_MHC_PATHWAY	0.391950026096512	0.415555998358354	-0.0567789439509845	-0.295381224748773	-0.506487213218392	0.114688291857988	-0.0857376156777253	-0.281280545906585	0.142277442872185	-0.338716234171042	0.0339505446821657	0.30895700997946	-0.0933414445715911	-0.287599624722295	0.0947758741223811	0.318503187372747	-0.272642630319318	-0.0714829266299081	0.0257507194125067	-0.162729198482116	0.421929207382002	0.646270129006654	0.0575241875082693	-0.32594585975374	0.35624920326591	0.129539178437117	-0.14739929249719	0.355038763837006	-0.156884187905798	0.179370380416641	0.224250041423906	0.372755216483091	-0.440238282920552	0.286205727041506	-0.368654392325563	0.156793818744522	-0.323093814313966	-0.147688019274851	-0.130898715168214	-0.291991119249991	0.0887426627173058	0.0492973226376441	0.453713344332675	0.0429386362332046	0.42112579063353	-0.241206827975449	-0.362548686182797	0.281700679891654	0.277257652112296
BIOCARTA_SM_PATHWAY	-0.525084746883836	-0.514715001053415	-0.483473178301531	-0.603719841729011	-0.481303027811914	-0.308466519013981	-0.550392778963657	-0.497460002285492	-0.676142152711305	-0.448892488654475	-0.43902859600243	-0.532127903259498	-0.164224566511546	-0.113710554951019	-0.603139815357946	-0.218076910736839	-0.265387841334572	-0.310183245065158	-0.451090347525848	-0.365341674587843	-0.45456086884562	-0.277676518385182	-0.278040982737111	-0.635464188558011	-0.342570265916558	0.40555050475522	0.60084047769502	-0.0601196953209882	0.680559601656297	0.723939050019278	0.174917123166901	0.113166485310128	0.338547790231677	0.493127928451047	0.698575574453948	0.0661044613710692	-0.108269858541877	0.57038965749521	0.153003988320609	0.665096710121395	-0.519658545329826	0.0658855684100417	-0.3551303131321	0.424514163158999	-0.201368898177004	0.491403091028127	0.548068530722439	-0.225788900979301	0.295680728317892
BIOCARTA_NPC_PATHWAY	-0.455420535480573	-0.515485085175406	-0.323499806652802	-0.305954658837425	-0.251849837510035	-0.160080616315792	-0.462696327634061	-0.607797638187314	-0.562125011145376	-0.554663466526062	-0.362525488037023	-0.52322858864366	-0.489211089603045	-0.462590672570193	-0.587925206923911	-0.170328790580088	-0.176211662221804	-0.111032308745331	-0.313502369274058	-0.408616307771122	-0.572146574357975	-0.321145543239023	-0.135319131829745	-0.588214715770915	0.327997846553411	0.146907277296996	-0.0500624979895519	-0.186941400267792	0.507507506579545	0.311516018913355	-0.225739593957897	-0.214145314153906	0.298962097481175	0.472791941541853	0.525428483675156	0.191576275844581	-0.149564361633041	0.39971510678246	0.0261082404133764	0.623818846914736	-0.0669023660592893	0.122110416100082	0.361238823498532	0.524777605753587	0.192939585182448	0.297248236165913	0.537292340968294	0.264664850477116	0.136281538020095
KEGG_N_GLYCAN_BIOSYNTHESIS	0.239532007569643	0.574003373875378	0.333573404033674	0.689592673191058	0.73188010899185	0.383771153788872	0.240252439980088	0.685147580669274	0.423679580743485	-0.171946645500105	-0.495865177342967	-0.0670541549593165	0.00765136283388712	-0.56877075596414	-0.120263499222515	-0.157157687106739	-0.664007598452842	-0.648187446854843	-0.597132592857859	-0.558459933158035	0.883245280294977	0.846593407511065	0.774787080716229	0.507465151747854	0.717711171662152	0.379801706691701	-0.636630963597374	0.0330235692449625	-0.317968832993115	-0.409372887512443	0.730925148317181	-0.514740228551811	0.610138393738515	-0.403748165462807	-0.241867579661267	-0.472065267214349	-0.131841529487907	0.156971409256544	0.23725894809746	-0.232333319168846	-0.0854029609135669	0.348031479995349	-0.526426055556722	-0.422940361581741	-0.0626388413623359	-0.18079680717235	-0.428922842360377	0.304547366785969	-0.366680696454689
KEGG_GLYCEROLIPID_METABOLISM	-0.140367341156598	0.447288398379511	-0.25597641252394	-0.151897179213384	0.0607953593551636	0.138456470959788	-0.300231312698796	-0.351252681595183	0.449198506525647	0.253059872975238	0.415754868457001	0.0912364821031947	0.385884051983704	0.257377857230274	-0.166794689348713	0.237922797907656	0.206773010944984	0.319633937733935	0.0646307140691258	-0.0942464183847812	-0.0116417193165404	0.273826992178247	-0.0109553713250583	0.442154464470752	0.365673297666374	0.0158229476600796	-0.164789693455863	-0.0723252071216254	0.238575715651444	-0.136860492224445	-0.327293903865079	0.116035395220396	-0.294056717545116	-0.367149527722872	-0.025001826114099	0.302790650054775	0.229159935967582	0.164833101055777	0.0315802591804064	-0.541649364056362	0.387559444034534	0.342653417854456	-0.146612100244708	-0.253122491547921	0.232601865496936	-0.158475580197506	-0.600757686705182	-0.397213200870988	0.0496227158069902
KEGG_GLYCEROPHOSPHOLIPID_METABOLISM	0.0623243047429962	0.297809963714359	0.11230678588426	-0.376796045255311	-0.0624823617166725	0.333498485418198	-0.363097205619051	-0.360289543619241	-0.0767511583537686	0.226226909656323	0.0286102735378098	0.0406407083226537	0.17964283295428	-0.0284087998673828	-0.101034842271202	0.152460909416719	-0.117446878829432	-0.0967290593946337	-0.159301956969986	-0.246173351255883	0.19325219831874	0.331025639864308	-0.278348505963597	-0.0589879312437132	0.442544991636342	0.0706900171719416	-0.132032235163547	0.0175557622967497	0.466605693431914	0.283117519449431	-0.435604651910064	0.129107829049243	-0.205469978977742	-0.13770576093737	0.242113843297062	-0.274849791775972	0.0194732940685774	0.117013569846176	0.258587068536318	-0.0875747478877072	0.362575328417821	0.295695087997834	-0.135248031751426	-0.0129975343236394	0.271222264385705	0.227777126088426	-0.423485536907426	-0.307012862223491	-0.48393708277991
KEGG_ARACHIDONIC_ACID_METABOLISM	0.543427510394743	0.455492133912841	0.347821677195398	0.102265525929938	-0.0268779658980527	0.445322954922504	-0.00392055610078934	0.197628553501105	0.507546403627771	0.226713658304771	-0.00783738705237003	0.4264627631795	0.44146163404463	0.289520806206502	0.361378715958655	0.362288353147139	0.229535870414729	-0.198828221994961	-0.000237191650837965	0.0888326455148878	-0.147792261009725	0.415678655847646	-0.000998290559011933	0.34644874162986	-0.348160378993498	0.00501611208567967	0.131679510408042	-0.130637796226777	-0.368578478766343	-0.312407758802447	-0.345897138370392	0.414651133921946	-0.207175098615396	-0.471944950800982	-0.224153574441229	-0.0314651674577486	0.3752237779216	-0.393702136736222	0.239439731776302	-0.634610184206653	0.657548586656027	0.199878505322986	0.0990652555351325	-0.666854603252001	0.54111440126692	-0.298031086398085	-0.522817949518152	0.230155655745479	0.0933607319430911
KEGG_NICOTINATE_AND_NICOTINAMIDE_METABOLISM	0.337545635461886	0.522351552996858	0.446832095860469	0.189175047488114	-0.195479715043176	0.377266231251285	0.173986170226931	0.209702551378307	0.317731522094448	0.181774315192655	-0.552095010818394	0.167173789480805	0.385152835666086	-0.682577348440566	0.332796002944165	0.504855558551187	-0.486951131919369	-0.386454316788409	-0.502697957263945	-0.335695051696708	0.113426920760687	0.160208687571228	0.496780125614804	-0.446044363008173	-0.311693773851799	-0.0312321231262424	-0.177425467575837	-0.03320155670672	0.0536231216524365	-0.223353065936578	0.266608879535512	0.070960834402313	0.0150444349392672	-0.286484609255219	-0.380032212123447	0.402507999886976	0.0801204070575482	0.38782796948401	-0.00250116271745265	-0.15992873104543	0.277989249025413	0.154139386687454	0.194356220611828	-0.443069682242441	0.288100738539045	-0.291470011498155	-0.252068983364353	-0.334705468453812	-0.171307543252232
KEGG_AMINOACYL_TRNA_BIOSYNTHESIS	-0.467026064370971	-0.201202843083654	-0.191030260053927	-0.103394218607179	0.206407433081688	-0.470884837343157	-0.373578042739741	0.110198058770738	0.383437780834595	-0.13185126247344	0.0965774151130699	-0.313715867430203	-0.473456834176257	-0.325949954541682	-0.254734888640629	-0.447841285519199	-0.400363395369424	0.128337341840528	0.0418852268988497	-0.295842547183138	0.501328766002793	0.126180046620453	0.326931968277156	-0.177528214253518	0.409996643736891	0.410981078793649	-0.0825208237053178	0.0999479789820327	0.235683084022308	-0.00446001115696597	0.238011384824958	-0.362243747668955	-0.141147062728588	0.312899667896259	-0.273863151449798	0.247523342798958	-0.56742910240538	0.245106032846957	-0.399267012702825	0.454044213243932	-0.555749565204712	-0.448816122205766	0.0304660517826381	0.141340516219388	-0.316412949984946	-0.020258463538402	0.58037584315806	-0.174803517841785	0.158812271135763
KEGG_SNARE_INTERACTIONS_IN_VESICULAR_TRANSPORT	-0.332249732662852	-0.525750154891016	0.134222860298931	0.176816951974957	0.570433865496128	0.0465478180913422	0.0783608227817619	0.072726308444322	0.391422874560053	-0.417152573911958	-0.385371248631406	-0.518880909431112	0.189521427178059	-0.0349813958531204	-0.257510421433789	-0.321845390541664	-0.411342687074937	-0.400699993163365	-0.376811256767546	-0.15180835196439	0.0610860938314348	0.180748121950254	0.348118571318115	0.299030491141094	0.470009760997844	0.156060227376768	-0.187745962108778	0.197064728696782	-0.289117891572881	-0.0699741379045728	0.281173204462485	-0.344059662351871	-0.0618207167684453	0.288208443641229	0.0661756557759555	-0.150183006238778	-0.15443945993513	-0.012999592900558	-0.0760217983651291	0.372449808145592	-0.0238538810303232	0.0467740467784419	0.43589240616585	0.337914032610287	-0.336153282927578	0.155167648033485	0.199376915393064	0.452004673662672	0.415356792627961
KEGG_LYSOSOME	0.0539256707173885	0.586728697509242	0.64533840097819	0.46130441731707	0.544936928054931	-0.012281727792747	0.251136173819785	0.572164585155027	0.587155361377434	0.210960188463584	0.395896158308154	-0.327401527011683	0.332431390973016	0.15841853380411	-0.202561184615912	-0.389847769075433	0.181734673865509	0.174431482428955	0.2110814307721	0.450515046557122	0.344470436919352	0.576971532315131	0.418741255777193	0.282149812849614	0.00359469269358326	-0.331160772917209	-0.598287423239583	0.428979511549529	-0.581867713004659	-0.484470850173102	-0.304147619344338	-0.319569821184277	-0.393804926215097	0.296421957364618	-0.55499004927806	0.0193058693571137	-0.310735745809219	-0.278406566529538	-0.595045804067832	0.0554670112286738	-0.285966510617268	-0.51618019821367	-0.189422194064362	-0.265936350369171	-0.328616230022569	-0.432297664814611	-0.281943361503706	-0.232476478037413	0.438422048408432
KEGG_CARDIAC_MUSCLE_CONTRACTION	0.46418455429585	0.468521123306005	0.148629686190027	0.0439597847811151	0.302911474615999	-0.0817422666092648	-0.0576959990063304	0.234340597861748	0.369217155729437	0.64409167232392	0.214787117907786	0.771093449738763	0.637214744455023	-0.219712673812358	0.730630861535986	0.75928354049848	-0.151397603970695	0.119744688664076	0.255104294917589	0.43734299201512	-0.0573769619585103	0.559622549350582	-0.663267093889879	0.23666450792546	0.488630027568126	0.578120626298432	-0.0677265966760724	-0.515977849022872	-0.386115101882607	-0.416499909907959	-0.66818929649851	-0.584906843784041	0.126806129824759	-0.497130740030027	-0.493156867811295	-0.493832175140408	-0.635919468649238	-0.472166092152136	0.487328361321189	-0.440802947950614	-0.468350481857499	0.598049345464719	-0.594333163235695	-0.62834836100725	0.298427733186848	-0.682026371500723	-0.49810775613228	-0.586497343246002	-0.355700241508143
KEGG_PATHOGENIC_ESCHERICHIA_COLI_INFECTION	-0.232822384812082	0.019323918023018	0.0606812767694579	-0.139674750932977	-0.152871382072098	-0.212515050079941	0.340164373199647	-0.174675838623053	-0.168773457889095	-0.168278483594806	0.225015424794699	-0.172139274802573	-0.306933323355544	0.29213947099677	-0.340564950099219	-0.247952020250329	0.28863977034187	0.287886854111993	0.334841170343592	0.303952644295586	-0.330474090589938	-0.074928162958004	0.0396848547608372	-0.024845929694835	0.0435398393920719	-0.0778097805283157	0.0690679216262851	0.431458780001516	-0.197120546922962	-0.346873619761608	0.114459257396759	-0.267471089959542	-0.447586016683414	-0.281191790283973	-0.168935549510637	0.339852572417945	-0.233022230942246	0.0550422880596105	-0.437958555764276	-0.381041450732705	0.0551193930898327	-0.292064257105442	0.504678060950521	0.26618422413633	-0.296665898971208	0.200971038184611	-0.0448190029577419	-0.127159970288971	0.285864716579366
KEGG_SYSTEMIC_LUPUS_ERYTHEMATOSUS	0.249505798489354	0.543952194767404	0.0403805363800632	0.308077472926187	0.0596288586891436	0.539285941642725	0.277188700047741	-0.121315954862133	-0.115054111293532	-0.058331281006624	-0.151317810138343	0.312311845166996	0.236718274927998	0.0856595088002935	0.291985983605641	0.380065757793634	0.148773070949044	-0.426283415843355	-0.140925401638657	-0.224309430025631	-0.395196316669533	0.310683771487749	-0.354152893232751	0.101080983728436	-0.360802484836878	0.0676404147487584	0.397747362384338	0.015076892550866	-0.249284408230809	0.0138220518762909	-0.01179908096031	0.50874704050538	0.136522925038706	-0.300010720244583	-0.370898708246491	0.0951317471730032	0.496206603975036	0.136880014003867	0.500956056412295	-0.467716320530152	0.447602745130503	0.462047846058509	0.260565854286169	-0.102431108493169	0.60000938779267	-0.12908597238441	-0.0273874131488196	0.460316389014314	-0.135003474502137
KEGG_PRIMARY_IMMUNODEFICIENCY	0.0438095238095104	-0.14567175130796	-0.316879789113171	-0.437166085946568	-0.102244401824081	-0.0233676762544621	0.0185034013605453	0.0840799879939772	-0.0170692745511197	-0.655575947693639	-0.634325572451966	0.0578090803972205	-0.477559332195537	-0.741992094437328	-0.0677306668733755	0.33698863838729	-0.508125173713119	-0.513238526179669	-0.668553034947918	-0.596482622564857	-0.111394302036498	0.370613291780162	0.133383545391516	-0.680699884948363	0.557280596142302	0.227022119849087	-0.163419446553257	-0.532126391513929	-0.296112302314155	0.128399604127532	0.410654289493582	0.346074868786168	0.371527515817683	0.392891831288729	-0.0168059636145882	0.675169801622556	0.287869029964924	0.566126160308684	0.417633162235724	-0.0644923973413464	-0.137959183673483	-0.210600715708157	0.529897534690234	0.194576111390307	-0.0990476190476273	0.277902542991444	-0.269267661408276	0.553787024962563	0.302310338842897
KEGG_HYPERTROPHIC_CARDIOMYOPATHY_HCM	0.688810635637243	0.488709734954298	0.520766950953948	0.57654649545748	-0.374083376598978	0.60387880752231	0.6303537689868	-0.311330858303137	-0.152942120228399	0.511159870307751	0.32866206667173	0.678470704325078	0.651580776870443	0.30792759404312	0.628186921099603	0.588098838631095	0.143842060441288	-0.200628744744299	0.18970233293975	0.528446652573196	-0.0896706007970389	0.151123047058492	-0.542013688944045	0.516629242529842	-0.154764705467725	-0.274121932300055	-0.00869210757949265	0.406531258054122	-0.580469232773353	-0.513766055231299	-0.345861184248682	0.251178699421299	-0.104233515781548	-0.601201706307518	-0.575884470014248	-0.420407697255637	0.292875732165465	-0.563845652085439	0.476380505112406	-0.598292749789289	0.523727239836271	0.431195583575318	-0.404639012506187	-0.450712473293841	0.561606291395967	-0.637403398976168	-0.684861973587884	-0.318283864830338	-0.407799235500782
KEGG_ARRHYTHMOGENIC_RIGHT_VENTRICULAR_CARDIOMYOPATHY_ARVC	0.606645343785884	0.606417992770741	0.416279315995269	0.533544879169529	-0.474274851202743	0.585845906674221	0.516895195921017	-0.36925694715312	-0.140980602250251	0.560137260241649	0.432388671593968	0.598581395770145	0.686136528695646	0.549214702213611	0.479709675426463	0.223994413240927	0.433375001488179	0.266073226536273	0.588766806985185	0.494743221610754	-0.449446346003708	0.167442613428043	-0.45716739731045	0.72383540064123	-0.375164372753556	-0.268128530463811	-0.202025015861692	0.59972292898309	-0.614834042315711	-0.577243898323242	-0.245537958195261	0.241195172734305	0.036074393332429	-0.669873074293085	-0.601444180935527	-0.216121545793846	0.375951713927712	-0.600409238303268	0.315453056132512	-0.579512797884022	0.522863856825595	0.325194339753526	-0.260580336380659	-0.411044348187302	0.370186405534694	-0.597081297700638	-0.592863223854743	-0.202284313614532	-0.191332766064943
KEGG_DILATED_CARDIOMYOPATHY	0.691174020832713	0.515897505494707	0.508483569594968	0.603659211754722	-0.119830606669523	0.604733175092003	0.60438697265205	-0.0403073365850012	-0.244410641002824	0.536818493994708	0.276864767210348	0.684882303345177	0.645990955186797	0.339950164567392	0.62877931481891	0.556650856701749	0.116655399588799	-0.204024654938645	0.256956636141214	0.456686392462598	-0.153787391160303	0.10585318055368	-0.543321024508015	0.545885125188748	-0.328899907419963	-0.296610031527213	-0.0552730853348104	0.223218769311204	-0.57250353025317	-0.53994231917279	-0.292852527355475	0.248829297874184	-0.0281846058270127	-0.6221937813851	-0.600740636414659	-0.417981949167547	0.280980413909052	-0.542231512006337	0.537894029516763	-0.660152199666883	0.572972624308656	0.421045883371494	-0.426403714302492	-0.385339771252201	0.530090922423407	-0.604491729147805	-0.691716291395134	-0.409684833470864	-0.427020353786138
PID_HDAC_CLASSII_PATHWAY	-0.52816084783126	-0.287515214788457	-0.144272536909171	-0.61422183437389	-0.162015545123009	-0.2961393016137	-0.259405618100442	-0.132872914523977	-0.153289363462919	-0.207778657751144	0.301460845035062	-0.400334651674912	-0.439551747019477	-0.200102670337256	-0.446513517204705	-0.137807131651022	0.432502902708065	-0.00502129862259709	0.0615664007493399	-0.0973387380483643	-0.534620575998403	-0.207018749582825	-0.16638471262617	-0.451903569568801	-0.0942376773709983	-0.195984920513407	0.251439856119003	0.224181701690676	0.556501012543761	0.111585126885673	-0.224823081110494	-0.481003622180919	-0.266280646923614	0.116943738192076	0.393944651356038	0.557287944020509	-0.231152222946946	0.320521443230315	-0.548438694055886	0.19272319537786	-0.148825336445637	-0.381771808154044	-0.0405648914549183	0.474985813036196	0.076211213935774	0.395201362255526	0.266783507783336	-0.272936411111698	0.216830713773229
PID_INTEGRIN_CS_PATHWAY	0.590337126782664	0.693794229722376	0.324372645084171	0.45030977543994	0.031155932892494	0.666484268175625	0.391790149682106	-0.019050060333098	0.324147252734952	-0.223872754884422	-0.00600008821862391	0.451570300585029	0.416735263779593	0.182008849780073	0.23279151713352	-0.105226758837249	-0.0372089087214794	-0.201562665220278	0.30292386178934	-0.0278670176804234	-0.502025910807309	0.716385410996192	-0.282579678604802	0.443738503019345	0.363433160859769	0.180525433412484	-0.30330649914454	0.450203800821941	-0.690455700802445	-0.586789175062578	-0.243906255271222	0.434166883361633	0.0337900511766938	-0.668698361168894	-0.537787678588793	0.0795419847730396	0.588772356440498	-0.60075110672275	0.509449346466286	-0.469867063431279	0.602395404141258	0.23562320651104	-0.175493436744124	0.232283580942687	0.535933894163384	-0.466957733646112	-0.366349310728075	0.268273302933242	0.173583023460746
PID_ARF6_TRAFFICKING_PATHWAY	0.158843190018909	0.404326999196252	0.418927104491602	0.131685607965389	-0.315149324625592	0.34413764826041	0.292080958464574	-0.267000953414452	0.232978844203812	0.235041159934939	0.334237597711154	0.00636440675884181	0.423871711223742	0.503547272155099	-0.21331160543737	-0.287867741717815	0.0420864363942202	0.364605255041302	0.52659297865366	0.494517483924617	-0.37913243242997	0.114489132978196	-0.194270815161798	0.541719510908199	0.0672192055976149	0.134905300703188	-0.135502157360485	0.502260814534669	-0.536569088491671	-0.393217903230278	-0.0560856605011605	0.0339896625307588	-0.263518931758381	-0.2862560042097	-0.510046469248028	-0.119367547592091	0.306696116984179	-0.454644195251392	-0.327535752280849	-0.385105046621933	0.503845125012854	-0.087948607995234	-0.281379325122636	0.143939986506521	0.10437040953029	-0.312013910312766	-0.184235512920288	-0.111482163785204	0.0343885553018548
PID_ILK_PATHWAY	-0.0727441667498331	-0.203784314626186	0.196595054317116	-0.0361918267924677	0.0650467225352587	0.0938487221219462	0.204236615215615	0.0274008375397708	0.131806606816235	-0.305084345351073	-0.159065865337412	-0.207145123300354	-0.191771059373185	0.286872305079359	-0.317138286500207	-0.345212184700883	0.256467440597895	-0.227537656286494	-0.07191143798664	0.0700978452663943	-0.40306605121	-0.342904733532888	0.1617635915302	-0.0204024164466252	-0.235848707225644	-0.314075476520905	0.295240713946826	0.0528949815399009	-0.0882820059390658	0.0263526672206911	0.0652849437805045	0.236178650144099	-0.182585229351665	0.299442706010118	-0.132349251032574	0.311804639759329	-0.068697042475159	-0.00284204148178432	-0.0294254951823902	0.164428103324374	0.150502320349829	-0.14670549210176	0.368802313224024	0.308141964520995	-0.283939305537887	0.263875984059422	0.0972005674552951	-0.0821883579898952	0.305504497981634
PID_HDAC_CLASSI_PATHWAY	-0.450994140956188	-0.505649575394347	-0.457881711390298	-0.46784281458104	-0.2750090138077	-0.399311761479949	-0.356847041700959	-0.312973715614998	-0.430155613917616	-0.238268321749416	-0.170547103516725	-0.129376480764879	-0.451787853006632	-0.270421758219424	-0.322931822537503	-0.165375112594274	-0.115825844438959	0.111652425967036	0.0578727590297037	-0.365971282855499	-0.481876181267016	-0.479064112802701	-0.181782736661531	-0.456657863439158	-0.260949478621942	0.00700814003483327	0.241162977882712	-0.233821288707121	0.45433265750012	0.388261360537426	-0.133967117991916	-0.0694470930443812	-0.00074442502134249	0.535587251419412	0.586851133570064	0.215033409567391	0.0282163691457601	0.25458654498193	-0.174521859143176	0.478910038901142	-0.330306929898988	-0.313208659529652	0.0036017824324189	0.330173345746892	-0.212156867254096	0.34621096264874	0.286156847041458	-0.102078328880422	0.182797429119502
PID_MYC_PATHWAY	-0.250039093983402	-0.570885116910823	-0.478044249102125	-0.378748571644502	-0.515842718817329	0.154112158537624	-0.387699698890998	-0.145662623108942	-0.342534943839537	-0.212934261562846	-0.0715236668042227	0.0459124350116401	-0.480284648621278	-0.153872123881078	-0.513112447862271	-0.33011040918378	-0.267287445810468	0.508827566267266	0.0893552336256773	-0.192194821453627	-0.334628082217018	-0.664638899577643	0.0492588405237228	-0.335110833008228	-0.19026803770475	0.0108697466883187	-0.0203709259527427	0.0634830685463507	0.476217128041198	0.296508926793661	-0.167353052816037	-0.190079930364894	0.289732269958984	0.432652373182264	0.568886915665757	0.19572207790097	-0.097293130589049	0.410628293437074	-0.235150090393975	0.355360794161794	-0.32656059570921	0.0374985208203524	-0.111191509435309	0.56030190898076	-0.492436126578126	0.299696930570676	0.377949584890613	0.370725336376145	0.00872032595275329
PID_AR_TF_PATHWAY	-0.563182514215773	-0.146268817096631	-0.314765682612619	-0.4098347912418	-0.172003777641551	-0.316499607735215	-0.0633667730317008	-0.0725071354224026	-0.497612652398806	-0.383995474851419	-0.35791713344617	-0.451953732701844	-0.407015320280051	-0.0615439094589798	-0.215711887512794	-0.363089868234509	-0.365298791789905	-0.167357987756204	-0.230431535297832	-0.136244739442496	-0.239610233636864	0.233640695880742	0.0560391730141574	-0.650342960704746	-0.0364526659412252	0.152330813316108	0.380902298642938	-0.0837920615031944	0.399867445134201	0.485922634613738	0.145266594124063	-0.22847877910511	-0.0447720890938043	0.641424757769959	0.353354162345173	0.443786116439867	-0.329926868299847	0.126327615732396	-0.492035839237864	0.574694605268052	-0.433958770910182	-0.486901384881874	0.508937268469786	0.264558242690103	-0.289793533238701	0.14377801398149	0.634635464894856	0.224912793809771	0.400587359099122
PID_INTEGRIN2_PATHWAY	0.494806983240953	0.676927450341074	0.258134727187376	0.501394919464938	0.550883770201126	0.603000892124096	0.488575367875714	0.0715511519613674	0.38047047279086	-0.381485281451103	-0.399167538059953	0.166860968576227	0.29682384752377	-0.341598529339057	0.36819276277768	0.35749615576298	0.0164240343661249	-0.512317140680681	-0.337889667093695	-0.285169197240925	-0.372072957288893	0.697638308616603	-0.260763261390093	0.0567811332318882	-0.016650442682956	-0.365475681479595	-0.224000755062195	0.0167950721979225	-0.642679164361572	-0.539146929283412	-0.202159458653459	0.552830570901496	0.00353160168133837	-0.479425086916991	-0.584061966975927	0.385501779469755	0.518583833279772	-0.369493635688199	0.630656189586329	-0.485925759831535	0.552333582557781	0.456786900124176	0.336429827356872	0.185112862644591	0.566840725589403	-0.332852341840302	-0.319981922713999	0.537709804299025	-0.17196442939177
PID_CMYB_PATHWAY	-0.239107622081758	-0.022859181618597	0.05659717671384	0.183654751371989	0.103003040561568	-0.07065435486624	0.181298014381823	0.349759319826205	-0.151626757186815	-0.361200097085853	0.0787655172276004	-0.109707983225591	0.0069747920825021	-0.0128933208645465	0.285080558287151	-0.314361445105584	-0.250183436394701	0.0550039148256012	-0.233369439325024	-0.275953514377961	-0.211440078556259	-0.0707727057684926	0.0964197981778404	-0.156811847380583	-0.154802404406152	-0.242514038181804	0.100249719752656	-0.017046187942306	0.0888953005853106	0.0941539102115951	0.388229774652212	-0.105211656484746	0.246942399983896	0.255798495057074	0.247689039092027	0.151202015274501	0.148620297005111	-0.0336119373395375	-0.162005064026824	0.169124964732781	-0.193177445803654	-0.265168986088897	0.00248833987565367	0.215963794491292	-0.148479527816245	0.0722918050368543	0.229473806625377	0.391773887644913	0.00184161947286696
PID_ERA_GENOMIC_PATHWAY	-0.223449192541441	0.152683344447545	-0.251672400885582	-0.461828884273958	-0.285167731750515	-0.205125821221356	-0.305484652680641	-0.164412583565679	-0.22453382510358	0.178486366555527	0.0630829970010505	0.074894006616848	-0.235039649865393	-0.179747343412988	-0.249254781069896	0.0485533409772993	0.128220250396453	0.167829133397798	-0.00371965526000764	-0.324480086018106	-0.405869766966372	0.0865003281735834	-0.278117362232792	-0.185764324331939	0.201677341114823	0.113906001976648	-0.0356548413447727	-0.0525201410912217	0.0930892224201187	0.236455977359027	-0.215065502183383	-0.0862149371803145	-0.209063309154194	0.200050217185465	0.133223509078939	0.0969340220316935	-0.00805265122685636	0.157516698226717	-0.168564700657526	0.108239058305417	-0.268729591714679	-0.0269950758187657	-0.0635693442717323	0.129088647845902	0.0607627827429367	0.0556342729037934	0.157230956545829	0.142765511155591	0.115871979915998
REACTOME_APOPTOSIS	-0.248125517921738	-0.165071977432068	-0.158060382295418	-0.258353389037398	-0.262744222322726	-0.338761152271137	-0.0402053619354359	-0.266919174684616	-0.122941191445248	0.021786397595209	0.275982208434692	-0.138235603563486	-0.195906873091239	0.300789264450249	-0.156550867597648	-0.283066790077602	0.292336927176125	0.326616737187101	0.297508291173313	0.179825858205546	0.0352436933043113	-0.270752730583473	-0.100066957220178	-0.346389303081901	-0.256141879284049	-0.203679559637151	0.0192849568327625	0.111498819797729	0.120634098547095	0.0210259029393049	0.0855857250360306	-0.0660880383604937	-0.178317230163769	-0.0353698420537741	0.131986619087016	0.38298434916189	-0.146304451017939	0.270782415349836	-0.342581438063135	-0.194014611052684	-0.014591715047748	-0.399039188020302	0.358661041834314	0.15478028169222	-0.165248538144043	-0.00409456361000796	0.0418663540679423	-0.121364209082847	0.325162717896581
REACTOME_INTRINSIC_PATHWAY_FOR_APOPTOSIS	-0.434992874418883	-0.0164320042024092	-0.176706599882495	-0.355145766734422	-0.194255129429825	-0.496023448001919	0.121189578905744	-0.152856348255193	-0.264108814951416	-0.246879969938581	0.295418369032405	-0.108837556354226	-0.539658123138964	0.337626479883206	-0.0898670591238128	-0.428219561850347	0.423867724216553	0.367321312446255	0.244917784182594	0.184640909995569	-0.293530492982732	-0.275243496409554	-0.0466284820975485	-0.464310727386174	-0.337782639040036	-0.0368760439175568	0.146320328680294	0.0424883437729861	0.313209098184788	0.149118041716367	0.063401746124983	-0.420542119729305	-0.21403151384116	0.0353089610374035	0.324085931705383	0.55971604223818	-0.437983446488162	0.322804312441551	-0.394825075342876	-0.0393166072182038	-0.251045655888616	-0.410741674036021	0.268280877233595	0.194763376697498	-0.0247651303158014	0.326517598911858	-0.332882771700091	-0.21981666176719	0.423850660678356
REACTOME_TRANSLESION_SYNTHESIS_BY_Y_FAMILY_DNA_POLYMERASES_BYPASSES_LESIONS_ON_DNA_TEMPLATE	-0.372595965335716	-0.338172561765927	-0.607384728334644	-0.582548222809441	-0.441678065178494	-0.497763467316126	-0.0148124623927882	-0.497669682663635	-0.404199540103812	-0.506220692373499	-0.221478364382078	-0.235784849824434	-0.501805693246345	-0.386963874374982	-0.0187164957726104	-0.490107740825494	-0.369825607565692	-0.145178944626923	-0.311294055295832	-0.287727542095167	-0.173029455618475	-0.309374159076639	-0.217785798651715	-0.446319814745863	-0.338711034974756	0.0435346469207812	0.361809439902746	0.107300742010303	0.582519658283033	0.510653297934754	0.32724264269989	0.351008525807777	-0.268009042899674	0.449409925817917	0.418028862932873	0.268498868998823	-0.144453885795756	0.326020704219155	-0.417665505057819	0.569617612412348	-0.287883440248252	-0.13414682100045	-0.175084840508222	0.357784158609827	-0.0568592095542198	0.331059667358288	0.430441427776766	0.372485312474346	0.359157814423723
REACTOME_RECOGNITION_OF_DNA_DAMAGE_BY_PCNA_CONTAINING_REPLICATION_COMPLEX	-0.200230649676148	-0.1798224048834	-0.618433207501112	-0.748730131435223	-0.734756953727711	-0.577537390881722	-0.304509441796721	-0.707063403041808	-0.635617999326157	-0.452686634727821	0.128975643027654	0.127132001439983	-0.508229314430397	-0.176551253746891	-0.253161918232605	-0.536010931464609	-0.228879183553684	0.13695834758484	-0.189941020780743	-0.342854166366613	-0.342132286238574	-0.166345116674778	-0.097967528742066	-0.387361985655503	-0.297959183673475	0.116382216537017	0.21752119669596	-0.156066741160219	0.613021329801448	0.552242500524442	0.140972914497457	0.508514637654661	0.297624170608895	0.527891156462577	0.544909160704036	0.523964382082415	-0.0811334533813646	0.600585155099733	-0.232155999755498	0.587030251808377	-0.22400313971745	0.098162037046153	-0.215376188053514	0.465028035225617	0.377131404085584	0.41950831707324	0.6474593073086	0.0351755687731579	0.361787231621274
REACTOME_TRANSLESION_SYNTHESIS_BY_POLH	-0.415732339409456	-0.285693192005458	-0.663752570795817	-0.671969051558218	-0.576528243087705	-0.531603410594993	-0.343137007941217	-0.545231057940424	-0.498597823744851	-0.360348114441209	-0.116499460175175	-0.24225877313978	-0.538321215215357	-0.295170879081886	-0.0491754102771158	-0.502908594909999	-0.357346898820619	-0.0806639762014456	-0.372409568088871	-0.31524539405032	-0.153575547866209	-0.231894848212202	-0.185620037898438	-0.507599076327807	-0.408844003674108	0.161880462103929	0.350640022978727	-0.221304129429434	0.601000101533146	0.562252602964256	0.321809451695868	0.285003813505033	0.0497662173153172	0.362242047188653	0.583963951411873	0.318878041428738	-0.160495257614233	0.383584516258936	-0.334018813266894	0.628786884323032	-0.384902197898052	-0.033738460901613	0.0486035589197827	0.416400382201007	-0.0473283858998206	0.360281295798071	0.522416366372584	0.282755571257453	0.365156267578704
REACTOME_RECOGNITION_AND_ASSOCIATION_OF_DNA_GLYCOSYLASE_WITH_SITE_CONTAINING_AN_AFFECTED_PURINE	-0.657786352240038	-0.127983643061424	-0.658611550404943	-0.591778138441796	-0.380992084485576	-0.00353645266592384	-0.527401328263872	-0.0231229597388314	-0.650707290533154	-0.559979629047404	-0.271561248773272	-0.40311320531531	-0.573721436343819	-0.307713901530772	-0.500394182404742	0.00979325353646418	-0.511414420264381	-0.535634600649658	-0.190152339499433	-0.520856829521506	-0.378542534261943	-0.560395485646828	-0.405607140829003	-0.445731176491172	-0.0922198041349074	0.708990984815408	0.68169099479743	-0.607916136241468	0.603209131009238	0.683363442082377	-0.0702746848484249	0.282122079798424	0.797878128400439	-0.538602584127986	0.405553643925978	0.0584427745954902	0.541942419993425	0.825897714907511	0.616385063126517	-0.248548440599033	0.0161824583935355	0.531284004352564	-0.219461378442458	0.652872123251378	0.535430422628508	0.64591086751639	0.108813928182819	0.726605005440701	-0.535908596300295
REACTOME_RESOLUTION_OF_AP_SITES_VIA_THE_MULTIPLE_NUCLEOTIDE_PATCH_REPLACEMENT_PATHWAY	-0.182484323225363	-0.352972472608715	-0.647629870700707	-0.709707428257668	-0.673636652208375	-0.508819322427283	-0.46479730869659	-0.57218194019679	-0.661367069697721	-0.503489814302075	-0.139207949252913	0.00213677098855286	-0.587438836792963	-0.279536623893228	-0.344836639639005	-0.613928999926498	-0.466222306626212	-0.0845835692544377	-0.319484895308161	-0.250748706779204	-0.303628691894389	-0.153759971508487	-0.281171522035408	-0.489839712924172	-0.138306561393953	0.475570091586053	0.476405249076314	-0.42019434313687	0.665917796089014	0.583914678770716	0.174828903060398	0.385171192048982	0.377353766455259	0.315460774251827	0.647694842026099	0.243810415549316	0.243058068456685	0.467145686064615	-0.261388458936364	0.444319969326317	-0.435729874192797	0.157111815631109	-0.32215115271255	0.405531484845301	0.178310969668571	0.438321957334442	0.633623885753227	0.344617434138303	0.311538200288238
REACTOME_ACTIVATION_OF_BAD_AND_TRANSLOCATION_TO_MITOCHONDRIA	-0.244174390495673	-0.0216905524639108	-0.0912810284085382	-0.477018118289174	-0.215775516833093	-0.59217382926762	0.459385457967755	-0.0800458252767371	-0.423074040533919	0.124273186376633	0.213082384125958	-0.0185645655519898	-0.459574178427843	0.561568660666857	-0.192109450839153	-0.728512733706503	0.546283073162356	0.591240110202417	0.319387966227422	0.429710933781314	-0.270709460282053	-0.348034814960447	-0.111495622797234	-0.303426810824303	-0.566891367280343	-0.341830560858423	-0.164124186030633	0.357539169298066	0.343351151320678	-0.00324400486813059	0.227731958956893	-0.555036447635756	-0.0629614092040345	-0.024980067420335	0.309616937456809	0.788838238641027	-0.411235079112996	0.563359655591041	-0.709652667158705	-0.311638909121041	-0.186918265250757	-0.651770294088058	0.123445677671513	0.0761367615048794	-0.387129277813759	0.289360705674517	-0.289438644937677	-0.319529044878731	0.507031971222594
REACTOME_APOPTOTIC_CLEAVAGE_OF_CELLULAR_PROTEINS	0.17018329811862	0.321662668720646	0.103924557119091	0.161013953998959	-0.287603194365493	0.337742255074964	0.291179420053174	-0.0881397519732962	-0.177473216872218	0.348052158789661	0.583191676338617	0.196912383293612	0.294391854231446	0.6858606072787	-0.0464793802874429	-0.302625929591311	0.589831144299218	0.531541216416872	0.546827691959339	0.628506536430359	-0.277098682163179	-0.231993022041111	-0.489276699472302	0.276599076429769	-0.524663693253947	-0.0730641494595038	0.261277741624895	0.396716750424374	-0.25940628823385	-0.341319660592432	-0.152736991413534	0.11236614947717	-0.00485791904786456	-0.613707542645169	-0.383993424105358	-0.311985708571382	0.18168011097791	-0.38031413756084	-0.163349899507014	-0.407085380803572	0.43521671274612	-0.0840659625908556	-0.0472150838641778	0.23275908705843	0.0879696960782003	-0.288791497204624	-0.445346845840713	0.0698838504874454	0.107134599686988
REACTOME_OPIOID_SIGNALLING	-0.21678226931728	0.356030346129471	0.13107106208899	-0.121267396701145	0.380593086125149	0.0951540882050274	0.00246146140739162	0.221091634882152	0.107099697198046	-0.263291325886488	-0.213900421976443	-0.234197284152733	-0.134092979493238	-0.19539613305738	-0.109906581141401	-0.3677642598745	-0.00115665400462242	-0.309358595164707	-0.0801178310154093	-0.236632863567817	-0.334523707710963	0.0626605983708865	0.308430146770662	-0.0646741363600328	0.254257525988543	0.352007175230907	0.285595422035787	-0.454750807164969	0.078054466975494	0.0217841177897816	-0.296329772712195	-0.239026088215623	-0.189178969315813	-0.0851559243375403	-0.183208637187475	0.426569437229383	0.00875824740827016	0.378760569703469	0.102117685522388	-0.339853000172322	0.185500005698222	-0.0764490174976243	0.255902075968446	0.552188303860045	-0.0227796957030705	0.406731732148272	-0.262217288994476	-0.0679110160784973	-0.110255114422945
REACTOME_CA_DEPENDENT_EVENTS	0.249506748214595	-0.246954565112257	0.383298553402941	0.0731212238139261	0.498773645644649	-0.157190627134838	0.326550637153775	0.322248917557184	-0.0034191385310145	0.0784388098263729	-0.274090710028817	0.163812503513881	0.0386655439186799	-0.350110508449427	0.118311838335207	-0.0915430119454477	-0.297789744812782	-0.376930529460594	-0.291388858421231	-0.267688881947606	-0.114542176383287	-0.402100907845295	0.404109596602694	-0.216511659626555	-0.257442206419471	0.18920975971895	-0.131013172679892	-0.562960817774124	-0.00266118214745997	-0.0106924331963788	-0.215961928749706	-0.427517018224142	0.00540148289411155	0.0139140504508452	-0.307788092311814	0.363896827750772	-0.225777264122022	0.596592122452271	0.182617662596639	-0.274905515811513	-0.0313046441479162	-0.188806134107827	0.452620946018302	0.585778630806211	-0.419531302497986	0.369821505936899	0.0819569027148729	-0.127677563020781	-0.284787216136706
REACTOME_G_PROTEIN_MEDIATED_EVENTS	0.0166529510776295	0.178559181522428	0.103031254009356	-0.0286311309225454	0.507837214297092	-0.0101283054292894	0.182914420874353	0.280625887280774	0.154795286713416	-0.0546590954261372	-0.302635619285641	-0.0635573534634677	-0.145637424957429	-0.264372616354292	-0.0392357638928793	-0.239317294648919	-0.148231733384437	-0.306365885888969	-0.0856179166382804	-0.175487975697079	-0.270052338310148	-0.225806821078091	0.294716119342456	-0.0227264606639666	0.139996087493101	0.314725880603627	0.144068447784338	-0.566078711228817	0.0406310433764025	-0.0468234494273776	-0.242337971162301	-0.328149047340405	-0.165070010037142	0.0518386992533638	-0.22509929498892	0.293818655081616	0.016354780045832	0.294638504616471	0.195640787181042	-0.209100869181677	0.0764469355478002	-0.0917396603362964	0.42628326854999	0.570716450893854	-0.189620372926056	0.437797513580436	-0.113421323522894	-0.241562713810241	-0.080293399136207
REACTOME_NEUROTRANSMITTER_RECEPTORS_AND_POSTSYNAPTIC_SIGNAL_TRANSMISSION	0.0985782639613201	0.158783247582076	0.374418613757771	0.172563320414857	0.10408957186802	-0.0130945231660912	0.208802777137593	0.040269708565794	0.291988539433768	-0.202686671164615	-0.112528935338353	-0.0857535686095484	-0.0391288772575676	-0.078397824821713	-0.0373623903232253	-0.312631036236002	0.143683097827658	-0.168514899935123	-0.0322880206312668	0.0425231472702156	-0.233176866563598	-0.200229503961972	0.210535082769826	0.0647262463004283	0.202991219969426	0.0824611747142341	0.0557903300669342	-0.142953738368172	-0.0567922540599308	-0.197576250045493	-0.264999698029964	-0.113057194651093	-0.384546850473467	-0.0892769054486055	-0.205519408234794	0.198510688488883	-0.0400574240362939	0.210255423968729	-0.0802103787880443	-0.268987723195379	0.239093953334535	-0.0662488317399378	0.379980346978829	0.461788798474989	-0.190371508919369	0.256393762381478	-0.31648112594823	-0.270072929523396	-0.240404251300513
REACTOME_TRANSMISSION_ACROSS_CHEMICAL_SYNAPSES	0.102687106712546	0.158754514731822	0.323620791153792	0.148847581405802	0.102202741446651	-0.0012505698801068	0.133005652964195	-0.0116957535385504	0.326191303383657	-0.129192415479261	-0.0868266303456303	-0.0690927213462805	0.0689251877171623	-0.0656247573072808	0.0210117532260173	-0.252055222069676	0.207836996147459	-0.122800453371002	-0.00393144856841013	0.0446800243687712	-0.200949915686	-0.13131853148991	0.11572366548565	0.0524969929762881	0.205235520391853	0.0748253339325291	0.0508470252973378	-0.113347527210162	-0.0497886307673117	-0.21930319246588	-0.304631330151348	-0.0577604114915224	-0.391328354636658	-0.164186254207537	-0.205988829788775	0.223779310421766	-0.0794133310997372	0.178987858923402	-0.0919696133049294	-0.267995573377175	0.249904137213361	-0.0771860957576217	0.356441029823532	0.30970661304911	-0.170453414952058	0.167529826259814	-0.301690249209461	-0.215329386027274	-0.188190222807389
REACTOME_NEURONAL_SYSTEM	0.13160149066939	0.146588062658711	0.306074401035726	0.129475797391747	0.136415957893999	0.1010225576185	0.0656672960909772	-0.00313864100427352	0.3336613924901	-0.145652929258607	-0.100355967236251	-0.0885198258036538	0.0458274354354298	-0.0796805329072426	-0.00146226994323238	-0.0969721540084513	0.185171694794079	-0.123668259853888	-0.0142305759512138	0.0288692417689958	-0.277610926585883	-0.170155494186878	0.0594399397103016	0.0436609790586676	0.169572085532816	-0.000491941512059307	0.127058609926327	-0.165456908406161	-0.0825026981734697	-0.200806277381948	-0.311226269319042	-0.050214979038966	-0.379234136627312	-0.25616538203893	-0.228691325793577	0.201912835789912	0.0365670560434671	0.0853093848894389	0.0796261723256982	-0.288439900685193	0.32969464290556	0.122919327341721	0.360795185502095	0.271068862303478	-0.0759968322974306	0.200238065916515	-0.361842135424065	-0.075940065771449	-0.196840241515509
REACTOME_FORMATION_OF_RNA_POL_II_ELONGATION_COMPLEX	-0.396634965020967	-0.290096065733509	-0.413848039592962	-0.540780717920786	-0.545848902231824	-0.500733469824903	-0.2956510657165	-0.529978340024303	-0.321672629384497	-0.223065368924304	-0.132405819716999	-0.332801848538616	-0.442817841884403	-0.10119724193743	-0.374081065980412	-0.468280614594224	-0.386920386543445	0.0756210756210754	-0.125153005955944	-0.36466185114112	-0.267180472872093	-0.390192178016692	-0.161795257407641	-0.520245676666338	-0.159150646362944	0.301492589377285	0.273009026516038	-0.16571116571119	0.568737459990781	0.561440318106744	0.104885577522699	-0.118566048582281	0.256403394602151	0.512883387739222	0.644176479427018	0.057714455589715	-0.0901347571828093	0.171471727563661	-0.0803334252021568	0.629218854157743	-0.503610807755877	-0.244051224037677	-0.122700422360163	0.313877513252006	-0.44621910045634	0.475690451330261	0.53679345842268	-0.274422402707798	0.29835291658939
REACTOME_FORMATION_OF_THE_EARLY_ELONGATION_COMPLEX	-0.458822975872367	-0.492184071123228	-0.542972479910171	-0.603726792240277	-0.63913058794102	-0.486654514361527	-0.185546931084861	-0.368179516345037	-0.422394680404068	-0.152797530831467	0.161191617170501	-0.477242416046401	-0.625678118710038	0.0992831608413108	-0.511057313547658	-0.34521389340208	-0.263455896811028	0.127960794990471	-0.135630432380596	-0.230080218134648	-0.345680480819836	-0.565107989549543	0.00774204021696326	-0.704483467023455	-0.229940805304725	0.295920564370696	0.386348013523018	-0.0895725564933454	0.658861965695614	0.616724524470927	0.0822223698522616	0.0696977947182164	0.317184427137558	0.591644959012216	0.715258157150292	0.0558314613512797	0.0367546964334241	0.223300753088614	0.11619586308748	0.615846004942024	-0.471965456711174	-0.0320773908268592	-0.15400650165345	0.380736921688564	-0.58595823389391	0.593297589450912	0.505739729910226	-0.399337644402363	-0.0171521916689335
REACTOME_ACTIVATION_OF_BH3_ONLY_PROTEINS	-0.407779614495295	-0.0563756007615634	-0.200984797193329	-0.489101569917137	-0.185213751597114	-0.440869442690538	0.29747881974877	-0.0940006727607071	-0.518385565226993	0.00558192662915086	0.391777837670716	-0.160765379523928	-0.444812366622742	0.61202679589099	-0.0533998419814468	-0.61101751656562	0.600530397739651	0.628792263678031	0.435053643082699	0.531369144213205	-0.428809185365663	-0.392064268250067	-0.219937530381991	-0.218836817926241	-0.53734563798451	-0.228422629633986	-0.194831226518303	0.240742137660201	0.180288855955003	-0.268023951615124	-0.173089292925128	-0.570074987425925	-0.0490400993302271	-0.181716657227659	0.261345527901881	0.742392548357484	-0.379831131796444	0.543510118143004	-0.566100655196367	-0.407249262852001	-0.163973322591225	-0.631666666666723	0.0761349807412457	-0.0698133947963368	-0.230038828984861	0.160793212312548	-0.429302421605571	-0.32328965412244	0.443887524375193
REACTOME_GPVI_MEDIATED_ACTIVATION_CASCADE	-0.207119164122927	-0.15090159396525	0.102780806979284	-0.258217157110557	0.443980738642051	0.341090636862609	0.420594949634552	0.52974819895596	-0.0733204854896155	-0.609268980075666	-0.599450179804776	-0.323829629317304	-0.235339718698582	-0.530406615337638	0.127628642062183	-0.00374090659352258	-0.315468521315622	-0.698980814135263	-0.602955638380711	-0.54556189998787	0.139110784055861	-0.0845147219192909	-0.117439386554206	-0.493173972968493	0.0790451416356653	0.113729761489495	0.360609883747834	-0.28137897783157	0.174954032087989	0.185760276783084	0.209030599906375	0.144792466937415	-0.13983840744305	0.0115528546091971	0.175004227904144	0.382358398137333	0.312451962656846	0.469797509523572	0.016629444739164	-0.2959614286049	0.102606690111028	-0.453470669084271	0.0728478020589569	0.507290784651513	0.1237731733915	0.360395567920989	-0.276664266336337	0.157017753943626	-0.293052124414483
REACTOME_DOWNSTREAM_SIGNALING_EVENTS_OF_B_CELL_RECEPTOR_BCR	-0.400872369180219	-0.169126895200395	-0.387776270370879	-0.444602387140697	-0.345543977745549	-0.489609047454389	-0.373546290001008	-0.38861956413346	-0.11313779908603	-0.149613781192291	-0.0708328404270791	-0.18789532835411	-0.461167396733792	-0.106038938518059	-0.316083395847745	-0.283368617671181	-0.0862339856845556	0.163031061883344	-0.0957088236853873	-0.332061722447848	0.202537443717617	-0.0403974750612908	0.135070947921866	-0.507198809646117	0.186351906459501	-0.0321311882764947	-0.0525563969063815	-0.0315245965211074	0.340352909466909	0.210057107734672	0.325055125892915	-0.00328918205645412	-0.397872902919959	0.328595239708649	0.32102390074897	0.604221183963018	-0.241804073969218	0.449332809462612	-0.515392583023978	0.0720199609997369	-0.142998649981387	-0.514196657958147	0.599778853038834	0.353074795170541	-0.170954609608471	0.14424901008672	0.393304305351149	-0.140266730097898	0.276583451200442
REACTOME_ANTIVIRAL_MECHANISM_BY_IFN_STIMULATED_GENES	-0.291833765494256	-0.382445729772576	-0.38480214608717	-0.356840886873383	-0.417015378284549	-0.262294364602333	-0.322427433135784	-0.346263188402607	-0.309426864130599	-0.361503959802007	-0.32179956385664	-0.308718707117132	-0.397441897613556	-0.369920736216211	-0.395868649297189	-0.165560287859615	-0.435724586644579	-0.266960359307486	-0.230517450271678	-0.381264512518027	-0.37194544682501	-0.0597657691430672	-0.157983615289279	-0.420599781960745	0.38616488846378	0.247749134113331	0.253085822493954	0.284184255407917	0.448028032883712	0.32936512803176	-0.161881547249509	-0.0156389104868859	0.0234348495561467	0.322602963441733	0.314573978276221	0.187429805641065	-0.237897244719561	0.377823573268605	0.074223623175734	0.396337565842024	-0.0394062133691793	-0.12168482519892	-0.0939151642262591	0.314194444443045	0.0896741038529836	0.273865781240825	0.340779516796779	0.32818731408112	0.0945090063207151
REACTOME_MEIOTIC_SYNAPSIS	-0.30486267262621	0.0747439309284612	-0.514058228274631	-0.487649304521438	-0.49431972304714	0.168722910782748	-0.442269149325676	-0.128329956709701	-0.706203903691048	-0.310523135843591	0.0375452825911333	-0.0557836645318961	-0.165775214979474	0.180069241840556	-0.33577885426291	0.132591032141049	-0.149309290837403	-0.0272441963305719	0.281434274572402	-0.128016484255708	-0.433542996838212	-0.439783933198806	-0.393090524255663	-0.358990197459832	-0.252729257641897	0.585301849213882	0.488086246830193	-0.299178457115435	0.259506122009497	0.379915899065363	-0.235660193125105	0.316670005835699	0.655965752751064	-0.544722874580684	0.445973358769653	0.094582922759336	0.492158327499546	0.591455019472325	0.554365966106054	-0.404365069855459	0.154336036679854	0.366385504228959	-0.443572783935644	0.417711310944675	0.401238515737278	0.42238771299089	-0.227895917316925	0.4445841332551	-0.461077443525919
REACTOME_ROS_AND_RNS_PRODUCTION_IN_PHAGOCYTES	-0.222789425189275	0.340585323149112	0.670569297586487	0.440306509294675	0.696593036017924	-0.0349925680036611	0.33918774996484	0.596787715972524	0.810574419659483	-0.353441000612027	-0.125945882297723	-0.154735908687944	-0.11522727746813	-0.483188792770739	-0.179224826793693	-0.246818671184773	-0.438136579752237	-0.174884487735807	-0.403725176658821	-0.31908634765214	0.309177294334168	0.552301243818748	0.311962950367615	-0.438148302732733	0.197277391698789	0.280632791571331	-0.571172213235874	0.362045800032923	-0.232223842521318	-0.212879004343971	-0.0984060330067439	-0.223506291094734	-0.555675676640143	0.523215829608808	-0.365673338306743	0.537725800389793	-0.349379889565204	-0.193590043086381	-0.609130865170369	0.358835926570067	-0.0527687695794441	-0.434685870760594	0.385809949822207	0.250476946046078	-0.0301521566160887	-0.335921403983137	0.274300761236933	0.019151521154143	0.661694064787998
REACTOME_SIGNALING_BY_FGFR_IN_DISEASE	-0.0837415112188815	-0.235205721416172	-0.484695599471929	-0.503518355554783	-0.398040043425414	-0.384887815511998	-0.101878300657187	0.0692285210586475	-0.319368820094658	-0.207989421199963	-0.204719797123582	-0.0918301983847589	-0.553636105153819	-0.170442704043584	-0.331799004268798	-0.412924734676108	-0.40298571194652	0.0282012430940192	-0.173793703088901	-0.126364628820948	-0.472237803428849	-0.424646375267881	-0.0905381803552397	-0.621104549084815	0.158040331580391	0.220918086409281	0.420802348464263	-0.375283910129684	0.290922201474033	0.323877749826517	0.115890178118422	-0.110539626208849	0.0116400278339601	0.438275179521277	0.450680137047663	0.323349937645305	0.0327510917030678	0.125782862592591	0.035664776032929	0.393896015252265	-0.243111068671799	-0.0405883295669008	0.386710218136348	0.427268189325049	-0.394649828628535	0.453228004737234	0.169404886733273	-0.200600436681203	0.0976603600494134
REACTOME_SIGNALING_BY_ERBB2	-0.165382131316293	-0.345582172242957	-0.166090639776958	-0.297078271099439	-0.144239103336646	-0.407048973186254	-0.017256514576831	0.177863047387732	-0.190590632551642	-0.0250259218064983	0.158195578200264	-0.151869202000182	-0.0567264116081734	0.360083087585097	-0.0997794999112942	-0.261804692848484	-0.25260891689019	0.235788508789936	0.0730691008317773	-0.111860115522685	-0.0629842560564229	-0.5083396002225	0.34101512260985	-0.235830090579325	-0.336263043083845	-0.209178627193155	0.299342755080062	-0.286196290991465	0.261101553237991	0.385140381485936	0.406028602406825	-0.104882291811634	0.200658801715942	0.089196739729948	0.135831901931162	0.523995865231091	0.0629137744840328	0.201750092890875	-0.237541522513569	0.00017459004035339	-0.0292591714886745	-0.276657077308365	0.540860186170904	0.337972131168878	-0.200684607863824	0.292707373734527	-0.223159491554761	-0.353664063393157	0.0448637913590087
REACTOME_SIGNALING_BY_ERBB2_IN_CANCER	-0.182704876621245	-0.485626573742612	-0.279493819631882	-0.214305648627295	-0.117199256424891	-0.411681400577349	-0.0813162904541851	0.236927671703106	-0.195049291324926	0.102119908696375	0.21170251093522	-0.0968923115495612	-0.178677302434288	0.00437623488241379	0.0235318625478054	-0.22409195246908	-0.17655184759462	0.407435550458072	0.205435626891713	0.0153911282844694	-0.277824950430557	-0.646179123828796	0.0709662225484008	-0.268114625779595	-0.313591614330706	-0.351769794146623	0.605274331426936	-0.0357010995826473	0.439543878635916	0.434784057762361	0.510914410461294	0.0171681822418477	-0.145484161979106	0.310995089532541	-0.042913366119061	0.442926766197419	0.171902313487881	-0.0328106629100376	-0.293339835220707	-0.0560777056905136	-0.0540531648968317	-0.308427786205837	0.524179224184589	0.256687793618861	-0.253331050011821	0.146270685962305	-0.18327757088434	-0.316442998913099	0.358879080006689
REACTOME_CELLULAR_RESPONSE_TO_HYPOXIA	-0.418988465754613	-0.122643850415368	-0.362825000891497	-0.408588418288258	-0.374965852814526	-0.514954676115772	-0.4160536859622	-0.436195277944302	0.146503101427713	-0.112451539725782	0.117636632986996	-0.326310021059074	-0.451519942043518	-0.0326234394620794	-0.266241642476885	-0.239976467227635	0.0317383006603118	0.307404478104946	0.037933276222156	-0.25989865648771	0.421173695523805	0.167732193783197	0.264545695213721	-0.485615024517239	0.116876221618917	-0.240084484584124	-0.349215960084675	0.245158644182716	0.176364547440334	0.0039045824084903	0.310360922992379	-0.0506780621063517	-0.44709122346292	0.3599833756348	0.280219171569348	0.668220850288875	-0.316081760456727	0.454747403095773	-0.537121430122067	0.138854643318177	-0.241658539481465	-0.602019311275787	0.609934937715153	0.14703078991862	-0.238241689362153	-0.169628605014681	0.443775496553378	-0.292329753622099	0.428607336472633
REACTOME_CONSTITUTIVE_SIGNALING_BY_LIGAND_RESPONSIVE_EGFR_CANCER_VARIANTS	-0.183865101366364	-0.449903078265217	-0.017954298150147	-0.124564237438687	0.00983245367286895	-0.30961027894675	-0.044069640914019	0.220099465723783	-0.265819505610138	-0.0400022651864297	-0.00616591022441534	-0.0791497713823625	-0.292851445864984	0.0042651835391764	-0.348556902670538	-0.0786639164126466	-0.248171832196403	0.198664404289641	-0.0134550537852167	-0.0471524802678531	-0.268925007507786	-0.698945111140846	0.152284963846338	-0.362580142822045	-0.394405725364669	-0.27658310215089	0.548201369393815	0.0936378188832498	0.534862657028621	0.548704434014316	0.604807601949914	0.248915356615432	0.0282674657782601	0.317888041503314	0.239724547997677	0.3811288584515	0.369635304165618	-0.179378950878504	-0.154630757185144	-0.00685078527758881	0.0279177887172873	-0.274327393323278	0.578059892002934	0.433926784694153	-0.158905926364459	0.275765185424184	-0.115259751339241	-0.287585431311879	0.00157551385180466
REACTOME_SIGNALING_BY_ERBB4	-0.0895089568757954	-0.277049378907205	0.341340688422651	0.251499213334309	0.00506999702631103	0.190916929046505	0.329743427779732	0.164387597432045	0.315229065687625	-0.0875837926860473	-0.0550521876232765	-0.140298747705402	-0.0684026031653084	0.0775156706767119	-0.250905566352261	-0.365707849307921	-0.0136127962055402	0.509179627370976	0.286511472534574	0.166577716008001	-0.292332655035459	-0.231541864194721	-0.100741606427019	-0.401720375215796	-0.244685514233172	-0.446006976570577	-0.00647226230327055	-0.097320541811505	-0.0173747460700327	0.113777799589057	0.264717318068405	0.0480888952441595	-0.261912495714534	0.224905733669977	0.148824411181706	0.160367169670619	0.373231572294854	-0.247613184021354	-0.0969234957800225	0.00764023598037789	0.113143215820965	-0.0593520283147358	0.634513266093193	0.0336054294399343	-0.193709479634977	-0.109692101168318	-0.21492118760914	-0.0974680098012539	0.362364940609467
REACTOME_ANTIGEN_PROCESSING_CROSS_PRESENTATION	-0.131685161927429	0.145482853131321	-0.02769974690556	-0.114358008052696	-0.0688069067051929	-0.298690399735379	0.00639710760398218	-0.075902786975646	0.366150101799728	-0.25248667139964	-0.164739567320107	-0.176189140153481	-0.259916493834772	-0.257351703143546	-0.12549256035108	-0.139115309250234	-0.129428637181454	-0.0719723101639182	-0.143980244915271	-0.297592273122693	0.380766037727615	0.308026965246999	0.191748633184468	-0.364954973132867	0.224824648671892	0.0242705232435548	-0.386406019441332	0.245769872507603	-0.129424766933863	-0.103248134162305	0.31135312120338	0.0633724663735593	-0.300815489425916	0.288764675881775	-0.169971001381095	0.478210214058778	-0.130757285885128	0.282542499807973	-0.311915622302643	0.194987319062835	-0.0968202033786504	-0.464459627029192	0.467942120189625	0.200100062858311	-0.0890495565052453	-0.207446842994838	0.196179251250195	0.149515904296651	0.302623911381053
REACTOME_CROSS_PRESENTATION_OF_SOLUBLE_EXOGENOUS_ANTIGENS_ENDOSOMES	-0.272267384023506	-0.111191896919523	-0.277775560356438	-0.330008208713343	-0.438212973784045	-0.493674052469456	-0.285595018988693	-0.480992505865172	0.145948750678656	-0.0840095441475311	0.1137132348111	-0.219792021590181	-0.398901458342347	0.0443908086848174	-0.22507071626501	-0.243776775551604	0.125785760259827	0.333295611360201	0.117173998017234	-0.184854578647156	0.481974165437113	0.17415794076972	0.262971074549526	-0.460917714598785	0.136819091305994	-0.207096763820196	-0.370412109962478	0.277620171434324	0.0921321940886876	-0.0903259814974106	0.287697368732195	0.0331274334884628	-0.483962406633516	0.355243210861681	0.185288237842701	0.657716987432746	-0.308758067078341	0.464715859057561	-0.576925823723662	0.0375320054678397	-0.138930490978957	-0.639793636670975	0.540839238294978	0.0682422734068754	-0.267278377031674	-0.241808828521556	0.434866620974478	-0.263387332787072	0.440803570095013
REACTOME_MITOCHONDRIAL_PROTEIN_IMPORT	-0.268655204453415	0.0862307980535486	-0.281440822255154	-0.476850062707243	0.404990268167014	-0.402267620190974	-0.421182795526021	-0.00386939385460644	0.105562882915879	0.275086854359478	-0.369004800822276	0.417219343563952	0.328616982331137	-0.513651836604162	0.30325867493651	0.535009191960877	-0.320730089261982	-0.174684341038561	-0.00918607530616637	-0.293928279184544	-0.354278285142064	0.558041409810105	-0.427373373031766	-0.274569075544663	0.714154872440725	0.752661503624394	-0.249028640549908	-0.520351681701409	0.0288240062271207	-0.205232846537903	-0.615796281211058	-0.452772057260827	-0.062248291692079	-0.197066450120226	-0.220389262689204	-0.338549049453045	-0.667989586239495	-0.0782088809773678	0.31997400781941	0.332813775743971	-0.51810176876198	0.471515623516687	-0.231777436155905	0.0888846620414347	0.0280157191505686	-0.11284664126707	0.40962694505719	-0.467473763161823	-0.0190789115988524
REACTOME_APOPTOSIS_INDUCED_DNA_FRAGMENTATION	0.00604405387262877	-0.617145162110267	0.0784508715866206	-0.169519478795245	-0.130340136054431	-0.287891156462561	-0.112059695351504	-0.0709097641191239	-0.360966133609645	0.0304025880841033	0.347565644551914	0.137796065433815	-0.386200312794431	0.297687074829932	-0.177443853489747	-0.282233892958036	0.0885637264969908	0.342199609457513	0.390929043150105	0.217548487480099	0.0695472194428119	-0.708290607438181	0.314087949736497	-0.419153376230822	-0.680595815764836	-0.637645303735569	0.506837060390712	-0.0189341374698682	0.211937250729853	0.438783994998444	0.078090739637393	-0.0253300465935946	0.596549018469139	-0.106093618869911	0.619872068230282	-0.395318244698285	0.480812143679348	-0.264585166221957	0.483764329261115	-0.145531197697185	0.0206802721088398	0.00273544608088985	0.0154231869426064	0.0519574446319901	-0.670808077722172	0.277154946465107	-0.134569757727677	0.29847906814359	0.0497959183673378
REACTOME_INTRINSIC_PATHWAY_OF_FIBRIN_CLOT_FORMATION	0.450492339277437	0.717467067545442	0.267663810427376	0.632314279215978	0.482373928870444	0.779578020887772	0.614921432866167	-0.102609227829366	-0.204891820929792	0.598842783640932	0.457342784775538	0.425985751922266	0.586103504990593	0.561129913051623	0.582347342240571	0.500625444879514	0.684753806231112	0.147762342661501	0.317184736677393	0.532838297686523	-0.690823539738555	-0.0412271631377919	-0.794613694564126	0.53843486725663	-0.657233736377884	-0.544475401796299	-0.046392583541456	0.106830899677191	-0.852237683497377	-0.728535319761245	-0.535944688610821	0.818697803432663	-0.240937013888118	-0.582034759639162	-0.754473301407967	-0.679104552309265	0.776154590369561	-0.594988034591858	0.738628338844361	-0.490683138580606	0.802815618413578	0.502545575860585	-0.489623712147977	-0.610986315670359	0.761047911238284	-0.641819775083961	0.193284533211356	0.640581028755213	-0.204085414326334
REACTOME_FORMATION_OF_FIBRIN_CLOT_CLOTTING_CASCADE	0.537681037680948	0.721212997725043	0.397678007637452	0.652621830876369	0.505636156850787	0.828617366005611	0.542938969116743	-0.332445301580075	-0.218860724993185	0.345617212791521	0.335049373351006	0.403442882106848	0.62904927662722	0.523959571673303	0.622454897059218	0.557859784634549	0.708440727972972	0.0212481762942383	0.211836928369959	0.418860573293471	-0.57993197558953	-0.0887689227688281	-0.760294963596572	0.528492217429347	-0.689625450166355	-0.542708599398007	-0.0634627633214515	0.150480388993931	-0.827327754927336	-0.74189145520666	-0.528935344033894	0.801687461962535	0.107737428701022	-0.525698501006258	-0.761155755155838	-0.667216981266978	0.746535578580246	-0.619353152471455	0.757550527351453	-0.451745422719464	0.795371515538016	0.481138409291167	-0.505201257526562	-0.514493585193263	0.742218927578999	-0.633881177363851	0.136719450915512	0.645812837204495	-0.470722693687255
REACTOME_THE_CITRIC_ACID_TCA_CYCLE_AND_RESPIRATORY_ELECTRON_TRANSPORT	0.25040634998645	0.276775873503212	-0.149141599413982	-0.47372318444882	0.531889833476806	-0.412656399272436	-0.582479898110278	0.195256034479469	0.382122973559401	0.629132638251858	-0.00545557645959865	0.744970670412986	0.586359003185717	-0.341417663816303	0.680931926223344	0.744444117113287	-0.0336643916355924	0.213280822560246	0.221179618430724	0.232193367601858	-0.271814211967809	0.549975992854629	-0.523879318419906	-0.126989051887185	0.719899588574795	0.620593879661857	-0.411003877488497	-0.676307544590098	-0.229628004489251	-0.346197655090573	-0.650970684045595	-0.650559187663675	0.233500161142967	-0.512531154442204	-0.480443053563438	-0.438811366751279	-0.708037165971388	-0.254116397870517	0.48759344756577	-0.353726703269625	-0.668694374040666	0.697392880113716	-0.461994288436523	-0.389100493376761	0.125665612310002	-0.48655262991928	0.0836780844709558	-0.448344591177254	-0.408617989951045
REACTOME_SIGNALING_BY_SCF_KIT	-0.0272375059933673	-0.0924390480744	-0.16696973833025	-0.345821304911203	0.0364050959295027	0.0257520304770021	0.102020855226086	0.50243661522326	-0.278256839514255	-0.565580526327594	-0.434099122178891	-0.0831204925006822	-0.364493750189902	-0.292085597669184	0.0867658141089837	0.0146589904126422	-0.490311255242255	-0.442192323038683	-0.390213981181982	-0.551391284977903	-0.44968017173512	-0.0899113706378145	0.148785308705866	-0.345427162367329	0.20649288276791	0.135505161512149	0.334752452347181	-0.448159575951595	0.134161832830921	0.184813373268829	0.163373852214778	0.35359716668469	-0.00487779481105066	0.164586697167407	0.0977895264782915	0.59710155724168	0.378924493699242	0.431566393725383	0.15330734527369	-0.26188080795849	0.199607502872498	-0.1500843537589	0.46167115852924	0.435543629021871	0.200186993141335	0.449844572808882	-0.17005078898958	0.165017036882734	-0.0927545192155852
REACTOME_COLLAGEN_DEGRADATION	0.598861483815293	0.574659753251251	0.57355205783257	0.624814916444055	0.270994133310418	0.654994340967598	0.513947410295311	0.533535990574338	0.510507393289415	0.538838696996465	0.117881728796116	0.449120998166694	0.72077806626946	0.209442497188602	0.427272023800717	-0.0212246585072584	0.281546825725568	-0.506734499655273	-0.271446516812462	0.0821055257011909	0.310716960732621	0.476379507405297	-0.0377462908706555	0.387846034010767	-0.432620689084754	-0.301601161091506	-0.212271187174053	0.597057017156112	-0.637127171569734	-0.225355511136882	0.161039390600466	0.52101679752548	-0.311985393838462	-0.540478437733204	-0.567211150401578	-0.426992009360038	0.658995841144342	-0.589302372628881	0.397149686458354	-0.417913037852258	0.446624666326557	-0.245688535315233	-0.112023135465233	-0.228724277740434	0.297604539558223	-0.356986466152158	-0.396857075755441	0.52443266788371	-0.198028901940932
REACTOME_TRANSLOCATION_OF_SLC2A4_GLUT4_TO_THE_PLASMA_MEMBRANE	0.0761601250715525	-0.0519465798099736	0.246652964403979	-0.355615631298652	-0.389822830137811	-0.212533324704849	0.173689377493669	-0.332897433924961	0.245751795129393	-0.191112796755684	0.0558850480760081	-0.144783209072279	-0.198389599742186	0.396101736447337	-0.372643401590744	-0.461752838710694	0.134487430160066	0.310693337492707	0.335233250483173	0.450575215914274	-0.316557943427957	0.0111444826087032	0.073746974446796	0.190348000821541	0.300984462284335	0.177444257080306	-0.210921833089121	0.322758234194704	0.0339671031657635	-0.354461085488814	0.103553272909227	0.0321364490772387	-0.443837958983739	-0.119992387477403	-0.0717974132297732	0.382309175060923	-0.210374911431957	0.151200977328365	-0.543367566210708	-0.277966957893611	0.089562900005363	-0.49357856307984	0.452388299401605	0.252684463242039	-0.402333068870272	0.192777228792419	-0.0218513647306709	-0.433408378649066	0.246705550649156
REACTOME_REPRODUCTION	-0.300853031579221	0.138748039292932	-0.501678474394276	-0.487520895832352	-0.492887731693965	0.0667333446546635	-0.457467891024234	-0.242034439556478	-0.629340652709482	-0.337497262710342	-0.0116112915528602	-0.193524945441882	-0.180425024976026	0.187483276502145	-0.322565410926347	-0.0788243664997153	-0.174584496537508	-0.093375444437678	0.183450718339728	-0.155427590310946	-0.419474540417644	-0.353095372982312	-0.389750871918271	-0.355956812408967	-0.0144052500965398	0.559369967804825	0.488356734660178	-0.291430968935014	0.351570651382125	0.40730519905962	-0.233425921586406	0.293740790901439	0.554221868873335	-0.379346656318787	0.486726312634309	0.120196569221611	0.421831300753951	0.527735944142379	0.42425755339163	-0.282705981496149	-0.00345450049824469	0.3216500943846	-0.223311882847653	0.454936764303351	0.396793409151782	0.434083573076611	-0.202037149549899	0.377805510999234	-0.345037794446939
REACTOME_DEGRADATION_OF_THE_EXTRACELLULAR_MATRIX	0.581277003146611	0.551113299354692	0.462164184401885	0.486186362822518	0.158782401318483	0.649516837175584	0.416035620735315	0.329865695164617	0.218289724633503	0.437143419136374	0.0415373881229435	0.466034900790995	0.590146294347464	0.285826487546789	0.313269943107396	0.178032089547677	0.367924086113027	-0.305881404986443	-0.0681784090794825	0.193908226967864	0.123015292692534	0.451358039989786	-0.269953093424214	0.359204486141491	-0.378693214465054	-0.207241592993879	-0.0887237547908085	0.470987906661046	-0.562183028491568	-0.262528171339303	0.0325412133531564	0.505860860123773	-0.352407800485822	-0.520432032423787	-0.586435080433973	-0.428422600016385	0.591861917630844	-0.604522558799217	0.381138363140942	-0.365741772046202	0.48427838829059	0.0278003417109055	-0.0931452427008574	-0.133751968780811	0.37916741441543	-0.282135862834586	-0.445591511399589	0.479181042214453	-0.194781361403718
REACTOME_EXTRACELLULAR_MATRIX_ORGANIZATION	0.558684094072817	0.529713482741631	0.399777535635563	0.530921004220712	0.267432969404845	0.6718352860379	0.508201612722629	0.261724083916943	0.301292796150712	0.241678240719592	0.0674735247965538	0.419407904181075	0.561987698283722	0.270586223534079	0.347882799902184	0.162637938021707	0.363403083990964	-0.309015798610484	0.00540346771627567	0.106307380917891	-0.103996198152818	0.5003880307127	-0.281425672637361	0.342484948771018	-0.300325744215953	-0.205451280274108	-0.0857471725169285	0.426392340429205	-0.5879862022348	-0.422542548636537	-0.0760464121818261	0.473292930031003	-0.185431760220355	-0.539466014022862	-0.578309738955823	-0.354829799508467	0.581141311130211	-0.573878330387528	0.47984619533917	-0.396766251688296	0.533555226389923	0.146085830128088	0.0437800081279915	-0.255058633263745	0.437352915972169	-0.457789100359619	-0.453399073452835	0.418666349109741	-0.0863249157611347
REACTOME_COLLAGEN_FORMATION	0.593780217930155	0.528434847388532	0.512814182093349	0.550572025042358	0.385334960897864	0.618494054203248	0.592611515560806	0.493775837300899	0.46210118637699	0.38279945501181	0.223995680567117	0.312633649721855	0.627457613888381	0.471805494870141	0.314800548665432	-0.0825795380970722	0.371505824448829	-0.234277456325718	0.100492031871072	0.318302099539246	0.310100224379577	0.472243831566498	-0.134298347555482	0.258547723367236	-0.358558692926062	-0.368973700594796	-0.250177714189288	0.66417695842481	-0.658957200951079	-0.426101910799715	-0.11270638141456	0.339875368798548	-0.326167621342751	-0.481102453938405	-0.603141012996525	-0.425644272817577	0.523806528903444	-0.563601108729733	0.29847423806437	-0.442961801824642	0.304422409730029	-0.385938530910644	-0.0595108968403931	-0.43985630242511	0.0138031330866189	-0.551016058750601	-0.477042301967636	0.441777961014931	-0.153007669676064
REACTOME_GLYCEROPHOSPHOLIPID_BIOSYNTHESIS	0.0500654243783022	0.395198993573476	0.0937726540038215	-0.112517843583194	0.214807028875173	0.211483366760939	-0.466414796123958	-0.141330107721719	0.0535990558603723	0.199689535110485	0.165461141180673	0.0746674484388156	0.211902802736281	-0.14279343577894	-0.0286129510571178	-0.100021864952017	0.0742164309298553	-0.0791203947554746	0.0484745688986936	-0.000128987687301962	-0.215706101091425	0.573287080020557	-0.314135606523192	-0.0632195287056495	0.522505642211443	0.317590788280272	-0.0327970035690837	-0.020501031527341	0.39942604796668	0.0769977403642426	-0.494091341661878	-0.213208707114864	-0.336969311092486	0.110766904243035	0.232908222898455	-0.0603411059880317	-0.147690441962535	0.103761802268641	-0.02714779245763	-0.209510505462499	-0.027531841460492	0.100053278141928	-0.228512930397955	0.024526084016472	0.202888162632642	0.124266995426327	-0.264914201953829	-0.283092904908115	-0.456780380803005
REACTOME_INOSITOL_PHOSPHATE_METABOLISM	0.0884829011572774	0.106839561081103	0.181662644689972	0.252493376008333	0.183758099129036	-0.114254624591934	-0.292564711799709	0.278854586455531	-0.18603178193384	-0.24789448138561	-0.596747979066174	-0.0421755197489309	-0.395953122536701	-0.685042186412651	-0.126768226332952	-0.207652512400391	-0.324414499088391	-0.636727319668912	-0.624154915123674	-0.395054794867422	-0.0141007002516907	-0.369547316554297	0.144550135400913	-0.0326177020116544	-0.188020660935168	0.170228937724632	0.377852701806268	-0.494989442418654	0.493561808094929	0.261854934947261	0.420703582713523	0.219344653671278	-0.0211753336841926	0.29437195908754	-0.0218521345263688	0.0475966816414225	0.451707695444063	0.20150511416452	0.116846328667244	-0.128930591043798	-0.473359441994767	0.182929143632414	0.175886024774209	0.60510303060582	0.349873079512225	0.583722316598657	0.0371783795784301	-0.125051457990721	-0.507316579252445
REACTOME_PI_METABOLISM	-0.191766848474785	-0.0851393215033276	-0.0126675467034002	-0.0730652507201572	0.205668324122325	-0.301829434908371	-0.271597278311349	0.311284997070393	0.182897769295917	-0.478759332473555	-0.570849100424559	-0.226486471666104	-0.538596800507668	-0.356947408501377	-0.0458085435928173	-0.493654969190516	-0.174794339713128	-0.548737104800852	-0.579712211912569	-0.430956394662199	-0.17844941011181	0.0154425586947091	0.288018653723286	-0.361319921038052	0.467186642032336	0.00457539195115869	0.30938717013688	-0.330851029861961	0.185111707630793	0.0512156323407094	0.0860194767409038	0.446721886855739	0.139975935280311	0.0990600804106004	0.105812166684212	0.253524319204014	0.144601774543491	0.402836402832491	-0.247818974918198	0.0169009875353452	-0.123227917121036	-0.160946280978092	0.450288091971151	0.419203239198612	-0.166671633245159	0.573704182563224	0.111233325206342	0.178501604170431	-0.169083211005772
REACTOME_PHOSPHOLIPID_METABOLISM	-0.085602545151556	0.29461933379994	0.0725513835247968	-0.0807926545887256	0.23179799418289	0.0380567181515664	-0.435069238072847	0.101292844086696	0.0614842677606025	-0.0835853664573606	-0.198272791939543	-0.0482132087832211	-0.0791121252544212	-0.25369551709359	-0.0900701362272097	-0.30414715976559	-0.0394078693583619	-0.25449309856885	-0.318073806302171	-0.2331367633845	-0.174153130166853	0.3831487628403	-0.120830375094804	-0.173117448786062	0.512645668008399	0.205132213013654	0.14703927996773	-0.183568412639379	0.279138305964075	0.0747772035832451	-0.311491675669443	0.0670391690696621	-0.12384341615408	0.0942075018056515	0.221430462465462	0.0270072476560482	-0.0190868932929557	0.180778781545657	-0.110716671429635	-0.1699925031219	-0.143431978807239	0.0277968735285838	0.0424382631965595	0.209346658405156	0.0815466856345996	0.314498702559896	-0.155539567310183	-0.12615041475845	-0.358633376048806
REACTOME_DAG_AND_IP3_SIGNALING	0.251377919503089	-0.339209576130555	0.154440211903754	-0.0677606994867791	0.380297087102829	-0.244384498997763	0.297053209522064	0.27886765453972	0.0292520498812644	0.132843133758154	-0.26962706767055	0.161179682901177	-0.0727068477928517	-0.278890068602761	0.0740988432285965	-0.186945623193429	-0.2446712608812	-0.346862675997782	-0.236495101462687	-0.329062475718931	-0.147422574542672	-0.449183157821367	0.437437149836675	-0.135966365886847	-0.177539159897233	0.144369451147918	-0.0750735498670766	-0.506539776243483	0.110651941674324	0.112640848056572	-0.0466850286437542	-0.334935460718364	0.00988875511271492	0.102052700232922	-0.154121044493752	0.327710625520723	-0.15432844552377	0.442180050847027	0.185059681882835	-0.142135285418766	-0.095618830294749	-0.266709924969594	0.425630769541297	0.501239164372801	-0.506337436252648	0.417638113825509	0.0759539644532291	-0.311707307781244	-0.106743211080033
REACTOME_MEIOSIS	-0.327146944723367	0.0440411062825113	-0.544317613179085	-0.518997867076637	-0.517801991305782	0.0261440319279259	-0.523282873618265	-0.227642283351505	-0.675994897963062	-0.383331664802513	-0.0939091264558454	-0.224317954398246	-0.266009390084384	0.14492449442314	-0.339379349105348	-0.084319021201785	-0.208562470274883	-0.14029103608192	0.156473733951671	-0.216240553716719	-0.449783546475083	-0.424158986142429	-0.41531946109415	-0.406152894374713	-0.0329150167861996	0.559785928437341	0.492964789977378	-0.336565570110265	0.379333171076698	0.475348624723335	-0.282547022418008	0.293379976867649	0.548059046391032	-0.355573380532237	0.518610527618525	0.123519934340318	0.409309982378008	0.556543733326512	0.463146273349421	-0.264262469657087	-0.0338270464924094	0.34603693714502	-0.235481565098516	0.474526828265551	0.40166307018202	0.471797205152111	-0.191910116207739	0.405307219603762	-0.354585250962156
REACTOME_CELL_CELL_COMMUNICATION	0.392379948168341	0.469347967800758	0.182032252498969	0.239346818292054	-0.188511126047665	0.500518040842119	0.242861779423384	-0.205396466437224	-0.180547000160449	0.227039933699947	0.357497276825385	0.223743003233181	0.436544216392569	0.48129892649254	0.0386579875006766	-0.12000166961934	0.506181089234584	0.249699231086935	0.483499516461079	0.488146657830017	-0.422541797474714	-0.0271363130924044	-0.312580146697985	0.443725838025964	-0.342862673412735	-0.395517122371714	0.115820810099242	0.436652311692811	-0.476724109076883	-0.373629736966146	-0.262483975726755	0.307847096883859	-0.226330924776428	-0.4679848627602	-0.44541196508594	0.146090136346634	0.248938411038966	-0.395181765487096	0.25227238691386	-0.487462850431136	0.469299025663474	0.14493963824512	0.101641664162671	0.00876217832387238	0.331790257647557	-0.351832615453594	-0.534608701330566	-0.0752165913396834	-0.0990746699199169
REACTOME_PHASE_II_CONJUGATION_OF_COMPOUNDS	0.217612651503535	0.345428104718753	0.308762384035537	0.205424588881945	0.064689088006286	0.0894791657956349	-0.0264882602784554	-0.196549829200538	0.249803012068951	0.324693981254012	0.184371020660985	0.135399964351585	0.300497299845647	-0.0681952618070284	0.320429539834432	0.0391528538443592	0.355970441753202	0.279394457758137	0.219594303180507	0.266698724431769	-0.0668929201724866	-0.331401306545133	-0.0816221318515581	0.219690104440264	-0.477011316438167	-0.414115142965306	-0.0390143602294203	0.147633914684785	-0.135036044955653	-0.137827396559019	-0.106370296228027	0.377921398764736	-0.5791839093629	0.0205718514182225	-0.0866111860106264	0.129864205976974	-0.0253912411007735	0.0835783487558838	-0.181068136038218	-0.384890877189225	0.365921964192812	-0.0695605762093628	0.222336217383071	-0.314461392330438	0.408276896150195	-0.210633693326188	-0.197328074927198	-0.33242739513727	0.284284149003853
REACTOME_GLUTATHIONE_CONJUGATION	0.459701915049632	0.502604231190794	0.0491506650454315	-0.015180758103911	0.106325746436699	0.239851157418349	-0.326496752310137	-0.126486176252154	0.133823994119834	0.531928786240349	0.399633438832002	0.424257629865331	0.445873797461781	0.202033146569745	0.397420583165594	0.422842186517856	0.570561420553523	0.42256444981337	0.372379197156283	0.365611596722852	-0.400664286848155	-0.36701997978936	-0.51908492131099	0.551675125357043	-0.438626386128945	-0.495577870233464	-0.130110223286476	0.205005772358241	-0.223870186258578	-0.0355427510300964	-0.384024470497701	0.504080658370984	-0.57775210256649	-0.135605261771986	-0.135530286192199	-0.147291685629066	0.255244620022994	-0.360650280688696	-0.0331964814179816	-0.500949983465208	0.374961391258557	0.0960515203661606	0.010413710998536	-0.563416893225516	0.547426216533952	-0.337337907249432	-0.50081563898195	0.0676643025114768	-0.00777600109486282
REACTOME_ELASTIC_FIBRE_FORMATION	0.574019940444024	0.153644441631461	0.119584580448491	0.600334884707457	0.306322396378359	0.694722384730533	0.596196649964505	0.0959120778540896	0.538596349982653	-0.218255824267557	-0.149638221291374	0.316894888843727	0.459555289481781	-0.118180761393552	0.441912472551859	0.203283731039433	0.280185313410039	-0.534508816507075	-0.277538689458914	-0.171834906942263	-0.57386863214221	0.607693764884368	-0.396918351581904	0.303798162930375	-0.466577327482049	-0.244631730194474	0.527216664296347	0.381110147834221	-0.384399160503613	-0.239080857754383	0.113530413387342	0.651977358339408	-0.106935776474611	-0.646758766075588	-0.588866071736405	-0.52542301231897	0.790834126864677	-0.755944436631154	0.665119986967575	-0.320898304314765	0.680901141051035	0.500319467576596	0.383547035724339	-0.378502454564964	0.63219797047704	-0.292313782827847	-0.56334205959934	0.622525258799617	0.123712796861614
REACTOME_EUKARYOTIC_TRANSLATION_ELONGATION	-0.55075059421893	-0.561352843873387	-0.21448605399558	0.224848021095527	0.592956756589195	-0.634382457009808	0.174361788688035	0.594740762806831	-0.454749537116087	-0.141195367797422	0.267184467345655	-0.505440869330924	-0.637923203406934	0.319973915479084	-0.337777484357427	-0.521541235901997	-0.244642259598843	0.582628947191044	0.369633128383402	0.0722980709594171	0.557914545776815	-0.225362390491698	0.771195698159179	-0.0572247086481677	-0.413239879019738	-0.541369220737816	0.0799500466059724	0.265911060094232	0.17055157667729	-0.0657119734057394	0.611733183668637	-0.699694814111101	0.58144888930251	0.457505768457053	0.0295290771271842	0.487933159016992	-0.618122470088029	0.512478180380097	-0.555690751868081	0.696536066804596	-0.671925131355722	-0.582023965649721	-0.461638609204235	-0.262975272384609	-0.672958913274584	0.298296673840634	0.649737696857982	-0.324399022666313	0.553710745073122
REACTOME_SIGNALING_BY_NOTCH	-0.382839335544986	-0.117863467943645	-0.279604490272388	-0.335656151880258	-0.270997818485182	-0.384790624506305	-0.301921085511814	-0.298054357503191	-0.162627758202062	-0.1849596609395	0.0318458098721403	-0.186831326340502	-0.370984715941039	0.0254900820298931	-0.251547673253757	-0.195413788036413	-0.0873269942119918	0.178401482221038	0.181086700855384	-0.164828265284277	0.210133000896235	0.0928047708474916	0.111545337635264	-0.377843028671365	0.179996991146004	0.164436198365456	-0.051970482101373	-0.0639170949357138	0.0815757694869886	-0.0225724497637231	0.0785757584020109	-0.0817733994447998	-0.0659101694602655	0.243120167367532	0.239755030182654	0.442316891375601	-0.154292376624348	0.470884141432302	-0.234287354920746	-0.0179570510662778	-0.11902881759597	-0.323512877412487	0.400111140859834	0.250336091411967	-0.0369753255299562	0.169007836403223	0.196497279578153	-0.126348891596499	0.143466383550181
REACTOME_TELOMERE_MAINTENANCE	-0.494494363883748	-0.320923643990265	-0.60698873011739	-0.596604000839777	-0.612343660721095	-0.273428575533736	-0.387246917004151	-0.490540034693779	-0.666029078979371	-0.518186149111132	-0.14697520948104	-0.285488613974591	-0.551562253969096	-0.305167005455882	-0.382227558034211	-0.221611642517059	-0.428110346032375	-0.245199799598395	-0.298651824146091	-0.255553721206695	-0.430474076266885	-0.37338728735337	-0.284885628758703	-0.504638282986734	0.115058359677501	0.570925618747778	0.492746303483054	-0.443815823708503	0.566481307589519	0.535536912467996	-0.0908483394066407	0.188760146641855	0.404405616137353	0.267661112033661	0.572441409619284	0.201005430620179	0.216215439915162	0.566272119117639	0.194179246116975	0.354408438274534	-0.230268390841016	0.283309259227573	-0.149783016659483	0.410670585660119	0.24517153104424	0.44256960897391	0.545978575415604	0.355011932683281	0.000877375009883427
REACTOME_GAP_JUNCTION_TRAFFICKING_AND_REGULATION	0.0594930643086182	0.378627289143505	0.59639120011556	0.243709799114875	-0.237126916444507	-0.245505840027169	0.588625567613079	-0.448084766494028	0.405270670068741	0.116772492027014	0.292840298913138	-0.109807897947534	0.0299590841777445	0.32720756850109	-0.289890602625947	-0.437951457766145	0.32808693338294	0.355239473237654	0.376728668034927	0.461141759106203	-0.260115447127616	0.0501702592902175	0.278227714793216	0.395016622091676	0.291511723751517	-0.339919660014174	-0.407706004231209	0.669953458474896	-0.412795990095549	-0.620429487242385	-0.00950043805000791	-0.379414745276952	-0.586029839068503	0.0197398399794913	-0.177978642793082	0.277982800648627	-0.331553507571489	-0.124703118142724	-0.540460343923455	-0.263831721830367	0.151043236895693	-0.362181230215347	0.62121120296499	-0.185176835648174	-0.421684336851653	-0.129563445189463	0.040506036775305	-0.416831180896188	0.311982820471532
REACTOME_METABOLISM_OF_NUCLEOTIDES	-0.24573333271677	0.145570779400001	-0.162461584923301	-0.246900980126963	-0.0955573554626117	-0.0640712883936481	-0.0131091299289039	-0.142835737266628	0.155269449783793	-0.267586407406555	-0.276117721482471	-0.184318953926138	-0.241884889003822	-0.25043391837236	-0.100380947884958	0.0210668153854396	-0.0792676261662492	-0.167925570970638	-0.248414874446859	-0.133432124389743	-0.0930420936084548	-0.107530169765842	0.172578851132669	-0.0668207394313589	-0.0905255423918324	-0.243800357012321	-0.199530954149074	-0.0154041287966114	0.153668294427708	-0.108328457313392	0.197604819756174	0.175976498468998	-0.100641721315085	0.418784556022554	0.000411999163072246	0.489549420962356	0.0665375999335007	0.310239536358202	-0.288570857525632	0.296593170521774	0.314603567684635	-0.00323747624619683	0.327633033967446	0.101480730073699	0.317107198440659	0.177298666678893	0.388823083483321	-0.303209226085773	0.2751529475086
REACTOME_MITOCHONDRIAL_BIOGENESIS	-0.160936622129163	0.15601441939294	-0.222282091425611	-0.48492387695586	0.480530728791772	-0.273900346851344	-0.559938688970237	-0.0470862126247217	-0.0221480838804077	0.311351849020093	-0.179312884988647	0.520434527356815	0.246789704933804	-0.343602416343337	0.521722664075902	0.523036135194266	0.0360034715825173	-0.351191061626165	-0.00940871796165008	0.0066940021445466	-0.512965974822315	0.452251047821621	-0.502070566832087	-0.545922664887831	0.655385875805246	0.738684350940174	0.384397232205008	-0.545181450821092	0.269476002390371	0.0494830427467065	-0.571092574777808	-0.606580094917431	0.0491250127503991	-0.283669568971644	0.117497219074809	-0.174347568358986	-0.664934171124475	-0.0763809671533066	0.268280780729477	0.00507146895651084	-0.679569160613167	0.443241454209153	-0.396791619937767	-0.230842372913858	0.0188342649293231	-0.0332802637321123	0.102857666988217	-0.430719007357861	-0.154889337687297
REACTOME_TRANSPORT_OF_THE_SLBP_DEPENDANT_MATURE_MRNA	-0.362179682082034	-0.306910460785569	-0.492179928696143	-0.443693856784482	-0.427866754710086	-0.27737311718194	-0.537442120909409	-0.363447986341961	-0.519363367579742	-0.341845819447834	-0.406246040651061	-0.327210978426591	-0.522720549623906	-0.321141844553125	-0.495837472560254	-0.141036060495458	-0.491801658787469	-0.374551474126308	-0.425644323936433	-0.504523963821243	-0.468115548661833	-0.0371702641583014	-0.227864764056463	-0.442474980573868	0.561914688259815	0.521922062861693	0.254042890463502	-0.180699835975959	0.442265800648871	0.508339155248257	-0.417497086295969	-0.270544740735624	0.265068479149293	0.413499767438365	0.51284770739056	-0.122730018578873	-0.352622745118503	0.331094967846785	0.301278931520361	0.453331296702313	-0.251667595659225	-0.104381054364209	-0.183114190465942	0.308333530363809	0.0618303046241325	0.316271873611013	0.544920304834191	0.408283243350579	-0.280632802791577
REACTOME_TRANSPORT_OF_MATURE_MRNAS_DERIVED_FROM_INTRONLESS_TRANSCRIPTS	-0.361499471466621	-0.357706118137337	-0.527771998045396	-0.433092807177186	-0.449387229013352	-0.178608297905916	-0.549984391013863	-0.338547233303917	-0.531312421698443	-0.375700349223552	-0.435182174433375	-0.370415851747426	-0.490994782482409	-0.284621511122027	-0.480733172836833	-0.191922278925454	-0.552361069206622	-0.367783080026227	-0.412206850466427	-0.509806907267857	-0.476103758449328	-0.215484700237556	-0.252547562498229	-0.438170557755122	0.519068936236344	0.46996338598645	0.25485193731837	-0.181465265827999	0.506045888573187	0.537963528850207	-0.342395910773317	-0.241303320050019	0.228975937812336	0.396817982541702	0.544993955638964	-0.19846228282443	-0.238539982909027	0.248740247720734	0.232968924550112	0.518900011861301	-0.157583282095626	-0.0452171661612517	-0.235825120672693	0.321400416603322	0.141707984899768	0.278373959942609	0.532759956786095	0.35249440125954	-0.26684348273962
REACTOME_ACTIVATION_OF_MATRIX_METALLOPROTEINASES	0.701380568209737	0.554511191709974	0.638987874642023	0.74047878128401	-0.0545174038482557	0.817480977699122	0.555458623557693	0.338906052667048	-0.167951621940816	0.489041965833282	0.298424247557352	0.55707876689985	0.678153322809059	0.406340258950252	0.411561313129994	0.404101848314326	0.457428501894242	-0.382353475198375	-0.193614650197408	0.0903644345820434	-0.176763113093978	0.484817399208286	-0.290156461425022	0.583354735224342	-0.446746098186666	-0.252207793295696	-0.406576572638166	0.640564732151556	-0.64419199664068	-0.574811696203693	0.380585124135048	0.62173694248619	-0.470790374112747	-0.731537202086425	-0.681733551879205	-0.543549782451811	0.705855000535315	-0.717083786724665	0.491649251657237	-0.0435255712731123	0.740206746463552	0.145889513329194	-0.44891822317604	0.0300440225189809	0.637123452123953	-0.553513871472161	-0.03256890378403	0.552209732703514	-0.486675121976037
REACTOME_ZBP1_DAI_MEDIATED_INDUCTION_OF_TYPE_I_IFNS	-0.344642721095786	0.00134001644311516	-0.461090588395402	-0.524996600180925	-0.0477929004717889	-0.340276511029342	-0.125304415209669	0.404916293114491	-0.00493371282730251	-0.556506657439302	-0.267434679690504	0.0837704796638608	-0.453062489735148	-0.51415182548133	-0.502490592863306	-0.459167829230714	-0.608879301383096	-0.232611307397828	-0.265593056025593	-0.493528295163214	-0.467312781225594	-0.206482172365858	-0.12102257274953	-0.633982748031777	0.700779885409482	0.459868143321021	0.268696864654746	0.0763535356625712	0.279811314076486	0.257919590832597	0.00271960837639099	0.0867555072069615	-0.211429527411136	0.0122382376937606	0.159953092559669	0.615178224313218	-0.190239002929062	0.413029174130441	-0.408801886392758	0.542759698352692	-0.196083763937998	-0.420528353568218	0.701170599621589	0.374794109334602	-0.197893340112054	0.471290333678266	0.394542634432946	0.13267045692593	-0.0803062125035001
REACTOME_SULFUR_AMINO_ACID_METABOLISM	0.342815152741824	0.31778454444019	-0.151196141441447	0.0465432770822064	-0.0624699635471632	-0.514400029176908	-0.44585904407625	-0.323901911328206	0.456401714920554	0.331300211870385	-0.0145628535203502	0.208045617730526	0.309939517335759	-0.274512101472224	0.152482927762076	0.0813294108108823	0.377413225677452	0.0629271789033562	-0.26284982728933	0.0443212427280858	0.169344236812643	-0.347958004010504	0.331808044871756	0.379419785854886	-0.30671298731416	-0.126058632467128	-0.366605679227658	-0.286778377899993	0.342618882722175	0.0384673626179079	-0.204875215758317	0.11619641067756	0.243364017908178	-0.0843006494919601	0.0644817589601904	-0.0446323301763087	-0.0950819640988644	-0.0343315712777954	0.0956398423686596	-0.284706773144187	0.159362655624847	0.271070261283094	-0.182859117590135	-0.0117654700884322	0.497598454717766	-0.0590157860250247	-0.435377311977714	-0.403583222628103	-0.0421649525575269
REACTOME_HIV_LIFE_CYCLE	-0.492840039182953	-0.338273953309588	-0.476258388175546	-0.500034250094168	-0.444038071134728	-0.399721080465593	-0.419805478641348	-0.37378716757571	-0.438112329016412	-0.32075225814351	-0.150307378458944	-0.365318190035587	-0.564481968654532	-0.019008456975886	-0.44687333433006	-0.337265382939412	-0.313309796352416	0.0142440359580871	-0.0981751806285771	-0.226502294330117	-0.407504065163372	-0.29456626353606	-0.0743993526850239	-0.494868550410798	0.260869567021606	0.306246826235498	0.321249609021673	-0.168369759367019	0.51771002597758	0.507958368390272	-0.201718280064482	-0.172261878862417	0.335785897304199	0.408928794957004	0.554602753403007	0.096437024688071	-0.153180040786544	0.319836059887807	0.130457030633234	0.441118016688662	-0.337701815050062	-0.0537232308878414	0.0455612233291545	0.241514888423777	-0.294084325598248	0.384004204214339	0.421704779880961	0.0848741401409237	0.104857921863806
REACTOME_BUDDING_AND_MATURATION_OF_HIV_VIRION	-0.546380349121838	-0.124300343606599	-0.341345085007712	-0.650199278895417	0.206788357660763	-0.602395688289625	-0.245425984680577	0.151004710306133	-0.343036582261051	-0.0573557366872462	0.314793271273259	-0.301867173343951	-0.578736417129427	0.3523906985541	-0.406321376793221	-0.343180668300374	0.189093948765325	0.237791538180973	0.23641100531536	0.170486061177249	-0.344497818497017	0.0185755987857159	0.244070825018658	-0.437744591063445	0.025627718017214	0.070100483884685	0.38814237163176	0.203911852249492	0.636966739975325	0.525676295700601	0.29910374630999	-0.215958605664479	0.240270471477418	0.320418846540278	0.443511002685188	0.265716501696649	-0.348941196788173	0.34481844897144	-0.312898459984926	-0.191016313461697	-0.415906794253998	-0.222758392344551	0.314057884653692	-0.148379330295229	-0.286484709084666	0.360986644737714	-0.351843292845759	-0.349495912783747	0.037398680031641
REACTOME_HIV_INFECTION	-0.391258676214928	-0.23680664005332	-0.301798694773178	-0.453449983764534	-0.356678634130812	-0.421097653573865	-0.360674352259091	-0.345800207438635	-0.215054859483848	-0.290911931907926	-0.175802427981703	-0.322742115275923	-0.493010628790638	-0.0991982439609818	-0.371444841533434	-0.310769479725389	-0.166789687553491	-0.0021296569844321	-0.124222210691808	-0.281922984795453	-0.0948649120127324	-0.00473815065240352	0.148929339014556	-0.482159568780815	0.2377922834002	0.18608581679623	0.0619008117664094	-0.0366554264415665	0.373154037017439	0.328852014147558	-0.0279213346769851	-0.10237887177535	-0.0997242432175367	0.456906276078709	0.401329559938609	0.385226976702122	-0.28589755795827	0.386379791705587	-0.275008744715485	0.346775134711065	-0.272793280071793	-0.376181382550353	0.362132449621041	0.227302121707588	-0.258531663497382	0.189840675935895	0.331563288288503	-0.0841311290396632	0.289262670337498
REACTOME_HOST_INTERACTIONS_OF_HIV_FACTORS	-0.361530172256234	-0.213613906095971	-0.242693292854025	-0.388755538821012	-0.305256074896689	-0.391433627148425	-0.378278928462577	-0.34554585301476	-0.0797884141645914	-0.275454501193592	-0.228879659223333	-0.31805092846928	-0.465764512869238	-0.194596190442124	-0.35081623866789	-0.256998049204833	-0.152595268312712	-0.0871856167996975	-0.21408429498048	-0.358536564501917	-0.00526030433075558	0.130246411269748	0.175328602865787	-0.459351163913405	0.285163455222382	0.136297808683228	-0.105184043415157	0.0236679364210333	0.252857358335759	0.220001396277159	-0.0588288761661457	-0.05112509907317	-0.196233917816891	0.447753671158042	0.314361725764004	0.437632623335712	-0.317272801189985	0.431891223027778	-0.324885579143038	0.305317247122546	-0.175015186020564	-0.448157697593175	0.438458640994198	0.283129565928232	-0.171257244276715	0.0580966247422815	0.345059587385048	-0.0627872147407233	0.309222139384299
REACTOME_GLYCOSAMINOGLYCAN_METABOLISM	0.502142435028366	0.603516950100524	0.563329697624513	0.687045363605677	0.568579730104608	0.669912619520762	0.488108948978901	0.591941944618756	0.477635945131824	0.475166057097386	0.247856555528586	0.276701086996175	0.613293204612085	0.353214027391677	0.103333235043331	0.0857117959110463	0.418943338235081	0.0301495709288756	0.0415597300587939	0.215200101133056	0.441252501402516	0.486613018779052	0.0325292023266752	0.642234448231967	-0.425755890999747	-0.346380666010948	-0.334705691050449	0.136329116719903	-0.716551351247514	-0.645438630658677	0.015054787627493	0.224204268763987	0.0995427376479494	-0.519685797729386	-0.562652664284096	-0.285748732411461	0.616928108027866	-0.395939237842217	0.00534155185912349	-0.378979806139152	0.543497754483777	0.311168194213612	-0.26254535839202	-0.48016788969864	0.46745164130885	-0.510494352929594	-0.456058893670728	-0.0181532233313412	-0.047003629566556
REACTOME_POST_TRANSLATIONAL_MODIFICATION_SYNTHESIS_OF_GPI_ANCHORED_PROTEINS	0.202989144545368	0.459800009480443	0.424093665695108	0.214440317630286	0.270008095200623	0.553849415421317	0.00473694838041605	0.0785730903869881	-0.232013251166131	0.166303388818987	-0.030748446039825	-0.155413023717072	0.33709305644473	0.130125409794463	-0.448146338552077	0.068805746985603	0.405166009317046	0.0454678955141314	0.203617121040722	0.302938080355456	0.110115493620138	0.482558986018786	0.467944211659078	-0.317985909735303	0.375950426551177	0.249697521520241	-0.330523465975735	0.454836581515934	-0.359525010942435	-0.333278583634356	-0.266744481643176	0.218661237832366	-0.206864365710563	-0.0395502976132498	-0.202029073455288	0.280266977907629	-0.153806926537281	0.0141152304674935	0.175384380170916	-0.473116388517981	0.412285243630046	-0.0455245797468516	-0.390509654447655	-0.162569545159962	0.41541076282115	-0.325594684591097	-0.0787316273338107	0.180622094211033	-0.285553227388076
REACTOME_RESPIRATORY_ELECTRON_TRANSPORT_ATP_SYNTHESIS_BY_CHEMIOSMOTIC_COUPLING_AND_HEAT_PRODUCTION_BY_UNCOUPLING_PROTEINS	0.160511200538621	0.260642816450404	-0.155588393070678	-0.495708937754744	0.57357048834068	-0.393730876298347	-0.679405842244691	0.127465138219553	0.391748646718688	0.644582683321816	0.0925089486345621	0.795968895729002	0.622747027242443	-0.372132221211071	0.700552480297585	0.76081620517792	-0.0272317470978951	0.293262336984536	0.273695716228822	0.238167998817806	-0.285054952780859	0.618968356132264	-0.561703161925534	0.0065920283562074	0.774282943093641	0.645537518100184	-0.506671958924759	-0.708122581842741	-0.221961806325846	-0.360793385747992	-0.677628841698694	-0.674275903556435	0.244713106830805	-0.526641443579335	-0.48975762884502	-0.472016329707208	-0.74058786483166	-0.196470158895074	0.546346671811041	-0.258750360522685	-0.685112420993005	0.746012235283518	-0.549642870100375	-0.435698137447955	0.0014728369021737	-0.550518257594713	0.122015177167256	-0.421878335490766	-0.43884366751452
REACTOME_FORMATION_OF_ATP_BY_CHEMIOSMOTIC_COUPLING	0.013877551020387	-0.0506122448979718	-0.143722731968168	-0.656334248448224	0.656637055837559	-0.399613632326596	-0.851799012554643	-0.271564625850349	-0.336484272721446	0.722993197278906	-0.00371910161368533	0.756985020946051	0.524546204535354	-0.339815289428811	0.78639455782312	0.795102040816318	0.334245288779792	0.169290251000189	0.312613971558075	0.130656424931584	-0.767766830471009	0.632958192985917	-0.614002114359324	-0.538853903987529	0.866666666666655	0.826666666666656	0.328604617667878	-0.74747724917791	0.046109166121115	-0.0976870748299471	-0.805693942353631	-0.740600584951559	0.205579542660433	-0.526078742696667	-0.403288523110655	-0.483115646258471	-0.805586649690473	-0.336054421768713	0.531544073309717	-0.104489795918387	-0.817912131953092	0.732315310383145	-0.809134300670469	-0.51365125174648	-0.213191012442546	-0.32440761009147	0.0202221641258483	-0.4955685870476	-0.249523070097603
REACTOME_GLUCAGON_SIGNALING_IN_METABOLIC_REGULATION	0.184985733231528	0.421154490772581	0.431652259659858	0.192546401514774	0.724819874552923	0.36898333691405	-0.154009426950813	0.464863898417822	0.421954988614274	-0.169119985326274	-0.174606720463967	-0.0955626009102568	0.1193122776133	-0.433883489219229	-0.0401531553748234	-0.0633601763351525	0.255720236917472	-0.335898385540064	-0.188364041369733	-0.28362681700488	-0.0787586094243578	0.0387849260748728	0.124320056913531	0.253861586360984	0.12261175343135	0.336733380966634	0.201762774676893	-0.539236981684919	-0.399368871134953	-0.417093039936398	-0.37558097124139	-0.183483043699181	-0.0694066412629201	-0.337548629761598	-0.397444477184064	0.376947278451394	0.132354783623703	0.496265808871854	0.355521953747356	-0.507644487607114	0.535393162129399	0.117652863419198	-0.127099544956374	0.575013332249097	0.26075334323721	0.075057414577525	-0.492778242674701	-0.21457045326724	-0.61871257987891
REACTOME_TRIGLYCERIDE_CATABOLISM	0.366507134103673	0.262649321745164	0.472667486761211	0.184819888674506	0.0552703516085525	0.26049185523927	0.315510154076346	-0.221045323681021	0.00185860839512342	0.439347661770024	-0.11617904108471	0.539188226372769	0.471704868784034	0.39260364868469	0.379590499918972	0.149959512033517	0.379232117488621	0.211159593350631	0.0576918275460952	0.00359965021065278	-0.463800824677677	-0.290009849731535	-0.532592515304804	0.334977589432057	-0.580506944268865	-0.36900498999012	-0.525157484177169	-0.141820856822396	-0.184868800117149	-0.461382446713798	-0.479934444923847	0.326012179273551	-0.516223418666628	-0.297479905623956	-0.366088977615372	-0.349770785756563	0.108843537414957	0.0430157768507377	0.0719039116911303	-0.364407909404085	0.307352493570144	0.0378264953127134	-0.410073547318678	-0.0108077040476312	0.127169895682929	0.0905096563070808	-0.161452301850976	-0.512834562332088	-0.302074315978554
REACTOME_INTEGRATION_OF_ENERGY_METABOLISM	-0.147805988467929	0.414848595958092	0.150809615105615	-0.154403970325625	0.480811773680429	0.198492138145854	-0.0857021705579692	0.252572162583154	0.317991563331925	0.0655949902789448	-0.114772391423149	-0.220130842846053	0.165272418276626	-0.183358649090949	-0.231045049527218	-0.218402742748969	0.208262166689082	-0.236385134300499	-0.128563718182903	-0.228044652322353	-0.353680516547488	0.133463043466138	0.195588944139461	0.10791898573027	0.216367924269418	0.152082069193964	0.192512855027588	-0.349523680272065	-0.107975680192836	-0.244438710245418	-0.307643244501791	-0.103094768703469	-0.270677026507079	-0.224568194582746	-0.309097495051182	0.27233984969647	0.080216322616626	0.13551668649133	0.0943515606826183	-0.351632696954813	0.362220704465237	-0.100692274784223	-0.0220987651290534	0.465463969768422	0.201510992292715	0.187425849780865	-0.325594371351446	0.0197997898060193	-0.0677635550898586
REACTOME_SIGNALING_BY_EGFR_IN_CANCER	-0.183865101366364	-0.449903078265217	-0.017954298150147	-0.124564237438687	0.00983245367286895	-0.30961027894675	-0.044069640914019	0.220099465723783	-0.265819505610138	-0.0400022651864297	-0.00616591022441534	-0.0791497713823625	-0.292851445864984	0.0042651835391764	-0.348556902670538	-0.0786639164126466	-0.248171832196403	0.198664404289641	-0.0134550537852167	-0.0471524802678531	-0.268925007507786	-0.698945111140846	0.152284963846338	-0.362580142822045	-0.394405725364669	-0.27658310215089	0.548201369393815	0.0936378188832498	0.534862657028621	0.548704434014316	0.604807601949914	0.248915356615432	0.0282674657782601	0.317888041503314	0.239724547997677	0.3811288584515	0.369635304165618	-0.179378950878504	-0.154630757185144	-0.00685078527758881	0.0279177887172873	-0.274327393323278	0.578059892002934	0.433926784694153	-0.158905926364459	0.275765185424184	-0.115259751339241	-0.287585431311879	0.00157551385180466
REACTOME_NEF_MEDIATES_DOWN_MODULATION_OF_CELL_SURFACE_RECEPTORS_BY_RECRUITING_THEM_TO_CLATHRIN_ADAPTERS	-0.0566336485839602	0.363824650745936	0.535523368297438	0.175384105059114	0.1911987679439	-0.0303485403865361	0.289247600671124	0.359350896566865	0.636132707995344	-0.609232994240846	-0.38455521881054	-0.220033142745641	-0.160179286129039	-0.327523196052457	-0.207365615866948	-0.546283152725957	0.210640324601724	-0.450832877867719	-0.51471788390761	-0.382342151140748	0.221577178781288	0.586693913900966	0.547717614280284	-0.14534567229177	-0.0309239548236251	-0.254644456376591	-0.338413133265113	0.212510479268168	-0.363499227099442	-0.287532018995785	-0.103529213734248	0.517915978683946	-0.44125144067832	0.641746990504568	-0.28438703374965	0.499984750585125	-0.141406342784323	0.463825373972915	-0.405495706397688	0.313971012941313	0.216907804028853	-0.518647250207122	0.516311856146727	-0.142170534420756	-0.0791024627916741	-0.431470847447711	-0.343975937666323	-0.154355851355707	0.521809304995551
REACTOME_THE_ROLE_OF_NEF_IN_HIV_1_REPLICATION_AND_DISEASE_PATHOGENESIS	-0.0155863943718846	0.238354951875084	0.463697367799976	0.00943246609396073	0.238769278731653	-0.0278277688154746	0.221529746509877	0.287436366717788	0.506512188115881	-0.644646179519658	-0.500852365547126	-0.0970466244947855	-0.3759776405533	-0.428935180395639	-0.27705988495914	-0.44679200683382	-0.0900263565352029	-0.563659345074208	-0.529530055826977	-0.369752754111575	-0.0159693267965987	0.403546558469263	0.439208837334428	-0.308056908062579	0.151109085139277	-0.0697702862212841	0.0733988988367506	-0.022978498531235	-0.151377412193757	-0.277090900118298	-0.143416116759198	0.467835770714482	-0.47426497401337	0.606918754545439	-0.241476778927981	0.48800285918914	-0.13859703704357	0.483874228965578	-0.355597336796405	0.246027393831091	0.183428727173618	-0.445048547324441	0.536148414294596	0.359618554657442	-0.0555138861770913	-0.10859482727091	-0.344819452155398	-0.112609097055605	0.401512212413665
REACTOME_COLLAGEN_BIOSYNTHESIS_AND_MODIFYING_ENZYMES	0.59066953534399	0.588632344996137	0.608491566152927	0.654625973236237	0.481940757798384	0.667117426628479	0.691118397455753	0.616169081986038	0.541800936289609	0.372548824553051	-0.0623032403985279	0.356009836728145	0.591770757207587	0.433608419442047	0.330023667322289	-0.0440117651105945	0.343546047034032	-0.457824281393584	-0.162484273507189	0.0844224053181881	0.359346817144098	0.471875416265061	0.0811934380295199	0.156250062542168	-0.335227361682053	0.0202399655735392	-0.174994060566795	0.648978152574241	-0.694919323277015	-0.39360597788088	0.115933805862807	0.456332707506695	-0.200783817392745	-0.422182252488198	-0.623303684522726	-0.484813226591012	0.636993804004902	-0.563048417831169	0.407588420385292	-0.46962102483178	0.392573724354929	-0.535680282815571	-0.190289846309793	-0.439831892386519	-0.00268514143660142	-0.573781481473774	-0.569739957875627	0.509610990550682	-0.219720062956856
REACTOME_MTOR_SIGNALLING	0.0728037194405703	-0.158309809533498	0.253989073110301	-0.511258236009742	0.420649680643795	-0.425404362297484	0.481187554148357	0.514309842836829	0.25647213500124	-0.127793907634021	-0.160691343386878	-0.165156681863376	-0.551507952995854	-0.388044798111349	-0.0766836453772647	-0.58031471086212	-0.0360318045102585	0.0407500217204281	-0.102347160900961	0.147782542042919	0.378480263116219	-0.291178310356204	0.239163558531508	-0.164911235492738	-0.198470911218124	-0.105523304781602	-0.072256638756269	0.112833808946163	-0.0596080566140355	-0.310811696903401	0.283696099280116	-0.479270508824669	-0.283835811830309	-0.187082960214602	-0.196211834870723	0.271703440014074	-0.53271792407659	0.117580487505155	-0.434476515588692	-0.141167521906935	-0.407932973330391	-0.243517334663748	0.561722702621489	0.236270049479156	-0.476377068805737	0.0729805911147641	0.314886622465213	-0.180886047836675	0.189604598402054
REACTOME_REGULATION_OF_CHOLESTEROL_BIOSYNTHESIS_BY_SREBP_SREBF	0.0932396572866021	0.275443688727116	0.240678006573028	0.195175733194358	-0.254813423099922	-0.147975373176501	0.259869557718732	-0.327190408014941	-0.121186917834054	0.418163964640765	0.247490067860348	-0.105897443710175	0.356098935770358	0.061364157380869	-0.283076253015989	-0.552171937124383	0.250240916540334	0.221958744253252	-0.134287492266248	-0.0566503421390348	0.3503573062695	0.548774879338468	0.385679624076029	0.0279895678733731	-0.00335112631153439	-0.155268770674501	-0.548575331673235	0.609056291485993	-0.02950440513761	-0.0936537191520258	0.272708836721769	-0.270234402609805	-0.186445025307011	0.419477174770802	0.114858200536304	0.187900712823739	-0.0969771228977225	0.205796573323359	-0.684230407299587	0.316905611611273	-0.218880487928802	-0.50933516438869	0.519904851311714	-0.0234195673721563	-0.314076175129432	-0.222392242263263	0.406859894402971	-0.279784334462782	-0.0469177980783182
REACTOME_SYNTHESIS_OF_PIPS_AT_THE_PLASMA_MEMBRANE	-0.293051366530157	-0.0583462545746414	0.0140545176223296	-0.245043786287979	0.165999453406885	-0.426552250544015	-0.129553838071537	0.532491274876839	0.0936562705000769	-0.44199610249735	-0.568275111713918	-0.330669299708729	-0.462501206622392	-0.153221601147836	0.0596106869590672	-0.599882763659385	0.218179379842101	-0.489941574879497	-0.539105139273178	-0.374893472638782	-0.258174311784972	-0.053667249016792	0.328470171766294	-0.320543692130165	0.383390863641427	0.0368928254958825	0.288779598002394	-0.409693068546465	0.103419616557201	0.0320263136793089	0.173040594217723	0.386873578198766	-0.192675057084138	-0.144324592428527	0.220145156357795	0.108429095304688	0.139169396767612	0.301783969644092	-0.378153375541814	0.00475714501152635	-0.106909684439587	-0.214206794293836	0.537281590757073	0.533653695565125	-0.129632193732625	0.589074346986061	0.215147762820925	-0.206291116737824	-0.147654265670289
REACTOME_SPHINGOLIPID_DE_NOVO_BIOSYNTHESIS	-0.0597898421155643	0.0797594241925296	0.381789986692499	-0.30352470045641	0.135759740414164	-0.0281155525256527	0.22246860123297	-0.0374035459375454	0.325215287095203	0.195584116032846	0.499145107736455	-0.141764719966619	0.548130455116103	0.376086100013263	-0.181028782486366	-0.011963367120674	0.364476985516134	0.6000254904212	0.558993472544151	0.468107248867499	0.2436740119276	0.190982324424002	-0.122223731706143	-0.269572518428757	0.295657631262505	-0.235469833842485	-0.51585040927249	0.572725254837045	-0.392533747431535	-0.268937135431575	0.0161731341620226	-0.736511346828905	-0.737157855150689	-0.366941379016526	-0.521166727828399	-0.276271639759486	-0.455911853060469	-0.289114153931265	-0.208346947005027	-0.00948297044192073	0.0276784303313004	-0.392916044680744	0.2237303675207	-0.418948104335126	-0.373941191878991	-0.295397770271047	-0.0105945917128661	-0.373022460986584	0.509223369304351
REACTOME_GLYCOSPHINGOLIPID_METABOLISM	0.0206088919685995	0.607839230914249	0.75385097200362	0.47665789760378	0.308349265734336	0.131834319310074	-0.0407449491424506	0.558423096626112	0.670019005861399	0.341153919511733	0.568780356010506	-0.127878910920124	0.564025224113445	0.387833764411225	-0.410046832308594	-0.159565928738048	0.344267880650854	0.330936514015811	0.584601151402232	0.656219071735773	0.0498221223221007	0.574421768707481	-0.140875824635325	0.351926985364794	-0.0147804247861251	0.0607528585422153	-0.722489619782286	0.408862736910636	-0.623098023435859	-0.369368707670091	-0.632437683560583	-0.33581149523679	-0.441714751705792	-0.137400596812808	-0.562834417009959	-0.231330179130504	-0.215289565259592	-0.388267125780334	-0.412648558811824	-0.382961640499808	-0.11725722172928	-0.578743748057031	-0.468952075450467	-0.38625468584887	-0.485225857038887	-0.433032659452224	-0.422578052497552	0.127297398209608	0.458880444341184
REACTOME_MYD88_INDEPENDENT_TLR4_CASCADE	-0.312019528799489	-0.0503686942730171	-0.0480642096577922	-0.376237983563841	-0.275019571305295	-0.441549768933597	0.0349141359490185	0.0119087422122685	0.0598560064176505	-0.353441931679916	-0.271207197412961	-0.252175521562207	-0.280959963969213	-0.28661600124225	-0.121433470720838	-0.286836562689835	-0.223948620516455	-0.323828336949253	-0.280927422367897	-0.465748705704117	-0.251169542432119	-0.299433936272289	0.222788329156659	-0.465317257752593	0.0195783370525776	0.0394252505157128	0.318771280103936	-0.160319646191644	0.373080502310488	0.409220886106282	0.113426341041024	0.206197493245359	-0.0283361002365869	0.23525511414312	0.285789403136338	0.51146356531077	-0.0343465713698201	0.311987663122342	-0.356347795227631	-0.0849491566470773	-0.16501575319547	-0.336305791024845	0.481999996821604	0.335807276359976	-0.0958330867788695	0.430742247622688	0.088629251391495	0.118723905720082	0.293320763184013
REACTOME_SIGNALING_BY_NTRKS	-0.15340920388749	0.0776219584135414	0.347607389999767	-0.0942827033349272	0.0114156593500715	-0.278774111743014	0.237039758490255	0.0816009329905384	0.263659448234603	-0.319179011668554	-0.243996752700698	-0.28303502134634	-0.188051556886249	-0.210713032647665	-0.225386827170901	-0.405998802573116	0.00363548578194656	-0.244157280891359	-0.295809356330646	-0.27001875615281	-0.0909064368869115	-0.227592218232033	0.329583866412332	-0.275310622525246	-0.236972940026873	-0.203485738546753	0.250905864878581	-0.0071156096977166	0.0731610726644283	0.156080687018061	-0.0423285564663954	0.0859055186606143	-0.116154949208121	0.458811328822783	0.111371488914623	0.49631821538566	0.105268051761468	0.443098767543376	-0.250573315908679	0.0246477637289184	-0.020212349459872	-0.316480239723846	0.449272595853182	0.342386655562396	-0.0292155171728285	0.26954688709024	-0.188380705576424	-0.177118802482159	0.22992135028318
REACTOME_COMPLEMENT_CASCADE	0.661202538451675	0.69891080049611	0.364111488500087	0.738892267490163	0.494577106997191	0.80907570918272	0.649334022210189	0.135944900499196	-0.0317653707240506	0.536930204909072	0.155185608944708	0.569914968473873	0.646621068648369	0.311423701210397	0.610331467856032	0.500163475882338	0.614047967333733	-0.288070314355849	-0.192165089480732	0.0546708942804982	-0.49753293638485	0.466266663478366	-0.58192137042119	0.585466175324067	-0.648527433482592	-0.607476973928067	-0.104331376386176	0.266026451440015	-0.651952586428839	-0.565337977252169	-0.109921407491781	0.666621113315757	-0.424923239980506	-0.655665811405446	-0.72695424901796	-0.329714962554792	0.749085032795971	-0.571049698973716	0.651951207172419	-0.601154552978488	0.752371110882311	0.573697400350164	0.089905268179638	-0.617933364432828	0.762915212626433	-0.542653557993229	0.0882991161255529	0.610856771843943	-0.348349880034576
REACTOME_INITIAL_TRIGGERING_OF_COMPLEMENT	0.7457012931308	0.740062037196993	0.309721415657959	0.799782372143636	0.468705967330174	0.859085963003267	0.803883798516822	-0.170508058478078	0.452879473810382	0.528550905969956	0.024977856452872	0.684382364209814	0.742110990206751	0.539627080150332	0.776387377584333	0.631708689605822	0.644146640168355	-0.372206129049535	-0.0506199388608129	0.168640780325951	-0.540556317157575	0.3259977395873	-0.659372461559918	0.612894450489668	-0.73723473177637	-0.671926006528801	-0.529179625127741	0.368143682771115	-0.681058642283771	-0.658504984489659	-0.404537846916163	0.694315805124038	-0.420274225447863	-0.400970118971142	-0.771205985955732	-0.395715352891131	0.763057671381941	-0.501677717244229	0.693070837238356	-0.627781542416202	0.815560391730145	0.409933921687623	-0.296069181742944	-0.803186838793055	0.820457018498372	-0.767711968860936	0.201960880290847	0.673794118843509	0.308841694287882
REACTOME_HIV_TRANSCRIPTION_INITIATION	-0.595598413423961	-0.402439181001184	-0.495705514742544	-0.565468603136517	-0.510390994794958	-0.458065074116075	-0.0917398615728976	-0.248793349015462	-0.314059618753088	-0.268591047601554	-0.154862761575527	-0.408257167957047	-0.629066307171687	0.159784078163984	-0.37385026324021	-0.445649490407756	-0.158962189145887	0.127821593690509	-0.174686356615042	-0.00276150628663122	-0.459776175820849	-0.624150122382324	-0.16485698142735	-0.73603017773268	-0.215056497534127	0.500427833739599	0.101483004059601	-0.265638175008606	0.506727625919538	0.418789278475851	0.0124576559395151	-0.120447524876223	0.205602393255358	0.621081594037699	0.668574808395727	0.00423653143110608	-0.0769649170519394	0.00351492680439638	0.144139243948862	0.597276374699701	-0.382066639692846	0.0435137340222979	-0.153586555571673	0.442214939446351	-0.652274173903779	0.581201318961114	0.582555488978098	-0.0282312631125201	-0.0437856948599443
REACTOME_HIV_TRANSCRIPTION_ELONGATION	-0.536366279780783	-0.416174794978735	-0.522413421441712	-0.600352196639446	-0.560365444456715	-0.479527851225792	-0.20907284126501	-0.431415457066802	-0.372122230071669	-0.284100081281623	0.103053435114506	-0.486035463295457	-0.597297586783504	0.0604936073452184	-0.480759939440366	-0.420072840405072	-0.248432956960668	0.133971791690613	-0.0675104731573017	-0.238394677085468	-0.368512216596574	-0.429595372488087	0.028625954198476	-0.644565190235844	-0.230520023329856	0.282144218259964	0.400916324522571	-0.089694656488541	0.58946064679581	0.548412683963204	0.137929365238372	-0.129376911722926	0.243539891389218	0.597347548387587	0.654883331423896	0.179889227696396	-0.187295528898575	0.230919055636801	-0.00298060507964656	0.647078930338871	-0.489442436971649	-0.0912171789175767	-0.0829119134352446	0.39078577249839	-0.478303428745145	0.536870230810433	0.549125718518846	-0.330383001559925	0.331021345072216
REACTOME_TRANSCRIPTION_OF_THE_HIV_GENOME	-0.549227587942194	-0.415535099647869	-0.487550332461675	-0.583968896886501	-0.589834161803215	-0.469050753696238	-0.262114144421761	-0.488902926294633	-0.367431490706794	-0.299907150436779	-0.0171447533502483	-0.445456851068067	-0.588210648136588	0.18100620700083	-0.46410260666724	-0.435233537681233	-0.226854782130605	0.27783938140404	0.0878156842451931	-0.115221811776222	-0.299203663458768	-0.512497613236181	0.0286493860845909	-0.627171517449664	-0.289368829459332	0.276346173039331	0.343819950817068	-0.100968320439838	0.533529431167998	0.521921999401515	0.000245263813933069	-0.140103072990056	0.245767019079239	0.575164122546092	0.659549472760542	0.14472224777814	-0.187448840381985	0.165127684572194	0.0100345196113156	0.588474204921606	-0.456185222396259	-0.122225789159841	-0.102416652068374	0.325675093061544	-0.484636500166209	0.489037356486155	0.554599528246964	-0.223329975527324	0.303516930960511
REACTOME_ABORTIVE_ELONGATION_OF_HIV_1_TRANSCRIPT_IN_THE_ABSENCE_OF_TAT	-0.458822975872367	-0.492184071123228	-0.542972479910171	-0.603726792240277	-0.63913058794102	-0.486654514361527	-0.185546931084861	-0.368179516345037	-0.422394680404068	-0.152797530831467	0.161191617170501	-0.477242416046401	-0.625678118710038	0.0992831608413108	-0.511057313547658	-0.34521389340208	-0.263455896811028	0.127960794990471	-0.135630432380596	-0.230080218134648	-0.345680480819836	-0.565107989549543	0.00774204021696326	-0.704483467023455	-0.229940805304725	0.295920564370696	0.386348013523018	-0.0895725564933454	0.658861965695614	0.616724524470927	0.0822223698522616	0.0696977947182164	0.317184427137558	0.591644959012216	0.715258157150292	0.0558314613512797	0.0367546964334241	0.223300753088614	0.11619586308748	0.615846004942024	-0.471965456711174	-0.0320773908268592	-0.15400650165345	0.380736921688564	-0.58595823389391	0.593297589450912	0.505739729910226	-0.399337644402363	-0.0171521916689335
REACTOME_HIV_ELONGATION_ARREST_AND_RECOVERY	-0.562503588724725	-0.396586391177499	-0.530813105809808	-0.591635333324717	-0.540235746124517	-0.531103099792813	-0.183959784409602	-0.433757767807891	-0.354951175893854	-0.307151355603546	0.133517052161932	-0.51185440213291	-0.555349276860357	0.160006055101417	-0.36352105029013	-0.444736216632546	-0.212197997879552	0.128857648010897	-0.0559085547248341	-0.138369592175363	-0.352614602469566	-0.42214093270502	0.0286103542234289	-0.63760099342319	-0.257245513157856	0.268913525594575	0.421803843226976	-0.0896457765667682	0.585248653091838	0.538910105849781	0.225216010929465	-0.0768353752130693	0.2709535912632	0.579651616901702	0.645296796422751	0.237193738067346	-0.187193460490473	0.221248764915916	-0.0125060237921755	0.653880161122955	-0.480122833640267	-0.0611713484595403	-0.0544614930769338	0.449776463649216	-0.485250422929383	0.590293519495977	0.533459178406458	-0.349025823251678	0.362037890647133
REACTOME_TOLL_LIKE_RECEPTOR_9_TLR9_CASCADE	-0.239313459217051	0.0310279713222796	0.23971586008033	-0.255840261687348	-0.240517190713295	-0.439220612258328	0.0539632198988104	-0.0220028391807441	0.00769066814390038	-0.371948129560351	-0.198786961138753	-0.149374169131943	-0.214370186635475	-0.244080843407445	-0.107121913093342	-0.327670806902958	-0.264815751380882	-0.249229604225445	-0.261873859359771	-0.440113275418283	-0.211334141626001	-0.295418269507066	0.326375521417751	-0.421314165229238	-0.0912841198474581	-0.0589600306995602	0.299042128149723	-0.0132883981496527	0.300433017787018	0.359892609441391	0.189773771020759	0.180361140853184	0.167759982379098	0.276733392987325	0.25267681888114	0.517771709334072	0.0969164951951854	0.383161399142831	-0.37913092096163	-0.116444958285744	-0.162418659746348	-0.380744813406861	0.412063971488309	0.265405978246427	-0.159638747895315	0.375486297879804	0.1271334985746	0.114579403288495	0.206467523303939
REACTOME_TOLL_LIKE_RECEPTOR_TLR1_TLR2_CASCADE	-0.0622802463516073	0.276562461341605	0.24482627410086	-0.0132894715331213	-0.0485334783009007	-0.117144400572658	0.294621087724538	0.0808051892326495	0.0722691130744317	-0.314712133578906	-0.227026286605084	0.0412479849187698	-0.0499837898985339	-0.322792057022494	0.147413489022692	-0.21677453112709	-0.12349092277226	-0.365034577956007	-0.266173155130316	-0.473655578670423	-0.313939454340575	-0.148435392522132	-0.0528105517063106	-0.386835796151943	-0.226851405246513	-0.082246631285499	0.188092559549022	0.141978115175426	0.20602917679395	0.237425236605641	0.2089087971101	0.349624465922177	0.180928008388371	0.18154820523718	0.0399865028366555	0.543244273203489	0.17503232669817	0.164768438155482	-0.134474980260312	-0.00339994226094514	0.132673281320329	-0.308467627862121	0.354274960401348	0.337303386987704	0.179499861184154	0.248746286227236	0.274968306619686	0.258638530059419	-0.0381710032998233
REACTOME_INFLUENZA_INFECTION	-0.502466261963046	-0.446973564300477	-0.241447601185249	-0.0894833294669443	0.322027302323263	-0.475863577224904	-0.10293457027689	0.286127455403264	-0.402771910974905	-0.209255798530518	0.0558534784395503	-0.451287880775224	-0.585837857513174	0.0455551459619463	-0.386809935799387	-0.41859766108999	-0.280409803761109	0.344369228993801	0.10230741060666	-0.16781420186558	0.248834509199257	-0.112201059898673	0.553271292884423	-0.299287504888071	-0.111409238438871	-0.246171755635273	0.105211732595242	0.205181631593682	0.269226703564733	0.132445983094734	0.385495255155333	-0.551740413264233	0.436109001714422	0.487090105664804	0.174844021983894	0.387897659389591	-0.537446799168988	0.436323398391447	-0.339940389668631	0.644256019714452	-0.513059642815943	-0.443170546543703	-0.283144095825085	-0.0108637854415315	-0.525972891648258	0.243738794892624	0.59321207673574	-0.152124741447977	0.412190567075179
REACTOME_EXPORT_OF_VIRAL_RIBONUCLEOPROTEINS_FROM_NUCLEUS	-0.407500117182603	-0.195830213398202	-0.441087051445284	-0.316737598368242	-0.472499239645556	-0.15999201613954	-0.575606058931295	-0.479507437155688	-0.570940222494847	-0.373207072661871	-0.348392619792443	-0.391830671738674	-0.486576565264163	-0.26239994559975	-0.497578956234133	-0.0880802375126172	-0.440348148910029	-0.323908161483424	-0.383055578137262	-0.433924413541507	-0.538469490052046	0.0882877959927005	-0.218404484658788	-0.339017092263161	0.62809201759529	0.459822346907408	0.208835543485271	-0.186543428680207	0.454204021636526	0.387407765733607	-0.464552927235567	-0.220407517016171	0.295730220996924	0.397438737004813	0.476946733551098	0.0948049538881993	-0.255368798192882	0.397447167522594	0.299313081935219	0.345438861442985	-0.0889701535981313	-0.00215135300800284	-0.147145202903369	0.358425752827511	0.26067540795149	0.2691312793483	0.476331802354004	0.36652504705331	-0.27974926004101
REACTOME_NS1_MEDIATED_EFFECTS_ON_HOST_PATHWAYS	-0.387452819595846	-0.392923608150573	-0.390577682629225	-0.293912592604163	-0.420147941345977	-0.191515864768402	-0.493022857008535	-0.41441015730484	-0.387396022263615	-0.39539778594618	-0.353231414831347	-0.37541514013265	-0.483452155239832	-0.285643498659396	-0.486799086559622	-0.131890789247224	-0.465777277610487	-0.409330515101944	-0.402322033349048	-0.455194291010047	-0.518937244310567	0.00923586800213688	-0.244237529970696	-0.488119722466207	0.570987072441435	0.40337722974463	0.101823621301736	0.129889933357605	0.361360952880662	0.280254334254612	-0.358324994594929	-0.267381139976991	0.165972284208528	0.447765273630549	0.417168384989512	0.00928346136718738	-0.397607794307099	0.341451060473063	0.260793527564829	0.47313127872661	-0.148446604695442	0.0775488101536974	0.00524025272009737	0.399127972117697	0.0846493575189952	0.202627671126567	0.506459665697686	0.337738626862416	0.000141398149570954
REACTOME_VIRAL_MESSENGER_RNA_SYNTHESIS	-0.408300054399301	-0.283498085742265	-0.518245765144922	-0.413295334687716	-0.473014143145045	-0.233959051647709	-0.47543151743683	-0.363469377559611	-0.493064253736161	-0.369018087452375	-0.368455840169315	-0.356624870944016	-0.546072613112319	-0.302085132748403	-0.536474111408869	-0.184127953053968	-0.420015375360797	-0.366680181032787	-0.435445150972259	-0.459407266048156	-0.523663919335065	-0.0785732348287508	-0.208413543494575	-0.480763209489928	0.576014354125526	0.52872679343825	0.204502537811486	-0.277651046869616	0.506340907970077	0.448934750177728	-0.371750370434262	-0.188266207659269	0.329566352765477	0.453195873245064	0.583671600019874	0.0688778658856259	-0.250584561990118	0.387524134327563	0.259306018603597	0.530181869589655	-0.196044145458835	0.086456908344734	-0.161979776467351	0.435245535392034	0.0130317648915559	0.352384230249235	0.531933512279405	0.311436703578717	-0.242926463444176
REACTOME_NUCLEOTIDE_BINDING_DOMAIN_LEUCINE_RICH_REPEAT_CONTAINING_RECEPTOR_NLR_SIGNALING_PATHWAYS	-0.36877238773406	-0.0295240742724868	-0.0603757227778348	-0.342861117304585	0.454922917679156	-0.465238196006411	0.0337171156462999	0.336408499070926	0.220282360974614	-0.445661987953306	0.16691492412801	-0.0656865536079896	-0.415533620784713	-0.140526166525346	-0.419108727144083	-0.580536674475814	-0.321059809921593	-0.0469384180788285	-0.0386978802189481	-0.109316828136576	-0.236961855153491	-0.310962183419	0.0855029858755964	-0.628036159667558	-0.0350704053850653	0.0374371795102756	-0.0428595305668708	0.224548652128805	0.219467516436567	0.244962017832741	0.19690876991611	0.0820163487738406	-0.241184514632855	0.371565428674216	0.323594571426835	0.49483357777176	-0.267988358800714	0.265622156317763	-0.454053724894496	0.316814801127643	-0.466499427720246	-0.418283651158801	0.489500113060553	0.537766749626352	-0.16329101456596	0.498645234660619	0.00241305727862839	0.00164452242818452	0.394456507241712
REACTOME_TOLL_LIKE_RECEPTOR_CASCADES	-0.00719487617612591	0.296638503838574	0.370060413212249	0.155467861179309	0.109852714774332	-0.0239174021074149	0.318715512994812	0.207537556705667	0.251053884821086	-0.392723946186494	-0.223907003359188	-0.119467490947988	-0.0145405989545957	-0.298663472121086	0.173091640448592	-0.0889818059768217	-0.154074485571623	-0.35243802627096	-0.276784621726669	-0.385902790989408	-0.146094139594496	-0.0705822538016067	0.0540830326696646	-0.317441370598501	-0.202366638317761	-0.178863600613659	0.0200659332109494	0.0566874814995724	-0.0313902181323359	0.0903043811957282	0.169550303129881	0.241935169672392	0.0911499663410703	0.195953361693917	-0.164227979129561	0.39459894063269	0.181798946114801	0.166777221712684	-0.122351429732111	-0.0358403623127564	0.0803742820037755	-0.302296001033975	0.298583127167696	0.151191270856457	0.0363189321976033	0.0902416582034148	0.141829968290366	0.291492697514413	0.106476398585394
REACTOME_DDX58_IFIH1_MEDIATED_INDUCTION_OF_INTERFERON_ALPHA_BETA	-0.379816879816855	-0.470094495796001	-0.442128654195169	-0.533526821179504	0.0906360906360932	-0.374225352849114	-0.112444838394213	-0.158270709451818	0.0783112041843701	-0.389790650198775	0.0869975036600933	-0.146712345971929	-0.450904569548602	-0.35579524838204	-0.357839610088465	-0.228063725190021	-0.206442073556171	0.0174078594497529	0.00408070616737977	-0.37724331110228	-0.245058976742049	-0.544086180118363	0.0245100988317004	-0.471000487614599	0.182235371388693	-0.248300461415212	0.278922255419179	0.0547784490109164	0.398551381852587	0.410847706269123	0.28985235340307	-0.0480507155803671	-0.138381472418985	0.322850076783276	0.170589026706184	0.319536761463299	-0.203440489450157	0.39026253893365	-0.344316092214476	0.349147994265297	-0.0618445980666891	-0.391516133089154	0.32250697155215	0.29627479802153	-0.09468374264345	0.423040449823062	0.208515868276816	0.131487057924857	0.113358566906725
REACTOME_REGULATION_OF_GLUCOKINASE_BY_GLUCOKINASE_REGULATORY_PROTEIN	-0.393362578902959	-0.244812343878213	-0.519195103487431	-0.285262657508747	-0.450327143559854	-0.13208216827974	-0.573422098272028	-0.386354975221449	-0.508781984357875	-0.417391322517658	-0.457015109030167	-0.365667764572125	-0.527828183839579	-0.332863839679561	-0.564385976015619	-0.154992811680218	-0.495564367432194	-0.502735644145651	-0.509123023724744	-0.530744140739193	-0.516850991553928	0.119639113374042	-0.211418565919181	-0.38599397396888	0.684397297627343	0.532749696092998	0.218225793784525	-0.293992652358173	0.430123624107434	0.41092849434928	-0.470095282949597	-0.247749958276269	0.374781317794684	0.423293380889191	0.559306825263802	0.00117035243617822	-0.295077712522993	0.409291779684534	0.337149045194027	0.372544525529611	-0.160895517455832	0.0478476570878593	-0.197030472576495	0.437714510065433	0.24609181744741	0.27250239878917	0.500846353571684	0.419044659626577	-0.299871560153351
REACTOME_SIGNALING_BY_TGF_BETA_RECEPTOR_COMPLEX	-0.359099322853806	-0.214181892166262	-0.371099019365734	-0.363605152250593	-0.142586001895984	-0.418631395802837	-0.188390295460546	-0.288703326178688	-0.239828870112602	-0.255525833769974	-0.112552749114719	-0.271348464273106	-0.437441133384444	0.0366086165429203	-0.456900611457254	-0.304377762234915	-0.176211015388143	-0.154808654249765	-0.0657721675050831	-0.139138918873273	-0.233166644786517	-0.308109896038738	-0.0393560058326528	-0.378791544917329	0.126934094599431	-0.0832408601023048	-0.0546362798290233	-0.26968163428949	0.430066441978008	0.277384106179274	0.0360173495961349	0.0648639026191496	0.110536681958459	0.161411321267191	0.311670310472236	0.399143251649863	0.069702323442509	0.163775357456292	-0.152369479814787	0.214377777078604	-0.132722739440041	0.0792390108593775	0.515075275883399	0.560238021282028	0.092024860237411	0.473152503413935	0.146953981747646	-0.233237238458183	-0.138675420768676
REACTOME_TELOMERE_EXTENSION_BY_TELOMERASE	-0.59248434735564	-0.578766661933479	-0.549388167404128	-0.536519519158214	-0.644257785880143	-0.111830140156316	-0.429839569533065	-0.56019090625862	-0.711793587344845	-0.436811838546811	-0.0198531411476793	-0.598739079350294	-0.63173036513206	-0.298529709403312	-0.497701835422594	0.295349469676356	-0.449380266742111	-0.0731574653249965	-0.248532873705949	-0.0698939352733303	-0.452166594969958	-0.448743690526426	-0.284063474880555	-0.494216530040196	0.0884715164597067	0.40010454001582	0.572244419816286	-0.195619724108531	0.677028664149198	0.619968423384005	0.00376683158297805	-0.0590155017677526	0.233548265342764	0.438489406482978	0.518798286510801	0.145958901324356	-0.0299156921403365	0.539437103975189	-0.170247484362258	0.441437324156621	-0.268816762117993	-0.121671603207384	0.396910591768605	0.330311443221301	0.137884144683164	0.198457558148065	0.684678870303416	0.0897904711295193	0.186159612353135
REACTOME_APC_C_MEDIATED_DEGRADATION_OF_CELL_CYCLE_PROTEINS	-0.43330956401964	-0.162539256328516	-0.382989934641055	-0.439649355092809	-0.475136968220467	-0.513941562155928	-0.438250511090121	-0.496328913760154	-0.027665347107872	-0.0830240853866994	0.116830376982627	-0.282352555264666	-0.466693643091686	0.0101003087655169	-0.321918152319853	-0.185751251026355	0.0959456167254615	0.294275798896133	0.0379508073251773	-0.280349937141207	0.361440027862184	0.131342856106483	0.179966987206113	-0.523074201310037	0.13169129045881	-0.192155425037066	-0.305358770708635	0.244015100614518	0.233920660548619	-0.0224154912720748	0.30828002859334	-0.017654893208724	-0.455972299677395	0.418427190539447	0.325283796762849	0.658860088731642	-0.333134177001268	0.481817044074572	-0.574415345417837	0.12252017603386	-0.159889354207366	-0.622297882308399	0.555899978477266	0.0964162547198119	-0.234366611470398	-0.17932530459333	0.449943287113539	-0.289747850928105	0.457408869003414
REACTOME_APC_C_CDH1_MEDIATED_DEGRADATION_OF_CDC20_AND_OTHER_APC_C_CDH1_TARGETED_PROTEINS_IN_LATE_MITOSIS_EARLY_G1	-0.399440736744235	-0.177132355692258	-0.383560465613292	-0.394698373353819	-0.41438259353977	-0.527591290302451	-0.402477036743063	-0.471471616830652	0.084410859141118	-0.0897212564199256	0.101233606824575	-0.272110490913192	-0.458252691914987	-0.00932766320137324	-0.281441096251022	-0.245070345995752	0.0473703926314287	0.326425431667501	0.0466581685302734	-0.303703129633787	0.462355149757241	0.114888997015071	0.223838055312316	-0.512457734045609	0.14873254037612	-0.210684864948446	-0.338238987835279	0.250308728146995	0.222808575819679	0.0298559454568662	0.335450821132594	-0.00405376843265837	-0.451316143466023	0.386323498388482	0.316404033144087	0.683226240290244	-0.336884663956438	0.492220907471503	-0.568319005429983	0.0413981359004461	-0.211050182870401	-0.625443717798636	0.586198452164311	0.154240529570532	-0.268270193499449	-0.14817549737706	0.452095878416899	-0.231114752362114	0.414689699660377
REACTOME_TELOMERE_C_STRAND_LAGGING_STRAND_SYNTHESIS	-0.192407643952313	-0.570247032014183	-0.721192528016665	-0.667442462314407	-0.678095238095308	-0.497284579275249	-0.294754304545001	-0.631945675067244	-0.680354833182376	-0.430588447959032	0.0251471270234553	0.0749143110554018	-0.603407891156514	-0.399224655699209	-0.205513310982195	-0.548348474873805	-0.505655334312326	0.0394557823129137	-0.372505459748477	-0.27752547099602	-0.383286151669946	-0.411068403646052	-0.281115008503413	-0.454546426159217	-0.138231292517005	0.224846537040016	0.553151593202919	-0.261428385848484	0.65051011835836	0.655747005323861	0.352554786307791	0.471529333728288	0.370679318321307	0.441250507056838	0.497577184720032	0.277966856223794	-0.0625850340136228	0.506236866321874	-0.24923514690254	0.611859931830589	-0.434440793266397	0.253948449454941	-0.0818881338943641	0.544023942087936	0.0204421508522517	0.359476288122905	0.652847090638975	0.497160420384689	0.396743687979209
REACTOME_PLASMA_LIPOPROTEIN_ASSEMBLY_REMODELING_AND_CLEARANCE	0.577104500342161	0.105991291512206	0.594057454609197	0.637818629031404	0.625016744577045	0.674993538712455	0.625832917535391	0.294238979304409	0.422044070791866	0.0642081250911791	0.23772919584959	0.305726788947128	0.516675729457746	0.135498645684603	0.441974141403154	0.197524499438515	0.504796901636803	0.113478426261019	0.105938764141039	0.283316925533952	-0.14670328822207	0.0492329726482916	-0.259885566347804	0.452228888989794	-0.48976800897847	-0.543444951939657	-0.426293771673415	0.329115701456778	-0.721254349785814	-0.685104624991943	-0.130304234067048	0.392485930412146	-0.413028253572099	-0.13920428591382	-0.647709114170423	-0.371057488654183	0.548913762854161	-0.285414506777785	0.329726771624698	-0.354439621119099	0.518275413913568	-0.194654997901003	0.0636561300676038	-0.499401058761838	0.0793260698385999	-0.606276110204359	0.00647633110091739	0.180767742716775	0.414739053218774
REACTOME_INTERACTIONS_OF_VPR_WITH_HOST_CELLULAR_PROTEINS	-0.403407003362005	-0.332768850456704	-0.476523929752611	-0.395345070054075	-0.307200342778291	-0.165302168311867	-0.541385915426248	-0.28169062005609	-0.41619660882817	-0.333264528980849	-0.373423970187833	-0.299894053250461	-0.464697969898105	-0.26346102684077	-0.497705770641601	-0.0394903490670403	-0.388279392550763	-0.332794248569374	-0.302641105972887	-0.416460101409358	-0.484460983613506	0.0416664994890106	-0.193852086322768	-0.403318853709988	0.557565489421914	0.524762991805335	0.228865957550716	-0.240589315027473	0.384279104594199	0.361032508687724	-0.500146690233485	-0.366289672321646	0.38272966877928	0.351491811211715	0.470685054638529	-0.128781183308318	-0.324764149845356	0.312465504712399	0.354187857999588	0.385598331016299	-0.234404178841178	0.034769231827487	-0.0167726976920088	0.382750465689048	-0.0127795767739913	0.205452999948919	0.435219106125048	0.251720474418446	-0.184085790613146
REACTOME_ACTIVATION_OF_ATR_IN_RESPONSE_TO_REPLICATION_STRESS	-0.0809492037613712	-0.435916317332309	-0.719830220242239	-0.638510968330798	-0.785367884085957	-0.496468469236305	-0.376103493599511	-0.773226005090134	-0.64253991298006	-0.348072187415911	0.0944731826844588	-0.00970953950772308	-0.579698246145558	-0.251960160872884	-0.177090885162121	-0.506396004494837	-0.219051108789168	-0.0664307105907978	-0.34309813081524	-0.344485993628553	-0.351158320802113	-0.035393411380352	-0.229512659950992	-0.569666750910895	-0.00980125238224222	0.129826483717072	0.291218228052512	0.0561284037080777	0.695575224776167	0.510906090625145	0.323033315836476	0.391128930298043	-0.048461747890005	0.581477783408569	0.623976922986348	0.360234189673266	-0.176150285869854	0.467274553574056	-0.505020685832209	0.786728154369444	-0.354850307777558	0.0574286032939432	-0.161176150285862	0.346376722568924	-0.0602212819616793	0.420540187084715	0.742031690989832	0.198192368381615	0.377195604221079
REACTOME_INTERACTIONS_OF_REV_WITH_HOST_CELLULAR_PROTEINS	-0.438287624848442	-0.320083691285024	-0.475127806807326	-0.357113996671677	-0.477270372758784	-0.210371567036073	-0.535800304793837	-0.47533535540597	-0.517252599825067	-0.398030331954802	-0.388927453371576	-0.428873486505553	-0.542470824859798	-0.357486556723658	-0.518424194870677	-0.208669917303272	-0.436169473557655	-0.368232116323114	-0.448564534867047	-0.502264934628163	-0.547922901967852	-0.0126111097510021	-0.224918296260083	-0.450964624540353	0.580904610436967	0.40889850982293	0.194503224135127	-0.174736812320837	0.474512169569567	0.431775366541777	-0.417323729476966	-0.219106398186976	0.341562045622923	0.471792972252999	0.513944046835571	0.0693581303657553	-0.300574874712234	0.384831801102557	0.193509397367178	0.487372275432675	-0.129855051256134	-0.0161057811509527	-0.019696799239579	0.412546913875515	0.119259307934215	0.287208924095621	0.527300523075648	0.36375980224165	-0.0925927783207205
REACTOME_SIGNALING_BY_EGFR	-0.308672509644599	-0.391185715461703	0.126438406395151	-0.0443214455776505	0.186412012764902	-0.0270510467478629	0.254148552145877	0.268751553204818	-0.172180067017933	-0.256947756328637	0.0154701337420315	-0.328749768861621	-0.345205584313758	0.0696316088110489	-0.27281594629567	-0.41391476894695	0.070421873011632	0.0460513156007677	-0.0270092170236183	-0.00140739768041409	-0.27409068898576	-0.456624564342513	0.172191082737382	-0.400388834743118	-0.417259446157075	-0.331758554177406	0.439789610804084	-0.0591516666035458	0.277194267915775	0.382245719336766	0.447224425748052	0.0130016948740115	-0.34427180011584	0.141646817084159	0.0991330113398915	0.253416427308851	0.280588900477812	-0.0667098499372752	-0.280434743916359	0.0304961114397514	0.0200790990049643	-0.170643369498866	0.631545946463617	0.46045236835554	-0.270455059098054	0.367427726597185	-0.448108943754453	-0.226455171688507	0.147281461082974
REACTOME_SRP_DEPENDENT_COTRANSLATIONAL_PROTEIN_TARGETING_TO_MEMBRANE	-0.482080721013332	-0.416581956410223	-0.0547845056260765	0.2984396301365	0.60188082461835	-0.495499770591417	0.219983505028007	0.592890236055537	-0.267118361395515	-0.154673474808396	0.124146285875971	-0.454527358175642	-0.562594775627102	0.101830818288543	-0.33632261911456	-0.451437506535237	-0.356829507757564	0.408032728593865	0.158250273332457	-0.179124955607734	0.616540936510521	0.0291247415215135	0.778225386870716	0.12861875884885	-0.229078442424782	-0.441090393155363	-0.0463137363662607	0.215743049122043	0.0829852408799778	-0.0971418815422601	0.629623506617211	-0.676363815119684	0.626086416561265	0.271435592443495	-0.0806836695859683	0.311121142599878	-0.607708829984423	0.483839707251598	-0.400611157023181	0.619695303190822	-0.60417472844956	-0.479994122354453	-0.459211366310642	-0.310267340999573	-0.637269976468226	0.230892531309783	0.495450581453167	-0.17392491704766	0.458242695088301
REACTOME_DARPP_32_EVENTS	-0.1634115598151	-0.284920949098069	0.207203350983291	-0.20150882466923	0.451990113083525	-0.330279871397451	0.219244725649504	0.114549993859695	-0.372059149367793	-0.0524755684705903	-0.293236824243321	0.00927128703330321	0.12605146414207	-0.402960050951023	0.061918599840136	-0.56853926340693	-0.123420284769605	-0.261483115662182	-0.314400994760509	-0.399650283232093	-0.0756177450193566	-0.475058980507132	0.467492705469467	0.367395657645555	-0.398314413802402	-0.211319415524316	0.199970494713854	-0.588704669413762	0.22278252199125	0.116520055774326	0.155924680335813	-0.206818129613516	-0.0429815016321977	0.0660997254524213	-0.154347493745896	0.650942564446629	-0.427966387821865	0.630356094478485	-0.0425876202950471	-0.506370088363385	0.252075249763283	-0.175263783679207	0.163059992293649	0.61509714387771	-0.207562568008685	0.419302984953657	-0.0258553072588935	0.193795552520939	-0.219819013634846
REACTOME_NUCLEAR_IMPORT_OF_REV_PROTEIN	-0.410628725853574	-0.284828915994012	-0.475110689081912	-0.296059761099173	-0.461953773071774	-0.191577243387974	-0.535766091004741	-0.397950039746093	-0.524048699622641	-0.411595757512826	-0.45362211132919	-0.384482656090012	-0.538297213975231	-0.34856201150244	-0.547766240275863	-0.227255405238346	-0.47306712411579	-0.426085924659352	-0.477375980078866	-0.495363696754137	-0.543357784589815	0.0684773294147258	-0.229363104806036	-0.443296458809473	0.614987315118918	0.491087039892882	0.197493456409172	-0.280342830401697	0.470770888851264	0.439668215426484	-0.456230560588489	-0.232822468807583	0.396615590047237	0.448225677313482	0.528056518663436	-0.0235789319501603	-0.280245878938657	0.396369744767548	0.280688514091059	0.464378576228439	-0.144406212296731	0.0334725330558894	-0.086795672344466	0.424616988135007	0.19281523216971	0.323978643267155	0.508592172790989	0.405797881384148	-0.230224890824709
REACTOME_EXTENSION_OF_TELOMERES	-0.395364350546966	-0.533169426751238	-0.60086837499754	-0.625113312243332	-0.672502336303294	-0.359746395652744	-0.396400045723408	-0.631040461365858	-0.685896148829941	-0.484354005870963	0.00523122318371974	-0.268547461632777	-0.569835918888328	-0.32539767632028	-0.379812207764852	-0.249152924459307	-0.446339081891901	-0.0665394055085968	-0.316446389130826	-0.214071448050186	-0.40389736803646	-0.295818511097209	-0.241088610401348	-0.475436554395704	0.0309967207921957	0.308947433833222	0.499076612887401	-0.228826057080808	0.630674962626017	0.594548967073599	0.158306972178284	0.252736443020597	0.195365212120431	0.475310081090302	0.530266366352228	0.258782205012204	-0.0299972729751903	0.504934583499629	-0.213024195873087	0.563049924933027	-0.357442767181072	0.0592174159424495	0.106081265339509	0.366246962565554	0.0905333538078954	0.285499302940865	0.645231313427007	0.252155568453106	0.400574320661587
REACTOME_EGFR_DOWNREGULATION	-0.425875269268015	-0.356809692345397	-0.0631801035911842	-0.158910145544543	0.306861536753288	-0.044897959183676	0.399092515957812	0.233737200143229	-0.452675852772131	-0.29723759702335	0.0911549641883122	-0.471502321076124	-0.466809053378726	0.232732652852085	-0.442504667678684	-0.283675645761039	0.323880286515207	0.103051736647251	0.0664303616183161	0.205837574087501	-0.168831859621047	-0.592755853967102	0.0796060882453465	-0.518658174778966	-0.505738773619229	-0.268943756073845	0.423301486020397	-0.0369649352409014	0.267060846844364	0.386869261739628	0.39573575033958	-0.139868791273146	0.0200350737970331	0.0435421167221526	0.11662326469048	0.22449396597633	0.390559529277951	-0.19715260250716	-0.457928568645381	0.147755806301818	-0.00839025839025787	-0.157530891808799	0.682647181544963	0.498791071603428	-0.337070731907213	0.34099052030346	-0.38297302310184	-0.0357821887879267	0.148961262069648
REACTOME_STING_MEDIATED_INDUCTION_OF_HOST_IMMUNE_RESPONSES	-0.610402023194735	-0.506124145849392	-0.473649912098903	-0.465435311017639	-0.425062816684707	-0.120405493734712	-0.504246056335244	-0.46141652526619	-0.275765651462925	-0.454712307077829	-0.3877031371592	-0.344287491566723	-0.384598188626208	-0.480782717731069	-0.224278293963981	0.0225727495240632	-0.297317566603597	-0.565169973474012	-0.458935783903454	-0.615669790243086	-0.50490529081984	-0.120465315054426	-0.0544963125063996	-0.539770802304979	0.512711220266557	0.304367648081062	0.279197420807757	-0.0198499139964462	0.616482654835645	0.385369038289003	-0.0168192215593131	0.115855316834363	0.0600001260298465	0.604263776136695	0.689843999716849	0.567274367781816	-0.107968452542812	0.546921796428623	0.262714169159627	0.334223594050067	-0.0505847158009323	0.295349469676372	0.316072885504491	0.468735140015795	0.344467722659284	0.592318913376343	0.127236275953736	0.0322209655291419	-0.0183490853033333
REACTOME_CYTOSOLIC_SENSORS_OF_PATHOGEN_ASSOCIATED_DNA	-0.434855358492011	-0.280047932515612	-0.417130289742165	-0.491017845998992	-0.427764796710517	-0.324213473834375	-0.292804685582447	-0.111109641971171	-0.325284496254018	-0.308438308958342	-0.166367517465453	-0.0971348835144546	-0.427675884137052	-0.212194221392983	-0.429782500637727	-0.298563336997843	-0.221950421934851	-0.206116762627505	-0.214166299418974	-0.322809690918184	-0.469558951603654	-0.292815077103305	-0.0224519695062563	-0.523366827693214	0.35790112008598	0.281005841715552	0.297472478068562	0.106860425049194	0.509228391998461	0.414819601246285	0.232847722687815	0.000354036612157854	0.0540688148552656	0.32371743192372	0.452727914667219	0.460957591978506	-0.00393838708760458	0.374882354419289	-0.143558140335858	0.498001524148814	-0.273924053291509	-0.257333818584788	0.319030601008678	0.307025490104857	-0.155657919424637	0.483206229957297	0.41181517226937	-0.159837352804417	-0.00577982323888582
REACTOME_FGFR1_MUTANT_RECEPTOR_ACTIVATION	0.326579585149662	0.25043525778169	-0.198202007793179	-0.52572567933657	-0.130831180339139	-0.315460786136648	0.0291606297946466	0.447511647105349	-0.35738559198367	-0.286304035173847	-0.245527674546018	-0.0918204038881789	-0.406501161695636	-0.0364427522436827	0.128900117348	-0.492167973998335	-0.456215295232185	-0.112628585456064	-0.0728247607677953	-0.0465053032363401	-0.411492754348922	0.119713999860613	-0.102817309266246	-0.535631159753736	0.409635347188397	0.252651618166972	0.402733938385938	-0.449549717496991	-0.442889828940731	-0.0819316089890217	-0.147216700192867	-0.419861133685067	0.060259146746839	-0.0455242164426677	0.179173119646516	0.557536282653291	-0.095186293173792	0.26757258010953	-0.00996942839683407	0.230849629166178	-0.28283750489241	-0.0721461379275917	0.615823980769192	0.45798931902581	-0.395524912474213	0.399266382171579	-0.278750016453247	0.0239325537122579	0.407288200850763
REACTOME_FGFR2_MUTANT_RECEPTOR_ACTIVATION	-0.443685442202991	-0.390988555872075	-0.591679158706026	-0.594990086944656	-0.59040183927794	-0.477147010040457	-0.105131483003163	-0.267177286013905	-0.449692640079245	-0.14982000544627	0.00326717890011161	-0.381445206955131	-0.735299267581555	-0.253129814878854	-0.557713561851528	-0.289210470651245	-0.274541202808451	0.12270348320983	-0.196800143067781	-0.186125613359172	-0.481725850294327	-0.551319007053413	-0.138583299300313	-0.806292246322181	-0.144289665652414	0.478103745165962	0.217568670111509	-0.216526988857952	0.65297797117217	0.509012357319776	0.0481039423274003	-0.0138700027196188	0.205602393255368	0.711470548241063	0.683189353449635	0.109459886668854	-0.0834919771552846	0.231105085735912	0.112058195504605	0.689388832328901	-0.446673711538596	0.0242045145498987	-0.126162700274965	0.423488980549768	-0.549574650074348	0.533791289284638	0.599782319569202	-0.246412306101559	-0.0437856948599451
REACTOME_ORGANELLE_BIOGENESIS_AND_MAINTENANCE	-0.256836392506666	-0.0208096866928038	-0.0641003302309508	-0.375544882961808	0.189113614206529	-0.333958007470689	-0.259832967642752	0.0328858028883745	0.0652602155903194	0.0302245689856339	0.0621225241702516	0.0938068253138369	0.0218321693205147	0.0235260327823179	-0.0156491426376004	0.0597487242057476	0.0923894930646332	0.0300434134879083	0.141632055882689	0.145000668417674	-0.316919864652473	0.121459091934891	-0.161761174051635	-0.27923399375571	0.382357457409843	0.350540134305457	0.0594454223388385	-0.120138997056544	0.134490578700785	-0.210987027225295	-0.19257722933764	-0.405233391926582	-0.0835512734980392	-0.0797625323632263	0.00470245811703371	0.223157472283473	-0.502353371176159	0.113181281182754	-0.217567736018147	-0.0992042979753664	-0.392608316587547	-0.05269790533027	0.0521726685353358	-0.0828067537123894	-0.270189138503633	-0.0142411572462665	0.17423013455889	-0.379128395168185	-6.45411638059978e-05
REACTOME_DOWNSTREAM_SIGNAL_TRANSDUCTION	-0.118292288177175	-0.545733131749379	-0.0341206886024812	-0.356221845269419	-0.212585142809938	-0.26405079225525	0.20238765433923	0.0171843322530949	-0.222255412518955	-0.197726633379468	-0.140253422538174	0.072110493235999	-0.288055036984116	-0.0650729948873483	0.0846154840924979	-0.280319044801572	-0.0947442950639188	0.00257172873272848	-0.325540721921477	-0.139557602251267	-0.562137126389987	-0.519761781972994	0.13227584490968	-0.369372964264772	-0.256536157617937	-0.527092448344752	0.352248830941508	-0.262257208016141	0.0288742915870478	0.234560476281751	0.185010156556255	0.216775025507741	-0.172050550979255	0.452019757182483	0.180387903495527	0.487239407648358	0.221163228743109	0.22619083048678	-0.0408385515927111	0.126131994535014	0.1736071885345	0.0225601702264315	0.59763474512871	0.282062383165065	0.227606860876663	0.401630143024752	-0.409250349192398	-0.232090197187696	0.0359698685994365
REACTOME_SIGNALING_BY_PDGF	0.431840012639191	-0.00147563268122425	0.463751385050551	0.33197431546554	0.0612476962469913	0.520151686717611	0.464382927561657	0.21037833330955	0.0765608563371039	0.148561075965339	-0.209977999437128	0.398713032480601	0.343853564643568	0.0227214953033798	0.285973666266346	0.10110574072676	0.239449942920968	-0.415095258860996	-0.407209836601983	-0.260054606621652	-0.140825935171526	-0.0516181387573755	0.190372121883206	0.0447122391673601	-0.370577590583997	-0.40308314711142	0.312320129502058	0.0470955332688028	-0.436850564264786	0.129893166913547	-0.0297672976344408	0.574077089308485	-0.0393438209579658	-0.0604181019401766	-0.299102273333576	0.0954545595222547	0.577602813648495	-0.154626078739432	0.400234085723285	-0.391902873111488	0.411000388256174	-0.0849565716983426	0.148068388612116	0.0208410639538646	0.363952393192958	-0.144014988078731	-0.476016939411586	0.223181529843015	-0.38298054247302
REACTOME_SCF_SKP2_MEDIATED_DEGRADATION_OF_P27_P21	-0.421614704014603	-0.168866745238783	-0.369891548858179	-0.439212700522399	-0.473328665364114	-0.509875535194934	-0.417456655217144	-0.483629291735199	-0.0140504788155305	-0.0808529252894484	0.117881846339004	-0.271990782421343	-0.468057134898233	0.0102091332904639	-0.317608638342086	-0.202962021473973	0.0992451829064384	0.276365532645154	0.024911784403771	-0.280630674572603	0.398474736007796	0.128853872485407	0.198097444887473	-0.515107018545438	0.130390151826353	-0.221092303715437	-0.268774520245947	0.2283387728652	0.221316276206391	0.0230355824000959	0.354396431856867	0.011101887644297	-0.430257859253899	0.403141183988195	0.305702036534546	0.65107615341957	-0.312416489865774	0.462012862894892	-0.576701282778831	0.0777196479330519	-0.13785921960661	-0.613586595043791	0.558984977547713	0.107919046017246	-0.264493420637611	-0.138265695488614	0.448135755446804	-0.286676353992404	0.438772825667368
REACTOME_SIGNALLING_TO_ERKS	-0.278128292720433	-0.0358302104600577	0.0999188947451153	-0.278398072305023	0.388634740468221	-0.263030158957187	0.159419481627157	0.270400106362937	0.419113327072277	-0.083143187833079	-0.29350905077966	-0.439532399926185	-0.316487721896444	-0.217606052196577	-0.399827568835394	-0.252035510331905	0.0150129947846978	0.0256716397597775	-0.264809806807707	-0.260664469528603	-0.118904209215859	-0.372668920346485	-0.0522032397877052	-0.217102659508626	-0.169635155792835	-0.0762890070476938	0.386294538780916	-0.205214006986243	0.054239748003234	0.231534076718891	0.200827222344535	-0.147121570044935	-0.166592312599941	0.199200636867641	0.0398735338242594	0.385439546803977	0.215195042520839	0.115855133285444	-0.0181806036134366	-0.135484191990766	0.0495207708727182	-0.14101211888639	0.63294856509164	0.52930075725444	0.322703454747452	0.248379323716348	-0.0746333492242833	0.143514145829226	0.20036787801549
REACTOME_METABOLISM_OF_PORPHYRINS	0.372917496001483	0.225501119632345	0.161275378419347	0.390893826532737	0.217677067089986	0.560120199596714	-0.267481680341912	-0.539733451761031	0.237403166396912	-0.534047227390558	0.136316806317068	0.135849641902962	0.273831953047924	-0.115432845698575	0.415177765014813	0.2541291521444	0.172480125377082	0.178833693186684	-0.114619971882111	0.017398456960196	-0.322453126145144	-0.45807273593035	-0.103775564931052	0.00715461581852025	-0.300054586325902	-0.493591020637979	-0.521365810724015	0.0806940495915233	-0.595626336745322	-0.535275645016613	-0.345624294631312	0.395658742319638	-0.404513425714566	0.39364429275419	-0.187773658556593	-0.273867804489465	0.530138163374921	0.16610437419393	0.31007221053704	0.198068460995856	0.634027992193172	0.241094105798234	-0.204693058702831	-0.183648790545352	0.658339208811418	-0.347579511436232	0.096898214236494	0.386519026272742	-0.0594631876059514
REACTOME_SIGNALING_BY_FGFR	-0.451830847462531	-0.381318731610443	-0.396195358174976	-0.465775737637187	-0.374699571680131	-0.405566322247026	-0.283259466550383	-0.110347835341643	-0.302872017645157	-0.216937112499679	-0.0879835679927349	-0.413492706214706	-0.559903334294687	-0.147818646320636	-0.42758536847802	-0.22985355107977	-0.285806401418814	-0.0521032927883488	-0.345197095100485	-0.340584209533853	-0.41827649345839	-0.511210707289158	0.12285367179431	-0.622960561362714	-0.328541451125268	0.124387677836159	0.434447436437503	-0.157757832535131	0.620516088593493	0.650401425078193	0.35444477840681	0.127263713910354	0.114143125652213	0.465214557800123	0.575568180226082	0.348515259127118	0.117688109210789	0.294141246354142	0.0231765656202433	0.395459531381136	-0.20967000457087	-0.220437728675641	0.300144308729118	0.496888229321221	-0.0793655480721081	0.409878038963953	0.32889885533573	-0.204661234882752	-0.171542567129758
REACTOME_PRE_NOTCH_EXPRESSION_AND_PROCESSING	-0.327589795848754	0.351583151324777	-0.248549767612928	-0.0779116415868069	0.320890508221377	0.20376803626631	-0.329673359084671	0.229636700801855	-0.400680848380467	-0.433106954258516	-0.233086912832257	0.0153129656517208	-0.266825131626604	-0.0668176018875924	-0.170024988034563	0.0606919406574377	-0.525489667048292	-0.276683655390367	0.233914940021817	-0.00806636422205653	0.0803391648312462	0.0900557581425661	0.0924633234967782	0.0539132166056917	0.406040305434709	0.666647996630433	0.309304394551173	-0.38511563648994	0.018793332534742	0.0646292277550923	-0.160314066249433	0.0319744744462335	0.554853801978671	-0.374258198524086	0.280616293069226	-0.275532032740718	0.276079196101772	0.531570401058634	0.544722950450938	-0.224682918951312	0.0291469292682389	0.493382027141984	-0.17880637804813	0.472334265778127	0.425585898901355	0.426804803975655	-0.488306023277119	0.327849240660024	-0.594344887874984
REACTOME_SNRNP_ASSEMBLY	-0.361512291223551	-0.282979902797702	-0.56853197062392	-0.40050936474494	-0.517952406606556	-0.242350738184894	-0.602767640532575	-0.534828380233628	-0.523677255481561	-0.332086624886893	-0.418109862773399	-0.295798978846083	-0.533472737138445	-0.277986417330531	-0.591414215907202	-0.178114756986954	-0.443587277288219	-0.436390497220291	-0.483964827055727	-0.505718289033492	-0.497347696858611	0.0477176264600596	-0.268092983490376	-0.368343474335845	0.583688497169848	0.555293746141484	0.134100140925671	-0.183417894100189	0.517820803135366	0.495017415998125	-0.39654437915011	-0.143601283058592	0.277558810678896	0.505156648257458	0.568314813573348	0.0739450231828573	-0.242154460050767	0.397700640693684	0.156188854614296	0.511128675544293	-0.195890427108303	-0.156536355904778	-0.249816431876553	0.421560971346759	0.278784970123875	0.287221632255918	0.610837681349963	0.336951023772952	-0.260567602159919
REACTOME_NRAGE_SIGNALS_DEATH_THROUGH_JNK	0.281360544217678	-0.38887221954025	-0.417232366630821	-0.195584371485479	0.303289173207167	0.190947192436299	0.0773671864925986	0.198230583827842	0.0635524393806563	-0.603062612582368	-0.677554521596039	0.0601360544217632	-0.531872807635885	-0.468708864884519	-0.500247287041238	-0.303011357085215	-0.576892885700949	-0.540019340174907	-0.610141374099172	-0.380595858781456	0.0761904761904691	0.0218876584724809	-0.0632948273649088	-0.455740476924838	0.409421138825895	0.315192320755807	0.415449800367748	-0.498591051805336	0.52874701886311	0.403251932779615	0.177562961642166	0.0653987453104815	0.281897874760615	0.173061224489782	0.35858356664044	0.375599265395099	0.135782312925173	0.586123352395408	0.0247619047618862	-0.0713803995298975	0.0821768707482883	-0.0643301086238992	0.426724779924832	0.764671961568124	0.064489847143669	0.643911671251568	0.260027325940945	0.161456475123627	-0.185837369202737
REACTOME_P75_NTR_RECEPTOR_MEDIATED_SIGNALLING	-0.117829385713433	-0.158938863483856	-0.054246668647238	-0.200007638421739	0.20530687248318	0.0116354723020693	0.0438739201279305	0.0342728062425453	0.0140593469374848	-0.449229274468145	-0.247734950186344	-0.0352869780231727	-0.443288511083486	-0.155624961296841	-0.511537788432512	-0.341420520212587	-0.348591330886285	-0.0604095851646188	-0.0842380379444941	-0.24383905213569	-0.0679527246450254	0.171821920552002	0.128156854873378	-0.343321761494615	0.225714026001402	0.0347524415862485	0.159826905932146	-0.10581343481166	0.25332135465452	0.129480322581988	0.0961174705190372	-0.227212339007764	-0.0927621993659159	0.204340434413593	0.327360096677318	0.294903814073317	-0.29710372144807	0.340666674739511	-0.338872948122176	0.27444340151359	-0.0817345123451104	-0.387851392159829	0.380504419356897	0.448579176500424	-0.23986362463118	0.384596792659147	0.0556862819723929	-0.178452063365571	0.0392429046913317
REACTOME_SIGNALING_BY_VEGF	-0.0627821302768324	0.138099999347662	0.25728779111048	0.0421119521180931	0.334502022403091	0.209535115329633	0.307342589620173	0.33232598153466	0.247211732864551	-0.211267167731605	-0.110460996720226	-0.0449059586266389	-0.0573353687867892	0.110030236231416	-0.0443925428529142	-0.191366933839609	0.0331589855928007	-0.0966714610789014	0.0274671060428628	-0.0296036738070304	-0.354916458982336	-0.245917195608584	0.0126266229181032	0.014201626851046	-0.16559022537646	-0.0210290647313306	0.0872719148416729	-0.0179347928504344	-0.141545119092448	-0.215297380779879	-0.20543925365775	0.0582400453468227	-0.323645517844471	0.0424835886308041	-0.282717086270941	0.326744566874877	-0.0747909717365236	-0.0320627746382224	-0.180679212558021	-0.132562821481686	0.18178858300184	-0.239000150786481	0.419918111753311	0.442217540980894	-0.109807739578816	0.192735043111359	-0.222193519315504	-0.231515452450374	0.13362127632851
REACTOME_DEGRADATION_OF_BETA_CATENIN_BY_THE_DESTRUCTION_COMPLEX	-0.426269832704537	-0.114927669975028	-0.316792099412603	-0.413532744894825	-0.53161936730474	-0.482187513660025	-0.363850961197255	-0.482865893525438	-0.116469980582404	-0.133235584459762	0.169681568514732	-0.332304884895096	-0.403853357572187	0.087938379710811	-0.362257891214233	-0.263425422361527	0.146041607208762	0.37066902931488	0.180211176290747	-0.206526120415628	0.323439794419977	0.0234240900514814	0.260376948586664	-0.455878793071509	0.109704990933039	-0.226194269445352	-0.278833510716665	0.28094800665451	0.27570854889515	0.107577255872429	0.267934407766984	-0.055293957553429	-0.425992808116472	0.31905516665571	0.244130888395648	0.640048817951617	-0.38555349005333	0.36220802117589	-0.568717733750989	0.000472392323978166	-0.16797302619053	-0.566559112292852	0.52167905081198	0.232820730236937	-0.239674626423778	-0.030888726110702	0.46421415233408	-0.182124902824557	0.402633665093079
REACTOME_RHO_GTPASE_EFFECTORS	-0.316294098217424	0.110219558406407	0.0204035784930944	-0.174940995732567	-0.0486128479670366	-0.0561361245458722	0.141372951790823	0.00678398654201584	-0.101175373085381	-0.374335464006787	0.000805949825626123	-0.207369641548295	-0.316194102628944	0.13361205745517	-0.327496334715968	-0.283183106179395	0.00262824161754666	0.0566355293555459	0.0875759998976343	0.0169813850610614	-0.325459114479573	-0.143921692129634	0.0074248813547603	-0.158637519940296	0.0755263025651739	0.0144233887904738	0.225258264799836	0.151621532112031	0.0519372980027367	0.0312056746473446	0.0661383116999903	-0.202307037709662	-0.0776695716046424	-0.0659679569999521	0.0399412909037697	0.366266262320921	-0.17025172600786	0.23644842900132	-0.180593086898042	-0.135697184574196	0.0163235831653724	-0.211001252685454	0.2564820254492	0.407459984481566	-0.0499761749114908	0.315351074898076	-0.00909545140505094	-0.0809611521149747	0.188418686449294
REACTOME_SIGNALING_BY_WNT	-0.395663527143653	0.176739959938364	-0.199894293820992	-0.35104278804292	-0.258790430072892	-0.322219909463217	-0.241221292454605	-0.220818737760135	-0.0922339046618229	-0.338694618536352	-0.00167918022847963	-0.289708988044165	-0.38682223357587	0.00118666673275161	-0.343220235792779	-0.316220618284276	0.0499949503678459	0.129746130076951	0.0762883695251972	-0.121385062970904	-0.0293876821310531	0.145711595485767	0.22120799032191	-0.299161077207171	0.155135803210851	0.048587699606607	0.0318790002551828	-0.0888051595588154	0.125247326048675	0.0782629326040472	-0.0335531406728681	-0.00882692233743784	-0.129058746099312	0.276441423428164	0.179736687260956	0.486313041878414	-0.147227918094229	0.472526951677842	-0.288636308481067	-0.0806361534525851	-0.0735963888264362	-0.406742733674688	0.39070279580475	0.336382710245665	-0.097879968421131	0.221924566721618	0.250824442981725	-0.143207710347324	0.146525476180991
REACTOME_NICOTINATE_METABOLISM	0.410076530086658	0.425413589813663	0.355084006706014	0.47263601038867	0.284374359880918	0.266875755882206	0.179150109483183	0.40005253323396	0.443093325847763	0.0654516524802499	-0.540272667673616	0.0257321741238426	0.405564299369186	-0.344035763128914	0.2322489534478	0.209916757107913	-0.384893943206712	-0.350303274823222	-0.332868392527124	-0.279710489392524	0.128710558483957	-0.00474118403122206	0.536209694580501	0.00813578704848503	-0.103609304398111	-0.04178205423125	-0.346534118382996	-0.0895908711625802	-0.266118837016717	-0.465923531194031	0.0936564205824653	0.324239908509507	-0.239890452455301	0.0242284384474999	-0.394788460680242	0.418416097336069	-0.226742616288055	0.256934996295688	-0.542953739754723	-0.298397002504513	0.191043346679684	-0.0856629149011773	0.404008919271543	-0.483932884651215	-0.0174928604672575	-0.328248996334891	-0.305713065566379	0.102276452618388	-0.234324720883619
REACTOME_METABOLISM_OF_WATER_SOLUBLE_VITAMINS_AND_COFACTORS	0.106551790522664	0.283569970736567	0.0211618714270179	0.215953347157081	0.235268967149118	0.292991083071996	-0.0356574901101599	0.167326555049334	0.376895408895109	-0.0596372531664821	-0.207901357975639	-0.280657145159725	0.397887699452563	-0.169675453142775	-0.104905191012178	0.241942700235481	0.122456156054178	-0.179885547420835	-0.0683772491651395	-0.0670305757872372	-0.121170696175248	0.232537956948856	0.285538582610157	0.30763428572681	0.126619157481666	0.347512409535587	-0.337501501925673	-0.25051123344217	-0.297935418967799	-0.335016744763229	-0.279046992918493	0.0428621780097183	-0.2689140349976	0.045240536649365	-0.321792969789988	0.15384735544192	0.0387324052652725	0.166058169452506	-0.265046384219947	-0.160732769593818	0.386203329037177	0.110172816032783	-0.0798746771107039	-0.353775491916641	0.0207983186374712	-0.255130584775593	0.0424657273122533	-0.0543710009013007	-0.236756502028411
REACTOME_METABOLISM_OF_VITAMINS_AND_COFACTORS	0.391370168152715	0.293398455987372	0.20633841599922	0.32590358816073	0.246327661719246	0.417354840323206	0.179844839432876	0.13146434066778	0.336423659187214	0.256681092878435	0.113580238570411	0.0745104382976257	0.48359895866188	0.0581793360245234	0.105607396858398	0.279029082268515	0.224753952326613	0.0474753642448607	0.0797685089282783	0.112468395655032	-0.152165693975399	0.0984848965819215	-0.0670424831923201	0.407667007657958	-0.122379331360639	-0.00194750968059038	-0.278607534334233	0.0232544484046326	-0.473639118281383	-0.416300368316438	-0.356403845198053	0.170744306663856	-0.306055888632075	-0.140795768129482	-0.42749215502995	-0.208292278937627	0.287745895985464	-0.121625506912062	-0.0472065336853834	-0.266064752355718	0.440006654835188	0.143926392928019	-0.22045916974119	-0.44998550070117	0.132000341811482	-0.373300232571124	0.00136336758673522	0.035075633798479	-0.163444336052659
REACTOME_SIGNALING_BY_NOTCH1	-0.513831450214005	-0.221289658322493	-0.085436753734082	-0.392907502362733	-0.0930430455474719	-0.291001745672977	-0.108343275127582	-0.0468048046146935	-0.125417174319138	-0.272196013857941	0.065884552019782	-0.286814432916372	-0.342992653346186	0.159226139156494	-0.538190763084982	-0.452689322916237	0.107021375810818	0.485055287881435	0.245224131232696	0.0985467989827101	-0.538598568153059	0.01159847128195	-0.148006214118943	-0.445815509480761	0.211127404755083	-0.214611613298812	-0.00702719809882213	-0.19637692516442	-0.10044859932808	-0.0820769711461592	-0.421278726047864	-0.25446179780608	-0.303907328434918	0.530893713136477	0.222154086976228	-0.0889233256820215	-0.179391175593549	-0.0631614279536861	-0.247796146909847	0.316875750945616	-0.20544923117036	-0.0727499751899597	0.114544249385272	0.21110602686736	0.0833049758823413	0.369763123451136	-0.123005567309723	-0.310577540769263	0.574832384788875
REACTOME_NUCLEAR_EVENTS_KINASE_AND_TRANSCRIPTION_FACTOR_ACTIVATION	-0.142816924749695	0.108581608489492	0.242818099285025	-0.178080484482109	-0.436485659641504	-0.471009847896995	-0.0281824723406282	-0.141076919041008	0.228850099777204	-0.293685134585542	-0.246973266293922	-0.121557909784305	-0.139958825622613	0.0501089324618757	0.061112206017608	-0.4746770119757	-0.163811995386369	-0.20482980249958	-0.180861110442967	-0.315882222109741	0.0144335511982584	-0.147095222912986	0.389168647735096	-0.448665410614912	-0.265282406048962	-0.0163626323442098	0.291125179743554	-0.105224948034798	0.380668303719366	0.4394766702313	-0.0340203069086483	0.16557872243758	0.141966395787607	0.442357966737958	0.326018419808429	0.575392164283431	-0.0341855078045663	0.422351904520011	-0.370930424032447	-0.0930536168273706	-0.257555341239359	-0.266416631314362	0.252990111443517	0.381888614532447	-0.199892784632413	0.458806166606809	-0.124409111123107	0.164827161500802	0.175552318048426
REACTOME_ERK_MAPK_TARGETS	0.0675943135342321	0.345729360700709	0.419937805332194	-0.158519085539546	-0.439227337311539	-0.439468200669973	0.118847893677838	-0.197198056145877	0.377672211400755	-0.189433881178719	-0.161514574320259	-0.00395791327458542	0.0485637028702195	0.118031003535489	0.236163536739754	-0.488970631961825	-0.205439716052365	-0.437503780408001	-0.274059211058898	-0.447684629565127	0.0208916457874031	-0.0445283829155242	0.522591315285891	-0.0805639062416736	-0.312500928560944	-0.155662920054466	0.345630591208922	0.0398165203186212	0.37614486330064	0.434409764993873	0.271337858656447	0.454220341615335	0.0995614237534789	0.223203020990316	0.279285767066001	0.661472538588064	-0.0755010140790944	0.363452051572335	-0.399875054475449	-0.447540477604527	-0.0366092910438012	-0.346097177807735	0.230997088115247	0.255740290099963	-0.0220423361396409	0.305778219831884	-0.111236692838662	0.0817001619801838	0.223062641042913
REACTOME_IMMUNOREGULATORY_INTERACTIONS_BETWEEN_A_LYMPHOID_AND_A_NON_LYMPHOID_CELL	0.386951700061544	0.222368809824578	-0.173677680851792	0.0255807420621466	0.138680142238371	0.299905484928071	0.28621053337838	0.322406780251257	-0.138635777253261	-0.426910290827287	-0.445297949521189	0.18299738711038	0.0546203949361951	-0.271267230818781	0.263332721166704	0.200245187029158	-0.281205127566844	-0.472373268699241	-0.287294637850713	-0.235293010077379	0.0687289478661982	0.502319774755162	-0.0253322855824367	0.073204538042357	0.315074514717674	0.163905452741102	0.334273847918135	0.0578291048025495	-0.524508048134028	-0.337040342726433	0.324444960963769	0.523976750949687	0.112744370019348	-0.419455883097187	-0.41938561100616	0.235090734472769	0.547361350065762	-0.200546430657615	0.554351883161176	-0.399292853073677	0.309013882014668	0.0533053725271801	0.158860068862606	0.332958002823558	0.434856844806667	-0.084508886991733	-0.524977842486873	0.594646502435364	0.133809673335813
REACTOME_NEGATIVE_REGULATION_OF_THE_PI3K_AKT_NETWORK	-0.0267467248908209	0.0947885546017678	-0.0755078680259601	-0.403991786825987	0.00668212994237716	-0.207786821547549	0.0711064805905573	0.293406487449215	-0.0480563995040598	-0.397890362424943	-0.440060490600387	-0.206895342438695	-0.405229094566876	-0.395043035135574	-0.306591609706647	-0.389465268255591	-0.309086787230375	-0.385271977760226	-0.326257099709325	-0.476959632903174	-0.235431032398538	-0.292259798714901	0.191107591435441	-0.397962246152512	0.0551819892190414	-0.123399566601188	0.392014485066732	-0.210953474664302	0.374961134429188	0.458937660668596	0.146443608978427	0.203915537986471	0.17076612412264	0.184321995124299	0.293255857305206	0.610132681547777	0.131651147139771	0.52875208363078	-0.269181984026236	-0.248269546963246	0.318999498108938	-0.199842957341772	0.513138350384982	0.475539004264509	-0.0773451091554163	0.484944412531627	0.0793394220868382	0.0186660547443178	-0.178412101686266
REACTOME_ER_TO_GOLGI_ANTEROGRADE_TRANSPORT	-0.173154752291694	0.241437106701952	0.222134766144607	0.360847091493529	0.294002962131468	-0.0112303403270755	0.352790934511864	0.18509208653638	0.330212065455455	-0.199178536421315	0.0709419137630391	-0.289139717840998	-0.0291636134272112	0.185744684534189	-0.331758481137166	-0.306010507414821	0.0610777617733131	0.182349372023028	0.0344379723068148	0.0214712118189788	0.438798076952414	0.16699590507882	0.370074286567199	0.441692037478536	0.230932989868099	-0.208750787640988	-0.407929970916188	0.305287776584807	-0.447820891216744	-0.415274522830825	0.485304662449967	-0.253837570626178	-0.117466799128037	-0.199288651043759	-0.286217195632961	0.0246764879990656	-0.261154045660903	-0.0214520173364308	-0.435821968845207	-0.207745857314685	0.0318423455481951	-0.365967090426522	0.183246423100252	-0.0981504402703745	-0.194754676215395	-0.276400480792811	-0.271777397999397	-0.046934753545418	0.183907727586126
REACTOME_TRANS_GOLGI_NETWORK_VESICLE_BUDDING	-0.213369638980243	0.214113622215277	0.328124024486198	0.107132999638224	0.536490103457507	-0.237455561755953	0.264657828840007	0.43421717839768	0.45481742323554	-0.0347577657438302	-0.0729964934447958	-0.337471371631882	-0.25908933265611	0.043431655523229	-0.220504313306556	-0.483544589529333	-0.210192479591754	-0.0989627306064083	-0.266041185403727	0.0920782135582922	0.346674440315512	0.347106849207493	0.543268625598377	0.160348246671242	0.0820652270320189	-0.16481476920119	-0.132035060624614	0.296090745435838	-0.274895351595039	-0.0855955070524905	0.327556068695534	-0.406144689733626	-0.19074909605493	0.358684277921451	-0.060118097304509	0.303028496774038	-0.25284334799337	0.259947970371878	-0.558244985479272	0.172919212841412	-0.348892126331775	-0.38469358991525	0.481705491026806	-0.00494055780310243	-0.418374135251484	-0.0763999922229493	-0.148366999491703	-0.130911038539251	0.24225660667107
REACTOME_TCF_DEPENDENT_SIGNALING_IN_RESPONSE_TO_WNT	-0.452489175412522	-0.108124752483437	-0.414508675559164	-0.462771856212465	-0.525671852691985	-0.373086919505398	-0.415728564544523	-0.423824368622493	-0.307400098061483	-0.247394743303846	0.0149606637442745	-0.339093371723486	-0.446615812566556	0.0284542337606152	-0.369845993289099	-0.250381594792953	-0.0452342151986221	0.285663467375446	0.186128083461206	-0.173593383600471	0.150599526324582	0.0219704954814895	0.165627087927041	-0.391872997421954	0.140931573734112	0.102536560238465	-0.0302645693960129	-0.0265531931697719	0.328501318466746	0.297958737152968	0.0792405435470771	0.0290653322917755	-0.077728307539298	0.240335611159957	0.32156140810879	0.518826806826487	-0.237407027147997	0.485443703398712	-0.310313044597181	-0.0577891163286542	-0.170176298674552	-0.407767566596814	0.388190719497951	0.313730703620254	-0.138262659195989	0.20834528354336	0.434041499188359	0.0298691736012979	0.192364499727102
REACTOME_FORMATION_OF_THE_BETA_CATENIN_TCF_TRANSACTIVATING_COMPLEX	-0.588913319068439	-0.0243735536025475	-0.574900590617357	-0.549848892606209	-0.485455298207211	0.0242664471585842	-0.492409736566011	-0.246870247970692	-0.626715749138682	-0.616168852320423	-0.328075589517781	-0.301754960947365	-0.455745694904546	0.159494426150891	-0.368611845207988	-0.20785702726092	-0.414448728372535	-0.0942526123111183	0.122165135471474	-0.0949993851252491	-0.46525513362861	-0.158632103757195	-0.407137998507163	-0.128483630958572	0.0912734447351712	0.58390068562633	0.579892037384975	-0.487468584883625	0.479891136554343	0.58150386504993	-0.322205748941967	0.0859160918721241	0.639822307197944	-0.425457417188448	0.393638959001732	0.322037833590579	0.365860722414455	0.622064441451848	0.552398749739217	-0.110820451817353	-0.294694028827803	0.450861187743973	-0.240127343721087	0.582174338277209	0.420274941837273	0.713142999506086	0.0941507592118731	0.482803585626902	-0.350961167207123
REACTOME_METABOLISM_OF_NITRIC_OXIDE_NOS3_ACTIVATION_AND_REGULATION	0.319043510715637	0.369037311912219	0.449378710438803	0.0241537658768425	-0.457438550097024	0.348173144490796	0.336051241476131	-0.409658041313953	-0.277618819087693	0.0807368956261575	0.227675126741892	0.310413863454921	-0.0317789926544481	0.506744070799093	0.214611028417474	-0.090557584902181	0.177029544205736	0.406994521742648	0.515793042811588	0.437635054663047	-0.318362427882606	-0.455911545043404	0.158181414714248	0.355456009926878	-0.48272603256869	-0.502874641688312	-0.149502236873176	0.164184376156719	-0.250837042992558	-0.502618754558966	-0.541698031315947	0.220465160341879	-0.160131780878331	0.220172852573128	-0.236582978464597	-0.0155982944736415	0.025086332305193	-0.122941292101489	-0.0729865207883355	-0.147183901321568	0.442424370574546	0.225771876307558	-0.123088761959593	0.180579699945263	0.0258090986556751	-0.0359739394493047	-0.115941487415503	-0.0643686153987606	-0.107722689912859
REACTOME_ASSEMBLY_OF_COLLAGEN_FIBRILS_AND_OTHER_MULTIMERIC_STRUCTURES	0.685803045395317	0.585166007632168	0.484048386447858	0.50999083322736	0.235820582122628	0.69694220361382	0.477735221131312	0.451499088171608	0.365969625309496	0.499491170420798	0.277767961399801	0.469315223585562	0.727766265114149	0.469522899141559	0.34203189546928	0.129846242035049	0.431093700181192	-0.325142286079595	0.0560383392283624	0.383048373888729	0.390936333761973	0.410152664472899	-0.216276394179992	0.46492043801749	-0.477660482214861	-0.416531989803805	-0.1836157771602	0.636293930738132	-0.672776366958749	-0.349651116711596	-0.225431749978869	0.540161534338746	-0.294767843380084	-0.58052285790588	-0.61156335887911	-0.437634076725603	0.636154997075343	-0.610001567073908	0.43653526280243	-0.524851331561037	0.440463286005843	-0.212034426523481	-0.148283045692433	-0.423666433006386	0.321593551529136	-0.566220532452788	-0.481916782938489	0.541221327773718	-0.344610424297826
REACTOME_TCR_SIGNALING	-0.282442943255751	-0.131442592741723	-0.293296582513679	-0.432141380071468	-0.213183050676823	-0.371809265780117	-0.274046594788098	-0.167358435932434	0.0772816001176854	-0.349247587338917	-0.281595360716353	-0.184588029803345	-0.449910744733364	-0.322055324858555	-0.24176215489197	-0.101914897345279	-0.173487087029985	-0.20555271511449	-0.284412404313272	-0.418135919698045	0.139927538069191	0.0606253298073987	0.162726754280526	-0.522148126539303	0.18072799141564	0.00587440428289994	-0.000688339577340255	-0.0763994703359484	0.258548913061371	0.251058391963234	0.333394014558918	0.199633943860677	-0.329782046701494	0.36912090053841	0.195819292093604	0.536662219283752	-0.13546884611465	0.408998262359629	-0.277302222445297	0.00452705198427777	-0.0551166258710607	-0.43337263971542	0.599499871168933	0.289665003217153	-0.0987368577874225	0.220834065699399	0.270234036876527	-0.0898312940194277	0.309045592689282
REACTOME_GENERATION_OF_SECOND_MESSENGER_MOLECULES	0.243928442460555	-0.151592913598552	-0.00600272851295727	-0.334308363947559	0.15620040742623	0.218588623413725	0.0366380689145515	0.338093049439326	0.226279913433006	-0.563360024587861	-0.521330069470779	0.18195111181472	-0.375963287234487	-0.562066243948333	-0.0439387131531807	0.230796108309376	-0.362028733132803	-0.607290292860892	-0.54290029995331	-0.497111294378449	-0.294526083905667	-0.0919665115134775	0.37396517762531	-0.439027834464521	0.0369810221495114	-0.0336038925782106	0.348919259158672	-0.302510729783092	0.0473764034454074	0.413539902100829	0.452080755265575	0.514284518071833	0.101150363158563	0.30981075550772	-0.157150905392504	0.383375184460955	0.341738888084783	0.267228271585484	0.366228730204271	-0.280234904422093	0.184828866484741	0.214978289440989	0.604133697135056	0.079303744426972	0.211044041233417	0.352901193482026	-0.261827793698192	0.152300121014436	0.249085271038056
REACTOME_CELL_SURFACE_INTERACTIONS_AT_THE_VASCULAR_WALL	0.320798148218697	0.234030251372415	0.0875092741897184	0.285154984223243	0.382467294441421	0.507812648998108	0.149619547585612	0.180044213200897	0.170071711271822	-0.276348647990488	-0.0272674742653957	0.286679313641352	0.146398025983575	0.028263949438835	0.319458686213735	0.216637048071089	0.132437796181681	-0.160077282025778	-0.0776761171468809	-0.0468569945356135	-0.324765873681495	0.206158162674738	-0.217731941571449	-0.096074692731822	-0.04956082700026	-0.0793292062757394	-0.049132657711575	0.259442674898763	-0.400474935709855	-0.246056829977576	-0.105475280686278	0.401880472829698	-0.0637118482111167	-0.384752672214124	-0.368717680527362	-0.176819090823577	0.388671223600472	-0.344847417231769	0.391804531589628	-0.341630147106936	0.453116161450132	-0.06305120339552	-0.129741715810986	-0.0292970467185354	0.306198128778192	-0.282804755575971	-0.138574950806095	0.242548567402971	-0.0930078102320757
REACTOME_FCGAMMA_RECEPTOR_FCGR_DEPENDENT_PHAGOCYTOSIS	0.0105738966280013	0.0216658708729896	0.0525793181644218	-0.235887441788631	0.369398670646152	0.113525942539066	0.215240054725129	0.375269632084632	0.213365534592805	-0.385348365640332	-0.272654388867659	-0.085664558632178	-0.354634175567953	-0.139306100003379	-0.37134022804992	-0.059790731157645	-0.206494510985247	-0.292142118577484	-0.192265893470666	-0.197405137843371	-0.315995997049614	-0.0366071631310807	-0.116571502722824	-0.360013679093023	0.170111569399497	0.267154706090314	0.271696521552194	-0.122526740859121	0.123145770257345	-0.000860696597993121	-0.0546917409432529	0.130838446589518	-0.411994934608417	0.249476356066221	-0.045351817870175	0.462401975276982	-0.330110314601668	0.276086221477782	-0.286680223007486	-0.265934768622877	-0.00316262714611185	-0.216813234493102	0.435921552482764	0.521713991505988	0.0427773917704716	0.414338730417108	-0.335572924468821	-0.17093956294599	0.00679640905110221
REACTOME_ROLE_OF_PHOSPHOLIPIDS_IN_PHAGOCYTOSIS	0.286772333649934	-0.0876532600537985	0.120714978358136	-0.0675892722956398	0.383044177056121	0.0216338422070283	0.0964349589444357	0.611555114399707	0.426046186020957	-0.483534673034203	-0.349845849040833	0.0941940128883324	-0.155151974976824	-0.0911980192043976	-0.0502030445248338	-0.299478743897638	-0.0940495430912024	-0.526314772852048	-0.412086028143511	-0.357449714869021	0.0792460925462192	-0.244804598455238	0.19810831843132	-0.171310352001795	0.0301386528430208	-0.122476307451843	-0.127311734479095	-0.212195630411049	0.0478013468317864	-0.038141279613125	-0.147309964692076	0.205814760531723	-0.165164394817789	0.446288014598581	0.259953745710281	0.619903255769995	-0.145447121708904	0.0944896800806453	-0.161454348756175	0.229731864557445	0.128546149794719	-0.275911403238177	0.298277504725091	0.628792749768934	0.0345390263801963	0.274477937608379	0.0715695593360718	-0.267998297368503	0.293371364042755
REACTOME_COPII_MEDIATED_VESICLE_TRANSPORT	-0.241822555219659	0.365216687176863	0.307925015983239	0.409328112976436	0.337152875627876	0.175808608966868	0.365227130305706	0.321569154471742	0.360852794252227	-0.187668322937511	-0.117409835003972	-0.388826368791488	-0.0792745894031051	0.0889727874453276	-0.373302059808039	-0.212990254958164	-0.136463155813116	-0.100877031045314	-0.202532226819149	-0.00355908543703295	0.644503634578094	0.39993802839472	0.528527542736197	0.443641662836473	0.314433508530217	-0.0969395575556455	-0.414654636924879	0.325430393087797	-0.445916274388162	-0.360817795858463	0.578039936873816	-0.370012225483202	-0.071485849754623	-0.058153258458657	-0.263266352320568	0.0726904154422532	-0.394047631305234	0.0968051848902132	-0.422007765083078	-0.0864505481698344	-0.0751665091940266	-0.358737687107671	0.0804209865290839	-0.0532849970342191	-0.298249655214054	-0.30875745905258	-0.354873360210137	0.0351611257716232	0.220629892739938
REACTOME_CELL_DEATH_SIGNALLING_VIA_NRAGE_NRIF_AND_NADE	0.133278822567454	-0.265571310627937	-0.127320431799055	0.0405292251476718	0.213984221343196	0.109946963891142	0.10525200724909	0.0635796694583761	0.0720296450225126	-0.459563457068145	-0.492399585945569	0.0602343962932696	-0.472058067502793	-0.359795675530574	-0.509139508022934	-0.377650462888993	-0.433848735734296	-0.215911870093128	-0.290061118329324	-0.228715191818238	0.153695517729114	0.104058774882559	0.171440880540189	-0.305514359318254	0.11546321280905	0.106628705393747	0.10628845965124	-0.229001864870021	0.347333081147865	0.203785097029158	0.212986099854499	-0.0611718597235695	0.104035976961089	0.237270489388348	0.314687057557734	0.295517452292979	-0.189611812380477	0.400998838296948	-0.315094664447123	0.191991918437651	-0.17252657399835	-0.357959834955818	0.398074298915516	0.607462639348014	-0.139820114472605	0.468520568862671	0.227309893704013	-0.0368043565818234	0.101810489461697
REACTOME_BASIGIN_INTERACTIONS	0.349098821955053	0.380283381959466	0.210739884364112	0.286212007759971	0.0802953214578598	0.439580862513115	-0.117504429691425	0.0827884414781214	-0.180169919033145	0.523532486689347	0.600131257229026	0.4224633517	0.422072786968715	0.622263917666015	0.442301931393713	0.0779403502439448	0.625200307801844	0.657411568272141	0.722308948176018	0.623639462361912	-0.175333369862891	0.38996606442792	-0.441817664451589	0.0608626525459651	-0.234968041097266	-0.38842536090167	-0.410475174414438	0.751313282442327	-0.526019778385789	-0.217126130938153	-0.709373804272307	-0.400816546392789	-0.315770209021614	-0.587139891562738	-0.511600123393926	-0.545478115051814	-0.190124578938593	-0.381797223288082	-0.07703959366912	-0.393463597989441	0.297869792647311	-0.363344484590752	-0.494331035587901	-0.546764651314479	-0.38325494947545	-0.539868005228866	0.29842067533152	-0.526527526750019	0.287030507867315
REACTOME_GENE_SILENCING_BY_RNA	-0.514754252505834	-0.206763017691497	-0.562623875824712	-0.487829342550022	-0.484252710147536	-0.219709666526168	-0.489601056406872	-0.306950683799996	-0.503561637002757	-0.526163884911076	-0.355957630683384	-0.369296733234756	-0.542437233278675	-0.187686911851046	-0.506074790552147	-0.10778171313792	-0.393672138928522	-0.352400211087856	-0.343998388569129	-0.36505496158029	-0.451372240540831	-0.225608254243173	-0.19063742464056	-0.42876155391194	0.501046977986498	0.546634031742588	0.362867884266388	-0.468840550558629	0.493663686844225	0.513939634908021	-0.405800526458146	-0.0273663499891363	0.504919453146222	0.261316301491136	0.608788682641009	0.0792248290667293	0.160544348407102	0.468150213142626	0.320781690063829	0.219342263390223	-0.154132913344509	0.143614104904757	-0.229533395116184	0.452884031193561	0.262497402982027	0.444160894254828	0.400200184181767	0.372545621369948	-0.332502303780327
REACTOME_BIOLOGICAL_OXIDATIONS	0.310597258750259	0.456891749480899	0.326545879916444	0.160969069697513	-0.0964606263849545	0.215438699489871	0.00690164088715653	-0.303451112502973	0.191609597135113	0.477287365729852	0.282664621737172	0.267910099613568	0.460262966201651	0.222483176268032	0.378119308664208	0.10427739830882	0.377918272686441	0.318683832555695	0.323683548952197	0.245656101220945	-0.209379329697154	-0.0667476592856502	-0.202961318957399	0.462583674772158	-0.311322616900924	-0.274122296697873	-0.0864098892940558	0.112309321652362	-0.291724124455527	-0.335880602364121	-0.36348259057998	0.341866555202756	-0.437438710407603	-0.287017852657855	-0.259509088219796	-0.0611987380730656	0.216287976300856	-0.200723557259364	-0.0554486725517882	-0.401644713003284	0.426076991549992	0.0130148405420005	-0.0675923855243623	-0.359098228556406	0.406118952697766	-0.312415042093899	-0.254319516730632	-0.293946294769069	0.122933312405944
REACTOME_PHASE_I_FUNCTIONALIZATION_OF_COMPOUNDS	0.419385101305037	0.544290485784352	0.332452162518932	0.153636234775659	-0.397349100980366	0.323723124550804	0.0448826483358141	-0.371226748708847	0.179269085138055	0.568455880130273	0.340882759320732	0.341796165126446	0.59905517234689	0.476764240293053	0.410842170807434	0.187667774804783	0.491846681420146	0.358965915420818	0.438898134135188	0.219737666163863	-0.310392990652388	0.304595742000503	-0.318721463401411	0.642348078696791	-0.106560922016671	-0.0185621539636113	-0.289169547662044	0.113420625044163	-0.445823712204538	-0.494578573494509	-0.587288066830127	0.294903459179246	-0.300364420241986	-0.520267437674081	-0.420462829462898	-0.238397835797069	0.387445537206226	-0.419713961667888	0.081159044231441	-0.41202270725566	0.519455195932953	0.048181405763089	-0.403925642671516	-0.452045299808479	0.420510309527621	-0.46729202411605	-0.241161236425228	-0.230740839412205	-0.0743882446406667
REACTOME_EPIGENETIC_REGULATION_OF_GENE_EXPRESSION	-0.511042010756267	-0.216282968335499	-0.612572765440247	-0.572818972215506	-0.555082703634147	-0.315609448481697	-0.395472269998039	-0.246898534153308	-0.620789174391015	-0.441480170088589	-0.322071120247005	-0.375357695199145	-0.525928559155292	-0.159658433293369	-0.403136324168084	-0.21920846950115	-0.294523195973946	-0.147656106729904	0.0487389598582119	-0.24101606578708	-0.522612964784017	-0.244465196239912	-0.268292089099637	-0.464529291326326	0.0317263169856672	0.436641055666217	0.485091228863873	-0.435767527079956	0.527429647420728	0.563148666987265	-0.266366190527921	0.0121667411573558	0.408253319754499	0.104072028323512	0.449329384252031	-0.0190936246202405	0.149382659723795	0.287802099251282	0.415548731382653	0.337734420879447	-0.359309045081634	0.151674573594334	-0.252729456979247	0.412321654854886	-0.00468300612573916	0.369991491825655	0.378558372521432	0.380104940286436	-0.0239500963456397
REACTOME_PRC2_METHYLATES_HISTONES_AND_DNA	-0.619649733914985	0.173966775684668	-0.626566264521329	-0.570371998885711	-0.446060476791304	-0.174741426238422	-0.501917957360482	-0.023135547087633	-0.629666579922092	-0.615502567829136	-0.49976788462759	-0.276390248086301	-0.540867170767937	-0.428960261295576	-0.353389077586664	-0.288121531881889	-0.564948648570786	-0.418086828623977	0.0296679368535744	-0.339141380402578	-0.325672611688428	-0.10992664981639	-0.179507802672015	-0.417997329448242	-0.00326619488295216	0.709343296425501	0.572763202567124	-0.662055057919077	0.469883733766521	0.638658514998216	-0.290996565838621	-0.061578518320815	0.74705207201145	-0.349695054243264	0.416891984461864	0.115973016549298	0.513398057595369	0.684254022742642	0.620973950797167	-0.137575226226431	-0.303114615626664	0.40937129581281	-0.205550872241397	0.600727767676101	0.515845278513708	0.604513012348346	0.235553400135929	0.660421881653537	-0.304155794088338
REACTOME_MOLECULES_ASSOCIATED_WITH_ELASTIC_FIBRES	0.571321588166852	0.0692794649152716	0.0467575269549801	0.580669962118694	0.380100841786867	0.69049132283793	0.625586359199907	0.0992104770490778	0.442833392078	-0.261528189709171	-0.143258770147526	0.283675480376716	0.433994549145141	-0.178073758494514	0.434846564069784	0.24921324862791	0.290909855215734	-0.516142381502016	-0.288428220138554	-0.235400727072867	-0.533820149316311	0.598892663985801	-0.399226381348641	0.253681502887917	-0.466189976789873	-0.277494151756188	0.558197058274306	0.34811073633307	-0.348239443592351	-0.178950068852846	0.118181626681886	0.646534350218326	-0.027107217807882	-0.638968579593292	-0.573667540296024	-0.51291738894866	0.789066633288418	-0.753016010313555	0.680668847115948	-0.331132929700828	0.675100554519032	0.529120124818688	0.496372966079161	-0.385884701040088	0.626027360353798	-0.251765780695338	-0.575130389042174	0.636951419625898	0.125086537826652
REACTOME_MHC_CLASS_II_ANTIGEN_PRESENTATION	0.00506976024408629	0.385464036006448	0.369919417305765	0.236744582995275	0.234532392694919	-0.237364421833165	0.31790045132057	0.179606014618947	0.463428507779817	-0.373457800813173	0.10055355802398	-0.246328006345732	-0.212885502673872	0.0240032946015482	-0.274673874599694	-0.387706723734408	0.230713546740075	0.0535032677243166	0.0940653739981862	0.145442654857486	0.242982814280786	0.32302660739611	0.395386660878501	-0.0146198620752703	0.202759313628088	-0.238273669518342	-0.288472693624612	0.383257669871605	-0.401806709962404	-0.202818027875111	0.0622858703008083	-0.218139921393279	-0.366233178504009	0.225382304631558	-0.361083124384649	0.328089554157564	-0.351872726500892	0.111627905235198	-0.527256488016857	-0.225591889522642	-0.0274890526695218	-0.45619030872892	0.43019054846438	-0.00746355995420789	-0.335832150672749	-0.200733402065198	-0.246446713976149	-0.333947716072575	0.454938321114
REACTOME_ARACHIDONIC_ACID_METABOLISM	0.282099680112691	0.345804421820248	0.410046988487434	0.170879934171989	-0.179423674335666	0.176817935870835	-0.0167368263736623	-0.0408734090506554	0.53701223195576	0.035576546827717	-0.167438226255542	0.155157714431092	0.365782727388836	0.265927003835772	0.363497840457232	0.469896470542795	0.115359226388769	-0.064484730186584	0.177684199456131	-0.0411865757002192	-0.255629650116739	0.211217318994989	0.250186836580475	0.215875349355449	-0.0180421764236318	-0.208011164256863	-0.0996645871733895	-0.366956737612919	-0.253683317465536	-0.317832916930731	-0.501372998711875	0.181533873560983	-0.199383716890427	-0.26112843053638	-0.259234384350108	0.0541398454672821	0.421699610230074	-0.0639680208184632	0.135025911273223	-0.477760310637528	0.545607201769651	0.255357681675802	0.332060618204077	-0.313840750032461	0.494640109553973	-0.00321250461626277	-0.467857866271748	-0.0482147647145169	0.0965889989374001
REACTOME_TRANSCRIPTIONAL_ACTIVATION_OF_MITOCHONDRIAL_BIOGENESIS	-0.234550158870879	-0.134649558331982	-0.265508382658428	-0.366296270678015	0.142213757293878	-0.393660342135399	-0.392361865603575	-0.197541310013661	-0.291675442853869	-0.31256740110739	-0.249518072484997	0.0711494863587588	-0.113084027278278	-0.365155583948787	0.0987218359916295	-0.0245535953389796	-0.0541908864278109	-0.48859373218201	-0.110240414950967	0.0734053620796591	-0.5019612821379	0.264644141078357	-0.357840400324196	-0.539649879348254	0.390482772306668	0.608617922713106	0.456737163611923	-0.467724257605066	0.438411041794925	0.353732979701306	-0.143581043983335	-0.358548789602018	0.443500919543623	0.247885239363828	0.581898730160058	0.333632382771669	-0.331206707770211	0.301451639967278	0.237545403940131	0.19525362793301	-0.424846059246142	0.230940914824522	-0.177542640613582	0.00273251435372837	0.262952643984291	0.239043236334679	-0.0998378401050732	-0.279462583972609	-0.0140966495343041
REACTOME_INTEGRIN_CELL_SURFACE_INTERACTIONS	0.595552585031579	0.610978048471512	0.329686713968277	0.536059132607759	0.345184198682474	0.69223085328982	0.409910837554225	0.276428317468485	0.35683548788887	0.128773307873942	-0.231341734757522	0.462043846030762	0.585376546390005	0.0998467546484896	0.33450353598166	0.258162276150569	0.151283390797887	-0.520128026771924	-0.281836648550521	-0.186455556114244	-0.160305968864951	0.578711608834191	-0.2640449306223	0.359091959079879	-0.123760678521706	-0.130486310609731	0.00640155069620155	0.353884376847996	-0.674898465031111	-0.406147054728125	-0.153742870575199	0.56715765435763	0.106348977618088	-0.572142052179619	-0.541038603730174	-0.197031065756306	0.688099929830474	-0.571714546142771	0.615504176857567	-0.467719093071243	0.590613386090266	0.185348787999408	-0.0815904706545773	-0.0744913659552063	0.526088055657017	-0.437817582304858	-0.491897555941696	0.53168754682492	-0.326619263732269
REACTOME_SCAVENGING_OF_HEME_FROM_PLASMA	0.832368411251642	0.576893429600329	0.407834410814429	0.675885335810878	0.602024954707754	0.807233342277165	0.331713213534469	-0.353755002814115	-0.248501538307983	0.0391759607917891	0.520496224929241	0.633847479899743	0.656147986942332	0.416738071673278	0.798694232861809	0.679839240624837	0.750715684451691	0.158417289730512	0.288243539396298	0.31846067755693	-0.301858722441427	-0.364910990105438	-0.812205928257426	0.632410378360317	-0.819640914036958	-0.733886949717568	-0.293999862524242	0.589967430151631	-0.855228474031629	-0.809109878769862	-0.621228829135111	0.749660236086099	-0.750406015968418	-0.384978382580993	-0.840133702629018	-0.812066075134821	0.821001088139286	-0.47258335642795	0.547873351149414	-0.521368837714176	0.805894222033807	0.173191552140957	-0.708568469392472	-0.66432419217785	0.761635028820659	-0.823449401523356	0.272251867821421	0.232052147986334	-0.166997590371909
REACTOME_DAP12_INTERACTIONS	0.054295677029238	-0.359728269024527	-0.220648849411554	-0.278688990164495	-0.129754056255348	-0.0980926430517772	-0.0381471389645807	0.31397793940606	0.0339906069036541	-0.59095110601237	-0.543040948348687	-0.0473349869300797	-0.529389802049435	-0.642039590326439	-0.311232206576504	-0.0613860481440533	-0.549215619662568	-0.401629299294889	-0.524315533971415	-0.482458756444253	0.134639748587077	-0.158879635935256	0.107370300326225	-0.480676945193144	0.188643398502665	0.143777836369577	0.59620139044975	-0.377954136840139	0.444455275412003	0.41997198593178	0.488811099353657	0.381972388595166	-0.0135686750597974	0.318682678272999	0.367404596545452	0.539329437397607	0.394650503832905	0.548467443966558	0.197734844330013	-0.255914803601449	0.0536784741144312	-0.0543306923755639	0.33877601787161	0.600993851965826	0.253468479556629	0.407465786159541	-0.407206436144181	0.206929758791564	-0.00312009136965044
REACTOME_BINDING_AND_UPTAKE_OF_LIGANDS_BY_SCAVENGER_RECEPTORS	0.580270867744282	0.394555602975773	0.510361178631931	0.65519669097563	0.370074585175529	0.686703511457982	0.562429173983925	0.214517621114627	0.288472919991528	0.0922500725061711	0.216990225598977	0.450918074012953	0.539572656425684	0.0937171661107861	0.485464914057698	0.430978592758746	0.417195515432042	-0.386185820989827	-0.233872294735609	0.0639607753812254	0.046565965955815	0.0531138858571197	-0.451647751230637	0.450808510747496	-0.541260125156156	-0.523935236035879	-0.335171563008605	0.61687812152418	-0.738843653826649	-0.55637137322093	-0.088706944835298	0.598393613380938	-0.323713135152891	-0.387243949296104	-0.551960997906718	-0.650454617868463	0.659505140786369	-0.501624671333924	0.423764089661704	-0.207545001391075	0.585191790626695	-0.214313865639869	-0.450125385946688	-0.640229136614397	0.460849458403487	-0.668896071964122	0.0311190218419764	0.452601827499745	-0.0199994897245881
REACTOME_DOWNREGULATION_OF_TGF_BETA_RECEPTOR_SIGNALING	-0.246265496747492	-0.379459443675737	0.0030073347436681	-0.20680031812261	-0.522830592480712	-0.610009775765752	-0.265792741505168	-0.417454651319296	-0.216145227341414	-0.267631070082464	0.0542954697424172	-0.26245352189285	-0.227955570630994	0.119287646122843	-0.342464123101769	-0.503551449123494	-0.145935443835217	0.236441589799516	0.118229784762328	-0.285845870461567	-0.421208537557072	-0.354790735296099	0.050108043905803	-0.228056440129965	-0.266098797702797	-0.443076085120873	-0.389776923923862	-0.248379494027841	0.395133471568398	0.022409332073028	0.287851782733409	0.253372347131574	-0.17323838881593	0.363896579053483	0.363993872671716	0.450838642504377	-0.0406126697498448	0.546375081945727	-0.371804004604379	0.453399565216404	-0.194091306151459	-0.156122491283584	0.406513629387667	0.695933464874489	-0.0325287730393914	0.408616498682841	0.470876825089575	-0.521765715509303	-0.0176715378409499
REACTOME_TGF_BETA_RECEPTOR_SIGNALING_ACTIVATES_SMADS	-0.257558319914097	-0.403608326825138	0.0122086680851678	-0.229334391781038	-0.332774005881725	-0.565976471791379	-0.220984528719981	-0.335373365295449	-0.149521750425663	-0.176682799023524	0.0209866348009663	-0.20148067088597	-0.365721093710038	0.143497494311737	-0.375141922235647	-0.413126584523349	-0.215397656896629	-0.0335084744274673	-0.0715324682724309	-0.24532368265448	-0.350882559965928	-0.430028443179237	0.25729786485515	-0.361775506058499	-0.34404176683351	-0.302131721248612	-0.313812521051713	-0.215405425507891	0.429861639788559	0.0634405144419051	0.354851572128521	0.235115644289099	-0.045974950427719	0.36032110597902	0.392702351670374	0.435480710708981	0.107209648585288	0.210170415158502	-0.295055656711639	0.516111873702547	-0.195555799039117	-0.129071374675967	0.519122184881295	0.697936684524576	-0.0706708960297073	0.424070138429101	0.302589483460508	-0.463718913485665	-0.0803191830754996
REACTOME_TRANSCRIPTIONAL_ACTIVITY_OF_SMAD2_SMAD3_SMAD4_HETEROTRIMER	-0.455709737444621	-0.165462105095925	-0.47921605024874	-0.465626431415994	-0.091651965277262	-0.416686647494284	-0.156285403630956	-0.080415447470748	-0.204781862516695	-0.341032881612979	-0.265302747052975	-0.276602975467832	-0.532448313474696	-0.106558179302194	-0.495947956576527	-0.323702862487072	-0.199933193189366	-0.106657003118065	0.148968071717269	-0.052202713861476	-0.312319864047536	-0.375361859502093	-0.176173835459036	-0.500619350551628	0.261850504228948	0.00855866657348053	0.212551408396057	-0.410896694311863	0.553540956854919	0.538957266724346	-0.108703821535184	-0.103746530870432	0.206353236416514	0.226130878023537	0.329338200797583	0.261826808564952	0.244826689493715	0.189935909219487	-0.0991916766706769	-0.128087437250085	-0.0911564625850423	0.0238829196410009	0.56208873054773	0.526281057877703	0.0824227767827996	0.52990548229566	-0.0873300471430124	0.125994126897244	0.0459133584940676
REACTOME_VISUAL_PHOTOTRANSDUCTION	0.492108734479036	0.0935273273223202	0.421221077456307	0.529795170088852	0.323839424166502	0.543113539837371	0.438097325826021	0.128572190885387	0.104177796588037	0.520369158697858	0.61662806349695	0.278487163159913	0.524264421815169	0.509538535981233	0.462014817787609	0.0648603988283943	0.656863072528979	0.434797427519905	0.371629538820503	0.404205028202449	-0.484434458027461	-0.173560137053732	-0.547444694215175	0.483579877621287	-0.506838994753874	-0.434771551602461	0.0546599432799192	0.464479322097836	-0.737533633466561	-0.583625989000432	-0.448948570561289	0.379784567793674	-0.461422893425017	-0.579397291081029	-0.682352111783815	-0.620345740181689	0.687612223925406	-0.599054591703328	0.468032486378539	-0.393610141324028	0.580401109635453	0.126216647766475	-0.295829067541189	-0.40691730379523	0.272341443137566	-0.48916781121968	0.0758857696903418	0.220992428655153	0.182676629917313
REACTOME_PI3K_AKT_SIGNALING_IN_CANCER	-0.026710275279372	-0.223781777056141	-0.278683820406758	-0.441104390709285	0.071600806271194	-0.126527564705063	0.158279502564284	0.400566882751904	-0.255916332279459	-0.446937330566544	-0.433357201385505	-0.127099074200367	-0.44329898197416	-0.172796455889177	-0.0592057780023752	-0.368719502311707	-0.186989427233225	-0.372887042186736	-0.274817062417162	-0.380465477960406	-0.146365624798834	-0.28727173616787	-0.131752832476146	-0.490993124675923	0.157244721543899	0.229056794116191	0.400771327155533	-0.358913699186252	0.246650723473645	0.453249898377394	0.173808789486987	-0.0315007617806526	0.328972980021704	0.123554976852223	0.304013218194532	0.496051867383528	0.163415630250512	0.382834159670248	-0.302532777407842	-0.23579184718163	-0.011604242843637	-0.271515927038289	0.550579093209304	0.434246557361098	-0.41067830259958	0.469006443700584	-0.0970034548039286	0.186532424679987	-0.145558792626502
REACTOME_CONSTITUTIVE_SIGNALING_BY_ABERRANT_PI3K_IN_CANCER	-0.0266666666666671	-0.198017101207517	-0.290026833488483	-0.394949409446203	0.248003598133484	0.139047619047611	0.226957804100655	0.438643346885128	-0.310460596846179	-0.495047104015111	-0.511126545081611	-0.158909577892847	-0.360376971931957	-0.418109628466763	-0.00408163265306613	-0.0957566907429647	-0.296702152188926	-0.358268280696299	-0.301669436504233	-0.454836305304164	-0.241479433878829	-0.286802721088457	-0.195785464124717	-0.522258953168029	0.096999228362184	0.110533356363629	0.456499040561122	-0.426572285148161	0.0854421768707286	0.417790666741973	0.17488001172079	0.225006879346076	0.280610716820932	0.123742504820805	0.3027931020482	0.603353735040362	0.293888056406829	0.473038262801936	-0.0465306122449136	-0.279771293158074	0.228299319727878	-0.187665673703765	0.630904145051513	0.404891458906076	0.00789115646257554	0.390681667598954	-0.234253595337334	0.0457640164008577	-0.324214416002717
REACTOME_CONDENSATION_OF_PROPHASE_CHROMOSOMES	-0.562502642831931	0.332927754293667	-0.600123136075647	-0.605277475516832	-0.511213849443049	-0.1226877040261	-0.504226084118351	-0.230213795142286	-0.643089384400055	-0.652366672489024	-0.372566186680476	-0.224229629366491	-0.442637786269981	-0.432887930066066	-0.31578349046502	-0.10654698395123	-0.63595521627255	-0.412223055565856	0.0217627856365758	-0.151197467025842	-0.34499468188937	-0.0814037391402621	-0.178572089583326	-0.565288356909652	-0.0922198041349086	0.819831470918693	0.58777984483971	-0.633677988761381	0.451472095070009	0.577833436337607	-0.316580176217977	0.104704626923763	0.748925815911507	-0.345122825799176	0.532664085808574	0.0164884480955782	0.553223122844503	0.71727381085795	0.541381530712364	-0.204685490166585	0.0225932254589388	0.408784998120451	-0.316297259576312	0.642201144586094	0.422276828997705	0.608449628121011	0.239986127075425	0.653530856807081	-0.385773834945371
REACTOME_SELENOAMINO_ACID_METABOLISM	-0.542095569006745	-0.480847554099291	-0.140218243909343	0.0862739055095244	0.519503799356192	-0.598626454404091	0.182225854047406	0.513563244282503	-0.207840916167668	-0.0856547909887561	0.18679038594104	-0.472727975277461	-0.607652206112016	0.188588931692137	-0.349860950874128	-0.488103937265272	-0.27439492023432	0.550137850310217	0.300009475934974	-0.095938596491228	0.546090689421864	-0.199645895040632	0.732567006938252	-0.0931077465125551	-0.339472045391607	-0.490721864048663	0.0308700010211024	0.216705674198615	0.21168502328877	-0.0407649521362635	0.560106222939116	-0.649698934103538	0.487980589237295	0.483961828151293	0.160952086527399	0.536127923422239	-0.607572312031942	0.528893780174404	-0.559274990232491	0.672835352898467	-0.636499784988711	-0.588363087340736	-0.303019219528469	-0.177054673930997	-0.610356602270884	0.250027422668076	0.632281153373009	-0.395505693524726	0.530787709141768
REACTOME_DAP12_SIGNALING	0.0331923223713744	-0.353821463109649	-0.151114243192278	-0.287076959697549	-0.0529562633608386	-0.0980392156862685	0.0806100217864958	0.350131291605687	-0.0213745964831328	-0.57385812573737	-0.579712062389388	0.0355010284684988	-0.510549952025557	-0.60729220703992	-0.104250255031293	-0.0774580503279531	-0.48523805230148	-0.40246025809825	-0.506547730563897	-0.46966001138703	-0.0601428583226954	-0.302152490851292	0.111175043510726	-0.491129168370695	0.0687802728453422	-0.0123219067028618	0.592691537292207	-0.391996886917636	0.48461041305696	0.462676644395354	0.546222533035662	0.422990264745987	-0.0909400214495592	0.308299806489362	0.406619050237224	0.531855136627295	0.402288932010288	0.521150650789244	0.102329701674682	-0.287890990145502	0.0536492374727859	-0.172012021771315	0.356330017675121	0.597155348805238	0.0634531590414022	0.468332137324594	-0.358717059076398	0.129750798563571	-0.0389469929098572
REACTOME_FC_EPSILON_RECEPTOR_FCERI_SIGNALING	-0.356983270660076	-0.180803453401335	-0.353117129568147	-0.455597235320217	-0.168828869361209	-0.401966505005479	-0.239337544409278	-0.122731951811182	0.0314322798737931	-0.340855871723751	-0.228543534802963	-0.188656988893127	-0.469170175554813	-0.25299367350626	-0.321227489640991	-0.206833278236953	-0.172075698647149	-0.077871094546981	-0.188903822951222	-0.379329699531561	0.139796587694263	-0.108365614828924	0.0422095162273226	-0.48148106687835	0.216530810324746	0.069077418079717	0.114618899938701	-0.101547126663039	0.334355957584599	0.22646222284549	0.326528110364177	0.0660653578589427	-0.394047772795262	0.339405001829476	0.26797915214263	0.525919608253851	-0.208372626098386	0.447651051782166	-0.41275898110913	0.0102132261889636	-0.0599891428975873	-0.453856776509142	0.560112927111474	0.398977417417062	-0.117276379772745	0.266233476966679	0.268776630552682	-0.1221056115532	0.236136748400659
REACTOME_SEPARATION_OF_SISTER_CHROMATIDS	-0.404623919536463	-0.257340732412296	-0.313184597269288	-0.375836820541096	-0.444659251201121	-0.435499818793736	-0.323350873397778	-0.431197207696615	-0.182996048226736	-0.223120176866404	0.110272312248956	-0.353939145134691	-0.409242146273595	0.0629476980001372	-0.374004789201613	-0.330718125984534	0.0179625034027867	0.252502527567016	0.0750853147007361	-0.202713211188581	0.0596749946087673	-0.0693685465473018	0.218680787115434	-0.389902830429177	0.245285448030466	-0.119850340402085	-0.209536764586506	0.182625742150694	0.281617600609238	0.111551817374886	0.0604766740541337	-0.197104234975718	-0.207135634004495	0.303961991950421	0.367030434806663	0.439122527567927	-0.321739591776538	0.353900723773209	-0.366972781362738	0.16543709159049	-0.212899613219165	-0.484401449773621	0.338299233766112	0.287393096094176	-0.243715489807348	0.214309213271525	0.420645196143124	-0.114333228415019	0.312980374650726
REACTOME_RESOLUTION_OF_SISTER_CHROMATID_COHESION	-0.405827149001309	-0.353006475111521	-0.257915065361905	-0.361633932825189	-0.472833780031412	-0.365353089797627	-0.268378448891837	-0.384748312502536	-0.30368845922396	-0.421749026114743	0.159992385507074	-0.407992544903192	-0.371158930499642	0.0768211745380931	-0.402032522389267	-0.396053694275452	-0.00512066228155093	0.209008538814607	0.0778117626925938	-0.124152533361027	-0.308551341344178	-0.22403293903144	0.148842121699881	-0.25693686737197	0.326864262601174	-0.00609519937385751	-0.0916516073457297	0.192168464957317	0.274841218710816	0.169306241787873	-0.210378517705065	-0.29284013806657	0.0667642972406268	0.175070745238245	0.410499738104036	0.212122607498193	-0.288765633378301	0.250966704190351	-0.130876965585081	0.215421581261686	-0.23383163198183	-0.33765040624934	0.00149941974230836	0.354742958275825	-0.267912847056313	0.368554400005432	0.402956373905654	-0.0812669654985053	0.226425453539876
REACTOME_MITOTIC_METAPHASE_AND_ANAPHASE	-0.425765201938414	-0.239087885469661	-0.352823421179353	-0.384040762869871	-0.466969625802915	-0.420501318503778	-0.329420438611667	-0.402144994900615	-0.2563258999356	-0.281183330085309	-0.00506155470718074	-0.356633971754923	-0.416297995764817	0.0071723626652572	-0.353421693340158	-0.29051083663243	-0.0272906131122793	0.191789769752832	0.0634944935105616	-0.177927357534548	-0.14828407465426	-0.0381632007178185	0.146468186585414	-0.381388718509624	0.272065745180056	0.0215909061978967	-0.03319058913054	0.107445183079237	0.303359496340115	0.194458961862355	-0.0610702468607667	-0.247748914041105	-0.0943519408929289	0.269349895778578	0.399883151502111	0.317513055659231	-0.267964029996026	0.371085287532073	-0.277578112483511	0.231400687958624	-0.242987475077528	-0.377314932726885	0.300850713410181	0.273714643065972	-0.223311130936389	0.231250818008023	0.369405918210345	-0.0165419886775953	0.235710036745197
REACTOME_OXIDATIVE_STRESS_INDUCED_SENESCENCE	-0.614089956343904	0.169574229845683	-0.438781610158782	-0.520445644267591	-0.10525370562634	-0.399772729085901	-0.364768679751232	-0.00545404963185869	-0.450651100211639	-0.506739958292331	-0.239495816628508	-0.418687317074	-0.48420858111986	0.00378998255126409	-0.277570450244237	-0.313306532502546	-0.266424990555456	-0.292075872285589	-0.0676156091046272	0.0106160672958628	-0.392611096257257	-0.211379678230227	-0.188911304396743	-0.443178350418416	-0.228251977092992	0.516797764693973	0.442349694701969	-0.541470343611396	0.49476552781776	0.477230174232053	-0.305741018624626	-0.00170666565869625	0.508038315443767	-0.237548711986329	0.459856288237567	0.357248165385603	0.464594352556273	0.608495021864066	0.36972467337851	-0.0260154783396615	-0.162690610029837	0.27048661217386	0.165328619182791	0.630255430727816	0.396299428209342	0.575870683161863	0.00882978409407709	0.450359812272125	-0.10671234126762
REACTOME_SENESCENCE_ASSOCIATED_SECRETORY_PHENOTYPE_SASP	-0.595661031456857	0.189800927188432	-0.485595632663679	-0.533308776953095	-0.471090128170082	-0.186291684660284	-0.274136214571676	-0.060812653395152	-0.412605768273061	-0.525008483397926	-0.14826471873534	-0.146069726250984	-0.524009947376078	-0.0446839737042214	-0.4343964935563	-0.395415050591649	-0.284552246236744	-0.393022728415822	-0.187512264792919	-0.343160847762063	-0.429401915434733	-0.230027519143268	-0.00489058022421909	-0.343819761406667	-0.205514519145394	0.49456286494865	0.645253639887491	-0.428425617938247	0.591348444274789	0.595717174217776	0.0583201705519346	0.317773056235807	0.566117393257847	-0.301228766042729	0.477424757572145	0.344888889463613	0.455289095436453	0.620910108656995	0.313085695092049	-0.208255368266499	-0.130323193272225	0.247911501185289	0.151728091028927	0.413031489056185	0.250418071849479	0.583752995472243	-0.442888234994443	0.44616683545291	-0.283828281894788
REACTOME_CELLULAR_SENESCENCE	-0.453541448995423	-0.270792681174214	-0.397741664584148	-0.486407938082032	-0.345336604552531	-0.301452087327533	-0.264143371617321	-0.0611629182665984	-0.411015328025264	-0.385114989734574	-0.0239864663927145	-0.311492375413506	-0.446175515330654	0.101450060274525	-0.261216976002957	-0.323743060482688	-0.150698689958447	-0.0874937437656447	0.0260227372787073	-0.0267009672498899	-0.406681448963465	-0.443797599343451	-0.135167785135315	-0.338972019102934	-0.316164510875746	0.198504707552761	0.577982448552149	-0.373840638129733	0.445866698650209	0.523770933632046	-0.102202738495173	0.0848924359891561	0.457966318200565	-0.155375193781129	0.501751046626374	0.28957136950562	0.425714365344907	0.384525734770616	0.359799806422765	-0.0942219098154692	-0.198513806588593	0.151924991201634	0.251551076922809	0.445728215925829	-0.132609455328249	0.505834214763547	-0.203614360975959	0.436777588874446	-0.0760481296346717
REACTOME_DNA_DAMAGE_TELOMERE_STRESS_INDUCED_SENESCENCE	-0.424382536687679	-0.483637417065478	-0.534202033942082	-0.539479829212114	-0.308833835832029	-0.0922489082969284	-0.430525797768916	-0.117631004366792	-0.532557313895719	-0.389902927914227	0.0222533888084828	-0.204498573408248	-0.500234579420025	0.176034624959079	-0.309075804940264	-0.102893013100422	-0.169893333230198	-0.106242444996925	0.177010533121584	-0.0132965452407561	-0.313720259717443	-0.601013930887438	-0.231698397114633	-0.360751830665572	-0.449478581276822	0.157407936021844	0.64103727058025	-0.484067219810293	0.425387991609922	0.597259342858317	0.0369838144239865	0.186625551234023	0.629595353188785	-0.328543265505984	0.539334750309746	-0.0171943231440954	0.5228445131574	0.455579348532765	0.568249992508992	-0.354308760409973	-0.00552822678192105	0.38288911996046	-0.0814792276942189	0.416776711227356	-0.201309043509556	0.55701709907048	-0.184045765094823	0.510593442754411	-0.311308543980202
REACTOME_REGULATION_OF_PLK1_ACTIVITY_AT_G2_M_TRANSITION	-0.422471758468617	-0.193939415168788	-0.0885523309106134	-0.328792128698809	-0.108019436481434	-0.429383258832116	0.182362501248737	0.13405468026664	0.151670894887041	-0.0973614775725398	0.322371924253325	-0.332639491108222	-0.327995333929321	0.330357906481639	-0.52305784220386	-0.348868149808907	0.34135577891576	0.321559705029987	0.346836559904015	0.095817618857447	-0.10362574851257	-0.304683628847363	0.406334036827718	-0.0203112257971218	-0.204598202957909	-0.276788721449703	-0.129979013150819	0.27868870487505	0.208263642806524	-0.120451471257444	0.376156940895021	-0.377729971197961	-0.100539607803397	0.190583971432145	0.159756416669777	0.45831856075081	-0.422973255945173	0.318788249834626	-0.411548567330513	0.089916114226653	-0.125830169541236	-0.316334116512986	0.369154917105042	0.214670639568832	-0.398790189490801	0.211118412408569	0.0615193816187432	-0.44308025136493	0.277259188614217
REACTOME_SIGNALING_BY_NOTCH1_PEST_DOMAIN_MUTANTS_IN_CANCER	-0.532619053460783	-0.198025367430825	-0.199042769507857	-0.447992135190045	-0.14564868678161	-0.340098505914239	-0.261306123349439	-0.206331129091549	-0.202726811686274	-0.00435255712729588	0.0823359942475348	-0.193861251769559	-0.377416170021619	0.0902515040030446	-0.531371709843198	-0.513849784105172	0.0468794874157446	0.439781929503285	0.265264612211804	-0.00540606849701292	-0.515944167935399	0.021977794784617	-0.247440353650973	-0.590806452661371	0.243335036117414	-0.100219728615658	-0.0839076435484296	-0.0720945665798201	-0.0744008103659953	0.0134400329766828	-0.314873154744709	-0.136023425024839	-0.266899470722827	0.642794643072263	0.342789309861838	-0.188188775482453	-0.167294536330212	-0.208994393274411	-0.280421474486848	0.504611094706672	-0.332855490938506	-0.260083497914905	0.200532764297748	0.227637183190884	-0.125982055216103	0.259730208726292	-0.0165670975066802	-0.29503839358269	0.582957817143125
REACTOME_INSULIN_PROCESSING	0.385502880657629	0.0440884024281343	0.509690192906938	0.0605352296752257	-0.350322612902663	0.0192300978810868	-0.144415026613112	0.255822484944964	0.303046789989134	-0.0930359085962885	0.227951470148076	0.054920038632909	0.372182245187948	0.507969791178808	-0.524062435531567	-0.514330228246701	-0.168788247270056	0.29155080539468	0.263193245523224	0.468975101747929	-0.0385354260689143	-0.228633537633132	0.325921548663193	0.367191483308333	0.320458493394336	0.228395363884826	-0.480633117087497	0.504004717044001	-0.424278538618337	-0.501501260518395	0.0565570337089367	0.349805825393992	-0.592458614256404	-0.0712731229597251	-0.516204104221309	0.0868040997097206	-0.136598420521506	-0.17600652883567	-0.684945400039839	-0.243982743246681	-0.0439607986267226	-0.63239101497194	0.0965479751539859	-0.276138726888269	-0.546420718006302	-0.384771025552833	-0.295654802682192	-0.518288518440909	-0.32846085079011
REACTOME_STIMULI_SENSING_CHANNELS	0.142256738543198	0.233059173914429	0.447924661673465	0.415082053043127	-0.0196036068537483	0.531378996276027	0.162629907465757	0.223917707719574	0.478078598264033	-0.0861175346218904	-0.189619140727964	-0.27434102167338	0.459337100114154	0.100602559417764	0.163343918929349	0.617120024618445	-0.168724120061606	-0.392033699194085	0.0844015155838614	0.132540352078414	0.0633172276912189	0.199228438754288	0.105842333609304	0.281470573974874	-0.316233157377775	-0.364199526458803	0.0267134793348401	-0.316172247909636	-0.125358624579776	0.142753068693528	-0.046010555006703	0.328285923536606	0.174963651096381	0.175080695895674	-0.249358083782916	-0.0761305633115701	0.381796423691897	-0.287127000914931	0.323765350111774	-0.657871563364042	0.605640150348266	0.17851326272061	-0.0176079293552245	-0.45643952007425	0.541913048145704	-0.626946175874492	-0.295740985804146	0.0625673005181356	-0.412624462007337
REACTOME_EPH_EPHRIN_SIGNALING	0.0140777799402411	0.416796624878081	0.331116909989799	0.225296031780779	0.375722700670414	0.306952670562003	0.45808812856758	0.260245251308034	0.160497234536082	-0.347385397421636	-0.230392026931732	-0.0543482650003291	-0.293504814759141	-0.0304757538939198	-0.280361137528698	-0.287469780312008	-0.155348064739622	-0.189762216146553	-0.177559017313207	0.0374617714858906	-0.474708933194088	0.267742544338605	0.0407579929725908	-0.0517877457774773	0.165834955864372	0.193184347733605	0.154273693032953	0.179165767788686	-0.349140983107314	-0.422801037310707	-0.0137706537819516	0.0470011522826269	-0.441407030688957	-0.103871869074942	-0.423065216671529	0.435609026941811	-0.0864463741491908	0.2407860156594	-0.205971744910696	-0.303039098033428	0.187942663218503	-0.289297335207316	0.544093646711825	0.275131482812376	-0.0170211457092607	0.0697233704046675	-0.369855592273964	-0.410757216368954	0.244790571681361
REACTOME_FCERI_MEDIATED_MAPK_ACTIVATION	0.0100075638205547	-0.316682604703847	0.0534876466714038	-0.0671516569717581	0.378912048530118	0.116497374912078	0.0037200547164357	0.461679001514454	0.331148954525974	-0.465324720898445	-0.476415470442306	0.056687190729009	-0.537879519200593	-0.536547674126452	-0.405845136304973	-0.0034665611548856	-0.457804774989722	-0.482604427408343	-0.495618818139874	-0.500995239813896	-0.297179098352897	-0.501276232913755	-0.0710442394919266	-0.416958079058411	0.0893079070594349	0.0632273146464619	0.434985755009469	-0.188296640767908	0.380943723132518	0.422777154149634	0.419321737899798	0.297978136919379	-0.401285810598529	0.326285769115524	0.0311802215290667	0.345802572784651	0.310232338893277	0.31156385077446	0.0694330544911744	0.0140279353568168	0.300101546801117	-0.0738075068410372	0.373608127738532	0.550702355645921	0.116233531685815	0.386659480677817	-0.298702373187569	0.0208583317970183	-0.239984292947632
REACTOME_FCERI_MEDIATED_CA_2_MOBILIZATION	-0.0999018873642314	-0.217896870639858	-0.167224479792386	-0.344180903976024	0.314880212293768	0.032340977185036	0.280137283895349	0.312105544750538	0.0807952744494068	-0.5712954158708	-0.557680579859848	0.0116266278456096	-0.467130278414084	-0.529389950785472	-0.123037916027733	-0.124205115817453	-0.430719204601285	-0.460985562713782	-0.469978258292118	-0.432126537617505	-0.199938308960608	-0.312142312223601	-0.154429060850255	-0.359282190327449	0.149243381304914	0.40378044673804	0.36732570335734	-0.398297092940293	0.334094885720299	0.39758118398381	0.391278996710851	0.130339842971069	-0.143837343995766	0.317009491722159	0.0958415979739732	0.49638523467853	0.0925353591237103	0.400599597852343	-0.0305049023802245	-0.177373509608813	0.0512953695569098	-0.075324225248687	0.054736336214713	0.514582998785953	0.179884375867614	0.373742501650533	-0.146574903069739	0.0339665927573389	-0.0561628520252984
REACTOME_FCERI_MEDIATED_NF_KB_ACTIVATION	-0.401154161136975	-0.167541044814681	-0.385675525043766	-0.457634020353042	-0.31690084142982	-0.469032598190274	-0.339762543601613	-0.324712519772635	0.0141770244497328	-0.222925140560202	-0.0493356767674727	-0.240596497286836	-0.460800277572325	-0.156256149266169	-0.330497976492298	-0.170794352561472	-0.0745994616744015	0.14428126785407	-0.0863720226251348	-0.348594120086269	0.281163231025414	0.0987358112324377	0.0858860172410909	-0.533531263786604	0.19579563744748	-0.0356926877328227	-0.179017404740145	0.123751472787922	0.261682850626453	0.0906771912538782	0.299942097869987	-0.0211661880229393	-0.424865719908874	0.39016367106565	0.279331312216994	0.609047858970076	-0.306148598598683	0.446901730873929	-0.519728259631777	0.180014146290108	-0.136157637287927	-0.578467855083635	0.559211152689703	0.234718011889043	-0.193139538218001	0.0691916085769214	0.429385911054492	-0.17749072011809	0.363386596606303
REACTOME_PEPTIDE_HORMONE_METABOLISM	0.440675325232127	0.532804366064918	0.500981274561184	0.495923019381188	-0.0480419806033162	0.449736935657091	0.347047657898347	0.346469151824463	0.363234799846972	0.232703199445469	0.230775173625083	0.145261036897098	0.50308306898946	0.231628777904765	0.112462681959245	0.0633292457057103	0.206638768555522	-0.0901343787007549	-0.134804287216201	0.34057765065563	0.130924361968077	0.411084179611517	0.200915534997833	0.577160942902421	0.164058036854136	0.000343504830404545	-0.518737257087641	0.485964608545938	-0.497961268611816	-0.514757482613947	0.182029596198164	0.259869791529943	-0.384124148464095	-0.488143851769655	-0.526186166239654	-0.297717702003042	0.194406274289191	-0.326690355201335	-0.405678519990101	-0.238677383125889	0.291708758420858	-0.206792330223233	-0.436683796659427	-0.166439778109592	-0.0488919069472477	-0.490116738072769	-0.368167069240296	-0.262786717506826	-0.299974643421477
REACTOME_NUCLEAR_ENVELOPE_BREAKDOWN	-0.404249488035942	-0.178323617501511	-0.485539636433887	-0.302414898921745	-0.383459150972637	-0.103971257755616	-0.460715089896082	-0.295554961751307	-0.485392500040683	-0.298709796805526	-0.15472787758754	-0.322411369229404	-0.424591051169183	-0.117886879816956	-0.499999975098783	-0.0889065365171059	-0.264655905214201	-0.348703742638822	-0.234464161284516	-0.31953430907509	-0.536085697785783	0.0519749744160344	-0.251578114102358	-0.321803279711464	0.610926119041442	0.456683430527174	0.269448224690594	-0.27813830195747	0.251617758926576	0.352404818837435	-0.47587893718106	-0.286436086284288	0.341772730545352	0.122402768219228	0.40420831735358	-0.170108548624881	0.0178906094403246	0.362959735288387	0.435311049635824	0.275735026343441	-0.087818235332933	0.188549854197966	-0.0745036156494552	0.385504035934379	0.0652567105895307	0.318332777140225	0.248874516522723	0.348673703380453	-0.308952825300111
REACTOME_SUMOYLATION	-0.446273580051702	-0.42824771737159	-0.565089341761775	-0.487097320101464	-0.49096832137493	-0.385982954902444	-0.507811360599629	-0.322067685987578	-0.530935178611355	-0.432660801117426	-0.394214681165315	-0.369952943341784	-0.523431327086328	-0.257639943382331	-0.43125782607825	-0.30800560674852	-0.422603678115486	-0.28883882424125	-0.269360682555092	-0.368113760363996	-0.517320115986487	-0.296723794276028	-0.199494086181295	-0.510886977379817	0.30587730873161	0.426751699089008	0.339010042032242	-0.329763165312719	0.560667248359654	0.547631525977342	-0.3185007413561	-0.0109937724949412	0.391304230443901	0.385669244910147	0.638914719767265	0.109831940356706	0.0373862392965503	0.38077647150512	0.239386289003228	0.396185216934284	-0.36126577340576	0.0879659231294054	-0.17331073300936	0.438264942111502	-0.0848440583029	0.431834984747246	0.381823477858508	0.350791985563329	0.0536455089407456
REACTOME_INITIATION_OF_NUCLEAR_ENVELOPE_NE_REFORMATION	-0.510240621659139	-0.115584732093561	-0.522984430885746	-0.334474552362747	-0.461028010623708	-0.176786883267721	-0.159911768522126	-0.368534274220457	-0.410772218873472	-0.245860685444759	0.167036041057519	-0.557046675129385	-0.00247009879074064	0.355783464404016	-0.427729133514384	0.0893340481716348	0.335152736323318	0.197411287095482	0.406649424475673	0.15716292114262	-0.392876075944655	-0.168136804590111	-0.348764797197357	-0.125512042654905	0.00893348384129178	0.192144964674415	0.397123810924266	-0.11380385436119	0.159492624666996	0.257067300809645	-0.16911431939621	-0.441717832114215	0.260983701031055	-0.451794293185438	0.280111099465474	-0.28285186951581	0.20599011798485	0.156695916695916	0.257831074035446	0.334574588909194	-0.0298540785057738	0.388663253287185	0.302633048113953	0.343167372212039	-0.223359069134235	0.270909117842086	-0.101334765485151	0.174140016108539	-0.213877551020412
REACTOME_NUCLEAR_ENVELOPE_NE_REASSEMBLY	-0.392676339680657	-0.194294537827877	-0.298362911719406	-0.347994607882673	-0.50445916156269	-0.388213201762211	-0.333407177302935	-0.386418422442941	-0.327564641898981	-0.315051033810557	-0.130314958970405	-0.327353756879846	-0.451116108333202	-0.0203768644465627	-0.382649930136287	-0.193542801490981	-0.109575283117565	-0.0699841918866818	-0.034402078168672	-0.13582464625792	-0.439436778251254	0.081431015609335	-0.107742893507203	-0.229794219929551	0.471361299117202	0.224977119892713	0.158504999757581	0.12871356352134	0.348410812446238	0.231675342280974	-0.242628784350054	-0.286906331141423	0.0738748892300595	0.191392160165561	0.392153273512616	-0.0733410277229008	-0.210102543049116	0.32502887855067	-0.0885785996296621	0.322325727391072	-0.0765230608937239	-0.0192968902193166	0.201519234715987	0.276238962584948	-0.234036794358594	0.299546851845702	0.349826239871474	0.164150500884014	-0.0366673126895671
REACTOME_LAMININ_INTERACTIONS	0.604876622627076	0.615905698246271	0.307209831644296	0.346851738866894	-0.424792113067896	0.756374558723691	0.0519001332700886	-0.00324320298397915	0.194537527647652	0.648242369576988	0.0193947392664553	0.565205185676426	0.736641221374049	0.324800730653998	0.156490321320332	-0.116656664627184	0.493932348072103	-0.571661675804388	0.0896425051270648	0.242341699910973	-0.298575862861043	0.693386357972136	-0.65387942655901	0.746708937525643	0.0934099576192978	-0.282752812851265	-0.0900195016062333	0.524026354416606	-0.774797720570525	-0.100563739970581	-0.41809704604816	0.556427234476027	-0.353995826522992	-0.687743106236585	-0.718991021741313	-0.474171745883657	0.801254089422031	-0.740846129214996	0.737627588500593	-0.494402748376685	0.692613997773533	0.522427035425294	0.244334180802447	-0.439344375841629	0.287395336383698	-0.402601270921154	-0.649808392933425	0.638755558548294	-0.18163988925935
REACTOME_SYNDECAN_INTERACTIONS	0.559305637166157	0.568570860023312	0.340966365083127	0.614532139201222	0.401804657797561	0.843489877539852	0.80680406940748	0.410796532689972	0.607584939470505	0.27988491524715	0.0159658113423925	0.291531834703323	0.669153824718581	0.442778122278148	0.468734797624276	0.133354688679322	0.550197973514762	-0.446422879527425	-0.0135769984932233	0.0383503260144113	-0.536206725433674	0.478073090939642	-0.442997572249031	0.451843953004353	-0.407097905427709	-0.317252584324709	-0.125749526534319	0.659254996257999	-0.71742293545484	-0.515086594203226	-0.401597003660665	0.592622477667513	0.0764508678270556	-0.762258408146966	-0.586762303270554	-0.559432237034662	0.712976911071235	-0.639265002871988	0.652462852680233	-0.533890555610091	0.602126805038501	-0.00111735274207669	-0.428542343152244	-0.356231607337086	0.569906674351589	-0.583623894856382	-0.434784573263217	0.580657922030518	-0.164546034201523
REACTOME_NON_INTEGRIN_MEMBRANE_ECM_INTERACTIONS	0.636878501005998	0.546663010217662	0.382917203597214	0.528048037561702	0.0356587151871947	0.801341952299037	0.512292236081801	0.162064079329721	0.290567856113909	0.433126789520421	-0.0759706686865365	0.537791023158	0.687576526598889	0.335845901432443	0.426097456221685	0.252176306148582	0.470521316719288	-0.596063225023092	-0.200597396603522	-0.0834364881377183	-0.401935830356555	0.52359182121745	-0.521670632435754	0.567493816809362	-0.435678410735325	-0.279464041564152	0.0426679984384896	0.543468782848376	-0.700785976448446	-0.238819981735443	-0.418033002173752	0.610330947440674	-0.232015206749925	-0.693986962914066	-0.645506873092991	-0.522732773363439	0.73071558132687	-0.6840669900923	0.700529810358291	-0.561952114599966	0.639762803215911	0.25815428020177	-0.224369043115808	-0.47031251407263	0.538667412242515	-0.500805446041076	-0.484819423191675	0.643588607215027	-0.215200188524137
REACTOME_ECM_PROTEOGLYCANS	0.655535685362243	0.636115976253128	0.566793687960447	0.670256547665771	0.155570887211868	0.812728879929169	0.588254770561762	0.402711359802034	0.322398319833231	0.374959219037866	-0.182255250949749	0.581145085304747	0.722063572514236	0.297747602572358	0.491990467986523	0.357832879941128	0.371293584523395	-0.573462476464783	-0.215795683764417	0.0104854358799308	-0.0198335918264542	0.587279267383985	-0.333398134520431	0.542898525194582	-0.386344605818758	-0.197488052686064	-0.036010194076514	0.356797128563079	-0.699262542606767	-0.313350592515264	-0.280907474821512	0.647039345187619	-0.275902726450672	-0.640861661935767	-0.624867023781422	-0.528540365930156	0.766777560104143	-0.631257155823132	0.616520906960872	-0.58030207144219	0.684450674937057	0.244707070558788	-0.116106231985775	-0.47709953237505	0.553770849938253	-0.587525961735373	-0.532166690256816	0.525645880634241	-0.284586366221056
REACTOME_SCAVENGING_BY_CLASS_A_RECEPTORS	0.529696039366814	0.145467141999766	0.586201007454187	0.697263373870777	0.422711246640302	0.662297478644952	0.658231292516991	0.654100256236297	0.519907781503942	0.509742628887752	-0.103699640477959	0.360836208994979	0.585330952808071	-0.070949770718341	0.261415055105018	0.36362719807227	0.0320226627879158	-0.660160409368203	-0.385630097501195	-0.174597616205259	0.235717928596317	0.0504287176960456	-0.280007021128774	0.532382986120429	-0.455761841146078	-0.63285562269603	-0.123525303296399	0.61250705587411	-0.704757761973896	-0.217451161385605	0.356846011131728	0.691560092665368	0.162727728052806	-0.567700425964799	-0.44804670221996	-0.662561728941472	0.75967930800739	-0.619985179190899	0.427518774480142	-0.302521360641775	0.46407919461491	-0.398582533499011	-0.405623460434278	-0.639386651271707	0.092960809801216	-0.454297235174835	-0.285436437772886	0.674256734826355	-0.258011937373456
REACTOME_SUMOYLATION_OF_DNA_DAMAGE_RESPONSE_AND_REPAIR_PROTEINS	-0.345969079386733	-0.388379572900714	-0.595266555235926	-0.442481665769515	-0.475283582349725	-0.316752819628077	-0.565581533996215	-0.32761968352955	-0.510832893412691	-0.387580684454009	-0.44380559809538	-0.363679732190434	-0.484909535584486	-0.297991092672514	-0.482157611750335	-0.235580391943596	-0.43319112415467	-0.419363336481124	-0.401916142555678	-0.449979139273727	-0.540832758543751	-0.206631357660865	-0.332844459617804	-0.480152236867997	0.511953385621383	0.543241352305633	0.415125424065983	-0.383577375932414	0.594173973007917	0.59190034550219	-0.445974219675535	-0.0165884119678368	0.449332462234969	0.284382121987835	0.63534532420208	0.0548478613293369	0.101937504052644	0.414499406922645	0.386151334384868	0.291463609270809	-0.338600544135513	0.204814214764854	-0.230936609979079	0.45907651231358	0.248376661234672	0.486330014573764	0.316504934014114	0.430349752569713	-0.271300072884747
REACTOME_HDACS_DEACETYLATE_HISTONES	-0.663074266758464	-0.210792130425327	-0.669937312619204	-0.657048299722416	-0.509816143815665	-0.321914782553366	-0.458913912008721	-0.364352678347692	-0.641413691139502	-0.411342151425989	-0.0148747987571536	-0.347733501020092	-0.622023750972428	-0.0817661488143825	-0.531236860367744	-0.379372907149343	-0.273518741786179	0.0703298741454007	0.314527119106038	-0.0408109688355508	-0.593731130164745	-0.198977763890292	-0.260603749788712	-0.577948666451988	-0.0545107658762541	0.557421083936131	0.539030896873309	-0.48860482557902	0.537661332908333	0.561851888410835	-0.289926199001877	-0.210096668413495	0.490441017890477	0.167039486453098	0.648121335095292	0.0477330845368705	0.198373881091891	0.392911565108342	0.220318010748743	0.223282207460317	-0.402755169718723	-0.0365855726971698	-0.463270852258691	0.553653005921512	0.220961873389817	0.421912684700465	0.22366055410615	0.391965951737013	0.171529816696653
REACTOME_HATS_ACETYLATE_HISTONES	-0.605630783912312	-0.319705638503833	-0.466892817101517	-0.505228468640401	-0.469426189480441	-0.112840883768249	-0.48668069279466	-0.361396268471431	-0.559796500961913	-0.517575763855771	-0.444730724603472	-0.384577783319579	-0.411772058569379	0.00048519551808851	-0.433772885421305	-0.233728523590767	-0.513147523897472	-0.195845055583576	-0.242727654246911	-0.222272868015501	-0.307967374177481	-0.396622592126665	-0.300590257978314	-0.394889590717286	0.0808452798169941	0.567195151040807	0.257269088730577	-0.509587461125351	0.450001299519838	0.502836399213556	-0.285776529464419	-0.0445464824322512	0.448321403109938	0.181677219884943	0.546978278607313	0.261293896472919	0.31839190968748	0.470211939100899	0.362102905391718	0.0398887144993222	-0.203644524122911	0.169460968608515	0.0402898631770398	0.502803075221502	0.012043686289824	0.550152534187322	0.403263979898758	0.286209554905561	-0.16359969260024
REACTOME_RMTS_METHYLATE_HISTONE_ARGININES	-0.561977194626865	-0.303776438421215	-0.599577631493905	-0.57532007587272	-0.238512554963524	-0.112312859109738	-0.476647399740046	-0.382812139378018	-0.654600930473449	-0.464739747700411	-0.212707935642191	-0.406378078821884	-0.580490055798371	-0.130910024222408	-0.481399186423824	-0.241252644674713	-0.288130430069445	-0.24476820681641	-0.0954108271797098	-0.0921734387782786	-0.28247388640324	-0.177584054724715	-0.219704561359668	-0.456505512304137	0.0264521407144729	0.619982426611838	0.4231906912197	-0.290061298080769	0.566101760460259	0.581072001797889	-0.244604590532583	-0.143439507747182	0.542899512890532	0.0440273286281066	0.624393518959008	0.195853773087543	0.197685605874844	0.551247531713989	0.197948769390276	0.222534879766752	-0.211367611109934	-0.22626356568629	-0.237407927077677	0.479301130015187	0.248883954784816	0.380578373960309	0.382615085739366	0.54968613292031	-0.166461564335123
REACTOME_SUMOYLATION_OF_UBIQUITINYLATION_PROTEINS	-0.41436970600284	-0.328342206177558	-0.527421054916114	-0.330923957563322	-0.460381065637094	-0.193070656068459	-0.55786566992859	-0.381134327969293	-0.445383496425886	-0.393320283826707	-0.440794118111442	-0.375740724560071	-0.512727248172329	-0.375616589591058	-0.526933674422633	-0.0348812002177565	-0.451781242305506	-0.526076275519557	-0.52256868408646	-0.505731812458513	-0.540609792636292	0.0196576121527104	-0.249399400933502	-0.422743028460958	0.634233382889332	0.513080646700788	0.267855802152347	-0.223494725479041	0.514984153186475	0.414201822844922	-0.45002486678234	-0.212327778308742	0.310376683154052	0.365385067248717	0.546537441443817	0.117011549134215	-0.237623897323291	0.425584057055915	0.257674416676532	0.363693002608941	-0.243995882765904	0.0386236157843676	-0.179631083810623	0.46396921969947	0.23911916140969	0.312223262952006	0.425212785131123	0.408788738537687	-0.256485570553794
REACTOME_CHROMATIN_MODIFYING_ENZYMES	-0.49607758953981	-0.32502644224442	-0.518845871983532	-0.471513015545982	-0.442809054853555	-0.220881276267779	-0.464653756984853	-0.370587458939426	-0.5256307631775	-0.387841721593841	-0.304066059671366	-0.306375429424406	-0.474631637149021	-0.178721552774625	-0.358380934196042	-0.314038308335267	-0.402060045243348	-0.182600909407584	-0.147020047788215	-0.211056816278852	-0.362200214788985	-0.250227272598507	-0.262315784903701	-0.438147939393679	-0.0233778028330162	0.468155913259238	0.278029675288776	-0.346401690497462	0.490369202762225	0.486243582785171	-0.252321628359021	-0.126079912932322	0.311898715262261	0.341386925173407	0.548841513665963	0.207151605199714	0.0908262936546973	0.308842849412974	0.212032738769523	0.373062208262726	-0.297744597021358	-0.0693171324150555	-0.128383145732475	0.410078418849738	-0.0149157605078379	0.456044489182239	0.388693704682925	0.300861569394433	0.00361440198712262
REACTOME_DETOXIFICATION_OF_REACTIVE_OXYGEN_SPECIES	-0.0513909830271322	0.368655283616063	0.234921340879051	0.275401470031048	0.273330260277219	0.0370811086375699	-0.030612836788879	0.0791188061439379	0.552214692685055	0.168142724732875	-0.158315576473032	0.312160960346996	-0.114914552102655	-0.121209522293967	0.382423484015229	0.428420545977708	0.170018773714809	-0.222378309010601	-0.274460031353458	-0.188371348583271	0.0907738736348987	-0.0802427019376538	-0.230454334621568	0.100041523763103	-0.203390564724046	-0.151158218235055	-0.181148033714322	-0.249908055956617	-0.371010581624592	-0.297962462770133	0.179935565007545	0.0566885723343693	-0.386939648613871	-0.237591738639884	-0.155047577796997	0.256359828826352	0.068577893532983	-0.264542610561716	-0.0916109550615489	-0.15474378778648	0.338385011864675	0.242535710066177	0.281500277956494	-0.102112148321113	0.407313179849159	-0.270955034362979	-0.235476126583673	-0.0989510950068563	0.207453991280193
REACTOME_NUCLEAR_PORE_COMPLEX_NPC_DISASSEMBLY	-0.372047572936183	-0.274004093865033	-0.435732358469821	-0.306555243797949	-0.45733827077568	-0.176986939444956	-0.552813991184926	-0.391460579975849	-0.507536268935034	-0.385186209827896	-0.389161459616936	-0.335983483692074	-0.521015655472098	-0.372181438656795	-0.525577151237248	-0.132217387788204	-0.538654867696054	-0.533115998731178	-0.522735351661282	-0.551117090167438	-0.52314424588515	0.0885021619582748	-0.186020344168284	-0.373944861048898	0.693310708064869	0.504476174126644	0.216172362650386	-0.265564439938137	0.391782430068781	0.392624736371976	-0.491701888473629	-0.203800071967697	0.376708204328346	0.406989005839884	0.538223166184528	0.0479192002237198	-0.244258292013932	0.409423825360574	0.339725362304372	0.317183323194918	-0.15956094866825	0.0920513520895928	-0.0599700612922594	0.455458595890257	0.20169864529295	0.399844923403342	0.464057231679827	0.402285115590532	-0.33590648453046
REACTOME_REGULATION_OF_HSF1_MEDIATED_HEAT_SHOCK_RESPONSE	-0.233461601648441	-0.164978319448686	-0.193476419009994	-0.1579944895648	-0.450180738769339	-0.13011682027117	-0.292595613014543	-0.410882258320476	-0.409655926225622	-0.0933097188207286	0.0163678116937702	-0.16541876239784	-0.313812274524693	0.224102963156256	-0.253656534120717	-0.0885350261106088	-0.00395080244907228	0.0878818234918341	0.0593258205565459	-0.0906630363319119	-0.486786556229986	-0.11085941799119	-0.155266241336466	-0.279056080363491	0.264013764004098	0.10028067949337	0.19465437087358	0.206397708136607	0.214192418368169	0.282015709368274	-0.356478437454246	-0.118801600070606	0.0916898675636082	0.282474709549886	0.241903770402147	0.176827110101146	-0.174007641287122	0.238717750805349	0.0376871168173823	0.382480091669812	-0.145313711088065	-0.00293790028189518	0.248928761859574	0.0477560393052531	0.180096113771247	0.0937281800971624	0.209292402107596	0.167871990504797	-0.0103695968079246
REACTOME_HSP90_CHAPERONE_CYCLE_FOR_STEROID_HORMONE_RECEPTORS_SHR_IN_THE_PRESENCE_OF_LIGAND	-0.359514341413813	-0.196643703817643	0.0261541747159111	-0.218296965904564	-0.0457591318861952	-0.513852994108207	0.149202899359092	-0.135903254568758	-0.106817894571616	-0.119152304317027	0.475105730934855	-0.31150665135051	-0.203663894564928	0.451398465302495	-0.304468215135831	-0.306569180569674	0.480341786546821	0.516999551985342	0.46089829292586	0.413492315548571	-0.323658178052246	-0.353392409808646	0.0132658244339521	0.0148793865019422	0.137082288086998	-0.398870435816892	-0.185721057867574	0.427179267835279	-0.261345135704274	-0.35420087020258	-0.0607007912343097	-0.320650791974202	-0.562645158781783	0.065166477570518	-0.257046244579289	0.428807207853263	-0.358739116751935	0.205519512139003	-0.598399413568242	-0.0973926341182793	-0.196863360262682	-0.553862158897753	0.523252548879627	-0.0809931194324718	-0.366376116108725	-0.0616988499854079	-0.0413680160442157	-0.455200487693951	0.444058341797403
REACTOME_HSF1_ACTIVATION	-0.222268467311849	-0.274778845115883	-0.0750295017410054	-0.267484124851009	-0.416682211298787	-0.494037402625341	0.134046374557351	-0.190591620952114	-0.484799110350745	0.25613169620048	0.52145101666913	-0.180105012775232	-0.156847710126072	0.500937242061365	-0.128267599769165	-0.212448422759325	0.504802258426441	0.514458727400539	0.527144908688198	0.414996551207497	-0.374817054013416	-0.176517768739744	-0.106336190286491	-0.270409666276029	-0.393606282865893	-0.300604068719909	0.153246511638331	0.549299742228448	-0.0326606358999388	0.187169844899957	0.139995730504704	-0.42149573997186	-0.455896625280916	0.260518099347001	-0.151566926330889	0.285525390745604	-0.460991245859489	0.0159976786898291	-0.486630104168353	0.424282956022764	-0.356482214645706	-0.219325609646306	0.135842815542316	-0.233211804495097	-0.0434714405411735	0.134768796303513	-0.0936074122319614	-0.0740326045191827	0.395963393462779
REACTOME_CELLULAR_RESPONSE_TO_HEAT_STRESS	-0.189363077583589	-0.165626806129447	-0.135856504816606	-0.176270136488562	-0.444675579317353	-0.199321706538046	-0.248995477157797	-0.37687003746049	-0.419830247062074	-0.0238118370375475	-0.00927334659569243	-0.117538186327422	-0.299181053103992	0.188484601309176	-0.216775995968201	-0.0638635325234968	-0.0802765920398914	0.0472019448254634	0.0371563506363298	-0.0837569327512037	-0.415966901284445	-0.108935593190672	-0.113806545399328	-0.280877086682985	0.256831781787289	0.0890782932135887	0.166626684003791	0.18498063588261	0.192772770407394	0.291761575699293	-0.273193581085643	-0.208551331784225	-0.0447930320976207	0.302942447922551	0.225003804232662	0.196106782417397	-0.239268578034808	0.257477496444363	-0.0701915637052377	0.365894956487583	-0.20627364254523	-0.0667595075028111	0.191426788208838	0.01750402314861	0.150758416512751	0.0778866321482189	0.230876089767194	0.118857454559993	0.042223830743207
REACTOME_ATTENUATION_PHASE	0.106086225423884	-0.259007929590644	0.214750699183976	-0.0417117999602616	-0.45374934505946	-0.432203121120348	0.0860053237928544	-0.265095459193982	-0.578304116152699	0.387373711691524	0.673845684063781	0.136418169972871	0.109171692740517	0.509768972567155	0.122061504329644	0.218391851051357	0.638917583556196	0.531076083507501	0.572303997762807	0.538175375203774	-0.446972205575991	-0.158410451823616	-0.13908546543276	-0.241908048829904	-0.439422016320722	-0.607412476942748	-0.0522495926628377	0.729634786969306	-0.463900655638221	-0.394862478860974	-0.110748072218221	-0.415416098266348	-0.453773623507191	0.133369652234296	-0.439608003982316	0.108231646665779	-0.364944334178953	-0.309380671023758	-0.407898404629979	0.302358238149558	-0.312131670734149	-0.365221449651061	0.483426460007687	-0.591258201950739	-0.096564766999242	-0.419554430216465	0.00592499147053932	-0.430450133736674	0.473971194879836
REACTOME_HSF1_DEPENDENT_TRANSACTIVATION	0.29567331988172	-0.16068038828319	0.354462177954424	0.0234426774583714	-0.517268989766747	-0.356800888223942	0.167952582908874	-0.292621016524942	-0.610273015206449	0.482563184204083	0.353284119864315	0.359978317525189	0.211677114164347	0.422551909502885	0.309427502461407	0.27410830555639	0.228375912045025	0.285039245737109	0.365890987894348	0.496475450857838	-0.414770251741736	-0.184688717100557	-0.152002179242727	-0.113934850214995	-0.35019551770575	-0.529976041572606	-0.012258240261512	0.602188783519853	-0.393078741626036	-0.129800937652435	-0.196886187249161	-0.391657114371177	-0.443933834431448	0.123462041935258	-0.4279886923056	0.0343230727322266	-0.297598194306154	-0.226457003952606	-0.288095219270893	0.113603833754148	-0.264038320487055	-0.216542832684577	0.225771065256885	-0.500992570425112	-0.0436383577472949	-0.310831554160515	0.000472607853992252	-0.45856231385427	0.28343361250241
REACTOME_METABOLISM_OF_POLYAMINES	-0.390869074168273	-0.16801209367719	-0.349366568383167	-0.357689244739145	-0.332235982485225	-0.497614652918585	-0.411346444521178	-0.443836191649726	0.0656018219587345	-0.0862412690874058	0.00786931674015787	-0.273394156805136	-0.412670208840539	-0.11966791732337	-0.248465299559265	-0.265193012974783	-0.0185647739006287	0.20613432493564	-0.0223178565028852	-0.327270472115121	0.522361342472118	0.192560636405403	0.17960661466767	-0.475233129915199	0.170394360616047	-0.140416762986549	-0.315563512035173	0.197526431285122	0.156436595464551	0.0638945583022228	0.326196047277425	-0.0512222469408338	-0.468460436978639	0.363937239917484	0.213132496770459	0.668554641177962	-0.322706250042836	0.483756962699138	-0.573556727871152	0.0284964531628836	-0.148811855150878	-0.608283545334265	0.589607534402358	0.0677588445335063	-0.234896053973592	-0.171713669120131	0.448863218443837	-0.145632581046834	0.39287907102603
REACTOME_INTEGRIN_SIGNALING	0.24857673978131	0.250816471543356	-0.285511376338236	0.10729869876324	0.458769584508274	0.616883429177772	0.398450488448201	0.164373515435002	0.21737817867429	-0.366484051160321	-0.429587657661518	-0.14237087525131	-0.106967668050758	-0.181540653848896	0.0246904871374876	0.171726524883844	0.197370926883712	-0.576500962040471	-0.411396739433076	-0.292325936422863	-0.253784669944692	-0.102192879390559	-0.493752796719445	-0.114055681435243	-0.365853629643491	-0.14079164445024	0.365409730026682	-0.275850321891874	-0.346546730806895	-0.342171578841456	-0.0825188461423355	0.427634714151317	0.0865935661032238	-0.126660986152238	-0.27945708840535	0.117381534539618	0.113180215297666	-0.115653357986695	0.344172843553714	-0.131097045406169	0.592968357236526	0.122840104025698	-0.0456108433513642	0.40205819556269	0.418094313615854	-0.0985911093782043	-0.236875380283534	0.406538378772771	-0.219399934359944
REACTOME_GRB2_SOS_PROVIDES_LINKAGE_TO_MAPK_SIGNALING_FOR_INTEGRINS	0.443495499209793	0.57397238690756	-0.148085328619641	0.467619057925435	0.623942333091397	0.747217214308956	0.462917699459867	-0.0273538145089717	0.304433160309933	-0.37852059590489	-0.61031695392018	0.119868367997285	0.240126554888842	-0.132936014213164	0.239562970857287	0.332009294163531	0.220437636731699	-0.689883590212542	-0.566322494936141	-0.419788626673855	-0.480986340738816	0.259548945458466	-0.635059370356803	0.144682980709759	-0.40576266649481	-0.147084025064449	0.393669973918419	-0.376538244566105	-0.597313312709111	-0.473845341756404	-0.0881893579349543	0.669307368874771	0.308577744119707	-0.33609667792213	-0.519689090079683	-0.0443222949557331	0.381594204311245	-0.38288261918312	0.586164953531109	-0.201898223820424	0.663866109134764	0.284219297186331	-0.139248946118688	0.204790528434196	0.728099227505147	-0.231003142314598	-0.190158975809513	0.529963080709675	-0.382363069359056
REACTOME_DISEASES_ASSOCIATED_WITH_GLYCOSAMINOGLYCAN_METABOLISM	0.559065235656003	0.619656546789751	0.5653899053523	0.788027210884335	0.445306794039557	0.825852247892407	0.738646479545332	0.6576331553251	0.443463887554141	0.578868799982254	0.152091226550648	0.354449603794583	0.733380260423006	0.392582764864128	0.440167128579834	0.291939518976993	0.45813221647615	0.0720378309966943	0.0938202362188632	0.28767860118156	0.235930705326793	0.522541640797636	-0.130905839602891	0.687367354642867	-0.566116314404137	-0.395822846181408	-0.113666514583738	-0.0277551020408182	-0.820679470957173	-0.790193451227556	-0.156539718249508	0.364019658710948	-0.0811144857217082	-0.652142016742976	-0.686989755036693	-0.316537149588656	0.746293025294382	-0.467134052890727	0.308900236058327	-0.63180159231838	0.70231610205026	0.397302921168472	-0.163206158569622	-0.658801857971947	0.609833083955077	-0.689331039933133	-0.359456823612963	0.0975382534219528	-0.0503611172933043
REACTOME_TRANSCRIPTIONAL_REGULATION_BY_TP53	-0.346819132102661	-0.178988442473621	-0.411300210758129	-0.515626469389712	-0.342313233533831	-0.382183480576088	-0.230205040263126	-0.291397353457205	-0.0783384180573106	-0.154624875285825	-0.0274540845459666	-0.173528303782193	-0.350676672141599	-0.148249184048124	-0.16652580903849	-0.212266132383172	-0.0515621733111959	0.14748266433782	0.0508256421758448	0.0576851839981889	-0.285123850359279	-0.110149585540487	-0.233744635934493	-0.403444908447761	0.0784185247574576	0.219371501824301	0.191746023414494	-0.12836267356805	0.377590307608148	0.321361433099821	-0.131052447354283	-0.217684594940444	-0.0521993795311954	0.331854447472073	0.403657795847553	0.274505940322054	-0.30897284140332	0.210911594220431	-0.272935042926168	0.364042410018343	-0.326806388575606	-0.0713184981371775	0.0583460819297793	0.225957137539987	-0.13809165852975	0.156361417730957	0.295381730697588	-0.210510514214755	0.294473265837227
REACTOME_P130CAS_LINKAGE_TO_MAPK_SIGNALING_FOR_INTEGRINS	0.4542859913823	0.561503737328959	-0.0659455691877131	0.546100215505681	0.601221425830251	0.756771995771085	0.46963201801876	-0.131565717195975	0.348076937552338	-0.223231430329188	-0.47372645895306	0.124184244651903	0.420998494222944	0.0407766152146078	0.283313894302549	0.375899810584197	0.471171238594171	-0.656564269377834	-0.480230643924695	-0.233158503464388	-0.426817140666517	0.169418270339035	-0.644617441679279	0.451787489432721	-0.491182277789145	-0.369311421500353	0.319421055932846	-0.211657157995328	-0.619833067979017	-0.574117921611211	-0.0110922381374913	0.686668832511296	0.181526977961818	-0.461775385000603	-0.588586644747832	-0.044784562790383	0.350340651802802	-0.483039323900951	0.611233128955501	-0.438168973068637	0.670692697047097	0.350904612745069	-0.204734120097729	0.178026201578549	0.701766182902422	-0.315038739571494	-0.370841013824848	0.429757492443333	-0.390231849193636
REACTOME_SIGNALING_BY_GPCR	-0.0739742704264224	0.289704292321535	0.144062067268265	-0.101781039130669	0.355056235957694	0.184305204294307	0.130064259372112	0.26789876685014	0.129034937676687	-0.395774345637822	-0.26389912675539	-0.11563582747151	-0.199838407739636	-0.185854878543485	-0.217674182684955	-0.232978628233063	-0.064671680204278	-0.314947284683546	-0.196330449419133	-0.180002462137072	-0.357764637576502	0.0414222559388791	0.0557227982071021	-0.176741685953051	0.131270482303749	0.163321909464925	0.28435846087403	-0.416163364648221	0.06578246916756	0.0174839183360682	-0.186058183329499	0.0609193638439851	-0.133280529353804	-0.177529365279125	-0.139320559808279	0.323441565604671	0.214755527923092	0.292867492668784	0.142226794653442	-0.284111786667829	0.283822850446154	-0.0128992090046	0.292376317266989	0.399224450171734	0.149073934577188	0.335488997253413	-0.261306330278064	0.0558331552734474	-0.152986657701098
REACTOME_CLASS_A_1_RHODOPSIN_LIKE_RECEPTORS	0.647429012050259	0.487394370539928	0.514908925304115	0.574310614608099	0.556939280667735	0.680859909342349	0.503707375859626	0.23557075048932	0.478771578470621	0.167304791594592	0.401309583640178	0.19460928939163	0.52851799468287	0.447159679071671	0.499907683246158	0.435917284085777	0.724300907151638	0.393690526619263	0.465566337891119	0.331650640885904	-0.665854716481694	0.481042227704457	-0.643401544200262	0.211868627281321	-0.743903025699273	-0.545889119581496	-0.347415455145869	0.244783681714396	-0.749399959800331	-0.684578219930458	-0.303708071671763	0.394057489642822	-0.735149810138132	-0.722082771992897	-0.739104025999929	-0.395054550363962	0.610456195970178	-0.66943635490283	0.44392101688846	-0.480693509011732	0.644881041223639	0.17630072272828	-0.0729116910364323	-0.666782092635291	0.395695734827702	-0.542249877460289	0.158336707295965	0.476972988845603	0.220997689529187
REACTOME_CLASS_B_2_SECRETIN_FAMILY_RECEPTORS	-0.189169979029284	0.735912877048013	0.509997599154035	0.355356979264072	0.502691354695561	0.48274220293004	-0.3935669315226	0.402166406786775	0.434697605888984	-0.533085908859391	-0.24067446897617	-0.453899273556137	-0.0918969498165958	-0.194372575240296	-0.295045174658714	-0.177635100842893	0.176916073109111	-0.450609914702125	-0.265928939002608	-0.275573886439993	-0.242219254422391	0.648152204660596	-0.106880609192283	0.172407572470203	0.544749773462817	0.543279815916888	0.391195175856489	-0.424894497109997	-0.388279407372231	-0.389125327654909	-0.396087743336947	-0.00493080228858844	0.0274680446015764	-0.516577984284374	-0.394755986399027	0.469280231613966	0.466170283516812	0.337162267166346	0.43284477018389	-0.605827053254914	0.57054041181422	0.323620123304442	-0.00416518015185841	0.376779312847846	0.498154262061869	0.179492754447487	-0.645543230941205	-0.0884067412511754	-0.673383056111896
REACTOME_NETRIN_1_SIGNALING	-0.233206650564421	-0.242103864271649	-0.349764448446902	-0.334043447109333	-0.11879507063509	-0.126435948393056	-0.0697990837578532	0.191918525127646	-0.154508099287989	-0.0948751526057877	0.281559762426187	-0.167946324376355	-0.340116551934579	0.314351398697336	-0.247844634311987	-0.0727647742611842	0.211115327383152	0.0281681488012733	0.00836874119529069	-0.0345994976675792	-0.455371838372002	-0.430333812607954	-0.215612023354291	-0.08931286122894	-0.4784710401117	-0.298053355993073	0.432058565632327	0.134967082665429	0.20452755371338	0.228352389167687	0.216058769843678	0.470013205885863	-0.357207595603633	-0.0907127002079325	0.191434939514468	0.482932079419012	-0.0502968909520876	0.202430219601325	-0.106011571617214	-0.497010857715558	0.160701572107166	-0.243332436003408	0.536739614885453	0.208455236616755	0.269658683083391	0.346714907298406	-0.111579672595483	0.0740778591946759	-0.0914567076453359
REACTOME_SEMAPHORIN_INTERACTIONS	-0.00557826697805897	0.36346781926052	0.177882562860236	0.178795907831917	0.172913578573941	0.400048877249643	0.409482237016307	-0.247135992259358	-0.108195720173955	-0.272567778117906	-0.164594831986138	-0.200696109185729	-0.040484163795956	0.380394984357107	-0.324648318337841	-0.111724073988228	0.432241086542338	-0.23094934605954	0.149955533626918	0.206226949148561	-0.597499395615113	0.170693638058858	-0.0564929651915996	0.403822888166039	0.0500135560376498	-0.070725609526767	0.409255959361846	0.0570684061398025	-0.346188838468016	-0.394586637847525	0.219322905294955	0.163604570211822	-0.43105518485852	-0.488340150927202	-0.373166041539641	0.355544588667045	0.146265769987771	-0.270931397213991	0.168459747835774	-0.248463660904432	0.5133748400172	-0.120710654383982	0.312376654521234	0.292647725536566	0.150948729914003	-0.13980602423893	-0.443164224489877	-0.191964497407721	0.263607344089457
REACTOME_L1CAM_INTERACTIONS	0.173420068073134	0.345916999767751	0.131983028861323	0.0943036588663789	-0.343687287615819	0.156802452368996	0.125973465983231	-0.397277277859086	0.254798282255886	-0.267134168034899	0.16860906014119	0.083083789707948	-0.071281918826346	0.239456463568272	-0.0689994582921845	-0.210710466178965	0.379745449527259	0.0982926878018035	0.294037675011438	0.0529681378902505	-0.477375926662117	0.150744331129269	-0.197484093803075	0.310529517519046	0.0926198250312895	-0.191256184465716	0.00751085807599325	0.338856884850421	-0.325196451724746	-0.415984851566103	-0.27743128260473	0.225761829168006	-0.300604738669436	-0.179940677342475	-0.193071764416742	0.00573827775424021	0.153603798657585	-0.0912506418218582	-0.0445325747745651	-0.301378445634171	0.409961378327709	-0.0920783741335691	0.234065576369306	0.0495541376649581	0.0500953785324934	-0.144505887756655	-0.158794238023989	0.0882908743654791	0.0552056726534014
REACTOME_NCAM_SIGNALING_FOR_NEURITE_OUT_GROWTH	0.491765679057427	0.605322492927185	0.27568475945367	0.468625394333641	-0.0271431815338586	0.581992751320646	0.139162940434045	0.13930157920021	0.0599128323212587	0.230571231225668	-0.00196998126620071	0.426645213769066	0.402860636618039	0.292386628771071	0.169411419892426	-0.0981628883875825	0.404188582641064	-0.277498782061668	-0.181741833751737	-0.0638270638198439	-0.0663496488738105	-0.121660681056212	-0.247346248386629	0.400973879686927	-0.383619019592843	-0.0871081757530507	0.521596744550785	0.0804850111144561	-0.282640325302196	0.23334751898808	-0.0998842154310715	0.644637796886003	-0.0662177148961834	-0.468733750536906	-0.286732648045144	-0.419877972662912	0.680301404399995	-0.430372656309412	0.478980645632722	-0.530789471785605	0.556447006879504	0.033939828382504	-0.0500677959994143	0.0532312944891055	0.395911805496656	-0.134969986172086	-0.52832816927326	0.485286526358237	-0.601262187480859
REACTOME_PEPTIDE_LIGAND_BINDING_RECEPTORS	0.647429012050259	0.487394370539928	0.514908925304115	0.574310614608099	0.556939280667735	0.680859909342349	0.503707375859626	0.23557075048932	0.478771578470621	0.167304791594592	0.401309583640178	0.19460928939163	0.52851799468287	0.447159679071671	0.499907683246158	0.435917284085777	0.724300907151638	0.393690526619263	0.465566337891119	0.331650640885904	-0.665854716481694	0.481042227704457	-0.643401544200262	0.211868627281321	-0.743903025699273	-0.545889119581496	-0.347415455145869	0.244783681714396	-0.749399959800331	-0.684578219930458	-0.303708071671763	0.394057489642822	-0.735149810138132	-0.722082771992897	-0.739104025999929	-0.395054550363962	0.610456195970178	-0.66943635490283	0.44392101688846	-0.480693509011732	0.644881041223639	0.17630072272828	-0.0729116910364323	-0.666782092635291	0.395695734827702	-0.542249877460289	0.158336707295965	0.476972988845603	0.220997689529187
REACTOME_SIGNALING_BY_ROBO_RECEPTORS	-0.479138193177013	-0.437491747329587	-0.263325990509699	-0.183575324219768	0.354608146734981	-0.541563330219835	-0.0331557452676106	0.258819287293598	-0.239735702353324	-0.173872834050217	0.115286402630675	-0.407398532542374	-0.574695711793133	0.141546720215572	-0.317129478423337	-0.394796381502681	-0.162808378751281	0.441407020669274	0.191496800799715	-0.15200410256192	0.415577978001411	-0.159261038927852	0.585231127672627	-0.335142459362587	-0.23847542330832	-0.405123496056442	-0.0266614571264643	0.104652652005539	0.16306265462715	0.00618481595855909	0.454097942855223	-0.486371559881659	0.215089009741461	0.414382828989036	0.113759769399827	0.504417812358964	-0.482625327833699	0.508468915886728	-0.505740697227439	0.51569711418766	-0.49035465805764	-0.561272445012092	0.125539879016435	0.0296053089748357	-0.513850151561903	0.23043639993747	0.515300740273345	-0.339592975665382	0.461055872831746
REACTOME_DEACTIVATION_OF_THE_BETA_CATENIN_TRANSACTIVATING_COMPLEX	-0.542214592720233	-0.256172318455023	-0.457196772027719	-0.686748429223704	-0.593404297223943	-0.372976212922336	-0.120685041662843	-0.411240941545605	-0.573150220167623	-0.429801726182385	-0.0284240150499501	-0.502523972324059	-0.272783212761817	0.00342223239218531	-0.235038305427413	-0.403233149296375	-0.0980961011884626	0.545083647169145	0.422961622647772	0.233100002872575	-0.287194130231497	-0.285203047225489	-0.0218639246107392	-0.319761090033278	0.045363123163874	-0.0930574542694593	0.305697222488367	-0.184811303295808	0.458312248161613	0.521023007591289	-0.0257013756262729	-0.260015699574448	0.4777030247365	-0.104260750021456	0.452246509512211	0.553351281643098	0.0223007886864263	0.545196803532943	-0.0746956314209128	-0.198536460162802	-0.25047973488266	0.265165930604475	0.44516960421535	0.567312243770886	0.120116678015491	0.714647706572193	0.0193837397125762	0.0647266793581637	-0.0601533954059361
REACTOME_DISEASES_OF_GLYCOSYLATION	0.454524705375544	0.568389780448284	0.447572013322043	0.668447174154457	0.401668399351649	0.476465302120057	0.54119706464148	0.410393620566205	0.358196897437744	0.456171769977922	-0.0999933955458763	0.29645811900348	0.446882791350746	0.222564777520777	0.25199764260829	0.317571474852301	0.0792300552378357	-0.0590206829103071	0.000551903173135193	0.191974073526351	0.362118874979216	0.275236377493985	0.273961161841128	0.561706771809838	-0.0486488653239219	-0.31878224507694	-0.107127859090765	-0.155997764702178	-0.470780237006488	-0.566285964262279	0.218768034613795	0.140791603005379	0.124940251993513	-0.524723553851345	-0.510194249487534	-0.209629116682566	0.408361433518189	-0.241887547723961	0.0611842363864303	-0.489705408671073	0.434624826653227	0.0966962655972163	-0.269473812622716	-0.555400772545959	0.488380368140051	-0.463646043027942	-0.490249895689432	0.0439388848369581	-0.238510968016447
REACTOME_CYTOSOLIC_TRNA_AMINOACYLATION	-0.576867325370269	-0.121216176911945	-0.211575211575234	0.0483210483210528	0.197016797787997	-0.614755552451834	-0.0474461743084324	0.230195007925285	0.425642121294309	-0.185607469294155	0.260682084065021	-0.402972776364718	-0.575788524336717	0.0231509829301641	-0.375153449656741	-0.543495472817887	-0.184593775207962	0.373288671204104	0.166539341570709	-0.0771485620953298	0.66569575158533	-0.0163658679885971	0.615811912149948	0.0168883340689386	0.129066367250682	-0.00405373379066973	-0.481297926057638	0.43269848797561	-0.10319410319411	-0.267061318798361	0.526728147545999	-0.472356181269294	0.0465223577490094	0.551629683499484	-0.159556959556984	0.498484758461946	-0.628404107658539	0.415363783224999	-0.643476742637571	0.602935837370702	-0.645377396896375	-0.653451395702008	0.110891961907755	-0.00914950883778795	-0.477831532353721	-0.266928367243063	0.644639913125506	-0.280414384555	0.51694396343533
REACTOME_TRNA_AMINOACYLATION	-0.497332262195815	-0.015582389385316	-0.254866237619065	-0.187278291462016	0.177896378948228	-0.500331255779519	-0.342162990199027	0.142898188886726	0.402866613581951	-0.0532534439838966	0.144943459575539	-0.313256971381133	-0.493333201872567	-0.25200729994839	-0.276578522219097	-0.48112776673921	-0.337260121667225	0.187974941550844	0.124512368098987	-0.237910609484276	0.450724465465291	0.128980229552644	0.332773778106203	-0.117864840869511	0.395565062382197	0.402366872458093	-0.0897894197209601	0.0906887133888572	0.153415087037041	-0.0772501690840287	0.223032233698611	-0.426775343247951	-0.159450442345187	0.373053743568044	-0.239064269745331	0.30163796006061	-0.545012205161572	0.205350901569766	-0.449415099972393	0.445978380752926	-0.570669985813557	-0.478206415016791	0.0847634474463076	0.0399324157795416	-0.33019892253806	-0.0812081036241332	0.590899511271176	-0.152655314747748	0.245006189220445
REACTOME_MITOCHONDRIAL_TRNA_AMINOACYLATION	-0.521036695695806	0.166991255509199	-0.27543499900848	-0.273933474907095	0.142494773549877	-0.203877258452018	-0.591355007998081	0.00442771790255742	0.388313883000753	0.150254487050287	-0.0390491084929161	-0.149075382645238	-0.378381547847746	-0.403055201057376	-0.114589003810553	-0.259731814085685	-0.444687558057412	-0.0548688868802648	0.0838066814821186	-0.376664392521951	-0.310706622658672	0.274044230288638	-0.259755964388628	-0.288539630494706	0.696305666176315	0.747336543998363	0.333414859711293	-0.478391758147036	0.392092530074867	0.0573719303246779	-0.414154685347906	-0.401146814059119	-0.465875927469536	-0.261718424077308	-0.435104180308024	-0.393731573372274	-0.406797508998892	-0.228638784264361	0.139209010177633	0.088444882232632	-0.40326066292672	0.173769995243103	0.106574967123695	0.255686499804843	-0.0986070906872702	0.154903876839893	0.483597608211199	-0.134444312570274	-0.354985346647577
REACTOME_RECRUITMENT_OF_MITOTIC_CENTROSOME_PROTEINS_AND_COMPLEXES	-0.416406286941874	-0.196099262740466	0.0364412158158922	-0.309021078721876	0.0389182183169602	-0.332199531446327	0.166010779444983	0.246495397970582	0.20637410255158	-0.160291048848907	0.273150673084164	-0.34994378226452	-0.271058201275465	0.291908034098881	-0.510579864507264	-0.3882331641036	0.375161465467313	0.331984823560387	0.297224359065293	0.158103234228643	-0.0792789742873209	-0.294640798335407	0.428582865930421	0.207069497922047	-0.200608195754976	-0.211868962879339	-0.264101495666403	0.221258288696011	0.133570032887769	-0.232543849381241	0.202164030675288	-0.474809976664518	-0.145992745880862	0.221589389360606	0.0563707105838806	0.497071501539575	-0.499630672421812	0.360989501631794	-0.434155771861843	0.147487295445221	-0.126539117901722	-0.424862268290678	0.284599293426523	0.0534524739825364	-0.401412598016297	-0.0663769446640909	0.100502145277314	-0.516276641545182	0.21128784511112
REACTOME_RECRUITMENT_OF_NUMA_TO_MITOTIC_CENTROSOMES	-0.270565053485211	-0.217998953205776	0.0851424176673666	-0.268502608128415	-0.0779848454236275	-0.376463852671539	0.221295684461006	0.103411603149254	0.233537982559055	-0.0765654751900316	0.361664077473943	-0.332800409715852	-0.235892856209021	0.377351206306777	-0.555412840047357	-0.3678233399473	0.422470725958452	0.370275368951825	0.331278799431119	0.203789334072631	-0.200724777352786	-0.286118940616909	0.374440284683131	0.228547621861156	-0.0914516455383431	-0.257646215024014	-0.328973697493537	0.327567419064646	0.0432023418082425	-0.28727755953633	0.195534849617078	-0.412361932872095	-0.297734337362284	0.172387008222314	0.0797729138167061	0.401525552194113	-0.493774740932769	0.222058935166371	-0.451501234743344	0.0819526465326821	-0.0574345647547539	-0.456242959942226	0.276919852709639	0.0738030095759263	-0.466944181010939	0.000657126232470884	0.16570491292483	-0.462487679992248	0.276089398694595
REACTOME_ATF4_ACTIVATES_GENES_IN_RESPONSE_TO_ENDOPLASMIC_RETICULUM_STRESS	-0.474023238566444	-0.465718828773345	-0.626937879891271	-0.482024192083749	-0.376299028923452	-0.173144077598006	-0.671347026208459	-0.423098124113641	-0.219990569741718	-0.663433536685262	-0.552588558889961	-0.458142552277388	-0.502937464701405	-0.363552773801726	-0.0349384355319539	-0.216521997151587	-0.0488952610866417	0.391645896086735	0.0542735199697263	-0.62244071739903	-0.109749340288298	-0.459667450867975	-0.16179787033746	-0.316885098704498	-0.215121022572762	0.00303517232485268	0.25818487840604	-0.255345825929234	0.508857443880815	0.532943611020075	0.109296423045592	0.0618305650276006	0.639222868546138	0.721091517135652	0.664065343677281	0.31991576642402	0.178925109941799	0.610464311614564	-0.100221793021641	0.614499194855298	0.0721493853202421	0.0375091292135639	-0.0705580705151292	0.491337866514323	0.247056278451113	0.321361888550406	0.681045952284792	-0.598327728029908	0.0881852777536226
REACTOME_PERK_REGULATES_GENE_EXPRESSION	-0.541384656812937	-0.354632896655995	-0.35882135012543	-0.234076774942306	-0.220597204375459	-0.14994957875692	-0.564546651411276	-0.0608931527576113	-0.0416553226245676	-0.599888296216379	-0.433251423735404	-0.469164551745775	-0.496550387306065	-0.288186885019386	-0.114371056356072	-0.299883158107283	-0.200401978881606	0.327857068207716	0.0379294888403091	-0.541629102924603	0.224475701939764	-0.181322786715702	0.365384664490365	-0.188112543070453	-0.15790906615846	0.0174534765471909	-0.0523903074993594	0.130747221938885	0.280317814388566	0.251866435459257	0.31602191750452	-0.287806522984661	0.441124337754575	0.676482945309671	0.392460783190766	0.367908684998647	-0.299805308902358	0.550881782948493	-0.187353732866636	0.593186425382427	-0.189214981217918	-0.13116548266379	-0.0742984513556834	0.171802408862387	-0.0775917500825376	0.138145073398207	0.70655391319957	-0.548803250004292	0.285625885908771
REACTOME_IRE1ALPHA_ACTIVATES_CHAPERONES	-0.127374766437982	0.364812915261172	0.415231157798928	0.688548319568458	0.625421307340157	0.24409141236323	0.562657430188481	0.608746094312125	0.431141586660277	-0.186200717238095	-0.0214890351945624	-0.411672635006972	0.236387518888547	0.0213649109282117	-0.136525023301024	-0.270487282646344	0.0497409045084449	0.169719251564531	0.0572611337745596	-0.0482953849885106	0.690949747762484	0.274685756607406	0.560299759861773	0.416292623727373	0.243106105035802	0.0295775910583449	-0.37621719606339	0.219656012199024	-0.596493254950887	-0.55882415690006	0.538120313127123	-0.45872404054518	0.320694145671081	-0.426721959412973	-0.544859945693535	-0.380092217142378	-0.523745377325748	-0.151051625239017	-0.107639394544789	-0.30914794157782	-0.0478286869180181	-0.16035295811434	-0.287439264815671	-0.438271582495528	-0.339925062898149	-0.445417788408789	-0.504773310408059	0.0114481344699726	0.202516602643365
REACTOME_UNFOLDED_PROTEIN_RESPONSE_UPR	-0.255080161338597	0.154594955332211	0.189883805530791	0.459432736854972	0.425591390434619	0.104091354823738	0.23050991249664	0.485288020712499	0.300006837799387	-0.334894594948843	-0.142007806686841	-0.425632152751944	-0.0257755094793637	-0.154854343288641	-0.187547713088758	-0.283554143012432	-0.0190521484736934	0.169794099999168	0.0491984480479573	-0.262024936512193	0.530370586363438	0.176579745228896	0.492957860662661	0.296983534733383	0.213043055046941	0.0146222489284094	-0.28961712114671	0.13940308753627	-0.334021684614132	-0.332537668938595	0.489774744369657	-0.430117935687018	0.388287035756417	0.119560685554894	-0.315997455228489	-0.190180126044684	-0.481514580208487	0.2263942651167	-0.159108045470406	0.109673565060311	-0.106136875450079	-0.125100535937151	-0.233019723046993	-0.257639518840866	-0.277268848448458	-0.299634606429957	0.0692902873380623	-0.161951271213428	0.279900871473346
REACTOME_REGULATION_OF_INSULIN_LIKE_GROWTH_FACTOR_IGF_TRANSPORT_AND_UPTAKE_BY_INSULIN_LIKE_GROWTH_FACTOR_BINDING_PROTEINS_IGFBPS	0.559128009476914	0.584759781255001	0.507128015911615	0.650246333941031	0.510538292477304	0.697378396499069	0.594867322413936	0.406000183968931	0.188829551580751	0.434354608421529	0.266743245780685	0.395280156720375	0.540688004705564	0.0966201520648104	0.410041660431366	0.372041740494715	0.493491729656802	-0.11691179805311	0.165504882034639	0.314963313837441	-0.128540048802903	0.424582007486639	-0.43325328707867	0.518405129130377	-0.391618036404349	-0.466874378161199	-0.313340205938223	0.415918119066394	-0.703698280707787	-0.624486563776104	-0.0901259197416195	0.384477513565983	-0.30903521168261	-0.568055287245354	-0.68257479244819	-0.565624233305389	0.578294654673951	-0.598507273548816	0.501352797636302	-0.494320349961904	0.585097838308614	0.298223899515859	-0.190486064776586	-0.502417217734555	0.384311027986648	-0.586238244249024	-0.385043829021923	0.488296113216797	0.202783686460545
REACTOME_GLUCAGON_LIKE_PEPTIDE_1_GLP1_REGULATES_INSULIN_SECRETION	-0.0206748928763587	0.42196922279476	0.326563409428057	-0.0208407767520364	0.62839622688183	0.316624705064055	-0.221958894297856	0.45419354392006	0.54771729571937	-0.220461428346747	-0.25718613237801	-0.150159915131841	-0.0932540476542006	-0.386784848799452	-0.190606860404949	-0.123741947571039	0.20008197031557	-0.388199314434247	-0.220057050742496	-0.319863771210867	-0.118954951677313	0.100204648114384	0.126297844156715	0.252609156166946	0.254354160255759	0.352843696550292	0.189968214615649	-0.574671618508397	-0.314197009936916	-0.351726277626805	-0.343952333957708	-0.290167006422748	0.01539993719006	-0.133778061960734	-0.357824888151488	0.360883014557434	0.0111414033386291	0.432723520458141	0.170085275199673	-0.385567052826252	0.424001565967757	-0.0415445598463722	-0.0413710024379786	0.53699308734952	0.13506960049587	0.178807823655017	-0.499738151815413	-0.290120560929499	-0.452498443659228
REACTOME_TRANSPORT_OF_SMALL_MOLECULES	0.0832646389292833	0.216403350536959	0.27689871414559	0.224593357775246	0.244064338029513	0.141410231672407	-0.0377728319691367	-0.0686610307912228	0.281864490597562	0.0488545498040314	0.207997483575495	0.0355743265731178	0.264050834890903	0.0643038261396376	0.169077310480355	0.189342049775118	0.175220593107345	0.134202279653253	0.159177312139323	0.0441130142138729	0.106265956013405	0.325757965481567	-0.0612191425164436	0.110033835091069	0.0755922564210638	-0.100610159785753	-0.284601356065347	0.231785918965767	-0.387416132337376	-0.441851589743299	-0.203595026387926	0.0428178560858649	-0.337788245103069	-0.0298841718623118	-0.362201854922338	0.133961482821475	0.0226826186276491	-0.0164476254623951	-0.082682605269552	-0.123301987970357	0.220081319579928	-0.245416014093029	0.0566530744504763	-0.24409484494842	0.111636554296442	-0.383797002096997	0.133552372878367	-0.060888088447555	0.0562410339309912
REACTOME_ABC_FAMILY_PROTEINS_MEDIATED_TRANSPORT	-0.36304993616535	-0.0885279351047517	-0.243880726927326	-0.247941219879745	-0.245755388107068	-0.372526185988089	-0.291388028783802	-0.334914093166611	0.162202822774654	0.0229378741834548	0.19207414567116	-0.28767832751123	-0.362456018986654	-0.0524119657568186	-0.294884198200076	-0.197329078519862	0.00423714998923272	0.264752381243263	0.107559413733345	-0.27156224838161	0.354822107249055	0.29760630556751	0.284865561410326	-0.37362318823139	0.175321958830131	-0.0868013112119944	-0.401578792213379	0.235369140318359	-0.0446744975500402	-0.242091620758047	0.291522986272613	-0.108466623594437	-0.418280311409452	0.294091104091502	0.0286354222265087	0.54314044116383	-0.316106335155391	0.346816602919978	-0.44103907532157	0.14679791546235	-0.0999730806407149	-0.5632915472881	0.474962705324241	0.118692057731763	-0.198280818185618	-0.190473630084642	0.424579694607405	-0.114474920551086	0.395968973048772
REACTOME_BETA_CATENIN_INDEPENDENT_WNT_SIGNALING	-0.313902862921942	0.221058225006307	-0.0696017118860274	-0.239919225044459	-0.0863219543135233	-0.366940389985459	-0.135456041890951	-0.180902395610307	0.141749238347985	-0.277014387405332	0.0167721436781812	-0.236005971094934	-0.367095411518963	-0.0288189694894319	-0.26017276788199	-0.346549088698413	0.18271270950045	0.0571663144082778	-0.0359261026370359	-0.133735000077479	0.199922329177632	0.182990570488303	0.256592878070379	-0.326865862114061	0.180615981764778	-0.108264691240564	-0.0804755354813533	-0.0365247874955583	-0.0299210579785937	-0.174793941705067	0.033670478940914	-0.00621936345371052	-0.366703370192184	0.287271189064211	-0.00868505229954372	0.541738115068086	-0.171490617042306	0.442223683001392	-0.387031719997539	-0.0450358107000803	-0.104901959262936	-0.515971767187081	0.492820401166481	0.313610108438571	-0.155185545924873	0.0495379286797903	0.151213162230769	-0.247540656805051	0.279361564530156
REACTOME_COSTIMULATION_BY_THE_CD28_FAMILY	0.0819587322741531	0.0520902526302253	-0.00601421541826005	-0.478101116080089	0.0282859867159061	0.0485430181462172	-0.0647876450183612	0.231635483575311	0.0172874371990968	-0.521818813901594	-0.479817059507175	-0.14563044239268	-0.396157886924669	-0.498070294987167	-0.209999843480964	-0.0656692691534759	-0.382932353321332	-0.609635009864407	-0.43851459276522	-0.546192915180125	-0.184889000691994	-0.0447756469668933	0.33554471731877	-0.472218738264945	0.0616306692510035	0.00918442764109556	0.292316081773057	-0.290776983167433	0.125438552597185	0.372082902326328	0.0644702970033595	0.0902695901576683	0.00583974879959523	0.395228364050051	0.106860169501135	0.502499472040606	-0.0491743013183159	0.408673713312936	-0.0466367856384162	-0.259795362706547	0.160027484805335	-0.068068429794517	0.527970210209699	0.389934544361065	-0.010914394160511	0.391596238412438	-0.0171623476371639	0.19322792504567	0.288507978906756
REACTOME_CD28_CO_STIMULATION	-0.0990476190476318	-0.248822230360347	-0.000272108843546337	-0.58614171205978	0.506060136116708	0.096950207192847	-0.115536156913469	0.66748776812457	0.205186362808678	-0.726665702805126	-0.654421768707528	-0.124758690540498	-0.538397790361025	-0.368229471904728	-0.334026700909835	-0.146801253754952	-0.376235630269509	-0.65555302265044	-0.526843407993386	-0.564000503409884	-0.22021048864422	-0.412751243699373	0.101329996380872	-0.575829949302129	0.0432653061224394	0.136993660500685	0.237981359506503	-0.461375229172191	0.0462585034013476	0.250560087176394	-0.0273466055129943	-0.0621010538507984	-0.0288352414136525	0.376780317601893	0.394774235131745	0.609841310247628	0.122706824665341	0.64287860421676	-0.0524288652725431	0.0857530436072527	0.271179479651192	-0.242192110163935	0.613897275549431	0.400227633088063	-0.25765266981921	0.559474100111718	-0.201546942551305	-0.190204081632672	0.00190476190475403
REACTOME_GLYOXYLATE_METABOLISM_AND_GLYCINE_DEGRADATION	0.289952530214215	0.217713837956306	-0.442788106611034	-0.580224223742036	0.23266309993684	-0.562397243935852	-0.665004754051769	-0.207499899401664	0.147144748343561	0.651678322956123	-0.00823729406763579	0.643874051701322	0.669165598288635	-0.295332196475749	0.664519139135524	0.765169914806608	0.22625608284929	0.118402253047136	0.294661857005886	0.427531019630814	-0.276397981753983	0.411769408793917	-0.615760942015985	-0.0164084110547974	0.680409772335213	0.704388897667191	-0.0724594180179616	-0.706711552322849	-0.15523660972405	-0.130579796665659	-0.616752858198825	-0.678736057730523	-0.0856185322406886	-0.360811050700303	-0.27488638674842	-0.341193657619731	-0.740577292176085	-0.302935448408598	0.522293383408027	-0.467332903947735	-0.606407846749111	0.636626064567268	-0.596691993676301	-0.106729159559938	0.358301705851268	-0.488126836714766	-0.343673307096683	-0.555820784605341	-0.220187110776981
REACTOME_SUMOYLATION_OF_TRANSCRIPTION_COFACTORS	-0.558860587289818	-0.60014338138662	-0.532037696528779	-0.557818315536731	-0.451790010126609	-0.542656975377443	-0.297421786076149	-0.362340325775366	-0.58532700409769	-0.446280404615123	-0.296383157711492	-0.55388825928821	-0.533006853909612	-0.0652304641591074	0.220225866422842	-0.149370436750741	-0.235985220975073	-0.0664126292868723	-0.195699510070757	-0.150451106870254	-0.52673507893438	-0.594832337184925	-0.168524479627928	-0.597967106584947	-0.379639712672368	-0.335267965589463	0.554499608197206	-0.394695423985524	0.673352963829917	0.759605093190928	-0.0971804692522212	0.139629831246605	0.415320770713555	0.347062281411807	0.688717489968903	0.00512804822928875	0.347444077368206	0.433187938699771	0.184539275984517	0.25029894648618	-0.429163506854751	0.280237345984465	0.0698455540133463	0.543790535606951	-0.143488640667322	0.608056614044642	0.257030937873739	0.197952734904766	0.153988427527965
REACTOME_PD_1_SIGNALING	0.370081514202809	0.292699827017761	-0.00598802395208925	-0.441174549697148	-0.378392599686376	0.192844423440618	-0.0506260206858915	-0.105017932810022	-0.11006422910561	-0.48251541283831	-0.48103064996945	0.130770559863824	-0.349077372669685	-0.595907801755497	0.259742655392118	0.352332020775156	-0.361621725690824	-0.6659374843312	-0.545008589203319	-0.593618644895654	-0.0367446924333063	0.424701075853826	0.278903327518718	-0.570281586707454	0.203275655112453	0.294181461974112	0.390076109391545	-0.336889786973211	0.158763180012477	0.523083074001996	0.160831017042321	0.49153114331275	0.123306044553493	0.28974089829136	-0.0590450792049382	0.458980699230365	0.190837259537879	0.246086404334646	0.101195147275209	-0.535486885883835	-0.0353837778987394	0.0572607917986823	0.616389468690758	0.156389285864284	0.354943736516981	0.0742381954947207	-0.213756395746827	0.376248007110754	0.373121637018937
REACTOME_COOPERATION_OF_PREFOLDIN_AND_TRIC_CCT_IN_ACTIN_AND_TUBULIN_FOLDING	-0.544290569260736	-0.452644987053467	-0.235676018577829	-0.483202096278111	-0.291395759445048	-0.401287658691108	0.192544275129141	-0.472031697162428	-0.349858135251359	-0.38799977302271	0.0368168394730673	-0.489649114671798	-0.616038216741358	0.181528483688878	-0.307104877674091	-0.0237164622866314	0.0265922274153509	0.056234222976957	-0.0969708838945894	0.129435550512275	-0.418386632533205	-0.165620736698488	-0.088137586244235	-0.424379291787416	0.366610810137429	-0.0210734206423386	-0.270820535719418	0.321593057740479	0.154022884148109	-0.338211816982484	0.27794861105209	-0.455362086391953	-0.396279506156456	0.364132379734581	0.218796794625041	0.511447661036419	-0.522928442259092	0.391793044690068	-0.485401787597917	-0.237627269470805	-0.0342076163829662	-0.495784919474363	0.65795466733523	0.132048810191617	-0.36863614787802	-0.0380333289747064	0.707655846748951	0.288274102848416	0.213869369929538
REACTOME_FORMATION_OF_TUBULIN_FOLDING_INTERMEDIATES_BY_CCT_TRIC	-0.510216458498247	-0.590107482351508	0.0350461354369968	-0.393695372499706	-0.464963132468893	-0.421007370581915	0.217839720896878	-0.550955644258698	-0.105736791013449	-0.426853393105847	0.203372381873288	-0.458488745271434	-0.635623819180515	0.289915209847446	-0.465009903581749	-0.216756290209437	0.0829657531095113	0.242322110097729	0.102002352034224	0.119663772180427	-0.366887738528998	-0.171141235856877	0.110838779956437	-0.437736902333533	0.514905424903739	0.059037963662871	-0.417655746491932	0.530990013834486	-0.0376589822965403	-0.488842771221844	-0.0330119113580965	-0.298489296232875	-0.458101541345814	0.480670888393524	0.163838553284067	0.433568641178738	-0.521997342584245	0.245625703080482	-0.504625838810075	-0.234963047623045	0.179394271025886	-0.524958142419379	0.611583780697015	-0.0465364682088168	-0.422132387187006	0.0857843137255034	0.775227029075403	0.46958599804403	0.237908839592691
REACTOME_POST_CHAPERONIN_TUBULIN_FOLDING_PATHWAY	-0.22800237545858	-0.492088913761987	0.456835176974825	-0.120194115737021	-0.279741022939314	-0.47925221409987	0.513097272716312	-0.405325018308716	0.328537661854983	-0.291607911487583	0.278367986970191	-0.331112336392756	-0.403659053154499	0.422293393190608	-0.44670503897211	-0.476410375270018	0.354344428156157	0.469825828270922	0.55223971214188	0.3596680534553	-0.31676032322338	-0.303349041232992	0.110688060919218	0.123796325946623	0.370498938008019	-0.470576106913283	-0.688570761131791	0.657047217211069	-0.206616042699324	-0.641685738374595	-0.0345876005308114	-0.464535035060147	-0.698261248529111	0.308822278447571	0.133192058493522	0.171680000600719	-0.373949648486807	-0.0731860464088263	-0.570787144029464	0.0830620024614731	0.289707895622354	-0.529727709308821	0.647218142070848	0.0184845800505318	-0.664393436824655	0.384844714079104	0.579389854695725	-0.300462415941601	0.545310338721828
REACTOME_ASSOCIATION_OF_TRIC_CCT_WITH_TARGET_PROTEINS_DURING_BIOSYNTHESIS	-0.495127173354673	-0.388632079912352	-0.182458351513694	-0.290686368417152	-0.25869902740626	0.0410354540284054	-0.0495222779685284	-0.0212622791100548	0.0255783798658711	-0.350641813022801	0.0510946846782317	-0.445462925631844	-0.551647209083417	0.0202519320470216	-0.204261757404082	-0.388697451884158	-0.188380958954403	0.114851174832127	-0.10238319161878	0.165941096645428	-0.223166292547702	-0.0326242038502874	0.390157004378696	-0.500569131016711	0.346390150055436	0.446302890521527	-0.187458177561977	0.171892870218409	-0.201373530157292	0.057635911821716	-0.169778784046048	-0.386460035820712	-0.12378258223974	0.567318925836628	0.0726432333885463	0.486386460964004	-0.463511271432852	0.40925724157117	-0.445218412679392	-0.157507284543316	0.0115793617497686	-0.464281525680665	0.392582100925907	0.104064894024371	-0.212055917917777	-0.17060983301182	0.677974440797014	0.454664107491316	0.0899397573019399
REACTOME_STRIATED_MUSCLE_CONTRACTION	0.844145951418983	0.533696315270023	0.757856602731991	0.775643461734741	-0.326802443163365	0.577566258433599	0.72770023059425	-0.302380469293041	-0.58651923124547	0.755412234598146	0.428308026387008	0.888134227524252	0.715848070027082	0.349792179619859	0.901252710359894	0.825418498810378	-0.261251575731032	-0.585268883577879	-0.250969649660748	0.681160002060428	0.32574182673403	-0.222100628155993	-0.601526432933496	0.390155632178427	-0.402460649824818	-0.585734654804157	0.412583391027524	0.249934712360597	-0.453420299608627	-0.215369980497027	-0.128345166575644	0.429857978527281	0.277444658230477	-0.516953158284964	-0.523932590661008	-0.472872609535825	0.242998723752135	-0.567814521431464	0.785608109943331	-0.673683356013426	0.531490750987385	0.629963358959726	-0.646918011783068	-0.631142562864947	0.655309081923606	-0.720864831401476	-0.782371119362131	-0.802113081385706	-0.70419676566135
REACTOME_PROTEIN_FOLDING	-0.458497373735249	0.039929340362417	-0.11545286711341	-0.357627419043774	-0.044502120117444	-0.0177395661079748	0.0282245555642164	-0.176991421921697	-0.0465633597978769	-0.320905407596804	0.0951806021401951	-0.396664753756963	-0.476015886377509	-0.0159718736905962	-0.331318307285113	-0.222363145620649	0.157509080144602	0.0331924153589226	0.0612323505588039	0.17653580902685	-0.410535037404013	0.188276613078448	0.0569158849267888	-0.299926243784824	0.417643219480083	0.24064204864598	-0.146384631362093	0.148225671785024	-0.175460196021975	-0.275700067147308	-0.139549557032001	-0.39818084211516	-0.381469665845593	0.29693273274935	0.0920977052179658	0.425106566252231	-0.304133176492032	0.278002615616674	-0.352800700833674	-0.185481247335127	0.167858048618458	-0.357265622196419	0.451039023054495	0.219646609949174	-0.154870258595164	-0.00897786734520215	0.322999390375527	0.0755124980361694	0.212350086972441
REACTOME_G_BETA_GAMMA_SIGNALLING_THROUGH_PI3KGAMMA	-0.375826199934643	0.548243802872258	0.342830263083298	-0.252361605857224	0.407644348655039	0.484090290998101	-0.157135052492899	0.425247586808912	0.376604176388901	-0.594493616145739	-0.197080236902594	-0.518522119631677	-0.201422971301922	-0.182467744287229	-0.289941059658673	-0.303928298390743	0.441482747613929	-0.393774444549873	-0.191600234710217	-0.0951800227146051	-0.0489075430737153	0.429580717696242	0.0623848066098358	-0.113498091294445	0.429923875371076	0.426902738897628	0.390038674469761	-0.417553786609686	-0.287288819962347	-0.33817291450408	-0.431361942091661	-0.28652605604196	-0.0576410535344469	-0.218925277087099	-0.00271011588094941	0.531229494097272	0.16086965985149	0.601443303785754	0.0664157717106579	-0.331615850951623	0.545046898917844	0.0149200958500829	-0.0644120063915151	0.560267517727334	0.208494188041041	0.287660715886333	-0.632856863837833	-0.294499268932537	-0.48839945103211
REACTOME_SIGNAL_AMPLIFICATION	-0.267630065056888	0.647548454887269	0.296759643080323	0.0815584889777148	0.547374401242526	0.419666260830245	-0.305287801033126	0.213302316600374	0.436831091490315	-0.533333179811111	-0.135038007272164	-0.47684528887704	0.0902675649072477	-0.0459561327603774	-0.346589260425435	-0.216325089313807	0.392871032196593	-0.257179685046521	0.0599627952279931	-0.143790844304447	-0.435827091416671	0.578765497548863	0.0360885156094778	0.0146428628154912	0.503625725466146	0.577277021371163	0.502265347314405	-0.35674564549096	-0.305912184552049	-0.0829421064129655	-0.472168155238109	-0.132025686169832	-0.241753204296499	-0.186538978476894	-0.268311914276567	0.422664185616817	0.357499193465898	-0.0340352882037576	0.229178669319249	-0.355082367596343	0.412548011467495	0.109636346378091	0.295933089150955	0.609655398311794	0.41329606533251	0.170777955301967	-0.578078405620682	-0.182470507812269	-0.184510585708184
REACTOME_EPHB_MEDIATED_FORWARD_SIGNALING	-0.284024901470283	0.219188867817759	-0.0752998012395192	-0.326117621140252	0.54507812299731	0.114112046258107	0.126811008083038	0.494875396126972	-0.376060186822794	-0.472775927859228	-0.314774412364677	-0.375954094750615	-0.546414546131017	-0.0795559351211969	-0.389079296460967	0.119801714731394	-0.330946127623272	-0.308287279831645	-0.246327313207248	-0.196067285185101	-0.576005856070251	-0.129208128059065	-0.163857143762636	-0.516764783242391	0.116834059842336	0.367216285225553	0.516450580627146	-0.251668976224826	0.00858619795213511	-0.201289781039138	0.0273063167955696	-0.109916033304451	-0.458554604827806	-0.121142752339616	-0.315339649837711	0.703181713901907	-0.411962503761368	0.573062564906578	-0.408885031464324	-0.603699773172038	-0.183187754295241	-0.367424392020755	0.685154439295106	0.58697920941333	-0.00530489817705998	0.473048502558684	-0.430588513981565	-0.363709434938102	-0.0697737803216064
REACTOME_EPHA_MEDIATED_GROWTH_CONE_COLLAPSE	-0.103977786092084	0.705189357631648	0.296260609428764	0.501443249389034	0.407396387800242	0.527979379253432	0.588594634422537	-0.252822075966577	-0.506118008390533	-0.219538467579546	0.0921763990455427	-0.105974069200994	0.138589202408799	0.44311790269078	-0.275260879208335	-0.0322262933973899	0.454950244064331	-0.128685039410379	-0.127880965833094	0.272278948689862	-0.610793492593726	0.480566546708974	-0.233701475419006	0.645790102291844	0.261100835365525	0.199618917267312	0.474038882490281	0.393422555329204	-0.440621676227096	-0.432484069426519	0.371645671592254	0.257899123837134	-0.329292433611124	-0.579078125119632	-0.502259477951103	0.213651720473826	0.26989504642373	-0.270094189359616	0.276436243067627	-0.355784522659191	0.595175317611412	-0.183996760821576	0.0225255038556392	0.134528562174763	0.34850563341837	-0.39386807223001	-0.619765705158346	-0.501120382825353	0.199928153859886
REACTOME_EPH_EPHRIN_MEDIATED_REPULSION_OF_CELLS	0.307885784880515	0.386157047154306	0.584988014009021	0.48392904525017	0.508255274517392	0.256843974108741	0.57630332201329	0.482643766499288	0.577485230170885	-0.364135824714112	-0.374314675802162	0.145943129347004	0.0586114424805978	-0.421947384088518	-0.0266999429666643	-0.46791318456546	-0.292688591010669	-0.29319495511626	-0.374476469781117	-0.108995923592813	-0.222709367362795	0.453945375833452	0.352356978099567	0.0215258855585788	0.182777362814804	-0.0115829923835116	-0.269387068066933	0.194458214072802	-0.454611737868903	-0.556768744119244	-0.466105086560654	0.0464936709790779	-0.473248877387842	0.325933790851497	-0.429986307772493	0.280268923063627	0.0851207982792424	0.165770603307645	-0.205660779072201	0.0986258826286852	0.0361659523317171	-0.326325212772553	0.583553726896474	0.140009987438514	-0.0781356429506346	-0.0272003175136702	-0.245829531391609	-0.308854077703607	0.404158334601145
REACTOME_MUSCLE_CONTRACTION	0.638947689091262	0.526332412359699	0.583443072102344	0.590351779371294	-0.278571012011043	0.501968439505917	0.505089635099753	-0.321747457410925	-0.258309549835348	0.536556874453235	0.296649823299607	0.60244611620258	0.608088078982163	0.410426049512956	0.561739012155378	0.539556919582919	0.0081837997718649	-0.447391715146702	-0.0279077128516282	0.482590688088422	-0.0568047836203867	0.010191302935762	-0.421026447720103	0.525569071656628	-0.179871874670411	-0.357098365048857	0.280355421492244	0.186813947159182	-0.440841988801942	-0.367453305559942	-0.167069627805809	0.291615936461236	-0.0580217388365457	-0.409115752826742	-0.501118222785054	-0.371269062811765	0.204609214017946	-0.445078529901307	0.585982834725962	-0.534996914450508	0.486474795430695	0.481049605640586	-0.338513358942924	-0.418434976462088	0.436362408851601	-0.520926173182602	-0.669937658569414	-0.548888837474303	-0.397077021076719
REACTOME_G_PROTEIN_BETA_GAMMA_SIGNALLING	-0.328421554829584	0.413593391552241	0.302405958035094	-0.241493496900419	0.478412112167013	0.339761926923884	-0.306920360283049	0.523336473137614	0.390193587297837	-0.550088681174645	-0.321963690781829	-0.432982821640132	-0.293881630161176	-0.323492674580256	-0.401901964827187	-0.163949911601873	0.265835499031563	-0.508704741739213	-0.316057981558803	-0.177099371940448	-0.15365862741839	0.289135679676233	-0.0248452615434411	-0.313893194674041	0.361728991781466	0.356455184997209	0.350356373315761	-0.46346832182534	-0.130296024891675	-0.305478172267908	-0.274964615205848	-0.258181887079134	-0.250805059025903	-0.102522108912367	0.13125366128823	0.470115840629596	0.233327667984757	0.516363445416423	0.0456885186120294	-0.267578812723407	0.416869399291498	-0.0858283020665378	0.143103948791719	0.591432576988374	0.148163955259244	0.354120830108446	-0.501136992875153	-0.220982037561744	-0.352568949862835
REACTOME_TRAFFICKING_OF_AMPA_RECEPTORS	0.453182056039207	0.394646124778387	0.422628571428605	0.45176180617175	0.0919341125351167	0.153704817747991	0.424712024971245	0.31618718233763	0.389250449631531	-0.295086054263586	-0.207028358739095	0.0662110990911939	0.0450901803607129	-0.109791064598313	-0.0333613205981929	-0.266630007447658	-0.0418183699335386	-0.382686579849508	-0.2410181724318	0.273183644593749	-0.305258193856473	-0.104761904761906	0.338792777247503	0.149471358708958	-0.0795185591015019	-0.298693379070669	-0.178153542368164	0.0545660961554927	-0.397995165008138	-0.2489928686136	-0.498384201235267	0.0482874017482426	-0.550104815282028	0.32143893476792	-0.497560103123752	0.194585290128343	-0.100680272108849	0.0697486128719899	0.315372393452446	-0.118179279244659	0.126305668715031	-0.20911625773905	0.464028673781899	0.182312925170051	-0.0867752004479694	0.00699315193539085	-0.376945965377984	-0.360381180076123	-0.0590344044594664
REACTOME_REGULATION_OF_LIPID_METABOLISM_BY_PPARALPHA	0.152642041646589	-0.106324172960004	0.312928129146275	0.261973352617414	0.308719212142459	0.267294299063806	0.0668792931170206	-0.226703227544313	0.320398472356355	0.239571645703619	0.38306659045745	0.19343020434065	0.494853474554816	0.0145919942297168	0.588919928156566	0.425323641257529	0.343159741752169	0.244502925862156	0.286909281019296	0.223245725792274	-0.488000423829474	0.0543542200529322	-0.539157566930444	0.15800250275074	-0.356952884142426	-0.193343398902186	-0.0876557542530743	0.214137396464408	-0.281747866286292	-0.0994078681034329	-0.515800311891405	0.167139585122862	-0.382665972081356	0.129899952261868	-0.202540167129585	-0.334755226480891	-0.0222120032483848	-0.387184959633406	0.0709476347078788	0.0148709223368456	0.132486590014618	-0.179574688840411	-0.473105504650392	-0.405041247211764	-0.178573825255948	-0.503784700616871	0.0449484790377858	-0.243867684264674	0.358049386477107
REACTOME_CIRCADIAN_CLOCK	-0.453948874051507	-0.173340578026262	0.274781487062921	-0.0405171117290176	-0.362349129835972	-0.401458701127488	0.146882634489046	-0.362909587143623	-0.0677617388418809	-0.00467949733820425	-0.130194347776767	-0.324530207067176	-0.117584290546832	0.0655049297751597	-0.42536630568104	-0.346555721991803	-0.0277551020408198	-0.149788775300115	-0.00504295575725311	-0.249751332743882	-0.618270249446279	0.30295445653277	-0.106171236075562	-0.436852235936852	-0.224559287063866	-0.000345141998988385	-0.215472547949143	0.204363240022266	0.197919390597463	0.0586034598961143	-0.0171252259003029	0.174819941347239	-0.245405395277211	0.5804394542905	0.216256614438054	0.331331013459764	-0.258068045399988	0.332689772600951	-0.308638522315334	0.571594739590755	-0.228002528114048	-0.274791126072407	0.424412272371647	0.0468019060008216	-0.246886308007808	0.311640639964148	0.406338380791514	-0.132402064273998	0.251485181700619
REACTOME_SEMA4D_IN_SEMAPHORIN_SIGNALING	0.0209173400654982	0.742513489067537	0.397369470961906	0.44826345573432	0.300076386858556	0.510776181864156	0.605281933862312	-0.302722544604137	-0.401810659530655	-0.200221028681611	-0.0714311001467662	-0.111962036442387	0.0945453415162905	0.450234770905754	-0.421722497010888	0.108810271466804	0.409186250295877	-0.101515126779376	-0.113833919415333	0.174001996194425	-0.587644859971312	0.459516256675609	0.0576465874204216	0.696915169094413	0.254914281333287	-0.151211639381264	0.454441466834364	0.265653164232649	-0.471796421148617	-0.535467435056525	0.346379822024208	0.325356316437855	-0.477918645345581	-0.651768720941696	-0.497713698415804	0.3075297417471	0.371118912603438	-0.185643776515282	0.455358848200186	-0.4625122729493	0.633215545579226	-0.0269105366546209	0.123839103523281	0.249411451940339	0.425412907076533	-0.191472673671199	-0.56258419501457	-0.515899859259874	0.206835916156108
REACTOME_SUMOYLATION_OF_SUMOYLATION_PROTEINS	-0.397036341081518	-0.319776597492584	-0.520023600508287	-0.337779474932708	-0.457681521853179	-0.195976731484876	-0.565412790284251	-0.375810470507961	-0.500757933156198	-0.41017922404824	-0.447415220026026	-0.366500970450697	-0.514250708443022	-0.364583027689049	-0.518057364550143	-0.033458114206555	-0.47112534410201	-0.521892220289075	-0.517913804832041	-0.503797716153675	-0.531341195140464	0.0226272966029047	-0.237569157200138	-0.416015884061055	0.624794174924812	0.50413508811957	0.258884459248235	-0.309700800782094	0.50083140747164	0.416152770038512	-0.461690317796374	-0.250135282037151	0.31580053500734	0.383058249186179	0.558150564019691	0.0277776067650361	-0.251399193667898	0.40989552956776	0.270164285428243	0.359593985899564	-0.215617338780759	0.0433411765367886	-0.161062241363284	0.458387715584532	0.24455422926444	0.307643379255953	0.462623649936857	0.391972124704163	-0.280088865716876
REACTOME_CA2_PATHWAY	-0.363547441351343	0.550107240234907	0.107071274641089	-0.125034050667412	0.242121725038518	0.479434900444194	-0.224385521894877	0.337762831943393	0.157624325732787	-0.347979362672027	-0.103264258936508	-0.196340779508199	-0.0708094891184008	0.0320056267620936	-0.307215510144063	-0.443165380385924	0.367332522415989	-0.155159407636533	0.0287175910946862	0.0259333993379433	-0.557420149415713	0.241007280357939	-0.0477273967940757	0.195916506465445	0.251887667856291	0.437009727321218	0.457567270694827	-0.407958142654492	-0.028373743957292	-0.3809980394281	-0.309382616847722	0.0150211538004957	0.0822093968079376	-0.270170347288208	-0.284979535234989	0.248039899087816	0.386940247186739	0.224021419275831	0.258067052945394	-0.484481260872076	0.304829658173152	0.0765173502959838	0.101356936832728	0.531594504115956	0.343376732654621	0.271866731209552	-0.505056645671654	-0.0811454985652882	-0.353216940567109
REACTOME_PCP_CE_PATHWAY	-0.324456214520911	0.0531775695471121	-0.0874871624356682	-0.251440483679778	-0.161986063680348	-0.459315174933889	-0.0359550943734329	-0.282106456629992	0.166697336090719	-0.205760149251669	0.058153162636385	-0.268693959419938	-0.406083756891924	-0.0253238926144933	-0.270176884744436	-0.336266487314558	0.113161379696451	0.123615601747383	-0.0500405070553649	-0.187907880491701	0.341982747154114	0.157664599103964	0.330437151323633	-0.42627593776445	0.136752054670265	-0.24040818573466	-0.28695237084968	0.19974394582469	-0.0334516831332593	-0.130034899480884	0.128170858205726	-0.0158981834969857	-0.43626211143609	0.40704778320792	0.0519446086544437	0.623656007836377	-0.269812504117138	0.497012041203104	-0.493819960582731	0.0875958074307736	-0.179368292474505	-0.5973570382468	0.559060558109219	0.214022705169218	-0.2529478541266	-0.0518748551701618	0.322105563965878	-0.315247266908834	0.399287903397801
REACTOME_G_ALPHA_Q_SIGNALLING_EVENTS	-0.0749672326190101	0.484000647529033	0.0284860931028336	-0.0813402648321904	0.16936421779385	0.281993846563325	0.0607920277407714	0.282860070620839	0.27343441221777	-0.314157573098641	-0.132469402744925	-0.0145746216709484	-0.12753805737817	-0.0233235646909679	-0.314073215879332	-0.189927802565134	0.155970308605973	-0.271621517977657	-0.0869033164660197	-0.0632655739838873	-0.447662414720536	0.259134962828655	-0.00889570882739726	-0.226580162818442	0.270787889257222	0.292751764087509	0.422257695392404	-0.287207571935126	0.105228977517147	-0.0173942975766957	-0.258842067109773	0.311605538031582	-0.0550197902186169	-0.267976302127338	-0.188630774135274	0.169039145907482	0.414800822104499	0.181761735922308	0.0824664143316336	-0.328890522931455	0.305957508325055	-0.00310722133475294	0.2192706588957	0.339424967156294	0.194233978084702	0.160811309172534	-0.389474075407005	0.0546211015935549	-0.218948138404982
REACTOME_G_ALPHA_12_13_SIGNALLING_EVENTS	-0.254092697365444	0.363697584587513	0.0720512779095011	0.011381174537929	0.342652728417226	0.404336531282237	-0.166700940701965	0.309388151680751	0.10431753614735	-0.586486977505264	-0.474866106848632	-0.30571432236781	-0.353529651619181	-0.356301558399316	-0.420592556487932	-0.209732589690835	-0.18513591631161	-0.515439525375279	-0.390904045282588	-0.206608387889155	-0.234262024253191	0.246057135627603	-0.0118727889175133	-0.34787353769283	0.424989620722934	0.430266521266372	0.458178773519012	-0.434213775571365	0.173706726749132	-0.003573977039003	-0.141794817522222	-0.0109851764445635	0.0623346431528749	-0.103220953360704	0.111125400116697	0.400797117692731	0.0837353142537324	0.436527832742034	0.058201705746044	-0.225344771691469	0.27323018555403	-0.11474164845645	0.240874872633209	0.622191439766905	0.206968517158153	0.414990832350631	-0.251039384799615	-0.124476892566698	-0.289814245779716
REACTOME_PLATELET_HOMEOSTASIS	0.0712154503214141	0.471466823902605	0.324058030094287	-0.0464112257423477	0.0414483961295773	0.25567378052771	-0.27964346572883	-0.0146139405616338	0.174770337105549	-0.329317672747811	0.0213194721384628	-0.0874570072032071	0.105666142065853	-0.194553977080792	-0.137324934900419	-0.066928563189695	0.0488314464311117	-0.274723316202718	-0.0903857944189801	-0.145217824296808	-0.111564583645381	0.247412270873349	0.156754181530198	0.246259441127568	0.318170933018919	0.143440486897973	0.297255804267147	-0.244423423347603	-0.1777792879762	-0.112699534944898	-0.251986203001002	0.0560919519765347	-0.0983949892346979	-0.089800499440738	-0.333628136846981	0.282666071760304	-0.0329026827527145	0.219813424469608	0.239064155116733	-0.451365424327947	0.368049239267174	0.0706240431641488	0.0959733593804746	0.227643796411621	0.239104576522897	0.148160576933	-0.16543089312621	-0.14628957358727	-0.159108258687099
REACTOME_G_ALPHA_S_SIGNALLING_EVENTS	-0.235760965106931	0.569192652451906	0.468100628579673	-0.0323897659226911	0.620813201612284	0.479074260576053	-0.382147992562206	0.514626246419261	0.486878465575151	-0.625069088294411	-0.210117243557077	-0.487385714034106	-0.208202627443788	-0.286569473658815	-0.362834488143015	-0.0860097985846406	0.199120365601381	-0.235480537156184	-0.12972518119733	-0.0926002336515745	-0.308699176396643	0.55345762036835	0.265979180165785	-0.126653064335057	0.511768282333537	0.477712917342568	0.53980618804664	-0.416806674754112	-0.185864434041126	-0.212012493667752	-0.346879242763001	-0.197741757363627	-0.0503973010150412	-0.277790435035105	-0.342726388483491	0.427308386803424	0.29222452538254	0.451806533462296	0.277583403700728	-0.447016163456868	0.504027920411262	0.118707879979404	-0.0434635781134861	0.422584645211471	0.33824648412308	0.244368473284033	-0.565903064545716	-0.282925354435043	-0.335076086357167
REACTOME_ADP_SIGNALLING_THROUGH_P2Y_PURINOCEPTOR_1	-0.182687500487827	0.711368539280316	0.312664572449763	0.201053921401275	0.425968561023876	0.438272359346454	-0.136424119722778	0.168879592684729	0.467194459232094	-0.428002990560695	0.0583680827457974	-0.423180351086045	0.112253854720765	-0.0599353551967453	-0.380383434730112	-0.111514816406424	0.469218122980328	-0.316322095432238	0.0773945917107748	0.0206223809314829	-0.455352716532746	0.60277798330732	0.100221985064715	0.134474254432964	0.448797900682457	0.600336056675772	0.480428461298999	-0.278663377463656	-0.51023644580998	-0.271806919443931	-0.548309783391172	-0.0759596506479958	-0.220373088429081	-0.226280158205217	-0.433835668429463	0.395260315401771	0.454910414427367	-0.029043598673241	0.273839505760116	-0.520982530065043	0.439417042623694	0.117686509557088	0.204572160750628	0.481513273946263	0.402116761852967	-0.115417457139399	-0.590264269320725	-0.0218561117968389	-0.202054498070863
REACTOME_G_ALPHA_I_SIGNALLING_EVENTS	-0.00473100825169182	0.400330692227709	0.259094512213455	0.0652860979449051	0.390354099666427	0.254811106015487	0.117560534137655	0.198615316471686	0.178751682004777	-0.231886376282584	-0.117899266636674	-0.0877567470845126	-0.0510080226548549	-0.0860086784849242	-0.00425115541201582	-0.171252379421434	0.139379900326843	-0.254115387989227	-0.0547734072345402	-0.144323613292719	-0.402160034815351	0.1630131335279	0.0449716092033562	-0.0667147515184306	-0.0148799411982769	0.141575659594802	0.230654422276572	-0.395982290808651	-0.15711657344573	-0.153686578914041	-0.271880298135852	0.0011736417104791	-0.261090120819457	-0.229857185953956	-0.334276148795008	0.263750677985223	0.247306796495246	0.267558557617286	0.266958532321742	-0.366401972237809	0.303665598062407	0.0466190156993184	0.217171172039824	0.363631167989166	0.21853307212414	0.296853628398827	-0.275235503988706	0.0894190311994619	-0.119777880150978
REACTOME_G_ALPHA_Z_SIGNALLING_EVENTS	-0.301371191933123	0.582148945370115	0.293436396156774	-0.0430166076776491	0.670248608432223	0.458830774947663	-0.337136221421605	0.540569790023849	0.405060439409387	-0.513569345131363	-0.192964605972129	-0.412104065519827	-0.277149950483958	-0.0400318548809605	-0.379115164034602	-0.146570212619559	0.00301263195502113	-0.259135633684476	-0.159044119310045	-0.318635077633457	-0.305221110403813	0.606534266707266	-0.0180868024733902	-0.097238539094729	0.604342213952778	0.616794030356614	0.488095217045883	-0.474472943979532	-0.137187023797685	-0.215470704582301	-0.392512473960336	-0.226167281626801	0.0424720936564166	-0.402290467234207	-0.264170430856269	0.3988766889829	0.279642150785385	0.390484118230107	0.269226723617187	-0.446886101146337	0.341391113389806	0.0518258279162425	-0.146693072855369	0.561990562972348	0.286111419768708	0.211378843817688	-0.503775897013803	-0.240403551668159	-0.467421271772192
REACTOME_NCAM1_INTERACTIONS	0.661883983014442	0.709913034876373	0.684287858447919	0.660124007604062	0.313592740163008	0.812871744106433	0.61514193318382	0.651722326183877	0.525113451733994	0.503264417845492	-0.358135297900733	0.595874403821657	0.744287268770408	0.233189178667137	0.322991833794042	0.0777783972638165	0.269798869089619	-0.658848839165182	-0.512759680928443	-0.231636898938038	0.497531597240742	0.406966842303391	0.335663024496569	0.572998239983492	-0.471268582823254	-0.195220237683654	0.378335128738707	0.577188183470316	-0.642060474673534	0.38563695318071	-0.0368145682899647	0.759198454881692	-0.171717731782828	-0.549510337323145	-0.581394104121358	-0.497645116289055	0.843035908596304	-0.613166485310086	0.642102148447119	-0.689608269858506	0.469879014167686	-0.2030567892381	-0.26749532203402	-0.279137729925103	0.28251047974979	-0.354312100742445	-0.669623440764678	0.594642174500816	-0.643343212104556
REACTOME_REGULATION_OF_INSULIN_SECRETION	-0.0632425788243416	0.402863908134111	0.155078224266966	-0.0454089622131069	0.60349194345066	0.387917959738146	-0.0100371929951015	0.334486603598652	0.356794107555669	-0.116033230479691	-0.184352440548934	-0.15548213318846	0.130450756193661	-0.228881806650907	-0.169425092556049	-0.111135234934614	0.210893167053104	-0.311427834263833	-0.106093843958052	-0.180460609390918	-0.377427846099088	0.194771141623641	0.0508988292162654	0.11768892302654	0.296868251597269	0.302052399110749	0.198515562814802	-0.45734075644631	-0.353006756836138	-0.437498334686382	-0.385952927631831	-0.182970873307571	-0.284910324880776	-0.257756632806575	-0.334049896829838	0.122988126082683	0.171035932581821	0.0234259012867644	0.348017275316801	-0.374626752323241	0.439891953169066	0.148073587628417	-0.0239194570869896	0.482164775408922	0.232705023063978	0.127363493212458	-0.435874350586452	0.0482051851155222	-0.151211210903237
REACTOME_SLC_MEDIATED_TRANSMEMBRANE_TRANSPORT	0.349921232040032	0.527693872592195	0.293906587102615	0.358192285915506	0.391048463009849	0.507769788828552	-0.461452902357188	-0.261632631258041	0.204194028861311	0.168251275413411	0.247197660934648	0.312670201442717	0.555951217780461	0.274889047342477	0.209237937899772	0.443799560565756	0.505023659669345	0.235540675718782	0.403657809625261	0.257547906133613	-0.0745358489567989	0.576341633822874	-0.349783283319795	0.221728318630588	0.0614081989905341	0.0791252278513002	-0.227967974987882	0.426123784904737	-0.513273728983777	-0.55119117571812	-0.487500434037757	0.0905942653712629	-0.36108855569663	-0.488780721688732	-0.635353989993729	-0.391369592524275	-0.112314223965617	-0.623459410120698	0.156686448352865	-0.109465270710572	0.406969957923872	-0.259984314947661	-0.33030350668235	-0.241744332384665	0.0498133041293887	-0.563647119655232	0.19807933120098	-0.254347854660734	-0.0120413614134131
REACTOME_ERCC6_CSB_AND_EHMT2_G9A_POSITIVELY_REGULATE_RRNA_EXPRESSION	-0.662883693989637	-0.103417311895591	-0.654980146209361	-0.625913121369277	-0.481748187669779	-0.234189310745865	-0.530719938464641	-0.143969639814803	-0.641894058655432	-0.49615464825597	-0.236641967983343	-0.414962075222687	-0.634779152617833	-0.157256892016824	-0.500023854408763	-0.342385763990436	-0.249219256156369	-0.172410917932604	0.314527119106039	-0.0411091373404831	-0.533695898246336	-0.131372678317889	-0.24673018054738	-0.501853309128678	-0.054510765876252	0.567045168597912	0.531695184833222	-0.572220703974285	0.537286799280183	0.587754982617641	-0.244789559227216	-0.0654129190515147	0.590972642552729	0.000768686847505473	0.540424026606455	-0.0680528655300433	0.28269953324949	0.484273491166837	0.517713064469542	0.268127658259941	-0.364142492568794	0.183329362244774	-0.385105607739739	0.56554913733567	0.276629102440847	0.477558989158666	0.248725452224184	0.495275997179362	-0.148318832653833
REACTOME_SPHINGOLIPID_METABOLISM	-0.0490024280808531	0.366808807356461	0.588882172798669	0.277644748316975	0.253148369615838	0.0485969560502587	0.100746160968551	0.298833725783049	0.556373821426133	0.308135679312318	0.543616665706381	-0.129197275917537	0.550097346252236	0.379077681224929	-0.253850098890531	-0.0613655617708886	0.343471391195127	0.505430436090121	0.564611588609166	0.517428121356689	0.132795491018423	0.377272945168868	-0.145067156688458	0.170712870378719	0.168714809947229	-0.0167051235094831	-0.59084382433134	0.482661562196073	-0.542669375229598	-0.389779793997924	-0.292982007329645	-0.565367496834769	-0.578169399183836	-0.248667605849047	-0.520560364222567	-0.239417593736729	-0.367939212165187	-0.356414311616794	-0.369788676415461	-0.21202514601309	-0.0862190884647628	-0.501100415064745	-0.204516334345586	-0.421880242741049	-0.424474961820683	-0.419121166346353	-0.218140595065414	-0.156982383792243	0.47028860205843
REACTOME_THROMBOXANE_SIGNALLING_THROUGH_TP_RECEPTOR	-0.183068270924855	0.745502373274699	0.237474064793089	0.0726401911093068	0.39415878198833	0.579096427147828	-0.23246375688353	0.174034222710194	0.420577740635509	-0.436293979011681	-0.0511995274005107	-0.425020678293866	0.115717387910146	-0.0691636752276526	-0.415182647655355	-0.0557235007664568	0.470752097228036	-0.400647542455627	0.0181104940538508	-0.0800606282625817	-0.56049961782341	0.661209945210772	-0.0550067484722257	0.108164613692992	0.5294983892189	0.571895926525188	0.521117761844697	-0.339791936606669	-0.289515442104637	-0.0908825999511726	-0.561286828539943	-0.0625907195738794	-0.290684636728425	-0.365030610580802	-0.332889230782939	0.304276350351155	0.456064134518217	-0.128519204475714	0.325689049463795	-0.510656219286083	0.553527978907196	0.262056080485865	0.187987492232817	0.539868062396613	0.43055979227092	0.0145632092827906	-0.650298857375454	-0.0218183123751126	-0.436445211664579
REACTOME_DEADENYLATION_DEPENDENT_MRNA_DECAY	-0.423091624136127	-0.363357264685989	-0.292219521018841	-0.445103419124358	-0.426182750172096	-0.499349220020987	-0.222321949599799	-0.228692179071912	-0.299917037192423	-0.268072589975581	-0.150866855405825	-0.370285180290269	-0.333327368824071	0.0122967953255526	-0.0531694831742807	-0.46009749365693	-0.147065315522529	0.209343324143074	0.0487281714400822	-0.125751782103206	0.225533447916341	-0.341192964695476	0.282443793650951	-0.294878179484584	-0.0929759854252986	-0.151299589603267	0.245093802875265	-0.124593283519495	0.53662875551365	0.453432138078833	0.208979658250455	-0.392021407687212	0.350582662005402	0.532203921640565	0.549800453998935	0.203675314539578	-0.326497629613964	0.347572651403281	-0.380998030318802	0.406683659912018	-0.303485158984384	-0.357149105748756	-0.111396707863627	0.360709785379998	-0.267859201991861	0.274458824607247	0.498055521807993	-0.168371736633305	0.166787018739312
REACTOME_DEADENYLATION_OF_MRNA	-0.161561781101577	-0.526578000524176	-0.0394450489662532	-0.426862985379334	-0.114533304889249	-0.583569419615505	0.102980004583894	-0.00100203996648995	-0.236634672144384	0.0539749217498321	0.119672455064966	-0.176478854978829	-0.440235990814539	-0.0128280516085479	0.0102805350454866	-0.415063165447343	-0.0834247530519931	0.251763672252835	0.275556980374846	0.161414907337735	-0.0516171688037076	-0.25379854451902	0.592933885026312	-0.0426300603267621	-0.440746411644981	-0.313764086787275	-0.247757259387926	0.322465280240365	0.240625562932975	-0.0420044223653684	-0.273668021030234	-0.471122173503344	0.0640018197449411	0.553219705416758	0.163551842905336	0.00640280330287379	-0.489119869755506	-0.10813963710641	-0.520156693590014	0.675347115608289	-0.456770911266222	-0.502174435830967	-0.0340043525571154	-0.0350924918389462	-0.566512656293963	0.211928131440731	0.61622981938941	-0.375747164675772	0.357307072666302
REACTOME_MRNA_DECAY_BY_3_TO_5_EXORIBONUCLEASE	-0.404014534390279	-0.296611103166263	-0.155086109684882	-0.407554762169079	-0.536920571045307	-0.402560812456407	-0.517241692397782	-0.329241234955541	-0.119729560441922	-0.447137170080429	-0.289872703145259	-0.295294980827079	0.0454238894615275	-0.173463331278457	0.29185399241387	-0.525500407152564	-0.15344093390768	0.281362136213631	-0.00988277846714489	-0.165604315800398	0.1892597458145	-0.453016420184328	0.0333614028135372	-0.200762049260464	0.479133790180292	-0.101395510486361	0.377819260176961	-0.416155181737952	0.479800408010281	0.513597698510257	0.388418296188773	-0.430940550133067	0.533834683548026	0.404921201556521	0.641508996371521	-0.0575995860258274	-0.272847127215683	0.396452040173371	-0.431525948629495	0.403011085726553	-0.0824719510645346	-0.411510057260303	-0.320518701680895	0.534576598594325	0.08297149961003	0.202625078117838	0.557607429308592	-0.365111748601096	-0.0779485286315718
REACTOME_VASOPRESSIN_REGULATES_RENAL_WATER_HOMEOSTASIS_VIA_AQUAPORINS	0.184985733231528	0.421154490772581	0.431652259659858	0.192546401514774	0.724819874552923	0.36898333691405	-0.154009426950813	0.464863898417822	0.421954988614274	-0.169119985326274	-0.174606720463967	-0.0955626009102568	0.1193122776133	-0.433883489219229	-0.0401531553748234	-0.0633601763351525	0.255720236917472	-0.335898385540064	-0.188364041369733	-0.28362681700488	-0.0787586094243578	0.0387849260748728	0.124320056913531	0.253861586360984	0.12261175343135	0.336733380966634	0.201762774676893	-0.539236981684919	-0.399368871134953	-0.417093039936398	-0.37558097124139	-0.183483043699181	-0.0694066412629201	-0.337548629761598	-0.397444477184064	0.376947278451394	0.132354783623703	0.496265808871854	0.355521953747356	-0.507644487607114	0.535393162129399	0.117652863419198	-0.127099544956374	0.575013332249097	0.26075334323721	0.075057414577525	-0.492778242674701	-0.21457045326724	-0.61871257987891
REACTOME_PLATELET_SENSITIZATION_BY_LDL	0.138472995806614	0.292482203367948	0.313418450408418	-0.0300069454358476	-0.176668332111789	0.0355724546636723	0.166900481472381	-0.0571613406519395	0.0133260810443313	-0.28756103103375	0.0578853932632582	-0.156523134955092	0.00673769681343309	-0.230918065729811	-0.454729320925008	-0.328004590765499	-0.0970687914325172	0.0222784946561658	-0.200690160748247	-0.329882988957741	-0.0453476629165059	-0.380921163257062	0.335840993516176	0.0294171935576817	-0.480864848863615	-0.505917261866475	0.029471171828215	0.060722507736279	-0.232097521069664	0.146472463579045	0.125704113583108	0.241922684380667	-0.18160746741172	0.326473647471034	-0.0380071372286554	0.452282438215121	-0.0338667358529927	0.288367030239194	-0.163330877454242	-0.442158252194358	0.333823636012352	-0.426063407040252	0.0813407032185453	0.216212221393246	0.130769098763317	-0.159947684903355	0.609375649188531	-0.056834301704669	0.514852529952733
REACTOME_LYSOSOME_VESICLE_BIOGENESIS	-0.333602743088948	0.41621010808263	0.459424537545644	0.141645754427797	0.496539981915297	-0.497512125513772	0.154747342597926	0.488315797623126	0.432789583116206	-0.0360640911157368	0.287711495184944	-0.418152769545576	-0.228664750644168	0.0867503239432084	-0.269949180358087	-0.503851989826557	0.214482067876966	-0.0843788592451353	-0.31385175293045	0.0865942583782132	0.0838784472905389	0.486171667476579	0.552398020217586	0.030425117036965	0.080650220412064	-0.305560723547585	-0.0954946343701035	0.340850914626116	-0.284734569930735	0.0342977003406141	0.187518682088614	-0.508295313299	-0.25537451140804	0.529078078469327	-0.157557555610596	0.395000826323472	-0.373162688417351	0.308665335815594	-0.643315823564437	0.329686693789436	-0.443577407816824	-0.431165638097676	0.583738902047841	0.0106005681870169	-0.337072408906356	-0.0756552866197367	-0.0416205804347459	-0.312284656702256	0.375920463144922
REACTOME_GOLGI_ASSOCIATED_VESICLE_BIOGENESIS	-0.258330591732507	0.233074042015837	0.310309399512952	0.170510524575902	0.532955981611863	-0.15123633156209	0.359239361891853	0.485742885750895	0.494761049262367	-0.019372199608202	-0.138234385736332	-0.367941984450192	-0.302826258792459	0.0657825462487867	-0.191259290847663	-0.498852492825559	-0.317108821414063	-0.189932147069667	-0.382813633476411	0.0381632012321719	0.402585427278872	0.334002302614944	0.583097928086846	0.13349034083009	-0.0462153747265414	-0.270636429649232	-0.153524655432752	0.305591661016666	-0.289750374695924	-0.121913828340077	0.30046333060502	-0.349303733315601	-0.137343737115771	0.361072208976278	-0.0575788396961956	0.354151862680553	-0.278106468634781	0.301564236642939	-0.557644452100366	0.116448279718542	-0.250481570963612	-0.431450259384559	0.528952246725641	-0.00851045143737883	-0.397022778803974	-0.0699608471514899	0.0145244534320934	-0.0211994690341263	0.139460764758762
REACTOME_RECYCLING_PATHWAY_OF_L1	0.0409610661119672	0.258509383467159	0.482265478852442	0.141932540007349	-0.216610720257393	-0.356743956729797	0.490049085709077	-0.278123293191009	0.459435184964825	-0.418434132351616	0.08347126883209	-0.148831112069389	-0.293637483614937	0.167433186841672	-0.20870248804647	-0.519223887099493	0.227834560308949	0.125054197123525	0.228581029247973	0.259260361202105	-0.0952048220469315	0.135014164482514	0.358429760156887	-0.0899544971630853	0.312524764045824	-0.196930610759119	-0.148692427207647	0.414842987170715	-0.213632454429125	-0.438787757285642	-0.194321838173109	0.0694808293959713	-0.453308083463705	0.243297469246516	-0.0392171294106491	0.367523981000745	-0.323067652765633	0.208894064642453	-0.488521306850391	-0.267313081459157	0.097084742136154	-0.514883797357984	0.549333732812722	0.10313671460765	-0.44890809283009	-0.141923069931728	-0.0661580230496919	-0.190863719032732	0.433768607794758
REACTOME_CREB1_PHOSPHORYLATION_THROUGH_NMDA_RECEPTOR_MEDIATED_ACTIVATION_OF_RAS_SIGNALING	0.168045199502134	-0.0442506997037858	0.190906322524234	0.150054913438121	-0.559533670894475	-0.36917617503414	0.220183639993623	-0.0258845959180052	-0.181138448105308	0.231291062368716	-0.177241785930441	0.371154820248713	0.210275309646174	0.066080844609575	0.48674792837009	-0.181261991240281	-0.162711428421144	-0.221659479924012	-0.0848371357530098	0.177274716444229	-0.439623312693018	-0.444028689378156	-0.24810663071057	0.219108698637934	0.0262959982105581	-0.0479312122632948	0.39371748624431	-0.308867942819202	0.475883780597225	0.446789820156107	-0.255032595208173	-0.27925309788091	-0.107708677623336	-0.299950992617075	0.0844795707957408	-0.0565095306033039	0.0822448579151347	-0.0643027575680591	-0.0497987121337824	-0.394605634251914	-0.203862553690584	0.0464350810712731	0.224516366307599	0.336293729670339	-0.199485839421359	0.28362137483799	-0.564856836507015	-0.190214882754747	-0.438305677249503
REACTOME_ACTIVATION_OF_NMDA_RECEPTORS_AND_POSTSYNAPTIC_EVENTS	0.21189978654086	-0.327945838612133	0.24004670685534	0.0249341433510628	-0.128736949150883	-0.314089442676198	0.271798857915307	-0.21606893561835	0.128418029473963	0.0494242436171626	-0.124498839545176	0.157186916310912	-0.0272168390013135	-0.0424572340187221	0.173080376234529	-0.270431298957261	0.00560185484913722	-0.0650147645833498	-0.0152264730737999	0.0291286860340587	-0.195857142187451	-0.43504889751754	0.0708936054781227	0.124116621491861	0.00967846391022711	-0.0414934632365024	-0.0725297083554249	-0.132128097961685	0.193239119841563	-0.0765208639610475	-0.0816319070665075	-0.259183339760242	-0.358598510003847	-0.193885430374539	-0.0448099317759797	0.0868282385783533	-0.178296140068261	0.127966511172872	-0.288311380664904	-0.316386629212251	0.103028260118978	-0.105560141253726	0.448592404125222	0.415584652113673	-0.365177005963348	0.321338977185538	-0.0260887873416818	-0.246180561620531	-0.21693916987304
REACTOME_SIGNAL_TRANSDUCTION_BY_L1	0.0668308528020959	0.269926087974216	-0.146549137454335	-0.122983520453046	-0.114395616880242	0.453772912433369	-0.0934383262702532	-0.213032779012297	0.302333673408947	-0.0152898629364254	-0.0404814870004899	0.023591093793197	-0.191655713420366	0.0288403747875525	-0.311856760514058	-0.016471759296999	0.288483518359262	-0.132162300858717	0.200009148512091	-0.343783137239189	-0.667920016326792	0.253354051660849	-0.410327743101554	0.111956101411951	0.235151511068293	0.184558826768747	0.203655383879912	0.390977448036263	-0.203538936222134	-0.254843505268149	-0.34540107870538	0.378235821306036	-0.322750309178659	-0.24157381741684	-0.33116070587202	0.130448323248267	0.307403329657713	0.0846265015590785	0.266067538126368	-0.315345782858091	0.521343568980794	0.200283732022734	0.219970198787619	0.457372128740571	0.421925096947187	0.327995963061971	0.121204845821613	-0.0213794652419825	-0.0214466049864637
REACTOME_SMOOTH_MUSCLE_CONTRACTION	0.656021095289969	0.584680307178591	0.521012631187554	0.63848260562021	-0.209495040220622	0.696835759613316	0.657736074383221	-0.346758409969481	0.0166841123163468	0.497481868732014	0.202742712374574	0.47546252603974	0.582565963619924	0.4961065699267	0.268119234459527	0.348988257355796	0.314490485314164	-0.458874297603058	-0.192097000486762	0.412495670755531	-0.583481446849839	0.0032398091020035	-0.481090330516282	0.549238075082012	-0.290134507224437	-0.365011392474272	0.115226801924039	0.468078353564055	-0.588559368105921	-0.54044297611931	0.15655040415595	0.360480315359068	-0.412961653427443	-0.567665561260466	-0.569310827888515	-0.333162238080484	0.27910089392099	-0.486720914233672	0.518951401711679	-0.453622636771657	0.660640822244213	0.371997754408464	-0.278503626777948	-0.327760331848223	0.365152427867088	-0.592321274482509	-0.70900982154034	-0.457285980952292	0.0116989242941447
REACTOME_AQUAPORIN_MEDIATED_TRANSPORT	0.184985733231528	0.421154490772581	0.431652259659858	0.192546401514774	0.724819874552923	0.36898333691405	-0.154009426950813	0.464863898417822	0.421954988614274	-0.169119985326274	-0.174606720463967	-0.0955626009102568	0.1193122776133	-0.433883489219229	-0.0401531553748234	-0.0633601763351525	0.255720236917472	-0.335898385540064	-0.188364041369733	-0.28362681700488	-0.0787586094243578	0.0387849260748728	0.124320056913531	0.253861586360984	0.12261175343135	0.336733380966634	0.201762774676893	-0.539236981684919	-0.399368871134953	-0.417093039936398	-0.37558097124139	-0.183483043699181	-0.0694066412629201	-0.337548629761598	-0.397444477184064	0.376947278451394	0.132354783623703	0.496265808871854	0.355521953747356	-0.507644487607114	0.535393162129399	0.117652863419198	-0.127099544956374	0.575013332249097	0.26075334323721	0.075057414577525	-0.492778242674701	-0.21457045326724	-0.61871257987891
REACTOME_BIOSYNTHESIS_OF_THE_N_GLYCAN_PRECURSOR_DOLICHOL_LIPID_LINKED_OLIGOSACCHARIDE_LLO_AND_TRANSFER_TO_A_NASCENT_PROTEIN	0.127963365781081	0.523549925489294	0.389321598041242	0.558418780541834	0.567625042483944	-0.119992985232575	0.161651139470913	0.437639422998139	0.36918405412282	-0.0863096148661221	-0.219511230924669	-0.114258560592818	-0.046372067648665	-0.0730852552216446	-0.0125594515475001	-0.198979382485612	-0.30104660316662	-0.277009956623719	-0.48873778534433	-0.29980161906189	0.659511777589826	0.347970183893806	0.6486587048016	0.554364717710694	-0.0621601548783179	-0.403214159315776	-0.400049783057707	0.175113555481661	-0.19119199092468	-0.0801448958296349	0.54700160737391	-0.306417950547105	0.0025174401011559	0.111396692227581	-0.222417010255863	-0.171715121670369	-0.16608928383987	0.0780003805387949	-0.374964903635646	-0.361519026567763	-0.00129186993756711	-0.230699029979556	-0.102471670373311	-0.323710190876422	0.0947243422978229	-0.182033334121683	-0.481850816967166	0.196888956420714	0.0808962088700917
REACTOME_ASPARAGINE_N_LINKED_GLYCOSYLATION	-0.172203354336851	0.33939705229913	0.293434799227679	0.471799238194722	0.452259185889536	-0.0156930204633421	0.301181709467817	0.364819669006238	0.349104090172299	-0.130090474681229	-0.038588633493347	-0.26922546461595	0.007335491057401	0.0058964960812522	-0.321837406073531	-0.289557706946421	-0.127538768879651	0.00955890714456445	-0.105998883039356	-0.168351890454344	0.561792103148445	0.352340254938288	0.483170381166797	0.455928100339155	0.293246068758728	-0.155920555164344	-0.45508971474048	0.278376278758073	-0.372078863780724	-0.384371929370819	0.527249693595105	-0.306858889217346	0.0525038979315829	-0.205423001719209	-0.269340264391761	-0.0772415780960065	-0.264831555168364	0.0626425868913035	-0.371908312003106	-0.214053395683567	-0.0479672785854528	-0.294670554412118	0.0499482367243696	-0.148714854862267	-0.16115937437735	-0.284385681224757	-0.314401554772963	0.0270981451012288	0.138766327041509
REACTOME_SYNTHESIS_OF_SUBSTRATES_IN_N_GLYCAN_BIOSYTHESIS	0.0920367551945561	0.525798938472642	0.426233946076495	0.557633921800444	0.559448685041166	-0.213225050016051	0.174981595104424	0.418097677676238	0.351979143990745	-0.101730213454443	-0.181319898775171	-0.130698976037041	-0.00457881643787572	-0.0733350200955094	0.00619267991977607	-0.239405101192934	-0.210769020326251	-0.224876711052495	-0.458297516290971	-0.27333113831593	0.649156929057863	0.350887386146089	0.634851500613419	0.544714131022706	-0.14008981484306	-0.412894222847821	-0.404480354129312	0.179633545326445	-0.192142673641171	-0.0847094799380714	0.528651038338109	-0.317377921459508	-0.0662770638055608	0.1126929687857	-0.270990873439609	-0.153578153636626	-0.278453055696083	0.101957916265771	-0.408637746466517	-0.380908934394743	-0.0639880034028799	-0.27354667697503	-0.038723752386153	-0.325950454493783	-0.00156999265623628	-0.159916036482101	-0.491852730808425	0.21505390903829	0.144153059862747
REACTOME_CELL_EXTRACELLULAR_MATRIX_INTERACTIONS	0.519695975819605	0.43769789151481	0.620154439994698	0.631496953519031	0.321505736891246	0.730306112317772	0.6514021492647	-0.0579133883475587	0.589398107439331	-0.211080896339784	-0.261931735842614	-0.0372797651208113	0.424567478138985	0.240119743442991	0.234443789072354	0.163440956608292	0.342890985802496	-0.498029909615244	-0.254731921134344	0.12470344155752	-0.705323060942872	-0.178516677484722	-0.177564126989501	0.623472280114774	-0.377447408931224	-0.516563724829558	0.0822817568536656	0.0529723600220436	-0.595889180998276	-0.488278610948889	-0.21294324412718	0.463511847150745	-0.566817321609131	-0.463425410477052	-0.546526314829081	0.318256854334081	0.26084706192983	-0.316431714852007	0.620889146297942	-0.384308084122598	0.717372868236893	0.349753500586454	0.170065563326906	0.0640627227355406	0.437312974895694	-0.366781763583886	-0.606320021816428	-0.209391241462242	0.404211010319495
REACTOME_INTERLEUKIN_1_FAMILY_SIGNALING	-0.359874156664275	-0.172342483259937	-0.32132248688906	-0.358022744137655	-0.342519604968563	-0.41942879568904	-0.195570363747618	-0.291942506079135	0.108109752899583	-0.173428324206807	0.00249605078807512	-0.264625725180747	-0.397151710579427	-0.205263778608106	-0.279766655721327	-0.114970260365517	-0.107991786160534	0.116701761386031	-0.0317165218370665	-0.341383940497812	0.231517110528018	-0.0333360701730921	0.103335566185092	-0.48872813423444	0.114970331322532	-0.14413442248556	-0.121141447662783	0.209797500580709	0.258557804749384	0.156360313333133	0.311622920879148	0.128455559866495	-0.440920257079104	0.258302227807787	0.190075421693237	0.570158838455274	-0.334151049423304	0.390054521100004	-0.489359879462279	0.131155656267547	-0.151299601480973	-0.57478430545647	0.571876859389927	0.235803965460302	-0.181343464175874	0.0668309136646148	0.373291314859118	-0.112702613476517	0.279760059650492
REACTOME_CELL_JUNCTION_ORGANIZATION	0.527996209635555	0.49940449744872	0.302687333201296	0.377670598662904	-0.192319697097358	0.582336651176494	0.383209348412828	-0.310177349108723	-0.0407621471586281	0.408941948189526	0.486734305923104	0.309047816685604	0.579017269127187	0.603990054101282	0.00120728801167821	-0.12687436403466	0.612996362685889	0.346389257228109	0.574957131190756	0.570686605321004	-0.467270223765934	0.0821055754964238	-0.334944277084771	0.629617419469045	-0.42998512118396	-0.53291034979046	-0.0702750365963183	0.624081788628811	-0.543586696764407	-0.463779743323109	-0.322092850167821	0.279508420373442	-0.263228136108571	-0.528386819140967	-0.564650651114541	-0.00808569971329456	0.3507343819945	-0.590865467097662	0.287380363643848	-0.463748190236627	0.518805580664061	0.180721114970896	-0.068247486952511	-0.0671701769265981	0.241786887322289	-0.497003665748523	-0.520138751917582	-0.0673413021704072	-0.0388205437890251
REACTOME_INTERLEUKIN_12_FAMILY_SIGNALING	-0.509194065501058	-0.0253843112155435	-0.184378776436866	-0.264951282150138	0.0741606105675434	-0.339183276757429	0.030463367604363	0.112135106104877	-0.0162972539176145	-0.35998341458097	-0.048946493652517	-0.404041786980339	-0.36152742266593	-0.118844066006034	0.0211860586026238	-0.374832019638027	0.0893501158230135	0.0960900167628586	-0.00433138634806321	-0.134195144394552	-0.307430964957368	-0.136419202505311	9.59610160730651e-06	-0.29462927771154	-0.161485410462348	-0.0573271789266861	0.435256826776378	-0.14776121211307	0.196624787478061	0.212108243457579	0.309340167924618	-0.146284336995049	0.0649174485577927	0.165865262994147	0.218591194031632	0.363326504758598	0.0245600943868419	0.40545769939017	-0.157618216449375	-0.135432421599549	-0.266600743257695	-0.200586960995405	0.309804653393559	0.214651484059876	-0.0930991679208635	0.239483036659317	-0.104980453219583	0.0961752928403596	0.299727597366268
REACTOME_INTERLEUKIN_17_SIGNALING	-0.247989187583304	0.137695722758181	0.13095687875799	-0.459985911952379	-0.379738090136202	-0.513085703210425	-0.0280436349453592	-0.121523920621057	0.0583653391883646	-0.322356433523217	-0.240678166541767	-0.202407108230148	-0.277783533453313	-0.255914607320752	-0.155663841397923	-0.30070662777825	-0.221989759940637	-0.264757653814676	-0.228087629003248	-0.438701449013856	-0.24778290609458	-0.255173720039568	0.273618744177357	-0.487986647675309	0.0547280753441647	0.0862755177599429	0.345380322812782	-0.109062828048425	0.416010455939794	0.412468655768981	0.129404408994701	0.152718171384957	0.0230290913476345	0.222188531322987	0.29666684264235	0.556315098154759	-0.142920256405459	0.380186364387792	-0.373193370752297	-0.07681572018911	-0.165736514218002	-0.328210526796546	0.422608410540093	0.399184105426672	-0.0605397774703891	0.46735141184309	0.129553200307574	-0.0776664544184296	0.315607829980029
REACTOME_SIGNALING_BY_INTERLEUKINS	-0.235683118799485	-0.0120240222385286	-0.00821690312313453	-0.20636395809284	-0.0580500239403966	-0.211021669964763	0.0641808315675473	0.0734285651391301	0.172379637001997	-0.278914065053127	-0.19079608467912	-0.187865691866292	-0.289646116850383	-0.203808787133887	-0.0978877077683723	-0.213470334525574	-0.132262362049953	-0.0807569727474882	-0.15013667209423	-0.281519840766654	0.00712025718389526	0.0475685657804602	0.147747719445231	-0.393160717979421	-0.0578923080543151	-0.113223554494185	0.0948522099112686	-0.0118508601832969	0.092036649184023	0.0997692509643051	0.262808735516583	0.129391773279893	-0.209710670118908	0.131317777274723	0.0688361741549854	0.457238867568199	-0.0514788175552117	0.334963018448165	-0.282192251529675	-0.0845050495867438	-0.049903844796192	-0.397049642880366	0.411323340814301	0.203727284237351	-0.057692106395182	0.107528342270116	0.0629411692989349	0.0279663306916558	0.263348967139732
REACTOME_MAPK_TARGETS_NUCLEAR_EVENTS_MEDIATED_BY_MAP_KINASES	-0.084535945699884	0.255641943881152	0.439520032994945	-0.136004510783612	-0.43541558608956	-0.464740227505321	0.0497206342245166	-0.165837985884355	0.29313192525919	-0.240842885465256	-0.279911995898881	-0.144106886667182	0.0210034351137629	0.118095238095236	0.278255495831329	-0.498367636969513	-0.258170882675168	-0.324303797468376	-0.264056490818094	-0.385189502492181	0.0144217687074842	-0.0405442176870932	0.546405962020368	-0.314440212967734	-0.23983389674891	-0.0170079254507685	0.32340151025201	-0.139743093942015	0.389348683188462	0.450038565436136	0.128014959538312	0.299672858705062	0.136604553015696	0.387821721792163	0.316338773404573	0.611076646874954	-0.0352782794533749	0.387123309093753	-0.350524027195545	-0.292097432032748	-0.218636374692912	-0.315417560020115	0.357926996633204	0.348940481607072	-0.113668387837066	0.401963257424629	-0.111482106356066	0.0638225089970309	0.197866244476
REACTOME_BUTYRATE_RESPONSE_FACTOR_1_BRF1_BINDS_AND_DESTABILIZES_MRNA	-0.563136299677146	-0.3368673654062	-0.496071622003683	-0.671032748212019	-0.634418151546652	-0.332708354211845	-0.633530413393821	-0.00816418757824669	-0.0319759026537421	-0.694920830823734	-0.587033328183054	-0.548091224721091	-0.576796300587853	-0.127762606366201	-0.0497175815289127	-0.466549297167072	-0.0407366537456568	0.270910432863182	0.0475931465868913	-0.466008193217706	-0.325617218801543	-0.507401594764751	0.0516750091185049	-0.637239486122895	-0.0869197648994175	0.158404132448314	0.432462535363756	-0.369807978802841	0.487334362298025	0.569167886727733	-0.0676633247332157	-0.332482398260604	0.669398329005398	0.773121685949663	0.731692082233355	0.627779898330137	0.119012195222184	0.695063162647552	-0.322783840326116	0.476440164085166	-0.0587984292633633	-0.274134667579767	0.000360323427578385	0.504387462120653	0.0388773669312268	0.43947501502807	0.554528521455146	-0.499396749175138	-0.0590155017677492
REACTOME_AUF1_HNRNP_D0_BINDS_AND_DESTABILIZES_MRNA	-0.342853158315387	-0.142678159953977	-0.337671484038979	-0.368308431195322	-0.406578165542679	-0.525767567776006	-0.355700578074916	-0.475326344998517	-0.0259823995563469	-0.0172767983258459	0.203668284233779	-0.221916145457006	-0.419274067572177	0.0981920386778401	-0.252977169560326	-0.183224380873419	0.160901191342834	0.36607780308149	0.165344982549077	-0.145811349529166	0.385201820174183	0.0935866737868451	0.195841860887127	-0.497036748566163	0.0439977314143119	-0.285592884771428	-0.319739999020707	0.338986700497977	0.187485645788994	-0.00481927819338239	0.30406344180354	-0.0959169591354046	-0.458030842491679	0.288193378336274	0.210507411674486	0.647366820833783	-0.316885539640953	0.403052078181307	-0.565107023774441	0.140153451002736	-0.199651554728507	-0.601957465045926	0.582984944598704	0.0982056354379268	-0.236567286128455	-0.158930371290372	0.420002609876345	-0.258572772137407	0.421718194961298
REACTOME_TRISTETRAPROLIN_TTP_ZFP36_BINDS_AND_DESTABILIZES_MRNA	-0.621509853634072	-0.270594121495336	-0.488656493303211	-0.593221455131811	-0.593667724121204	-0.452572168110743	-0.676346976298339	-0.214531818113839	-0.33089857725856	-0.687027391996112	-0.521193519561688	-0.563808926078421	-0.506366419692866	-0.127877830440164	-0.0472462005273548	-0.328283026020509	-0.152986739720801	0.156377481642633	-0.045165704381523	-0.482483659953895	-0.391775088054798	-0.449165574040533	-0.0691776525244354	-0.642090054200621	0.298612999728037	0.132988849605648	0.465134733832913	-0.323517417776024	0.499929185958355	0.59019642059284	-0.070893201007734	-0.27435560237953	0.610339358336777	0.755961096844248	0.671226513606465	0.596350581401702	0.147066528376818	0.692102297262363	-0.214849061735107	0.541764480288961	-0.180944186327916	-0.199891215664957	0.112547113421943	0.537549611819774	0.305653325312985	0.44353841795292	0.603095122074353	-0.512496549804533	-0.0590155017677498
REACTOME_REGULATION_OF_MRNA_STABILITY_BY_PROTEINS_THAT_BIND_AU_RICH_ELEMENTS	-0.407663265698579	-0.232702770319445	-0.357362552839404	-0.424499303425113	-0.351333429050694	-0.503095339164007	-0.370165256830817	-0.387834075799509	-0.114948314264757	-0.172161583498689	0.00406405923794823	-0.355869567526892	-0.422574757427044	-0.0136948204929525	-0.222250974577774	-0.265562075497252	-0.0123086296304027	0.288453976690286	0.0691752273538763	-0.251375126296911	0.234545560321313	-0.127966431065612	0.167399162660086	-0.465053141930836	-0.000587933021597084	-0.177001558968829	-0.189640417147332	0.126597660603591	0.280631922670529	0.183143436095587	0.153941354599802	-0.203408986903876	-0.206383786990383	0.435355200559502	0.366004169666451	0.570127803816383	-0.23165244212973	0.4303668482928	-0.470935681287593	0.219571850849835	-0.202549778664226	-0.50649711303217	0.504638138181522	0.226416983144524	-0.210465865828442	0.119760574339911	0.45100984508924	-0.283230176665246	0.36497951058345
REACTOME_KSRP_KHSRP_BINDS_AND_DESTABILIZES_MRNA	-0.467893130795159	-0.414172813820576	-0.487849085451921	-0.563418236182143	-0.312268662658258	-0.476887095278511	-0.598370099949313	-0.361268582046876	-0.224556486641812	-0.591721765949049	-0.526545907883546	-0.456088865926115	-0.491984470131433	-0.178249920240418	-0.16846818373368	-0.504643068719472	-0.0878680011330457	0.372657558246841	0.106392616735151	-0.422132372175566	-0.156309895811416	-0.531483522761272	0.0208936566079432	-0.363906607069927	-0.11625927799118	0.182956687794566	0.405942050817741	-0.306694440366091	0.498143590769674	0.626342270672116	-0.0570253411475135	-0.164948347852379	0.582340637939218	0.680960556376826	0.726223823950456	0.559796358239671	0.118639455782308	0.686482103877196	-0.334074278359985	0.411328122783193	-0.0565166669957134	-0.238882014344225	0.141267296751297	0.477220767488214	-0.0982694408038484	0.485371022189882	0.574524301403631	-0.550432278518097	0.25077144467254
REACTOME_INTERLEUKIN_2_FAMILY_SIGNALING	0.0439056870802792	-0.32053933504365	-0.0119496790072371	-0.513777244180694	-0.155243208651065	-0.0705930493813643	0.270551790485185	0.407305894529273	-0.141137776182616	-0.622836000225501	-0.552186486955372	-0.301494537864247	-0.587596175396	-0.579408998327474	0.219484572082115	0.0449699626142731	-0.424768931278207	-0.408459416070842	-0.44814622204688	-0.58907454750688	-0.179552213835446	0.0632660347810569	0.184552183541233	-0.62018534609582	0.0587261732668494	0.146616193676387	0.46311863798163	-0.498629361655604	-0.0236295860468847	0.382112609400979	0.0308607509920325	-0.178599321523715	0.158944740151586	0.418627072154871	0.331540599562472	0.667627420213709	0.20343444534221	0.615377077036317	-0.0413830656139448	-0.154178461237109	-0.0187857337326489	-0.222946719428314	0.569879037606384	0.374821154339084	0.0149741355839893	0.205892770348707	-0.180506398039758	0.0970807447157391	0.186425957958964
REACTOME_MITOTIC_G2_G2_M_PHASES	-0.389602391094473	-0.205197720441134	-0.218710871823553	-0.349625070818026	-0.363629756827606	-0.449627419451042	-0.13699719578625	-0.270837431781616	0.139441765526844	-0.147692338311467	0.196395339276677	-0.329066794590505	-0.3957799936873	0.181252622457518	-0.396598396729778	-0.293680531904075	0.221561740120127	0.300856562524403	0.208310168834586	-0.103131477439343	0.203493101606979	-0.123794183082751	0.32722419054665	-0.32209464174443	0.0704915748434568	-0.292381747342221	-0.327656158431933	0.343309357374638	0.182755599817182	-0.164825610389015	0.302892504934954	-0.242023699661201	-0.430614545901328	0.345027607297012	0.175795518041182	0.511875220610437	-0.380858071199111	0.328336999238927	-0.509579472675239	0.203916275980635	-0.0613396128694397	-0.504009771320384	0.48805510882027	0.163462831333073	-0.254426672290137	-0.00756023726900761	0.339477232552589	-0.339187109786537	0.379101393534843
REACTOME_MITOTIC_G1_PHASE_AND_G1_S_TRANSITION	-0.401727645217713	-0.240565307392259	-0.426274602754079	-0.47430974711236	-0.534502648015914	-0.500153281682781	-0.372045074278064	-0.475531476262048	-0.110743298111429	-0.172172930679648	0.031176679048734	-0.312837821269612	-0.500142912640389	-0.0288548007089891	-0.288281471863847	-0.325535334521726	0.0304448070143573	0.226289193945315	0.00836649572608211	-0.285696374205489	0.2622228747769	0.0142453801501478	0.198403211397533	-0.53791557943447	0.0353916428025968	-0.0852308028697912	-0.221989950044743	0.161310269212202	0.36035752267641	0.122269128665963	0.333974471105072	-0.0872386813147582	-0.313776839657863	0.460227427635903	0.407123309527082	0.564525824296866	-0.300996366559582	0.479020069029713	-0.555876311808482	0.32896271240428	-0.183041338257123	-0.517523184891373	0.440031942364196	0.262444139111416	-0.237516054934439	0.108009909049358	0.48039136419378	-0.190141937724216	0.412917226646148
REACTOME_SUMOYLATION_OF_CHROMATIN_ORGANIZATION_PROTEINS	-0.456092371448308	-0.350679714869572	-0.546562574006281	-0.381263816461685	-0.45876671129072	-0.265374439035838	-0.545041624558563	-0.376437048796647	-0.531569296348052	-0.432267555619739	-0.38057748989439	-0.372748571486604	-0.521463852951574	-0.279843326001752	-0.498911575921759	-0.134662450445217	-0.384131099622785	-0.379523421051973	-0.377565456176853	-0.421333966272465	-0.543732259395395	-0.0705702355791579	-0.289233710247457	-0.456257508203037	0.563002355859735	0.503366213698823	0.35517904188725	-0.327209246640758	0.510454930655392	0.500040490788748	-0.458370019825751	-0.211725038981113	0.306899361166603	0.332705424767766	0.585106501787019	0.0361921301673933	-0.115986607652692	0.409718415095744	0.271679700187231	0.329314581949906	-0.293355997862919	0.10013679890561	-0.21828138606826	0.462104656943325	0.223929058330839	0.408429737550849	0.389141135185876	0.408463279588246	-0.0944028491596697
REACTOME_THROMBIN_SIGNALLING_THROUGH_PROTEINASE_ACTIVATED_RECEPTORS_PARS	-0.0387985433591489	0.666888333348149	0.289414973438359	0.172150257927454	0.439546966568016	0.575964001564356	-0.0442216463411602	0.272779206319499	0.46122556078268	-0.311696052235109	-0.0567744187870494	-0.313176784094623	0.0732126150844411	-0.0292459008496969	-0.279460092931935	-0.0667153532759898	0.474946845059851	-0.353468266442765	-0.0842522104482318	-0.036391680743622	-0.528932987039008	0.566523524975956	-0.0984110298725264	0.058033643139011	0.309237370860942	0.400508735672664	0.468236075122461	-0.391927843854572	-0.180754431291881	-0.0970428218679188	-0.469976224056617	0.180783525292337	-0.32607506464638	-0.32812434193787	-0.464750211978843	0.275894456640417	0.494070898922237	-0.0542926353432737	0.415097221622148	-0.506085811519997	0.567560151620703	0.2863430400953	0.252043080204889	0.360893882385512	0.490005584173897	0.00718791108083894	-0.591476544398059	0.0545269154174688	-0.256245461706858
REACTOME_SUMOYLATION_OF_RNA_BINDING_PROTEINS	-0.429812113983026	-0.384234179847134	-0.558228708591271	-0.3669537794048	-0.454334120164374	-0.249612301223564	-0.567672250302159	-0.394985261064504	-0.54198643985924	-0.410420229275426	-0.444647076529138	-0.414417821718922	-0.510146843225806	-0.300616253224138	-0.492044552423808	-0.120165978547066	-0.429228434203332	-0.46462436967395	-0.463713975711216	-0.432275004062281	-0.544058346830296	-0.0685268245280703	-0.2537152267706	-0.450707557350722	0.550716631600422	0.48800739601521	0.289656290580603	-0.317215132898317	0.544440141396596	0.533242135638026	-0.457019951541528	-0.233553129141255	0.335949573919998	0.377476279410548	0.585653337094307	-0.0292907117733101	-0.162037714451508	0.403439837334616	0.271036713472586	0.378304680997735	-0.24258203390295	0.10008203445447	-0.173844158678302	0.430189307065771	0.193605523209064	0.367203865780077	0.468489918058983	0.374160017893872	-0.230296958816356
REACTOME_ASYMMETRIC_LOCALIZATION_OF_PCP_PROTEINS	-0.390267410112813	-0.17478924063812	-0.364629886596916	-0.366962571061928	-0.404248941252794	-0.526539962665305	-0.385016600024729	-0.452818914403657	0.0745892512996706	-0.0862461825422305	0.158075046338783	-0.26575398984699	-0.430781139836845	0.0503449352848987	-0.281256761726795	-0.267591355921379	0.0752266466817783	0.34117681183421	0.0896474950989097	-0.286504711038551	0.462362395836764	0.0717128562393093	0.231958765625774	-0.48004174726194	0.133259887337543	-0.236503243115443	-0.35488371929262	0.260374524223234	0.200404409502883	0.0218696388605527	0.307248141686532	-0.0396482921540093	-0.444286854236305	0.385835272154012	0.312239868930735	0.677510361327632	-0.33563634585283	0.486633300712223	-0.552819447979689	0.0993187729914123	-0.222449255149264	-0.622666320491144	0.589868487567196	0.169892182818692	-0.300929754892084	-0.0862111538116473	0.447741984767739	-0.226723733793187	0.398292583782378
REACTOME_SUMOYLATION_OF_DNA_REPLICATION_PROTEINS	-0.418128938788369	-0.332649340794662	-0.507213664150071	-0.361978009206975	-0.498730832069874	-0.262647921288507	-0.522801400499279	-0.378371563726813	-0.473915124797024	-0.446925297806278	-0.429108803066531	-0.403134611369522	-0.534292091273487	-0.345643777808299	-0.490224918689476	-0.162999242286398	-0.434356018502005	-0.37436002581241	-0.438672788534002	-0.485393899100578	-0.494037513214479	-0.0124250088864057	-0.177420765362822	-0.44787311473448	0.534154481432257	0.437205172830637	0.193110995885813	-0.158827277326961	0.481639089229296	0.334707411781708	-0.413290779014149	-0.268720905416983	0.296800372017317	0.405552951773583	0.572429625665557	0.17802809705945	-0.23688857987338	0.392133172592066	0.128595856026823	0.471323280647165	-0.187206268129295	-0.0340228130126188	-0.0778279130812006	0.41793429539002	0.160795016336675	0.278156140019443	0.483877060089624	0.368519369541553	0.0046633205421641
REACTOME_DEGRADATION_OF_AXIN	-0.399440736744235	-0.177132355692258	-0.383560465613292	-0.394698373353819	-0.41438259353977	-0.527591290302451	-0.402477036743063	-0.471471616830652	0.084410859141118	-0.0897212564199256	0.101233606824575	-0.272110490913192	-0.458252691914987	-0.00932766320137324	-0.281441096251022	-0.245070345995752	0.0473703926314287	0.326425431667501	0.0466581685302734	-0.303703129633787	0.462355149757241	0.114888997015071	0.223838055312316	-0.512457734045609	0.14873254037612	-0.210684864948446	-0.338238987835279	0.250308728146995	0.222808575819679	0.0298559454568662	0.335450821132594	-0.00405376843265837	-0.451316143466023	0.386323498388482	0.316404033144087	0.683226240290244	-0.336884663956438	0.492220907471503	-0.568319005429983	0.0413981359004461	-0.211050182870401	-0.625443717798636	0.586198452164311	0.154240529570532	-0.268270193499449	-0.14817549737706	0.452095878416899	-0.231114752362114	0.414689699660377
REACTOME_DEGRADATION_OF_DVL	-0.398468005922353	-0.174976317823834	-0.390344752120344	-0.398528890240766	-0.475647454383127	-0.533827752284406	-0.402069116501145	-0.478862094438415	0.0175321680712806	-0.088675429105725	0.106035619558924	-0.266895735015077	-0.464202668370554	-0.00825852041318015	-0.32439095287547	-0.239565852052477	-0.00685177390979896	0.341112451270318	0.0542591123273881	-0.314317697312632	0.465024801039704	0.109163897414925	0.258707464039299	-0.509417320336432	0.140918319516069	-0.209873082531277	-0.337507372532764	0.228781639717436	0.213231965676403	0.040327084077958	0.328690144468181	0.0513167964132326	-0.4340062876807	0.377743210326576	0.325765031940193	0.667333672212292	-0.335373896315255	0.490972604950651	-0.574187305445209	0.000688086226949658	-0.205543910764383	-0.627580578175464	0.588509675465266	0.153790999993495	-0.261323284416243	-0.146688803671442	0.471473908284308	-0.226420010842792	0.405481517970875
REACTOME_INTERCONVERSION_OF_NUCLEOTIDE_DI_AND_TRIPHOSPHATES	-0.354232998668372	0.17567201469918	-0.0281552394698856	-0.23517389622947	-0.295358828296901	0.03065038222151	0.0145674044824775	-0.311035049625583	0.179814247415625	0.00108693711243169	-0.0423573939488254	-0.28644552464275	0.149509567654121	-0.0293593901112068	-0.183761341347798	0.192287606428432	0.0628603577805797	0.131731554678821	-0.0148004931373273	0.0662925696748045	0.086817319274307	0.0951466323689879	0.102513937504921	0.234806167534135	-0.016142696375798	-0.163582475107578	-0.413908311111211	0.106111835465886	0.043542691993684	-0.256982493273362	0.15097738378685	-0.152566202122736	-0.332666803670496	0.175784735279087	0.286435618251353	0.465454260254584	-0.178973013291839	0.0215317525211194	-0.325921134793637	0.157111825972289	0.250894640344608	-0.0271024953891774	0.419720986174323	-0.00250766216011994	0.284843044544776	-0.0884025401714204	0.389262405356307	-0.394519192994644	0.346450011963915
REACTOME_GPCR_LIGAND_BINDING	0.338872683486838	0.607633179555412	0.479510254762371	0.455052609558082	0.495289491195893	0.628243499675811	0.17637515170145	0.336863866157975	0.46963221966196	-0.183065490099105	0.132913432418375	-0.0890533244710362	0.325772030570018	0.195964591042847	0.23936032841789	0.218083388101716	0.561759031713176	-0.0727901848898315	0.164747691917445	0.0844728424599791	-0.522822433209852	0.584402828582993	-0.421130518410062	0.205080631788635	-0.199839878040523	-0.0217508524566339	0.0362885067495019	-0.206081187526257	-0.584597054002169	-0.578727371281261	-0.365326565145948	0.239209208883664	-0.444844979239389	-0.592083267527037	-0.645777789621363	-0.00562894773044498	0.58219384574506	-0.192465638441706	0.457236019852475	-0.470793774747407	0.540886163162168	0.28049095711321	-0.0291143578673092	-0.292306271922435	0.472627165513587	-0.273559224507716	-0.373742072594216	0.199710132217235	-0.221149388031013
REACTOME_WNT5A_DEPENDENT_INTERNALIZATION_OF_FZD4	-0.0852595452727375	0.592152669280413	0.639370404354416	0.474192909288871	0.68522270668936	0.0899482654618451	0.638207382316062	0.612920301499874	0.522700825937102	-0.471839897625659	0.000164225761920989	-0.119437944462547	-0.141063252599473	-0.0398156681735871	-0.339860011180074	-0.527714635006628	0.353330668407742	-0.319409649872123	-0.238856905358217	0.308341008661204	-0.15702980839324	0.481623609010229	0.579863165241893	-0.153662252424668	0.248986217573624	-0.264164990231072	-0.396502028082223	0.336906899340464	-0.634621381018899	-0.46344100931542	-0.543180460517658	0.0333798127224661	-0.481824783073818	0.626325832728154	-0.633771130454798	0.332332703832321	-0.124507554104954	0.389804105192698	-0.119584568401476	0.160319441522947	0.0372662400990473	-0.569621582843349	0.502571337228231	-0.187666241822136	-0.299549873770714	-0.472610843526727	-0.295397261352095	-0.620309250700597	0.511817309389462
REACTOME_INTERLEUKIN_3_INTERLEUKIN_5_AND_GM_CSF_SIGNALING	-0.0956061200655092	-0.40116648357664	-0.130797639121796	-0.434011320070496	0.324468464548673	-0.0177725044427908	0.310047088291107	0.527322108881364	-0.171097378078454	-0.454209652508385	-0.421713093630072	-0.280298911765522	-0.493848399776691	-0.320669029188865	-0.26956944622958	0.0913997343540521	-0.331880374971811	-0.452401019314335	-0.411632995364778	-0.360203210860379	-0.233737929877928	-0.220219288303226	-0.0311530970774754	-0.520697094666815	-0.344267530331981	0.155107582786424	0.395634010319469	-0.515213402565762	0.144888788465403	0.381049995307442	0.0802531445140451	0.045553737043098	-0.0153679084459837	0.334904753066619	0.217001903087297	0.555907676765465	0.118930636260248	0.461993860698853	-0.036346807226677	-0.25111915151744	-0.00475875398490118	-0.168035899767426	0.537548533621634	0.522242252322613	0.0936446765885818	0.365778994351237	-0.265049971176391	0.0826429625276804	-0.0533740577017277
REACTOME_MITOPHAGY	-0.182323271149324	0.0150255769474401	-0.346942519903501	-0.4514063062364	0.0978565441626245	0.0585679302137248	-0.458869748777639	-0.396482697874587	-0.0968685398207886	-0.0366171020755304	0.134932632812356	0.0291982909179262	-0.232681184754749	-0.330132258352739	-0.555877807734103	0.257372046697681	-0.219593086635605	0.0914264092448943	-0.0337219768621036	-0.36328527707409	-0.396857457394351	0.348150899030644	-0.357456272830725	-0.116696200261994	0.61145890424961	0.618834075261278	-0.446882191648249	-0.279324261644444	0.0224964751003255	-0.0302198953124146	-0.498538263730797	-0.00567171634563174	-0.125176198947001	0.257639252451837	-0.117507078598016	0.196988401908458	-0.53401673203908	0.204347158022639	-0.0199406131361387	0.506623479238268	-0.103822632311634	0.0283169173453212	0.1983106871339	0.142759948840012	-0.0139979455029079	-0.0791655046448826	0.612825277480928	-0.411314370138691	0.059132127645054
REACTOME_RIPK1_MEDIATED_REGULATED_NECROSIS	-0.00394162086244826	-0.116112922246774	0.273350906097286	-0.0555430716760496	-0.130834014328089	-0.0904160598011536	-0.454426463287439	-0.0552855102864542	-0.265425542035556	-0.393886911655777	0.0540242883056146	-0.265079788754239	-0.300929737304264	0.00246124719196592	-0.248202829212884	0.0227651076113046	-0.189702661935017	-0.394166806821034	-0.353332466569587	-0.249577759635299	-0.215787961793387	-0.213739515876761	0.382272614119236	-0.0552440657096103	0.349906886520573	-0.477111006762885	0.418543814814553	-0.296876500061805	0.256729139467526	0.485279073161608	0.383689693660192	-0.0922657851129632	0.00267785788077995	0.229530276112531	0.188196899646444	0.671364285200971	0.197752438544682	0.499783364035454	-0.267710973636892	-0.157676981914923	-0.1660444544541	-0.0129912223346364	0.345246991357956	-0.169540969478416	0.202468702897418	0.126077077728624	0.0270645283451283	-0.0888451410743259	-0.0903497602492145
REACTOME_REGULATED_NECROSIS	-0.286719415070223	-0.147833322126729	0.0908982707763078	-0.229503307487358	0.00682293077730273	-0.346785029159555	-0.239440498272513	0.167314991570093	-0.199602771950887	-0.331963255977687	0.168566381131557	-0.207837828679319	-0.552891104113826	-0.154911361105975	-0.166290017397092	-0.0298594048594059	-0.243957402243241	-0.218061757131442	-0.210557001725004	-0.173129116523207	-0.21921920793401	-0.0961861469613781	0.332905812144573	-0.484266218298193	0.0274146756853314	-0.321015525197557	0.33448677258658	0.0461102300912846	0.450183372022075	0.495149603759629	0.403686968235486	-0.192612354070126	-0.0782262015886495	0.340760585055156	0.366786595323475	0.368787445206278	-0.0826164184215076	0.313165991128514	-0.232901708762002	0.149745393974506	-0.243869389376658	-0.00670838472862093	0.36914835577551	-0.0123171483171526	0.0748638468692502	0.190246830067721	-0.0810564762243351	-0.0893947190411453	0.0701645066910632
REACTOME_VEGFR2_MEDIATED_VASCULAR_PERMEABILITY	0.114041138317051	0.068098074377438	0.178441855723177	-0.0457107840732785	-0.0867012318002739	0.332795076317703	0.323280729149929	-0.00294086988157172	-0.165487244933754	0.161469519103888	0.231717867663083	0.116143607340395	0.163175914836559	0.466488173554651	-0.152168522733997	-0.296631140531416	0.37083228955451	0.354975112998878	0.605376599984835	0.261452251504384	-0.318310744572101	-0.274988952451509	-0.251932343229735	0.452748759877983	-0.399001448096845	-0.027860436214121	0.131931108266397	0.399364011005491	-0.179037776900441	-0.35376941492299	-0.213987098149194	-0.0614306424317112	-0.26810370822785	-0.180689342751732	-0.32618956148007	0.223366338063957	-0.0113240867693247	0.0885313448933929	-0.215639663303963	0.0201256670010114	0.358961018163159	-0.115345949098297	0.238635400035616	0.31829945550643	-0.27980402830701	0.000249045965503236	0.148884050081662	-0.150789330430039	0.318721207821432
REACTOME_VEGFR2_MEDIATED_CELL_PROLIFERATION	-0.373426162257401	-0.390091421983882	-0.38307179179037	-0.359079800629344	0.382599442924292	-0.238250661931936	0.205900981183843	0.4965636735691	0.319061860207373	-0.238667862597007	-0.173967136447514	-0.0962570252315265	-0.476664824638653	0.0150023610202835	-0.360488422241976	-0.375039474888193	-0.303575027854238	-0.201994460376171	-0.180098377010838	-0.280208362055628	-0.45351793035151	-0.534211691554812	0.178376798253871	-0.0561938692383778	0.315103492986738	-0.00896277724948555	0.192791436768769	-0.483643713596145	0.275255851984396	0.193136757863434	-0.0377549769105897	-0.185528331011746	-0.115077919946022	0.155083058197372	0.0388380392915709	0.171651975245333	-0.199593727537844	-0.136524340494979	0.126696609919886	0.103543333583366	-0.0601033451183114	-0.195341869006688	0.549630393436359	0.655295673182966	-0.311952256271154	0.475451251787772	-0.115487002685255	-0.329801057248485	0.246468311021403
REACTOME_POSITIVE_EPIGENETIC_REGULATION_OF_RRNA_EXPRESSION	-0.53780986439141	-0.209120008585914	-0.608880032243276	-0.582634185840052	-0.584652819775452	-0.286639034746519	-0.382078250735	-0.26339646326746	-0.627620808754844	-0.454436130209715	-0.261701275321178	-0.396094198781241	-0.539399491232287	-0.119299085095003	-0.412172440072079	-0.193379897562814	-0.210102022330256	-0.109529066081484	0.0578304751807642	-0.14675318883765	-0.529146172660917	-0.100320066154727	-0.306564399911704	-0.447664343033674	0.0351261564129088	0.468700085980499	0.466744343608119	-0.414335066002753	0.514373910670536	0.542455825932591	-0.306551871184857	-0.0523640712497497	0.332287101943752	0.0731709406720435	0.386665884130067	-0.0116098346270175	0.0915243266942235	0.276294391912891	0.390709049556043	0.350989635188373	-0.351887804242897	0.100015309975757	-0.280614377180562	0.429387796197111	-0.0243757125401675	0.332516729762073	0.403585930799155	0.373439054888688	0.0181531508812931
REACTOME_B_WICH_COMPLEX_POSITIVELY_REGULATES_RRNA_EXPRESSION	-0.492074923970668	-0.0553633154842223	-0.5760795497247	-0.536513225185902	-0.48590105409625	-0.0866322181228121	-0.326803151608888	-0.192757418150568	-0.635100004072308	-0.552447069844517	-0.342631412357622	-0.368677492053452	-0.46608393474454	-0.0319952318070574	-0.295654617552687	0.0778661082039812	-0.279502505918451	-0.26478542170389	-0.135205869211279	-0.255112421516703	-0.491128669813449	-0.131202480697872	-0.376571769507379	-0.386746547874298	0.0305157905041956	0.524779144588338	0.512042166873072	-0.472090183007702	0.502937633569256	0.578617936331865	-0.37426456925431	0.0749534602214382	0.395506757705662	-0.24473642507962	0.286271797923265	0.06373035089078	0.21322212273489	0.437589139362741	0.458831535751499	0.127096125255267	-0.195143993826659	0.334374826770263	-0.236846487760256	0.452450519032009	0.0995295201277954	0.437252131922633	0.426767934322755	0.447422440653658	-0.211768100151043
REACTOME_NEGATIVE_EPIGENETIC_REGULATION_OF_RRNA_EXPRESSION	-0.614349185171254	0.00478941967066947	-0.632038912028181	-0.599614642315868	-0.511820424733129	-0.29708809289877	-0.41410416072927	-0.132570391359313	-0.632309789794558	-0.579759283805573	-0.328399449389398	-0.49306681715604	-0.576792428254357	-0.0654485955822268	-0.415431390307536	-0.231457812859494	-0.422676414682696	-0.290554061037174	-0.0702831108319688	-0.284791258427107	-0.4511319417568	-0.369899477710817	-0.285691103239315	-0.517587085903937	-0.00599945459504153	0.565714943936675	0.567542101338459	-0.59091216157158	0.600423009924733	0.637444359198185	-0.266902478718801	0.0375768273258557	0.578359760781682	0.0265524259595092	0.581822584413691	0.0512669009344464	0.382207338487718	0.606460103945984	0.499512405319504	0.248284407429307	-0.390841182644017	0.294892726299718	-0.363915364379017	0.411924681156481	0.166864270558018	0.508344914693085	0.379430973201251	0.418360110256105	-0.215303324922288
REACTOME_DISEASES_OF_IMMUNE_SYSTEM	0.330153639471842	0.448918806313507	0.232913527053877	0.303460249434247	0.464651782595311	0.33989526787906	0.425752020502146	0.449873648049479	0.178162694531675	-0.254582166364625	-0.114951200703641	0.415367952928431	-0.00528894944610458	-0.47593533004197	0.136437668133844	-0.11029555916953	0.0219864257288471	-0.397141350704586	-0.30628880326841	-0.521776279092131	-0.421544094475999	-0.0915841221288136	-0.404910821319517	-0.377177826881202	-0.158913589977104	-0.0256497830589932	-0.0246569631741115	0.3850678981557	-0.219123841140853	-0.174022357490585	0.263656922214594	0.524680312376512	0.346723770111387	0.0179738562091508	-0.267005738384143	0.507999680058503	0.295309292631631	-0.270903107214262	0.124050891773751	0.352608704215531	0.315227896528307	-0.35020767629358	0.400192585525231	0.218869298130721	0.272596197145719	-0.058622960064729	0.399164956222076	0.500270513821039	-0.426157002058267
REACTOME_N_GLYCAN_TRIMMING_IN_THE_ER_AND_CALNEXIN_CALRETICULIN_CYCLE	-0.490050471486632	0.270557788522537	0.157722691364736	0.527899419785361	0.621953962124021	-0.119309081493094	0.153364205938432	0.623191996320933	0.272684030448889	-0.0497364290734893	-0.122789265608743	-0.491979574799341	-0.135113048215769	-0.45635872838592	-0.459015110882483	-0.149183571118748	-0.439022014868139	-0.177711357885328	-0.26924846263362	-0.422702369436567	0.741368600379806	0.520559173868929	0.594413707323351	0.0328461507262019	0.476274822225524	0.2605127651008	-0.515618377972412	0.0565739882743283	-0.00809106800120191	-0.258480584242782	0.702777925136948	-0.540212261437055	0.332718339451429	-0.162081176791067	0.15853990738217	-0.0876168744336176	-0.320794521351199	0.402524338771292	-0.181796241141201	-0.197461730877596	-0.181283001102187	-0.196671753607557	0.0949240942734611	0.16098259125877	-0.148595129476045	-0.188389822177641	-0.379018673455446	0.0128108766741432	-0.0675697210263548
REACTOME_DNA_METHYLATION	-0.611817034014087	0.302756902310378	-0.61923632359563	-0.577323599940511	-0.443448980133078	-0.174598857764493	-0.528649697731946	-0.0231166711993527	-0.627370148329329	-0.686370739830986	-0.53564604112251	-0.321729670927363	-0.541311721719922	-0.149850421539272	-0.289596195733239	-0.126862941052989	-0.687731949162466	-0.534551417794515	-0.0435137340222874	-0.415733906974365	-0.345086617277155	-0.0916778624495944	-0.127370356837759	-0.508022844710314	-0.127549632852858	0.813085401298925	0.581276077279236	-0.724018842627754	0.492963689652212	0.647952280987255	-0.334188754284363	0.0518505442563945	0.773694618464018	-0.38055957420101	0.461002066902371	0.163249417169407	0.5497504041279	0.801992455396789	0.620365613373525	-0.225906826081793	-0.272427427841703	0.500649479992136	-0.236326504412433	0.65246454642458	0.510367676370726	0.65030654838816	0.131234243643744	0.664293911322311	-0.435641682439644
REACTOME_PROGRAMMED_CELL_DEATH	-0.26393618799881	-0.151534889141045	-0.112431853943826	-0.260128420514586	-0.241912723848693	-0.346477660089846	-0.0781963762131713	-0.215700652234135	-0.144858896965399	-0.00631015659307896	0.258265484032379	-0.14594128556131	-0.237753420803306	0.272901288466555	-0.161096131795706	-0.273276211312155	0.236979342102436	0.296012821185072	0.260635771592149	0.132990442102796	-0.0573889034921267	-0.227186720827857	-0.0742664676830128	-0.345893527294704	-0.209951126213313	-0.216754702473307	0.0966950162802569	0.124137673754167	0.175031529016485	0.130890397606322	0.155026047288009	-0.103479738575648	-0.189766463804736	0.0388342002315704	0.162279258507175	0.405823684193416	-0.158308268143013	0.282071990355283	-0.328094044061285	-0.121935124249295	-0.0603816455033907	-0.374997110831696	0.36285259765453	0.104168084539215	-0.142241210595254	-0.00168314364244229	0.0259390452213192	-0.126573209798177	0.289508737900355
REACTOME_HEDGEHOG_LIGAND_BIOGENESIS	-0.408820386408621	-0.0656833340891848	-0.265846065305985	-0.293040045809791	-0.263036603257788	-0.485892621897178	-0.266982563466246	-0.370182732911763	0.15412958047017	-0.0809606673440227	0.101672631520788	-0.321848197825946	-0.392251193564906	-0.0331406083285186	-0.277208508531398	-0.24599348829679	0.0263830315069685	0.295527753967817	0.0652131448352794	-0.29913796098603	0.565256431013722	0.253358114373047	0.273392722453731	-0.469159166675947	0.219995278987458	-0.123631905893858	-0.383081629370129	0.179563068583899	0.0956216927514977	-0.119126434804555	0.403055594311344	-0.107090127277888	-0.431815579249634	0.330879296041934	0.200749170313694	0.590137143136015	-0.363076685927191	0.458170157168104	-0.553167420833512	-0.0400898573439627	-0.257821027403981	-0.597088577696459	0.554498781962607	0.143511798138998	-0.259791388625701	-0.167669209669479	0.388188244439416	-0.227153293448727	0.383356998569109
REACTOME_SIGNALING_BY_HEDGEHOG	-0.324844588407022	-0.100301221141289	-0.0321901279522965	-0.275030060347029	-0.144781251691415	-0.429022926699566	-0.112768165495583	-0.308531874878428	0.0827691918243826	-0.0720192931210305	0.134114773957168	-0.278682686762723	-0.321517721054933	-0.00688910461838343	-0.303285124459627	-0.232676824615772	0.0892606679428282	0.242274490363486	0.109423219965224	-0.197547914454536	0.418142225379432	0.0765774843517348	0.266397871456331	-0.364140071824998	0.159802409049965	-0.148786228548558	-0.378406827652283	0.123207269115643	0.0102206543025289	-0.215690737691713	0.315444777806191	-0.132156223886045	-0.439514579350191	0.307688708353141	0.0932600233315029	0.491531707431927	-0.346579902237162	0.368554094752044	-0.498901702473384	-0.0881930002894287	-0.0591179329274573	-0.538236078614561	0.526555740777665	0.172903548403233	-0.299864959036781	-0.0911566846837389	0.363265272822279	-0.224666891344763	0.270422664435693
REACTOME_SIGNALING_BY_RETINOIC_ACID	0.41170496016014	0.367207316058821	0.349799079124291	-0.378081339973343	0.235523090378056	-0.217952994671699	-0.4554374802658	0.180751541596319	0.465655100456785	0.521288723317579	0.205727076981806	0.458124248721303	0.568753070086967	-0.00761178309726798	0.566301229283808	0.480662555461455	0.0292032327575971	0.0563880544403736	0.298122320224059	0.311303568932166	-0.305713630481442	0.468887977141507	-0.399990899780559	-0.0581569168861999	0.228376310697073	0.212237927617605	-0.023012914141699	-0.305256457841416	-0.294752509296123	-0.40074068325662	-0.524707721640642	-0.245535271579898	-0.292235223135658	-0.287072439212444	-0.479211387408761	-0.543258008900273	-0.408035950907106	-0.545999626178465	0.370496230626198	-0.32518270637682	-0.27754144168343	0.560126250187671	-0.460962094364978	-0.289356538490096	0.0971887833724311	-0.337987916989498	-0.284028066221995	-0.57378344728806	-0.465839615533181
REACTOME_MITOCHONDRIAL_TRANSLATION	-0.203767225233679	0.122868892312511	-0.500460003221469	-0.32633887887014	-0.379475285947625	-0.396769747691917	-0.60102009580802	-0.284442891899672	0.051532321985028	0.327029654063756	-0.266292651443298	0.0567333923023359	0.0397346678934433	-0.472973542640251	-0.290061097234549	0.195001677397336	-0.514347362464859	-0.0669838534523969	0.00861940841905338	-0.397812074391536	0.430413790402198	0.665277410598275	-0.278375489041463	-0.440658514930532	0.731248937053971	0.768720158228386	-0.390943386046118	-0.5790387646825	-0.0216746402063296	0.117385968828375	-0.340601708514987	-0.52471077668009	0.271622448770633	0.26725659011209	-0.15671232876713	-0.356289177744565	-0.504469728962583	0.100049591046296	0.212770120336599	0.624617944441966	-0.48362874119068	0.343408962012391	0.402296288908237	-0.486215611731682	-0.0777194294894687	-0.0488699712291428	0.716645574445594	-0.241354715521551	-0.223870325257332
REACTOME_METABOLISM_OF_LIPIDS	0.102799072843203	0.315079987722574	0.265797465680401	-0.0337376540102212	0.206305891704765	0.0203729422877559	-0.178839589259392	0.0173395950501939	0.35083880285537	0.308896565631409	0.131971971011501	0.106602322831337	0.345673008065239	0.0721315861206472	0.090684043157856	0.0451805644971695	0.221301933875834	0.15066500109116	0.0859274300688727	0.126839608510052	-0.141481888394793	0.357064245063581	-0.256627431470731	0.120918569465098	0.22155613739408	0.158493767306736	-0.269755266157855	0.0247458539595099	-0.143816221348565	-0.200548619022996	-0.396367893073171	-0.0699101022970841	-0.343656693711231	-0.170450762112913	-0.230043002452218	-0.169948296749134	-0.096919873291517	-0.0504857080933171	-0.0585334115279367	-0.27729234343973	0.0676408900317518	-0.0825924376188272	-0.177941812364388	-0.144850485641084	0.0831349446422038	-0.153047891412658	-0.262663270722558	-0.186894357736151	-0.0449028488530165
REACTOME_CARDIAC_CONDUCTION	0.433113275072578	0.400373570917464	0.402393370237257	0.106543319277354	-0.296352222001581	0.0264021696818234	0.00407655012277255	-0.255645729080432	-0.0808322349671633	0.266015967110709	0.000413075802167095	0.456398124602955	0.417451011120035	0.219016528098733	0.448213327316595	0.261729355234698	-0.0800475137257731	-0.172870842475922	0.227178139351771	0.23312010575777	0.0352225755157369	0.231274196944367	-0.0888453824938391	0.483364132113212	0.255024215566501	0.292780331662665	0.126695464854246	-0.211994261328746	-0.35189773402925	-0.253537214159073	-0.465584413464305	-0.274102179447013	-0.210852168051491	-0.170437250823453	-0.473542490820056	-0.112306637234227	-0.218184039821578	-0.267281662145542	0.329996862082028	-0.455392501596411	0.133573281747058	0.300810987470107	0.00246874569918032	-0.142525265646676	0.131117070015545	-0.035130004227947	-0.373976563524113	-0.32442315850072	-0.290230717466413
REACTOME_TRANSCRIPTIONAL_REGULATION_BY_SMALL_RNAS	-0.494099418042869	-0.133350029207332	-0.573826310271911	-0.484094328067437	-0.447253397510058	-0.104489825912628	-0.499005128128937	-0.281969121874195	-0.520164567503816	-0.556303971093127	-0.420091324952517	-0.338698590683464	-0.561288524346074	-0.283850392080941	-0.524631874165509	-0.117921650591892	-0.473663297579644	-0.448717780134568	-0.409242155643718	-0.420927599350126	-0.503547672721123	-0.106591073480578	-0.229589623508271	-0.452005745947223	0.554029072171738	0.600880198338582	0.362320375103226	-0.485612683959772	0.485174328891232	0.520281612336361	-0.470480691606591	-0.0373287068910857	0.506349370644677	0.24880899120164	0.583175347959462	0.173220011486836	0.138616092678259	0.515350989678584	0.407303617187888	0.22417682479721	-0.129206244548518	0.15305098949859	-0.249268277908985	0.472488078689666	0.319193450485214	0.452876970281004	0.45560887280832	0.43273606590918	-0.388491847225658
REACTOME_ION_HOMEOSTASIS	0.433113275072578	0.400373570917464	0.402393370237257	0.106543319277354	-0.296352222001581	0.0264021696818234	0.00407655012277255	-0.255645729080432	-0.0808322349671633	0.266015967110709	0.000413075802167095	0.456398124602955	0.417451011120035	0.219016528098733	0.448213327316595	0.261729355234698	-0.0800475137257731	-0.172870842475922	0.227178139351771	0.23312010575777	0.0352225755157369	0.231274196944367	-0.0888453824938391	0.483364132113212	0.255024215566501	0.292780331662665	0.126695464854246	-0.211994261328746	-0.35189773402925	-0.253537214159073	-0.465584413464305	-0.274102179447013	-0.210852168051491	-0.170437250823453	-0.473542490820056	-0.112306637234227	-0.218184039821578	-0.267281662145542	0.329996862082028	-0.455392501596411	0.133573281747058	0.300810987470107	0.00246874569918032	-0.142525265646676	0.131117070015545	-0.035130004227947	-0.373976563524113	-0.32442315850072	-0.290230717466413
REACTOME_METABOLIC_DISORDERS_OF_BIOLOGICAL_OXIDATION_ENZYMES	-0.148143665772488	0.226680004025603	0.327135730027483	0.278166161215673	0.178860538502427	0.100227034004577	-0.345285044042136	-0.306327051360597	0.327453104838624	0.161108194582392	0.0966878000738046	-0.0447321655998567	0.434347792205868	0.0935453581811368	0.208044344551803	0.0927230764484074	0.0951385685397494	0.193429626643225	0.161189046745589	-0.219368999401925	-0.290192722565408	-0.147302547001191	-0.12468633754028	0.50335062920627	-0.135205210759279	-0.389070606009378	-0.105011480825515	0.167540332785133	-0.310400507424109	-0.183450586075148	-0.462466213084448	0.165765000428174	-0.17366844495194	0.0509468690034527	-0.317051494356477	0.107331460718438	0.34048387399415	-0.130131559020463	0.0144784367668652	-0.0588930992113992	0.299773356864604	0.271899019390951	-0.0509897949596285	-0.187282550189743	0.468754573682542	0.163797734072831	-0.112591786782713	-0.0717857356151251	0.176147217796586
REACTOME_DECTIN_1_MEDIATED_NONCANONICAL_NF_KB_SIGNALING	-0.429221746437106	-0.188887092499488	-0.369003195219877	-0.427968643630231	-0.460474875792869	-0.517512504411078	-0.419165259433813	-0.492835230206944	0.0368326390609606	-0.107214635730324	0.114035371950293	-0.303395414854729	-0.454302728652673	-0.0439978578482376	-0.275425544317171	-0.251175414372585	0.061583150271205	0.227221298742932	-0.0146243872126892	-0.354266629120003	0.33730545147903	0.0831166622846485	0.195970648552335	-0.507990962250805	0.14641235460994	-0.169093282671192	-0.293012774812029	0.235508875215816	0.280241211678573	0.00547521210604524	0.331535409662689	-0.0205880157917627	-0.448801235952822	0.414144285783143	0.319896319263028	0.660567863333295	-0.330365495088751	0.443392558138207	-0.575355254709245	0.131260939653529	-0.184948868679694	-0.595922358287498	0.571010471506659	0.158837303681256	-0.216930351337141	-0.0223873454217309	0.452081621731752	-0.225385413655896	0.394253915936684
REACTOME_CLEC7A_DECTIN_1_SIGNALING	-0.426641133187233	-0.149975069907519	-0.411584789534576	-0.462076802284002	-0.340097497882891	-0.467102078440308	-0.283250553169738	-0.37538050468446	-0.0222327193523765	-0.277169081857417	-0.0577839885113691	-0.257532919173777	-0.480588198196039	-0.132545776953556	-0.302195878474786	-0.26805952029524	-0.0259830183666753	0.0664677261824401	-0.0566977795314476	-0.347720312273891	0.248877350627084	0.0511869896706317	0.071328136378422	-0.506494425981446	0.18069005311426	0.0215560983899755	-0.106094845101487	-0.00955609824960023	0.355520958546354	0.199168313286926	0.277432921608819	-0.0689096172242235	-0.410995658694412	0.346492694491835	0.320063099758681	0.582150060244167	-0.324237099554653	0.430203426389864	-0.525685215656798	0.0737263632971542	-0.169122124173132	-0.513566669222769	0.537923362296882	0.36661642960982	-0.179139581805963	0.194490632847366	0.362353696730864	-0.0868526545979697	0.339537852368337
REACTOME_DEGRADATION_OF_GLI1_BY_THE_PROTEASOME	-0.395263989979104	-0.208046763507037	-0.322346504586414	-0.40528415705752	-0.374037009907802	-0.504841624413259	-0.362707724386115	-0.424594108499267	0.068349957543753	-0.0828816967090914	0.0275916654280811	-0.228383760051417	-0.437136990115425	-0.0364703738440676	-0.260855456676835	-0.148404713101412	0.00476041768635158	0.24057432352463	-0.000305749962980301	-0.318053592687154	0.405591177648573	0.0722534235448043	0.19722857126622	-0.497324020457066	0.0725605252670885	-0.192442804904965	-0.324258262494024	0.149886858824165	0.189719324380995	-0.0850365094619574	0.324301809584139	-0.0207740035658131	-0.45024632523657	0.390681184784163	0.255182015899219	0.662473837928009	-0.336874130431284	0.483698528731664	-0.551935989218243	-0.0343150903423113	-0.158052651473125	-0.622543664445434	0.561575469831264	0.148343529386642	-0.277664424037566	-0.134927919554085	0.428485742599842	-0.255599206581597	0.401110369117246
REACTOME_HEDGEHOG_OFF_STATE	-0.303234533468516	-0.174007202558309	-0.169582823276352	-0.334400809755359	-0.293930180239156	-0.470520112837513	-0.234330832051987	-0.43624472673174	0.0479954767936928	-0.0276674017659663	0.133459403125072	-0.219608257300627	-0.357369079258583	0.0512050970374787	-0.259934382507512	-0.235699558346364	0.157101124871536	0.255428125463182	0.128371282097873	-0.203416572477709	0.401024936507266	-0.041222558420432	0.206500770831711	-0.395997838631177	0.127665146402389	-0.203635730373463	-0.38172436754218	0.162044142902903	0.149844725272687	-0.18759680343012	0.280200735936714	-0.111030175503276	-0.456745884606274	0.33619649104517	0.165871330816722	0.563101745989173	-0.339248027151321	0.370850982823913	-0.5165552991615	-0.106057427798887	-0.0280719806503841	-0.558806162960871	0.546978186416679	0.220499633188972	-0.304249288258387	-0.128754037707813	0.41045637397092	-0.207017879762454	0.294091777347992
REACTOME_ACTIVATION_OF_ANTERIOR_HOX_GENES_IN_HINDBRAIN_DEVELOPMENT_DURING_EARLY_EMBRYOGENESIS	-0.593945703770288	-0.0949194005163683	-0.64023443918146	-0.596826865987519	-0.429393747385912	-0.367155080704935	-0.357323421748246	-0.0368248772504412	-0.554378582034374	-0.566202346442907	-0.330215612848834	-0.427011280547735	-0.5968131218966	-0.284787824439703	-0.332155449862207	-0.358317164655167	-0.48824126887879	-0.300714353817887	-0.0229995700784469	-0.00710581522397097	-0.396827651000609	-0.374076729932368	-0.209358247803335	-0.588634043188371	0.202102990785972	0.658211094650288	0.514609564450729	-0.579888473819808	0.558266959557393	0.545161904810268	-0.371680411445149	-0.105564648117853	0.65880652052548	0.0144642469876107	0.63086625759021	0.361685521726636	0.318002795760274	0.586462872235124	0.422941750845256	0.0886437633404128	-0.393744144443698	0.34543368633656	-0.23179188569305	0.493494006999304	0.264930635137009	0.647081661696298	0.330562232326378	0.366352592109416	-0.276064388664473
REACTOME_CILIUM_ASSEMBLY	-0.296965937804843	-0.15739134997537	0.0247412347842944	-0.267830855587179	-0.0622195533251667	-0.339753937345968	0.135788516159278	0.0447185984791692	0.10485682975438	-0.189810529086575	0.259495163110158	-0.331402327130367	-0.214531900038869	0.279121464538237	-0.464763121506958	-0.308575811317883	0.100312877257412	0.282652361457564	0.202758828446298	0.208705619045869	-0.12431402258054	-0.244520564965945	0.266996337596949	0.0458078017108376	0.0356355797792651	-0.114674923992371	-0.233825336194155	0.232408702870597	-0.0182019161866118	-0.33689499227105	0.169693138512896	-0.264755400708273	-0.230579864017704	0.167938962842115	-0.0622941039460876	0.379782315037807	-0.366026161912258	0.202985388520643	-0.46389697934961	-0.155465851070983	0.0545103025277273	-0.358224825844568	0.393178694759693	0.109555468331915	-0.407027545933858	0.00937837735477201	0.231511971849625	-0.312490560889918	0.129111322820235
REACTOME_ABC_TRANSPORTER_DISORDERS	-0.338023842196267	-0.0174949802717492	-0.257438525937037	-0.282841179723853	-0.266551151975827	-0.424984202262916	-0.329420487257325	-0.380446572695558	0.128072964974753	0.0204683694271674	0.176827238161287	-0.300862307619018	-0.345367905233337	-0.00577240241891021	-0.236009581619747	-0.181911905630706	0.0915534586399318	0.262491368146528	0.0920140077604666	-0.274363381126031	0.455131911573479	0.238484315765739	0.220685703484042	-0.420257779943635	0.169992423267953	-0.178047426844252	-0.376189471577907	0.238244963576403	0.0342857600640467	-0.194057592151283	0.33883784892785	-0.0273736240693553	-0.440079749970954	0.292838907554333	0.100942075887377	0.591906150086707	-0.295576448833219	0.378659571528958	-0.484587479010044	-0.0297639074313781	-0.0625106720731203	-0.570464821992674	0.513830707710027	0.0897567305374349	-0.195834014483345	-0.245682718868798	0.397137575267169	-0.195674509820961	0.361569140196306
REACTOME_SLC_TRANSPORTER_DISORDERS	-0.152229490122158	-0.0657045628970207	-0.385495636485649	-0.109788203082832	-0.198990343820057	0.154018860004012	-0.502886934001521	-0.363956663174689	-0.295404549267119	-0.247643794504523	-0.125104725452649	-0.0556227182977347	-0.324243218425915	-0.117342234058527	-0.412699890383185	0.143717275853202	-0.236140573034943	-0.072629240441829	-0.108457002406242	-0.410587272263134	-0.449108008059301	0.248794782730221	-0.331507446573316	-0.32040757638804	0.560845625709475	0.406942030573915	0.0601454683730648	0.122686158226669	0.0638213488112142	0.0792429499673545	-0.510740951176813	-0.0135200050586805	0.217032067837828	0.164518492936125	0.0875588824341311	-0.181770804311285	-0.202365451986687	0.0719361185462883	0.301771546762755	0.231081372113367	0.0571765446310715	-0.0604740877925885	-0.208698640809839	0.244479261080153	0.23680941697496	-0.0739978138730755	0.396428791079439	0.262997782314225	-0.171442626206648
REACTOME_DISORDERS_OF_TRANSMEMBRANE_TRANSPORTERS	-0.259323565620767	-0.0272428569968304	-0.305847225767109	-0.250971362566549	-0.236506545096864	-0.247151530930224	-0.413694329887085	-0.380297190158338	-0.0384270662127824	-0.0281984968637086	0.0365644085513626	-0.228004289891418	-0.34602742492767	-0.0695871589685146	-0.336839946491282	-0.0387302316078774	-0.0607565297744472	0.149642934726832	0.015458585611352	-0.319978092682988	0.105134959246715	0.26313325080773	-0.00169623717176787	-0.419122490186257	0.353868683698864	0.147373307753761	-0.232208723714893	0.166704170485032	0.024531198350763	-0.0652206808630848	-0.049899852649419	-0.015302154605316	-0.249156268929588	0.271401924693686	0.0651804973649073	0.388658265632994	-0.267914627528858	0.277273385441407	-0.250180650638434	0.116649575961909	-0.00689893147546278	-0.415724675784097	0.31378785635264	0.161634812868315	-0.00283877255327633	-0.142785825589391	0.392306152875506	0.037033174609186	0.129999534998603
REACTOME_ANCHORING_OF_THE_BASAL_BODY_TO_THE_PLASMA_MEMBRANE	-0.419218080750916	-0.18577723696558	-0.0211593240788132	-0.343335249214946	-0.0349254543097172	-0.430810589317258	0.237547131931775	0.160274784109025	0.180006657108834	-0.0922021469221021	0.427079947876444	-0.380346763976253	-0.305286695438012	0.349301886104883	-0.506178859827001	-0.391609810107278	0.362055455777711	0.378309915840768	0.384250002164777	0.160342173103737	0.0679203737082426	-0.266810131197386	0.474096917227469	0.0858240278767658	-0.191306890341672	-0.199948233313644	-0.148140859181663	0.183531748672348	0.0707668885517972	-0.201222698359403	0.290957749610166	-0.464573795294204	-0.101200865473153	0.17290024647737	0.138142715008516	0.493814584826447	-0.467000567265743	0.375438953864274	-0.453987406793248	-0.00240654465664064	-0.225443769493601	-0.399769620391032	0.289789654590578	0.211712364638799	-0.475135441691982	0.157241120446335	0.068775323997083	-0.456185629708771	0.312428858158802
REACTOME_VXPX_CARGO_TARGETING_TO_CILIUM	0.161061136813334	0.183832944763344	0.397410215353458	-0.0286747088427352	-0.112820737828621	0.0482937084167622	-0.0805700435512967	0.385781505353282	0.26011508313664	-0.0930359085962846	-0.14781138970137	-0.236379357914529	0.268082121214895	0.27670079121263	-0.297612626498725	-0.357235713328321	-0.406876079833455	-0.0111341177681318	-0.164023470142285	0.25903004221831	0.209145546607253	-0.0554879264516763	0.304935252542205	0.460545454545458	0.369454467524214	0.182926824112914	-0.168341410613626	0.210399037942185	-0.0900986095677332	-0.422987850862605	0.387263461588836	0.230292146103939	-0.357341650859198	-0.176366820013853	-0.393892047413396	0.139524218740045	0.0418831986335782	0.0762505604843318	-0.556496829412829	-0.310250727436913	0.341828839371125	-0.241827008902209	0.28753512066325	0.0262635891489732	-0.370730849710857	-0.190555664824434	-0.254000447444831	-0.540759918939849	-0.508170215563256
REACTOME_CARGO_TRAFFICKING_TO_THE_PERICILIARY_MEMBRANE	-0.155047169662504	-0.10597324197163	0.0352534988228024	-0.220650147744428	0.00769490174439177	0.0387938297343526	-0.0601703821876419	0.361888512271855	-0.0196292257360953	-0.291768868400166	-0.0882788678339436	-0.339690562528877	-0.23713780232703	0.0521903752728124	-0.356318918584927	-0.189415565296869	-0.372401755025957	-0.112534310559246	-0.257034681887701	0.206722643181681	0.0609711776017735	-0.0386677728765153	0.11076114824709	-0.0925075197079698	0.221095617812192	0.141295822802947	-0.0635223555070864	0.202777971109916	-0.0651581243184257	-0.374985203697476	0.230783894660248	0.168573982913452	-0.391660405140711	0.224656915110006	-0.245768618970153	0.26113735373537	-0.19855166249972	0.0488847987361797	-0.477821520920885	-0.312328722425756	0.234655051222026	-0.24475488403056	0.457851893106671	0.0832888445665958	-0.306995522315066	-0.109288367536527	0.562098783885484	-0.0257478654767851	-0.261486138676247
REACTOME_PYROPTOSIS	-0.47395178009857	-0.215989640714428	0.0106187249455044	-0.280762239301442	0.163325727929575	-0.488111881142491	-0.00128610171719279	0.311410272185562	-0.20736750160598	-0.272846221620568	0.18971452966253	-0.210249879738155	-0.652735311242835	-0.259080028635883	-0.0640161006470197	-0.0139999999180217	-0.313020133929721	-0.0621436051840685	-0.0961492298239045	-0.142194776097932	-0.259235436990656	0.080447557482038	0.26570327956143	-0.619849812722173	-0.298060277688447	-0.108393806275647	0.370768791753402	0.29237196876317	0.587191021933368	0.569037908596961	0.497100666151729	-0.271463283682104	-0.100878035194432	0.385701179043134	0.496482812484933	0.0220528178600597	-0.284991286587569	0.0322289734114238	-0.0721016583141628	0.367564185818583	-0.279410017339495	0.0260214184988125	0.400952056869527	0.072022321855108	-0.0281984291208715	0.267544343811447	-0.189329622456043	-0.0901563693355035	0.213739174542673
REACTOME_C_TYPE_LECTIN_RECEPTORS_CLRS	-0.379364764678572	-0.188360036275909	-0.355856769429194	-0.424483234350739	-0.105116926832668	-0.418592880228304	-0.252741057571209	-0.188125358907225	0.00271527694005039	-0.275203596478815	-0.146613249886506	-0.186150485841609	-0.452118679743955	-0.181531262061683	-0.267839855787749	-0.228763863304157	-0.109774131851323	-0.0264928545814398	-0.146134070505019	-0.375129438317532	0.152619728055579	-0.074829306592632	0.0346310726382986	-0.47823004334366	0.153623068034426	0.0172748098911703	-0.0533432092234773	-0.118919964212185	0.30905910240848	0.130165365946585	0.254571769279842	-0.0794983012753716	-0.413560479584571	0.354320630293296	0.264926073779215	0.532622714459242	-0.272477709298414	0.391797545007139	-0.481133201781446	0.0580534017113567	-0.114162272071914	-0.467726997430482	0.527707297180619	0.411137650844579	-0.187123621930006	0.229765690301611	0.305121928504736	-0.0565137605001181	0.290693257635019
REACTOME_CD209_DC_SIGN_SIGNALING	0.0703171448478465	-0.485188918847766	0.019002718750455	-0.0717976611368052	0.648007276315769	0.0206390248949439	-0.245297838743869	0.6790765651937	-0.00445367998995755	-0.349055007858063	-0.480691241056219	0.130400418682933	-0.399841439045257	-0.403707729821241	-0.352983610737711	0.121399240190039	-0.443378072925713	-0.546167250214627	-0.532972829342509	-0.542435947455015	-0.673697863762962	-0.564407889583121	-0.177990081928208	-0.180829642156348	0.130306237111041	0.0399021298161229	0.488058124330362	-0.489616320596221	0.323910446693821	0.0305906921425819	-0.0349835786224104	0.131569115518273	-0.256107872346077	0.298538221717194	0.0351619524406587	0.181945235456389	0.0364427522436747	0.171511781019811	0.109246352552334	0.192863397930343	0.276040250203964	0.167323034082521	0.598123709445109	0.706074914101274	-0.293370244237076	0.64340036477449	-0.349124418278114	-0.0364427522436878	-0.411547379155321
REACTOME_RHO_GTPASES_ACTIVATE_PKNS	-0.447284049956647	0.28338218736341	-0.151356746407405	-0.139825168342906	-0.117111177568742	0.0317371209742101	0.287389900467897	-0.111698099196545	-0.461033943304826	-0.322764362113158	-0.116195746343755	-0.162888467424497	-0.204185079327984	0.354589467268386	-0.347220351954285	-0.32718046377347	0.0658272400761115	-0.0075651318662267	0.171581520673527	0.069229257019944	-0.374925006584059	-0.0302214677912482	-0.240225352231526	0.13714993208236	-0.211839789419067	0.294570827380392	0.418137424605568	-0.0381743860639638	0.250349001668637	0.199122562447963	0.119275648626802	-0.133030318334543	0.204562560443666	-0.405251889512255	0.0981874154323298	0.334353154376918	0.188973864372909	0.359975951804497	0.157023331785592	-0.18732513357538	0.253246277342273	0.103248067598876	0.121741024519899	0.392256210104796	0.296811074239867	0.402297537058565	-0.36195368673269	-0.0686466559374503	-0.0618247019009487
REACTOME_ACTIVATED_PKN1_STIMULATES_TRANSCRIPTION_OF_AR_ANDROGEN_RECEPTOR_REGULATED_GENES_KLK2_AND_KLK3	-0.669294107377671	0.260774354754701	-0.544925867244237	-0.58914892912892	-0.266111124513958	0.212504809912855	-0.441122442175199	0.186840071001116	-0.603755882090841	-0.637445968375196	-0.607953483965072	-0.226412987643773	-0.514169827370986	-0.383841131664824	-0.274159558670001	-0.124221635173639	-0.642762895763403	-0.487745786847896	-0.306815154735589	-0.370821793524085	-0.281013988840663	-0.261894022069569	-0.266952144151612	-0.508161044613679	-0.14853101196951	0.746037446813989	0.584350392446769	-0.751935244939936	0.533449115418024	0.663801378724171	-0.414016919602475	-0.056710547539652	0.72019781515766	-0.386976098279723	0.462731753518526	0.00318812456362885	0.47685617619884	0.766060852971436	0.558745371008409	-0.369798662651791	0.109902067464647	0.47051326878231	-0.29200551467734	0.635436177360761	0.54326662463033	0.649634298760127	0.033177386546173	0.573141815938405	-0.429081650669608
REACTOME_RHO_GTPASES_ACTIVATE_CIT	-0.00204590311333874	0.533243797168462	0.308050821196592	0.474261831613089	0.151219290658045	0.246158102256416	0.689927522542557	-0.523644077962792	-0.400563909155	0.126761591064913	-0.126317562493984	0.0995637867591413	-0.0319939907882059	0.382624663778767	-0.320655092685871	-0.264150779787067	0.406045110166027	-0.104856087339577	-0.136313551991648	0.066377447221725	-0.401435400171795	0.305429718185261	-0.182695320920352	0.5835259121925	0.249338795480169	-0.273159596932901	0.567543304169099	0.339755196771815	-0.154961762376787	-0.160286322544584	0.608449383164419	0.311081993325832	-0.0808154224645209	-0.602672421159823	-0.367837775367746	-0.0888759649759013	0.455920177522316	-0.11279543142995	0.463147074762022	-0.114089738626783	0.572920360214662	0.302422169258834	0.198686129337871	0.372638543037669	0.0428388684768476	0.232604749522784	-0.546715044299215	-0.449485191717861	0.0189773529844935
REACTOME_RHO_GTPASES_ACTIVATE_IQGAPS	0.0938592169571604	0.33608824723683	0.333461459379999	-0.152129636475969	-0.411651321641303	-0.359618652329607	0.373078028380342	-0.38840139892629	0.30943958208206	0.00990959879814846	0.326822947184603	0.0523770400079786	0.152497384403136	0.44789825973268	-0.117756677798896	-0.332217767040101	0.344596221919388	0.471364655350076	0.457818748099487	0.482903762849608	-0.31004549818825	-0.165395095367859	-0.0945986767089792	0.383980492920012	0.228471936682759	-0.304170615373966	-0.411420769920456	0.411153922554254	-0.404264740459747	-0.540089488811674	0.0541089067415575	-0.331402225527937	-0.394814805377969	-0.301457447249018	-0.133608768896995	0.417811197754124	-0.228560025183736	0.0650391802078948	-0.520647496815255	-0.393886548870745	0.0220524943670309	-0.38026054970673	0.39083155883769	0.0587924879361031	-0.442671394495106	0.0432516074673905	0.0545378405866957	-0.00713230423917366	0.317552298261443
REACTOME_RHO_GTPASES_ACTIVATE_ROCKS	-0.130701223251978	0.40517484869094	0.377639454174183	0.497502158393117	0.42325309550359	0.324306315757839	0.488104534928425	-0.204003952176184	-0.331821660735105	-0.0302481234506841	0.00556527755998595	-0.184585591376058	0.0103032158650109	0.443232002175588	-0.348545552072772	-0.247162519227175	0.516401513655191	-0.186834734111072	-0.0545200747821996	0.087381867283808	-0.564278650874672	0.0961443957005872	-0.154899925492386	0.513487591126528	0.139588752021882	-0.0881435390333784	0.414218015315166	0.429331406165039	-0.295024221441969	-0.446929195751632	0.410426102345872	0.261858077928128	-0.315131921135375	-0.57327574224446	-0.488231050496334	0.135109298363933	0.194514187094248	-0.308803416508057	0.434998672388308	0.066468456015416	0.529086882638175	0.165185541991845	0.458910760168022	0.279613520691016	0.0351869243345251	0.00173965494229306	-0.528481955991625	-0.546299556604081	0.0854990870562992
REACTOME_RHO_GTPASES_ACTIVATE_PAKS	0.134946864985436	0.248293398736622	0.250371220198085	0.417072523834568	0.00680475332099664	0.441614751328851	0.512895222917167	-0.277920677996199	0.152454866907714	0.165392801798	-0.123377101246324	0.188616656226488	0.0900710875416764	0.444729434268992	-0.20718059809312	-0.0164231119202322	0.476973321439707	-0.0111502587838651	0.133851835851983	0.0772948117300061	-0.619618964204956	0.0482669207848793	-0.273219674312749	0.558631906644077	0.0252286566997579	-0.393420687163492	0.396753231476223	0.488171813019267	-0.356977809801715	-0.46017887390694	0.45734951153565	0.255672804896939	-0.40525483077312	-0.596220183340019	-0.467765021748852	-0.066492199476449	0.180445361327719	-0.253260529207697	0.476215476340578	-0.0194757618349708	0.594214058649353	0.344502865754309	0.368058795596999	0.205021843758029	0.23575748466218	0.00573225855337339	-0.516089024707416	-0.310279262469365	0.334891123085972
REACTOME_TP53_REGULATES_METABOLIC_GENES	-0.162421257295562	0.224277781813161	-0.18368819670211	-0.519536245558069	0.050046118086062	-0.436972321567619	-0.19583020564598	-0.00780755230686442	0.315198333393932	0.208955948592886	-0.0899075967075186	0.325062970482937	-0.0210084362647862	-0.177229721725144	0.152778542645303	0.189141365230633	0.248960586879888	0.190133602665338	0.241530659083306	0.298131624198598	-0.213659954485314	0.205973661718037	-0.452500216347687	-0.260884361178375	0.164662878299864	0.311223017941923	-0.0587150763334438	-0.228756519970872	0.126974139506103	-0.234101145917903	-0.357411462692083	-0.415769258183398	-0.290651946906207	-0.227756154273874	0.164349855983469	0.307607120476089	-0.533151173560154	0.1228732447633	-0.328717976269741	-0.224936668229417	-0.366479066492793	-0.00738692109902855	0.147399547296743	-0.192556963124356	0.150034361097127	-0.278664990094064	-0.130773591761951	-0.383902152893122	0.113722109224133
REACTOME_HEDGEHOG_ON_STATE	-0.402489620585222	-0.188590380553194	-0.335103620918358	-0.389969612457697	-0.416583547004467	-0.495856760497005	-0.383062512279398	-0.43594414599186	0.0110024338824242	-0.137009522523128	0.146206511774883	-0.307888289262333	-0.437264544734162	0.0104400195904395	-0.330657455307776	-0.267432956384327	0.0457848722195423	0.331508753790637	0.0746171395417158	-0.213144454940018	0.371986149194789	0.115334558888105	0.261919400079414	-0.487621307471087	0.109660159922263	-0.198662449331683	-0.319201826368797	0.2374700781818	0.181719367428755	0.0348482504857755	0.290229626981884	0.00959528908335136	-0.429016715164534	0.372493584088302	0.277563546485093	0.64047171817174	-0.319591891937388	0.438549373384228	-0.546369108821528	0.0646421976347051	-0.173864501613718	-0.610881623511452	0.574464875901789	0.123177898141512	-0.240012839738989	-0.054341629866879	0.437899381334713	-0.247747513150354	0.392932467963967
REACTOME_REGULATION_OF_TP53_ACTIVITY	-0.467211403707645	-0.340089592584103	-0.550891392295716	-0.553743003653001	-0.537409348225756	-0.337390458561952	-0.416351847286626	-0.440847290506011	-0.384539792888426	-0.415610819413921	-0.262715039833442	-0.364573872152988	-0.447364413894102	-0.263527329224327	-0.408807831400438	-0.461895685574507	-0.237509294569347	0.0230985940032197	-0.114789311089184	-0.213815037164107	-0.291709911542723	-0.220245482144979	-0.119680188265275	-0.41023067060179	0.257680393258107	0.288223001958108	0.253338493715389	-0.174509485080214	0.429210559511384	0.490991558641836	-0.0353613463267946	-0.00795119981143363	0.131696099159439	0.467556186563004	0.54049294386163	0.388669631995974	-0.0620576787630971	0.43341640754543	-0.181264592805379	0.476848595822044	-0.244396994555146	-0.138511199750251	-0.0434749416791224	0.401113176597737	0.00136180755726718	0.3198865827524	0.47130191849596	0.0949237503501629	0.26038578886856
REACTOME_CONSTITUTIVE_SIGNALING_BY_EGFRVIII	-0.144751044738453	-0.474074585471902	-0.0179494152842102	-0.133827990361695	0.00911317200088901	-0.330200380772904	-0.0440576556975834	0.239964080806727	-0.23902233779143	-0.0422618528392415	-0.00670179885651701	-0.0845835446363662	-0.257094122534432	0.0043441837714582	-0.303099993955235	-0.0622608698660515	-0.252453578103516	0.201048549680501	0.056051962408155	-0.0369531341554287	-0.298571821253472	-0.672630869073558	0.0871408708977106	-0.339855475163413	-0.319498486665844	-0.178550353393571	0.557805201598431	0.095025388995366	0.49897098256354	0.47497832812076	0.586968805760277	0.26960041167088	-0.223578593736096	0.346847123776626	0.0120573267204969	0.44627446086755	0.335780069505724	-0.178647126383263	-0.177900930933644	-0.00430540420416647	0.0406554091578026	-0.307378018755109	0.583299863612549	0.357762226409569	-0.252721865312831	0.213795480641351	-0.069437902994215	-0.292219248756515	0.0723976198696542
REACTOME_PCNA_DEPENDENT_LONG_PATCH_BASE_EXCISION_REPAIR	-0.241451572391728	-0.327757879001036	-0.667404880771544	-0.726749396139024	-0.723809523809603	-0.503249254104591	-0.495103332100693	-0.597482057946246	-0.687153285635163	-0.535698576558098	-0.0212061831102177	0.00275450003009786	-0.604435602599295	-0.306560405710547	-0.311312551642961	-0.610720020185366	-0.416163776677964	0.0394557823129199	-0.276568800487617	-0.267507730364893	-0.390496412385007	-0.0997830725572274	-0.194426552938674	-0.479106830996444	-0.138231292517007	0.504682856300185	0.464858476053739	-0.30910575652899	0.629648372862658	0.556203467830581	0.210584233693478	0.40650518760451	0.353219823791014	0.41929835150327	0.636172122724687	0.313874944188846	0.115804329047415	0.507044581742297	-0.215593070655866	0.590820743411787	-0.413027314521147	0.163624049037652	-0.396247402726773	0.345445097035822	0.109475830133043	0.458137286184956	0.693463322829124	0.333403648454904	0.363904449769127
REACTOME_SIGNALING_BY_FGFR1	-0.274825654569872	-0.207207935568366	8.63198401646059e-15	-0.243587416470243	-0.0606598048129454	-0.249319542732704	-0.325498811494995	0.331450271915409	-0.0903435003942864	-0.138042267216528	-0.211195278337149	-0.26557246785995	-0.428306567157625	-0.175557974959161	-0.378659420069874	-0.364737254637848	-0.342985599809999	-0.210500942165019	-0.368137479998571	-0.475140350622892	-0.190286206472829	-0.552195441475133	0.387678947069664	-0.496989087402926	-0.347573428625083	-0.244857485235169	0.490748095579479	-0.126647057312324	0.685463123878302	0.705712606862114	0.556036331740594	0.282230454127277	-0.120035112858148	0.229932776738731	0.40499864744591	0.564587884261233	0.330006153522699	0.219638267114187	-0.135785139950955	0.00224654772061869	0.0171475231355564	-0.422203635660642	0.596123955456967	0.578860562165187	0.12819814915624	0.351919491029329	-0.225269199372399	-0.178842200155786	-0.388247999108402
[truncated: 3,374 more rows]
[truncated: 16 more columns]
