# Supplementary material for: Proteotranscriptomics of ocular adnexal B-cell lymphoma reveals an oncogenic role of alternative splicing and identifies a diagnostic marker
Source: J Exp Clin Cancer Res. 2022 Jul 30;41:234. doi: 10.1186/s13046-022-02445-8 (PMC9338531; doi:10.1186/s13046-022-02445-8)
Supplement: Supplementary file 14 — Additional file 14: Table S7. Protein clusters results. [file 13046_2022_2445_MOESM14_ESM.csv]

	t.test_cluster	kmeans_cluster	final_cluster
ENSG00000000419	5u	NA	NA
ENSG00000000971	4d	1	Specific down
ENSG00000002549	3u	2	Mimic up
ENSG00000002586	1	3	NA
ENSG00000002822	2u	NA	NA
ENSG00000003056	3u	2	Mimic up
ENSG00000004059	3u	NA	NA
ENSG00000004455	3u	NA	NA
ENSG00000004468	5u	4	NA
ENSG00000004487	2u	2	Vague up
ENSG00000004534	2u	2	Vague up
ENSG00000004700	2u	2	Vague up
ENSG00000004776	4d	1	Specific down
ENSG00000004779	1	4	NA
ENSG00000004864	5u	NA	NA
ENSG00000004939	1	1	NA
ENSG00000005007	2u	NA	NA
ENSG00000005075	4u	2	Specific up
ENSG00000005175	2u	2	Vague up
ENSG00000005194	4u	NA	NA
ENSG00000005249	1	2	NA
ENSG00000005381	5u	NA	NA
ENSG00000005810	3u	NA	NA
ENSG00000005844	3u	2	Mimic up
ENSG00000006125	3u	NA	NA
ENSG00000006451	3u	NA	NA
ENSG00000006530	3u	NA	NA
ENSG00000006625	5d	NA	NA
ENSG00000006712	2u	NA	NA
ENSG00000006744	2u	2	Vague up
ENSG00000006788	1	NA	NA
ENSG00000007080	2u	2	Vague up
ENSG00000007168	4u	NA	NA
ENSG00000007923	5u	NA	NA
ENSG00000008018	2u	NA	NA
ENSG00000008282	3u	NA	NA
ENSG00000008294	3d	NA	NA
ENSG00000008394	3d	1	NA
ENSG00000008441	4d	1	Specific down
ENSG00000008869	3u	2	Mimic up
ENSG00000008952	5u	NA	NA
ENSG00000008988	2u	2	Vague up
ENSG00000009307	4u	NA	NA
ENSG00000009790	3u	2	Mimic up
ENSG00000009954	2u	2	Vague up
ENSG00000010165	3u	2	Mimic up
ENSG00000010244	2u	NA	NA
ENSG00000010278	2d	1	NA
ENSG00000010327	5u	1	NA
ENSG00000010671	2u	2	Vague up
ENSG00000011009	4u	NA	NA
ENSG00000011052	3u	2	Mimic up
ENSG00000011243	3u	2	Mimic up
ENSG00000011260	4u	2	Specific up
ENSG00000011304	4u	NA	NA
ENSG00000011465	4d	1	Specific down
ENSG00000011478	5u	NA	NA
ENSG00000011485	2u	NA	NA
ENSG00000012124	3u	2	Mimic up
ENSG00000012223	1	1	NA
ENSG00000012779	3u	2	Mimic up
ENSG00000012822	3d	NA	NA
ENSG00000012963	4u	NA	NA
ENSG00000013016	3u	2	Mimic up
ENSG00000013364	3u	2	Mimic up
ENSG00000013374	3u	2	Mimic up
ENSG00000013375	5u	NA	NA
ENSG00000013583	1	NA	NA
ENSG00000013725	3u	2	Mimic up
ENSG00000014123	3u	NA	NA
ENSG00000014216	4u	NA	NA
ENSG00000014641	5d	NA	NA
ENSG00000015285	2u	2	Vague up
ENSG00000015479	2u	2	Vague up
ENSG00000017260	5u	NA	NA
ENSG00000018510	3u	NA	NA
ENSG00000019582	3u	2	Mimic up
ENSG00000020633	2u	2	Vague up
ENSG00000020922	2u	NA	NA
ENSG00000021355	3u	2	Mimic up
ENSG00000021776	4u	NA	NA
ENSG00000021852	4d	1	Specific down
ENSG00000022267	4d	1	Specific down
ENSG00000022277	2u	2	Vague up
ENSG00000023191	1	NA	NA
ENSG00000023228	1	NA	NA
ENSG00000023318	5u	4	NA
ENSG00000023697	2u	NA	NA
ENSG00000023734	4u	NA	NA
ENSG00000023892	2u	2	Vague up
ENSG00000025708	3u	2	Mimic up
ENSG00000025796	5u	NA	NA
ENSG00000025800	2u	NA	NA
ENSG00000026025	1	NA	NA
ENSG00000026297	3u	NA	NA
ENSG00000026508	3u	NA	NA
ENSG00000028528	4u	NA	NA
ENSG00000029534	1	1	NA
ENSG00000029725	3u	NA	NA
ENSG00000030066	3u	NA	NA
ENSG00000030582	1	4	NA
ENSG00000031698	3u	NA	NA
ENSG00000031823	2u	2	Vague up
ENSG00000032444	5u	NA	NA
ENSG00000033030	4u	2	Specific up
ENSG00000033170	3u	NA	NA
ENSG00000033178	2u	NA	NA
ENSG00000034152	2u	2	Vague up
ENSG00000035141	3u	4	Mimic up
ENSG00000035687	2u	NA	NA
ENSG00000036257	4u	NA	NA
ENSG00000036448	4d	1	Specific down
ENSG00000037474	4u	NA	NA
ENSG00000038002	5u	4	NA
ENSG00000038219	4u	2	Specific up
ENSG00000038274	2u	NA	NA
ENSG00000038358	4u	NA	NA
ENSG00000038427	5u	1	NA
ENSG00000039068	3d	NA	NA
ENSG00000039123	4u	NA	NA
ENSG00000039537	1	1	NA
ENSG00000039650	3u	NA	NA
ENSG00000041357	2u	2	Vague up
ENSG00000041982	3u	2	Mimic up
ENSG00000042445	4d	NA	NA
ENSG00000042753	3u	NA	NA
ENSG00000043093	2u	NA	NA
ENSG00000043462	3u	2	Mimic up
ENSG00000044115	3d	NA	NA
ENSG00000044574	5u	4	NA
ENSG00000047056	3u	2	Mimic up
ENSG00000047249	3u	NA	NA
ENSG00000047315	2u	NA	NA
ENSG00000047410	2u	NA	NA
ENSG00000047457	1	1	NA
ENSG00000047849	1	4	NA
ENSG00000048392	2u	NA	NA
ENSG00000048740	2u	2	Vague up
ENSG00000048828	2u	NA	NA
ENSG00000049239	5u	NA	NA
ENSG00000049323	3u	2	Mimic up
ENSG00000049449	5u	NA	NA
ENSG00000049541	2u	2	Vague up
ENSG00000049860	4d	NA	NA
ENSG00000050405	1	3	NA
ENSG00000051523	3u	4	Mimic up
ENSG00000051596	2u	2	Vague up
ENSG00000052749	3u	NA	NA
ENSG00000053371	4u	NA	NA
ENSG00000053372	4u	2	Specific up
ENSG00000054116	3u	NA	NA
ENSG00000054118	4u	2	Specific up
ENSG00000054148	3d	NA	NA
ENSG00000054611	2u	2	Vague up
ENSG00000055044	2u	2	Vague up
ENSG00000055130	4u	NA	NA
ENSG00000055147	3u	2	Mimic up
ENSG00000055163	3u	2	Mimic up
ENSG00000055332	2u	2	Vague up
ENSG00000055950	3u	NA	NA
ENSG00000055955	1	1	NA
ENSG00000056097	2u	2	Vague up
ENSG00000057149	3d	3	Mimic down
ENSG00000057294	1	1	NA
ENSG00000057608	2u	2	Vague up
ENSG00000057663	3u	NA	NA
ENSG00000057757	2u	NA	NA
ENSG00000058262	5u	4	NA
ENSG00000058272	2u	2	Vague up
ENSG00000058668	1	NA	NA
ENSG00000058673	2u	2	Vague up
ENSG00000059377	5u	4	NA
ENSG00000059573	3u	NA	NA
ENSG00000059804	3u	2	Mimic up
ENSG00000060069	4u	2	Specific up
ENSG00000060237	4u	NA	NA
ENSG00000060339	2u	2	Vague up
ENSG00000060491	2u	2	Vague up
ENSG00000060688	3u	2	Mimic up
ENSG00000060971	3u	NA	NA
ENSG00000060982	3u	2	Mimic up
ENSG00000061676	2d	NA	NA
ENSG00000061987	3u	NA	NA
ENSG00000062485	1	NA	NA
ENSG00000062598	5u	NA	NA
ENSG00000062650	4u	2	Specific up
ENSG00000063046	4u	2	Specific up
ENSG00000063177	3u	NA	NA
ENSG00000063241	5u	NA	NA
ENSG00000063244	2u	2	Vague up
ENSG00000063245	3u	NA	NA
ENSG00000063601	2u	2	Vague up
ENSG00000063854	1	NA	NA
ENSG00000064042	4d	1	Specific down
ENSG00000064419	3u	NA	NA
ENSG00000064666	2u	2	Vague up
ENSG00000065000	3u	NA	NA
ENSG00000065150	2u	2	Vague up
ENSG00000065183	2u	2	Vague up
ENSG00000065357	2u	2	Vague up
ENSG00000065413	3u	2	Mimic up
ENSG00000065427	2u	NA	NA
ENSG00000065485	5u	4	NA
ENSG00000065534	1	NA	NA
ENSG00000065548	4u	2	Specific up
ENSG00000065613	1	NA	NA
ENSG00000065809	2u	2	Vague up
ENSG00000065833	2d	1	NA
ENSG00000065911	3u	2	Mimic up
ENSG00000065978	4u	2	Specific up
ENSG00000066027	4u	NA	NA
ENSG00000066044	2u	2	Vague up
ENSG00000066557	2u	NA	NA
ENSG00000066583	3u	NA	NA
ENSG00000066654	2u	2	Vague up
ENSG00000066777	3u	NA	NA
ENSG00000066926	5u	NA	NA
ENSG00000067057	3u	NA	NA
ENSG00000067066	2u	2	Vague up
ENSG00000067225	4u	NA	NA
ENSG00000067248	1	NA	NA
ENSG00000067369	2u	NA	NA
ENSG00000067560	2u	NA	NA
ENSG00000067704	3u	NA	NA
ENSG00000067829	3u	NA	NA
ENSG00000067900	2u	NA	NA
ENSG00000067955	2u	2	Vague up
ENSG00000068079	2u	NA	NA
ENSG00000068120	2u	NA	NA
ENSG00000068305	2u	2	Vague up
ENSG00000068366	1	NA	NA
ENSG00000068400	3u	NA	NA
ENSG00000068796	2u	NA	NA
ENSG00000068831	4u	2	Specific up
ENSG00000068912	5u	NA	NA
ENSG00000068976	3d	1	NA
ENSG00000069248	2u	NA	NA
ENSG00000069329	3u	NA	NA
ENSG00000069345	4u	NA	NA
ENSG00000069424	1	NA	NA
ENSG00000069535	1	1	NA
ENSG00000069974	3u	2	Mimic up
ENSG00000070010	4u	NA	NA
ENSG00000070061	3u	NA	NA
ENSG00000070081	5u	4	NA
ENSG00000070182	1	1	NA
ENSG00000070367	5u	NA	NA
ENSG00000070501	2u	NA	NA
ENSG00000070756	3u	NA	NA
ENSG00000070761	2u	2	Vague up
ENSG00000070785	3u	NA	NA
ENSG00000070814	2u	2	Vague up
ENSG00000070831	3u	2	Mimic up
ENSG00000070961	3u	NA	NA
ENSG00000071054	4u	NA	NA
ENSG00000071082	2u	2	Vague up
ENSG00000071127	2u	2	Vague up
ENSG00000071282	4d	NA	NA
ENSG00000071462	4u	2	Specific up
ENSG00000071537	5u	NA	NA
ENSG00000071553	5u	NA	NA
ENSG00000071626	4u	2	Specific up
ENSG00000071894	2u	NA	NA
ENSG00000072110	5u	2	NA
ENSG00000072210	3d	NA	NA
ENSG00000072274	3u	4	Mimic up
ENSG00000072501	2u	NA	NA
ENSG00000072506	3u	NA	NA
ENSG00000072518	3u	NA	NA
ENSG00000072756	2u	2	Vague up
ENSG00000072778	2d	NA	NA
ENSG00000072786	2u	2	Vague up
ENSG00000072818	3u	2	Mimic up
ENSG00000072864	2u	2	Vague up
ENSG00000072958	3u	NA	NA
ENSG00000073050	4u	2	Specific up
ENSG00000073111	4u	NA	NA
ENSG00000073578	1	NA	NA
ENSG00000073584	4u	NA	NA
ENSG00000073754	5u	1	NA
ENSG00000073849	5u	4	NA
ENSG00000073921	3u	NA	NA
ENSG00000073969	2u	NA	NA
ENSG00000074071	1	NA	NA
ENSG00000074319	1	NA	NA
ENSG00000074370	3u	2	Mimic up
ENSG00000074582	3u	NA	NA
ENSG00000074695	5u	4	NA
ENSG00000074696	3u	NA	NA
ENSG00000074755	3u	NA	NA
ENSG00000074800	4u	NA	NA
ENSG00000074842	5u	NA	NA
ENSG00000075142	3u	NA	NA
ENSG00000075188	2u	NA	NA
ENSG00000075340	1	1	NA
ENSG00000075539	3u	NA	NA
ENSG00000075624	3u	2	Mimic up
ENSG00000075711	3d	NA	NA
ENSG00000075785	2u	NA	NA
ENSG00000075856	2u	2	Vague up
ENSG00000075884	2u	2	Vague up
ENSG00000076003	2u	2	Vague up
ENSG00000076043	1	NA	NA
ENSG00000076201	3u	NA	NA
ENSG00000076242	3u	2	Mimic up
ENSG00000076513	2u	2	Vague up
ENSG00000076554	3u	2	Mimic up
ENSG00000076662	3u	2	Mimic up
ENSG00000076685	3u	NA	NA
ENSG00000076706	1	NA	NA
ENSG00000076928	2u	2	Vague up
ENSG00000076944	3u	NA	NA
ENSG00000077097	2u	2	Vague up
ENSG00000077147	5u	NA	NA
ENSG00000077150	2u	2	Vague up
ENSG00000077232	3u	NA	NA
ENSG00000077235	4u	NA	NA
ENSG00000077312	2u	2	Vague up
ENSG00000077380	1	NA	NA
ENSG00000077420	2u	2	Vague up
ENSG00000077454	2u	2	Vague up
ENSG00000077522	4d	1	Specific down
ENSG00000077549	2u	2	Vague up
ENSG00000077942	5u	NA	NA
ENSG00000078061	3u	NA	NA
ENSG00000078070	3u	NA	NA
ENSG00000078140	4u	NA	NA
ENSG00000078142	3u	NA	NA
ENSG00000078369	3u	NA	NA
ENSG00000078618	3u	NA	NA
ENSG00000079246	4u	2	Specific up
ENSG00000079257	5u	2	NA
ENSG00000079263	2u	2	Vague up
ENSG00000079308	1	NA	NA
ENSG00000079332	3u	NA	NA
ENSG00000079462	2u	NA	NA
ENSG00000079739	3d	NA	NA
ENSG00000079785	4u	NA	NA
ENSG00000079805	2u	NA	NA
ENSG00000079819	3u	NA	NA
ENSG00000079950	2u	2	Vague up
ENSG00000079999	1	NA	NA
ENSG00000080371	3u	NA	NA
ENSG00000080503	4u	2	Specific up
ENSG00000080608	2u	2	Vague up
ENSG00000080815	1	4	NA
ENSG00000080824	2u	2	Vague up
ENSG00000080845	4u	NA	NA
ENSG00000081154	5d	4	NA
ENSG00000081237	3u	2	Mimic up
ENSG00000081277	3d	NA	NA
ENSG00000081307	3u	2	Mimic up
ENSG00000082074	3u	2	Mimic up
ENSG00000082153	2u	NA	NA
ENSG00000082212	3u	NA	NA
ENSG00000082397	3u	2	Mimic up
ENSG00000082515	3u	NA	NA
ENSG00000082516	2u	NA	NA
ENSG00000082805	1	NA	NA
ENSG00000082898	2u	NA	NA
ENSG00000083312	2u	2	Vague up
ENSG00000083444	5u	NA	NA
ENSG00000083520	2u	NA	NA
ENSG00000083642	2u	2	Vague up
ENSG00000083845	4u	2	Specific up
ENSG00000083896	2u	2	Vague up
ENSG00000084070	2u	4	NA
ENSG00000084072	4u	NA	NA
ENSG00000084073	5u	NA	NA
ENSG00000084207	5d	4	NA
ENSG00000084463	4u	2	Specific up
ENSG00000084623	4u	NA	NA
ENSG00000084652	4u	NA	NA
ENSG00000084674	1	1	NA
ENSG00000084774	3u	NA	NA
ENSG00000085063	4d	NA	NA
ENSG00000085224	4u	2	Specific up
ENSG00000085265	5u	4	NA
ENSG00000085377	1	NA	NA
ENSG00000085415	2u	NA	NA
ENSG00000085449	3u	NA	NA
ENSG00000085491	5u	2	NA
ENSG00000085662	1	4	NA
ENSG00000085719	3u	NA	NA
ENSG00000085733	3d	NA	NA
ENSG00000085760	3u	NA	NA
ENSG00000085832	2u	NA	NA
ENSG00000085872	2u	2	Vague up
ENSG00000086061	2u	2	Vague up
ENSG00000086189	2u	2	Vague up
ENSG00000086475	2u	NA	NA
ENSG00000086589	2u	2	Vague up
ENSG00000086598	5u	NA	NA
ENSG00000086758	4u	NA	NA
ENSG00000086827	2u	NA	NA
ENSG00000087077	4d	NA	NA
ENSG00000087086	5u	4	NA
ENSG00000087087	4u	2	Specific up
ENSG00000087088	2u	NA	NA
ENSG00000087111	3u	NA	NA
ENSG00000087191	4u	NA	NA
ENSG00000087206	2u	2	Vague up
ENSG00000087274	4u	NA	NA
ENSG00000087302	4u	NA	NA
ENSG00000087303	5u	1	NA
ENSG00000087365	4u	2	Specific up
ENSG00000087460	5u	NA	NA
ENSG00000087470	1	NA	NA
ENSG00000087884	2d	NA	NA
ENSG00000088205	2u	2	Vague up
ENSG00000088247	4u	2	Specific up
ENSG00000088387	1	NA	NA
ENSG00000088682	2d	NA	NA
ENSG00000088832	3u	NA	NA
ENSG00000088833	4u	NA	NA
ENSG00000088888	4u	2	Specific up
ENSG00000088930	2u	2	Vague up
ENSG00000088986	5d	NA	NA
ENSG00000089006	2u	2	Vague up
ENSG00000089009	2u	2	Vague up
ENSG00000089050	4u	2	Specific up
ENSG00000089154	3u	NA	NA
ENSG00000089157	3u	NA	NA
ENSG00000089159	1	3	NA
ENSG00000089220	3d	NA	NA
ENSG00000089248	3u	2	Mimic up
ENSG00000089280	4u	2	Specific up
ENSG00000089289	2u	NA	NA
ENSG00000089597	5u	NA	NA
ENSG00000089639	2u	2	Vague up
ENSG00000089737	2u	2	Vague up
ENSG00000089820	3u	2	Mimic up
ENSG00000090006	3u	2	Mimic up
ENSG00000090013	1	NA	NA
ENSG00000090054	1	NA	NA
ENSG00000090060	2u	2	Vague up
ENSG00000090273	4u	2	Specific up
ENSG00000090339	3u	4	Mimic up
ENSG00000090487	3u	NA	NA
ENSG00000090520	5u	4	NA
ENSG00000090615	5u	NA	NA
ENSG00000090621	5u	4	NA
ENSG00000090857	3u	NA	NA
ENSG00000090861	3u	2	Mimic up
ENSG00000090863	5u	NA	NA
ENSG00000090989	4u	NA	NA
ENSG00000091039	2u	2	Vague up
ENSG00000091136	5u	NA	NA
ENSG00000091140	1	NA	NA
ENSG00000091164	4u	NA	NA
ENSG00000091513	3d	1	NA
ENSG00000091527	4u	2	Specific up
ENSG00000091542	4u	2	Specific up
ENSG00000091583	1	1	NA
ENSG00000091732	2u	NA	NA
ENSG00000092010	2u	2	Vague up
ENSG00000092054	4d	1	Specific down
ENSG00000092094	2u	2	Vague up
ENSG00000092098	3u	2	Mimic up
ENSG00000092108	3u	NA	NA
ENSG00000092148	3u	NA	NA
ENSG00000092199	2u	2	Vague up
ENSG00000092201	2u	2	Vague up
ENSG00000092531	3u	2	Mimic up
ENSG00000092820	4u	2	Specific up
ENSG00000092841	5u	NA	NA
ENSG00000092929	3u	NA	NA
ENSG00000092964	1	NA	NA
ENSG00000093000	2u	2	Vague up
ENSG00000093010	4d	NA	NA
ENSG00000093072	5u	4	NA
ENSG00000093144	1	2	NA
ENSG00000094916	4u	2	Specific up
ENSG00000095002	2u	NA	NA
ENSG00000095139	3u	2	Mimic up
ENSG00000095261	3u	NA	NA
ENSG00000095303	4d	1	Specific down
ENSG00000095319	3u	NA	NA
ENSG00000095321	3d	NA	NA
ENSG00000095380	5u	4	NA
ENSG00000096060	2u	2	Vague up
ENSG00000096384	2u	2	Vague up
ENSG00000096401	2u	2	Vague up
ENSG00000096696	3d	NA	NA
ENSG00000096746	2u	2	Vague up
ENSG00000097021	1	NA	NA
ENSG00000099204	5d	1	NA
ENSG00000099246	3u	NA	NA
ENSG00000099284	1	NA	NA
ENSG00000099331	3u	NA	NA
ENSG00000099341	3u	NA	NA
ENSG00000099385	4u	NA	NA
ENSG00000099622	5d	2	NA
ENSG00000099624	1	NA	NA
ENSG00000099783	4u	2	Specific up
ENSG00000099795	1	NA	NA
ENSG00000099797	4d	NA	NA
ENSG00000099800	1	4	NA
ENSG00000099810	2u	NA	NA
ENSG00000099817	2u	2	Vague up
ENSG00000099901	4u	2	Specific up
ENSG00000099937	1	1	NA
ENSG00000099940	3u	NA	NA
ENSG00000099942	2u	NA	NA
ENSG00000099956	2u	NA	NA
ENSG00000099977	2u	NA	NA
ENSG00000099995	4u	2	Specific up
ENSG00000099998	3u	NA	NA
ENSG00000100023	2u	2	Vague up
ENSG00000100028	2u	2	Vague up
ENSG00000100029	2u	2	Vague up
ENSG00000100030	3u	NA	NA
ENSG00000100034	3u	NA	NA
ENSG00000100055	3u	2	Mimic up
ENSG00000100075	3u	NA	NA
ENSG00000100092	2u	2	Vague up
ENSG00000100106	5u	NA	NA
ENSG00000100129	3u	NA	NA
ENSG00000100138	2u	2	Vague up
ENSG00000100201	2u	2	Vague up
ENSG00000100216	3u	2	Mimic up
ENSG00000100220	4u	NA	NA
ENSG00000100226	4u	2	Specific up
ENSG00000100241	2u	2	Vague up
ENSG00000100242	3u	2	Mimic up
ENSG00000100243	5u	NA	NA
ENSG00000100258	5u	NA	NA
ENSG00000100266	3u	NA	NA
ENSG00000100280	3u	NA	NA
ENSG00000100288	3u	2	Mimic up
ENSG00000100292	3u	2	Mimic up
ENSG00000100296	2u	NA	NA
ENSG00000100297	4u	2	Specific up
ENSG00000100304	1	NA	NA
ENSG00000100316	3u	NA	NA
ENSG00000100342	1	1	NA
ENSG00000100345	3u	NA	NA
ENSG00000100351	2u	2	Vague up
ENSG00000100353	2u	NA	NA
ENSG00000100362	3d	NA	NA
ENSG00000100365	5u	4	NA
ENSG00000100380	4u	NA	NA
ENSG00000100401	2u	NA	NA
ENSG00000100410	4u	2	Specific up
ENSG00000100412	1	NA	NA
ENSG00000100442	4u	NA	NA
ENSG00000100462	3u	NA	NA
ENSG00000100473	4d	NA	NA
ENSG00000100504	4d	1	Specific down
ENSG00000100519	2u	NA	NA
ENSG00000100554	3u	NA	NA
ENSG00000100567	2u	NA	NA
ENSG00000100575	3u	NA	NA
ENSG00000100577	1	NA	NA
ENSG00000100591	2u	2	Vague up
ENSG00000100600	5u	4	NA
ENSG00000100603	4u	2	Specific up
ENSG00000100612	5u	NA	NA
ENSG00000100614	3u	NA	NA
ENSG00000100632	2u	2	Vague up
ENSG00000100650	2u	2	Vague up
ENSG00000100665	1	1	NA
ENSG00000100714	4u	NA	NA
ENSG00000100721	4u	2	Specific up
ENSG00000100749	2u	2	Vague up
ENSG00000100764	4u	NA	NA
ENSG00000100796	2u	NA	NA
ENSG00000100804	2d	1	NA
ENSG00000100811	2u	2	Vague up
ENSG00000100813	4u	2	Specific up
ENSG00000100823	2u	2	Vague up
ENSG00000100836	4u	2	Specific up
ENSG00000100883	3u	NA	NA
ENSG00000100889	5u	NA	NA
ENSG00000100902	2u	NA	NA
ENSG00000100911	2u	2	Vague up
ENSG00000100934	5u	NA	NA
ENSG00000100938	2u	NA	NA
ENSG00000100941	2u	2	Vague up
ENSG00000100949	3u	NA	NA
ENSG00000100979	5u	NA	NA
ENSG00000100982	3u	NA	NA
ENSG00000100985	3u	2	Mimic up
ENSG00000100997	3u	2	Mimic up
ENSG00000101017	3u	2	Mimic up
ENSG00000101040	2u	2	Vague up
ENSG00000101079	4u	NA	NA
ENSG00000101096	3u	2	Mimic up
ENSG00000101109	2u	2	Vague up
ENSG00000101126	4u	NA	NA
ENSG00000101132	2u	2	Vague up
ENSG00000101138	2u	NA	NA
ENSG00000101146	2u	NA	NA
ENSG00000101150	3u	NA	NA
ENSG00000101160	3u	4	Mimic up
ENSG00000101161	2u	2	Vague up
ENSG00000101182	2u	NA	NA
ENSG00000101199	3u	NA	NA
ENSG00000101265	2u	2	Vague up
ENSG00000101266	3u	NA	NA
ENSG00000101290	3u	NA	NA
ENSG00000101294	5u	4	NA
ENSG00000101310	5u	4	NA
ENSG00000101336	3u	2	Mimic up
ENSG00000101337	5u	4	NA
ENSG00000101343	2u	NA	NA
ENSG00000101347	3u	2	Mimic up
ENSG00000101361	2u	2	Vague up
ENSG00000101367	2u	NA	NA
ENSG00000101413	4u	NA	NA
ENSG00000101439	5u	NA	NA
ENSG00000101444	2u	NA	NA
ENSG00000101457	4u	NA	NA
ENSG00000101464	1	NA	NA
ENSG00000101470	2d	1	NA
ENSG00000101557	2u	NA	NA
ENSG00000101558	1	NA	NA
ENSG00000101596	2u	2	Vague up
ENSG00000101605	4d	1	Specific down
ENSG00000101608	5u	NA	NA
ENSG00000101811	2u	2	Vague up
ENSG00000101825	5u	NA	NA
ENSG00000101843	2u	NA	NA
ENSG00000101856	4d	NA	NA
ENSG00000101972	2u	2	Vague up
ENSG00000101981	1	1	NA
ENSG00000101997	3u	NA	NA
ENSG00000102024	3d	1	NA
ENSG00000102030	4u	NA	NA
ENSG00000102032	3u	2	Mimic up
ENSG00000102054	4u	2	Specific up
ENSG00000102081	2u	4	NA
ENSG00000102103	4u	2	Specific up
ENSG00000102119	1	NA	NA
ENSG00000102158	5u	NA	NA
ENSG00000102172	2u	2	Vague up
ENSG00000102218	3u	4	Mimic up
ENSG00000102241	2u	2	Vague up
ENSG00000102309	4u	2	Specific up
ENSG00000102316	3u	NA	NA
ENSG00000102317	4u	2	Specific up
ENSG00000102390	1	NA	NA
ENSG00000102401	3u	4	Mimic up
ENSG00000102531	5u	4	NA
ENSG00000102572	4u	NA	NA
ENSG00000102580	5u	4	NA
ENSG00000102606	2u	NA	NA
ENSG00000102738	3u	2	Mimic up
ENSG00000102753	3u	NA	NA
ENSG00000102763	3u	NA	NA
ENSG00000102805	3u	2	Mimic up
ENSG00000102871	3u	2	Mimic up
ENSG00000102879	2u	2	Vague up
ENSG00000102882	3u	NA	NA
ENSG00000102898	2u	NA	NA
ENSG00000102900	2u	NA	NA
ENSG00000102974	2u	2	Vague up
ENSG00000103018	3u	NA	NA
ENSG00000103024	5u	NA	NA
ENSG00000103035	3u	NA	NA
ENSG00000103043	3u	NA	NA
ENSG00000103051	1	NA	NA
ENSG00000103111	3u	NA	NA
ENSG00000103150	1	4	NA
ENSG00000103152	2u	2	Vague up
ENSG00000103187	2u	2	Vague up
ENSG00000103222	3u	NA	NA
ENSG00000103249	3u	NA	NA
ENSG00000103266	1	NA	NA
ENSG00000103274	2u	2	Vague up
ENSG00000103275	2u	2	Vague up
ENSG00000103342	2u	NA	NA
ENSG00000103363	4u	NA	NA
ENSG00000103365	2u	2	Vague up
ENSG00000103381	3u	NA	NA
ENSG00000103415	3u	NA	NA
ENSG00000103423	3u	NA	NA
ENSG00000103426	3u	NA	NA
ENSG00000103496	1	NA	NA
ENSG00000103502	3u	NA	NA
ENSG00000103510	2u	2	Vague up
ENSG00000103512	5u	NA	NA
ENSG00000103544	3u	NA	NA
ENSG00000103642	5u	NA	NA
ENSG00000103653	2u	2	Vague up
ENSG00000103811	3u	4	Mimic up
ENSG00000103966	3u	NA	NA
ENSG00000104064	2u	2	Vague up
ENSG00000104131	4u	NA	NA
ENSG00000104142	3u	NA	NA
ENSG00000104267	1	1	NA
ENSG00000104365	3u	NA	NA
ENSG00000104388	3u	NA	NA
ENSG00000104408	3u	NA	NA
ENSG00000104419	3d	NA	NA
ENSG00000104518	2u	2	Vague up
ENSG00000104524	3u	2	Mimic up
ENSG00000104529	3u	NA	NA
ENSG00000104613	3u	NA	NA
ENSG00000104643	3u	NA	NA
ENSG00000104687	3u	NA	NA
ENSG00000104695	3u	NA	NA
ENSG00000104738	4u	2	Specific up
ENSG00000104774	3u	4	Mimic up
ENSG00000104805	1	NA	NA
ENSG00000104814	3u	2	Mimic up
ENSG00000104823	3u	NA	NA
ENSG00000104835	3u	NA	NA
ENSG00000104852	2u	2	Vague up
ENSG00000104853	1	NA	NA
ENSG00000104870	5u	1	NA
ENSG00000104879	2d	1	NA
ENSG00000104880	2u	2	Vague up
ENSG00000104889	2u	2	Vague up
ENSG00000104897	4u	NA	NA
ENSG00000104951	3u	2	Mimic up
ENSG00000104979	2u	2	Vague up
ENSG00000104980	3u	NA	NA
ENSG00000105048	4d	1	Specific down
ENSG00000105063	3u	2	Mimic up
ENSG00000105122	2u	2	Vague up
ENSG00000105141	3d	NA	NA
ENSG00000105185	4u	NA	NA
ENSG00000105193	3u	NA	NA
ENSG00000105197	3u	NA	NA
ENSG00000105202	2u	2	Vague up
ENSG00000105220	3d	NA	NA
ENSG00000105254	2u	2	Vague up
ENSG00000105281	5u	4	NA
ENSG00000105287	3u	NA	NA
ENSG00000105321	4u	2	Specific up
ENSG00000105323	2u	2	Vague up
ENSG00000105355	1	4	NA
ENSG00000105357	2d	NA	NA
ENSG00000105364	3u	NA	NA
ENSG00000105372	4u	2	Specific up
ENSG00000105379	3u	NA	NA
ENSG00000105393	2u	2	Vague up
ENSG00000105401	4u	NA	NA
ENSG00000105402	1	NA	NA
ENSG00000105447	4u	NA	NA
ENSG00000105486	2u	2	Vague up
ENSG00000105518	5u	NA	NA
ENSG00000105568	2u	NA	NA
ENSG00000105576	4u	NA	NA
ENSG00000105607	3u	NA	NA
ENSG00000105612	1	4	NA
ENSG00000105618	4u	2	Specific up
ENSG00000105639	3u	2	Mimic up
ENSG00000105640	3u	NA	NA
ENSG00000105669	5u	NA	NA
ENSG00000105671	2u	NA	NA
ENSG00000105701	3u	NA	NA
ENSG00000105726	5u	NA	NA
ENSG00000105755	5u	NA	NA
ENSG00000105819	3u	NA	NA
ENSG00000105875	3u	NA	NA
ENSG00000105887	2u	2	Vague up
ENSG00000105939	2u	NA	NA
ENSG00000105974	3d	1	NA
ENSG00000105993	4u	NA	NA
ENSG00000106028	3u	2	Mimic up
ENSG00000106049	1	NA	NA
ENSG00000106066	1	NA	NA
ENSG00000106105	3u	NA	NA
ENSG00000106153	1	NA	NA
ENSG00000106211	3d	NA	NA
ENSG00000106244	4u	2	Specific up
ENSG00000106245	4u	2	Specific up
ENSG00000106263	2u	NA	NA
ENSG00000106266	3u	2	Mimic up
ENSG00000106268	4u	2	Specific up
ENSG00000106305	3u	NA	NA
ENSG00000106333	4d	1	Specific down
ENSG00000106348	3u	2	Mimic up
ENSG00000106397	5u	4	NA
ENSG00000106399	2u	2	Vague up
ENSG00000106588	4u	NA	NA
ENSG00000106605	3u	2	Mimic up
ENSG00000106615	5u	NA	NA
ENSG00000106624	5u	NA	NA
ENSG00000106636	2u	NA	NA
ENSG00000106638	5u	4	NA
ENSG00000106665	3u	2	Mimic up
ENSG00000106682	4u	NA	NA
ENSG00000106803	5u	2	NA
ENSG00000106804	1	1	NA
ENSG00000106819	4d	1	Specific down
ENSG00000106853	4d	1	Specific down
ENSG00000106927	1	1	NA
ENSG00000106991	5u	NA	NA
ENSG00000106992	2d	1	NA
ENSG00000107020	3u	2	Mimic up
ENSG00000107021	3u	NA	NA
ENSG00000107099	3u	2	Mimic up
ENSG00000107164	4u	NA	NA
ENSG00000107201	2u	2	Vague up
ENSG00000107223	4u	2	Specific up
ENSG00000107263	2u	2	Vague up
ENSG00000107317	3u	2	Mimic up
ENSG00000107371	4u	2	Specific up
ENSG00000107438	4u	2	Specific up
ENSG00000107625	2u	2	Vague up
ENSG00000107651	3u	NA	NA
ENSG00000107669	4u	NA	NA
ENSG00000107862	3u	NA	NA
ENSG00000107902	3u	2	Mimic up
ENSG00000107937	4u	2	Specific up
ENSG00000107949	4u	NA	NA
ENSG00000107959	5u	NA	NA
ENSG00000108010	4u	NA	NA
ENSG00000108039	3u	NA	NA
ENSG00000108055	2u	NA	NA
ENSG00000108061	4u	2	Specific up
ENSG00000108064	3u	2	Mimic up
ENSG00000108091	4u	NA	NA
ENSG00000108094	2u	NA	NA
ENSG00000108107	2u	NA	NA
ENSG00000108179	3u	4	Mimic up
ENSG00000108262	4u	NA	NA
ENSG00000108298	4u	2	Specific up
ENSG00000108312	2u	2	Vague up
ENSG00000108344	3u	NA	NA
ENSG00000108424	2u	NA	NA
ENSG00000108433	3u	2	Mimic up
ENSG00000108439	3u	NA	NA
ENSG00000108465	3u	NA	NA
ENSG00000108468	4u	2	Specific up
ENSG00000108479	3u	NA	NA
ENSG00000108515	2d	1	NA
ENSG00000108518	2u	2	Vague up
ENSG00000108528	1	NA	NA
ENSG00000108559	2u	2	Vague up
ENSG00000108578	3d	NA	NA
ENSG00000108588	5u	NA	NA
ENSG00000108591	3u	NA	NA
ENSG00000108602	3d	NA	NA
ENSG00000108604	2u	NA	NA
ENSG00000108639	3u	2	Mimic up
ENSG00000108651	4u	2	Specific up
ENSG00000108654	2u	2	Vague up
ENSG00000108669	3u	NA	NA
ENSG00000108671	3u	NA	NA
ENSG00000108679	1	2	NA
ENSG00000108774	3u	NA	NA
ENSG00000108784	5u	NA	NA
ENSG00000108798	2u	2	Vague up
ENSG00000108819	2u	2	Vague up
ENSG00000108821	1	1	NA
ENSG00000108825	3u	NA	NA
ENSG00000108826	1	NA	NA
ENSG00000108829	5u	4	NA
ENSG00000108848	2u	2	Vague up
ENSG00000108861	4d	1	Specific down
ENSG00000108883	2u	NA	NA
ENSG00000108946	3u	NA	NA
ENSG00000109016	4d	NA	NA
ENSG00000109061	2d	1	NA
ENSG00000109062	3u	2	Mimic up
ENSG00000109063	4d	1	Specific down
ENSG00000109072	1	1	NA
ENSG00000109111	2u	NA	NA
ENSG00000109113	5u	NA	NA
ENSG00000109133	5u	NA	NA
ENSG00000109180	3u	NA	NA
ENSG00000109270	3u	4	Mimic up
ENSG00000109320	2u	2	Vague up
ENSG00000109475	3u	2	Mimic up
ENSG00000109501	5u	NA	NA
ENSG00000109519	3u	NA	NA
ENSG00000109534	2u	2	Vague up
ENSG00000109606	2u	NA	NA
ENSG00000109610	3d	1	NA
ENSG00000109846	2d	NA	NA
ENSG00000109854	1	NA	NA
ENSG00000109861	3u	NA	NA
ENSG00000109917	2u	NA	NA
ENSG00000109971	4u	NA	NA
ENSG00000110002	1	NA	NA
ENSG00000110013	4d	1	Specific down
ENSG00000110031	2u	2	Vague up
ENSG00000110047	2u	2	Vague up
ENSG00000110048	1	NA	NA
ENSG00000110063	2u	2	Vague up
ENSG00000110074	3u	NA	NA
ENSG00000110075	3u	NA	NA
ENSG00000110090	3u	4	Mimic up
ENSG00000110104	4u	2	Specific up
ENSG00000110107	4u	2	Specific up
ENSG00000110108	3u	2	Mimic up
ENSG00000110172	4u	2	Specific up
ENSG00000110244	1	NA	NA
ENSG00000110245	1	1	NA
ENSG00000110321	2u	NA	NA
ENSG00000110367	4u	2	Specific up
ENSG00000110395	3u	NA	NA
ENSG00000110435	1	NA	NA
ENSG00000110448	3u	2	Mimic up
ENSG00000110619	3u	NA	NA
ENSG00000110651	3u	2	Mimic up
ENSG00000110696	4u	2	Specific up
ENSG00000110697	2u	2	Vague up
ENSG00000110700	4u	2	Specific up
ENSG00000110711	2u	2	Vague up
ENSG00000110713	2u	NA	NA
ENSG00000110717	1	NA	NA
ENSG00000110719	5u	NA	NA
ENSG00000110799	5u	1	NA
ENSG00000110801	2u	NA	NA
ENSG00000110871	1	NA	NA
ENSG00000110880	3u	NA	NA
ENSG00000110917	5u	NA	NA
ENSG00000110934	3u	2	Mimic up
ENSG00000110955	1	NA	NA
ENSG00000110958	4u	2	Specific up
ENSG00000110987	4u	2	Specific up
ENSG00000111142	2u	NA	NA
ENSG00000111196	2u	2	Vague up
ENSG00000111229	2u	2	Vague up
ENSG00000111237	1	NA	NA
ENSG00000111245	4d	1	Specific down
ENSG00000111276	2u	2	Vague up
ENSG00000111300	3u	2	Mimic up
ENSG00000111331	3u	2	Mimic up
ENSG00000111335	3u	2	Mimic up
ENSG00000111348	2u	2	Vague up
ENSG00000111361	2u	NA	NA
ENSG00000111445	2u	2	Vague up
ENSG00000111481	3u	4	Mimic up
ENSG00000111530	2u	NA	NA
ENSG00000111540	1	NA	NA
ENSG00000111581	2u	NA	NA
ENSG00000111605	2u	2	Vague up
ENSG00000111641	2u	2	Vague up
ENSG00000111642	2u	2	Vague up
ENSG00000111652	1	NA	NA
ENSG00000111653	4u	2	Specific up
ENSG00000111667	4u	NA	NA
ENSG00000111674	3d	1	NA
ENSG00000111679	2u	2	Vague up
ENSG00000111716	2u	2	Vague up
ENSG00000111737	3u	NA	NA
ENSG00000111775	3u	2	Mimic up
ENSG00000111786	2u	2	Vague up
ENSG00000111790	2u	2	Vague up
ENSG00000111799	4d	1	Specific down
ENSG00000111801	3u	NA	NA
ENSG00000111885	5u	4	NA
ENSG00000111906	2u	2	Vague up
ENSG00000111913	2u	2	Vague up
ENSG00000112062	3u	NA	NA
ENSG00000112079	3u	NA	NA
ENSG00000112081	2u	2	Vague up
ENSG00000112118	2u	2	Vague up
ENSG00000112208	3u	2	Mimic up
ENSG00000112249	3u	NA	NA
ENSG00000112294	3u	2	Mimic up
ENSG00000112297	1	NA	NA
ENSG00000112305	1	NA	NA
ENSG00000112339	1	NA	NA
ENSG00000112406	1	NA	NA
ENSG00000112511	3u	2	Mimic up
ENSG00000112514	3u	NA	NA
ENSG00000112531	3u	NA	NA
ENSG00000112561	2u	2	Vague up
ENSG00000112578	2u	2	Vague up
ENSG00000112640	2u	NA	NA
ENSG00000112667	2u	2	Vague up
ENSG00000112685	3u	NA	NA
ENSG00000112695	3u	NA	NA
ENSG00000112699	3u	NA	NA
ENSG00000112739	2u	2	Vague up
ENSG00000112759	1	1	NA
ENSG00000112769	5u	NA	NA
ENSG00000112851	4u	2	Specific up
ENSG00000112855	3u	NA	NA
ENSG00000112893	5u	NA	NA
ENSG00000112936	5u	1	NA
ENSG00000112977	1	2	NA
ENSG00000112992	1	NA	NA
ENSG00000113013	3u	2	Mimic up
ENSG00000113068	4u	2	Specific up
ENSG00000113088	3u	2	Mimic up
ENSG00000113140	3u	NA	NA
ENSG00000113141	4u	2	Specific up
ENSG00000113194	3u	NA	NA
ENSG00000113282	4u	NA	NA
ENSG00000113296	5u	1	NA
ENSG00000113312	4u	2	Specific up
ENSG00000113368	2u	2	Vague up
ENSG00000113384	3u	2	Mimic up
ENSG00000113387	3u	2	Mimic up
ENSG00000113407	3u	NA	NA
ENSG00000113441	3u	NA	NA
ENSG00000113460	4u	NA	NA
ENSG00000113522	4u	NA	NA
ENSG00000113552	3u	NA	NA
ENSG00000113558	4u	NA	NA
ENSG00000113569	3u	NA	NA
ENSG00000113643	3u	NA	NA
ENSG00000113648	2u	2	Vague up
ENSG00000113649	2u	2	Vague up
ENSG00000113657	1	3	NA
ENSG00000113712	3d	NA	NA
ENSG00000113719	5u	2	NA
ENSG00000113734	3u	NA	NA
ENSG00000113758	1	NA	NA
ENSG00000114021	4u	NA	NA
ENSG00000114023	1	NA	NA
ENSG00000114030	2u	NA	NA
ENSG00000114054	5u	NA	NA
ENSG00000114062	4u	NA	NA
ENSG00000114209	4u	2	Specific up
ENSG00000114270	1	3	NA
ENSG00000114302	5u	NA	NA
ENSG00000114331	2u	2	Vague up
ENSG00000114353	3u	2	Mimic up
ENSG00000114354	1	NA	NA
ENSG00000114391	4u	2	Specific up
ENSG00000114416	2u	NA	NA
ENSG00000114450	5u	NA	NA
ENSG00000114491	2u	NA	NA
ENSG00000114503	2u	2	Vague up
ENSG00000114573	3u	NA	NA
ENSG00000114686	3u	NA	NA
ENSG00000114767	2u	2	Vague up
ENSG00000114779	2u	2	Vague up
ENSG00000114786	1	NA	NA
ENSG00000114805	5u	4	NA
ENSG00000114850	5u	4	NA
ENSG00000114854	4d	NA	NA
ENSG00000114902	5u	4	NA
ENSG00000114978	2u	2	Vague up
ENSG00000115053	4u	2	Specific up
ENSG00000115073	3u	NA	NA
ENSG00000115085	3u	2	Mimic up
ENSG00000115091	3u	2	Mimic up
ENSG00000115128	4u	2	Specific up
ENSG00000115129	3u	NA	NA
ENSG00000115211	3u	NA	NA
ENSG00000115216	2u	2	Vague up
ENSG00000115232	3u	NA	NA
ENSG00000115234	3u	NA	NA
ENSG00000115241	2u	2	Vague up
ENSG00000115271	5u	2	NA
ENSG00000115275	5u	NA	NA
ENSG00000115286	1	NA	NA
ENSG00000115306	4u	NA	NA
ENSG00000115310	4d	NA	NA
ENSG00000115317	3u	NA	NA
ENSG00000115355	3u	4	Mimic up
ENSG00000115364	3u	2	Mimic up
ENSG00000115380	3u	1	NA
ENSG00000115414	5u	2	NA
ENSG00000115419	3u	2	Mimic up
ENSG00000115484	2u	2	Vague up
ENSG00000115524	4u	2	Specific up
ENSG00000115541	3u	2	Mimic up
ENSG00000115641	3d	3	Mimic down
ENSG00000115677	5u	4	NA
ENSG00000115685	2u	NA	NA
ENSG00000115756	3u	2	Mimic up
ENSG00000115806	5u	NA	NA
ENSG00000115808	2u	NA	NA
ENSG00000115839	4u	NA	NA
ENSG00000115840	1	NA	NA
ENSG00000115866	2u	NA	NA
ENSG00000115875	2u	2	Vague up
ENSG00000115919	3u	2	Mimic up
ENSG00000115935	2u	2	Vague up
ENSG00000115944	3u	NA	NA
ENSG00000115956	3u	2	Mimic up
ENSG00000116005	4d	1	Specific down
ENSG00000116030	4u	2	Specific up
ENSG00000116062	4u	2	Specific up
ENSG00000116120	3u	NA	NA
ENSG00000116161	2u	2	Vague up
ENSG00000116171	1	4	NA
ENSG00000116191	2u	2	Vague up
ENSG00000116251	3u	2	Mimic up
ENSG00000116266	1	NA	NA
ENSG00000116288	4u	NA	NA
ENSG00000116337	3u	NA	NA
ENSG00000116350	4u	2	Specific up
ENSG00000116455	1	NA	NA
ENSG00000116459	1	NA	NA
ENSG00000116473	3u	NA	NA
ENSG00000116478	2u	2	Vague up
ENSG00000116489	2u	2	Vague up
ENSG00000116521	3u	4	Mimic up
ENSG00000116560	2u	2	Vague up
ENSG00000116584	2u	NA	NA
ENSG00000116586	3u	NA	NA
ENSG00000116649	3u	2	Mimic up
ENSG00000116661	2u	NA	NA
ENSG00000116688	5u	NA	NA
ENSG00000116701	3u	NA	NA
ENSG00000116747	2u	NA	NA
ENSG00000116750	2u	NA	NA
ENSG00000116752	4u	NA	NA
ENSG00000116754	4u	2	Specific up
ENSG00000116771	3u	2	Mimic up
ENSG00000116774	3d	1	NA
ENSG00000116791	4u	2	Specific up
ENSG00000116824	3u	2	Mimic up
ENSG00000116863	2u	NA	NA
ENSG00000116903	1	NA	NA
ENSG00000116906	1	NA	NA
ENSG00000116918	4u	2	Specific up
ENSG00000117009	5u	2	NA
ENSG00000117091	2u	2	Vague up
ENSG00000117115	4d	NA	NA
ENSG00000117118	1	NA	NA
ENSG00000117122	3u	2	Mimic up
ENSG00000117143	5u	4	NA
ENSG00000117151	5u	4	NA
ENSG00000117228	3u	2	Mimic up
ENSG00000117280	2u	2	Vague up
ENSG00000117305	3u	NA	NA
ENSG00000117322	3u	2	Mimic up
ENSG00000117335	5u	NA	NA
ENSG00000117360	2u	2	Vague up
ENSG00000117394	1	1	NA
ENSG00000117395	4u	2	Specific up
ENSG00000117448	3u	2	Mimic up
ENSG00000117450	3u	NA	NA
ENSG00000117500	5u	4	NA
ENSG00000117505	4u	2	Specific up
ENSG00000117519	1	3	NA
ENSG00000117523	4u	2	Specific up
ENSG00000117528	1	NA	NA
ENSG00000117592	1	NA	NA
ENSG00000117593	3u	NA	NA
ENSG00000117632	4u	2	Specific up
ENSG00000117697	4u	NA	NA
ENSG00000117713	2u	NA	NA
ENSG00000117748	2u	2	Vague up
ENSG00000117751	4u	2	Specific up
ENSG00000117758	5u	NA	NA
ENSG00000117791	3u	2	Mimic up
ENSG00000117859	2u	NA	NA
ENSG00000117862	5u	4	NA
ENSG00000117868	5u	NA	NA
ENSG00000117899	5u	2	NA
ENSG00000117984	1	4	NA
ENSG00000118007	2u	2	Vague up
ENSG00000118137	1	1	NA
ENSG00000118181	2u	2	Vague up
ENSG00000118260	2u	2	Vague up
ENSG00000118271	1	1	NA
ENSG00000118308	2u	NA	NA
ENSG00000118363	5u	4	NA
ENSG00000118418	4u	2	Specific up
ENSG00000118508	1	NA	NA
ENSG00000118520	3d	NA	NA
ENSG00000118640	3u	2	Mimic up
ENSG00000118705	5u	NA	NA
ENSG00000118873	2u	2	Vague up
ENSG00000118898	3d	NA	NA
ENSG00000119004	5u	NA	NA
ENSG00000119139	1	3	NA
ENSG00000119203	2u	NA	NA
ENSG00000119285	2u	2	Vague up
ENSG00000119321	3u	NA	NA
ENSG00000119335	2u	2	Vague up
ENSG00000119383	2u	NA	NA
ENSG00000119396	3u	NA	NA
ENSG00000119414	2u	2	Vague up
ENSG00000119431	3u	NA	NA
ENSG00000119523	5u	NA	NA
ENSG00000119537	4d	NA	NA
ENSG00000119541	4u	NA	NA
ENSG00000119596	4u	4	NA
ENSG00000119638	2u	NA	NA
ENSG00000119640	4u	NA	NA
ENSG00000119655	3u	4	Mimic up
ENSG00000119681	3u	2	Mimic up
ENSG00000119689	1	NA	NA
ENSG00000119705	3u	NA	NA
ENSG00000119707	2u	2	Vague up
ENSG00000119711	5u	NA	NA
ENSG00000119718	1	2	NA
ENSG00000119723	3u	2	Mimic up
ENSG00000119777	5u	4	NA
ENSG00000119912	3d	NA	NA
ENSG00000119929	2u	2	Vague up
ENSG00000120008	1	NA	NA
ENSG00000120053	3d	NA	NA
ENSG00000120063	2u	2	Vague up
ENSG00000120253	3u	2	Mimic up
ENSG00000120254	1	NA	NA
ENSG00000120265	1	NA	NA
ENSG00000120438	2u	NA	NA
ENSG00000120526	2u	2	Vague up
ENSG00000120533	4u	NA	NA
ENSG00000120549	1	NA	NA
ENSG00000120694	2u	2	Vague up
ENSG00000120697	5u	4	NA
ENSG00000120699	4u	NA	NA
ENSG00000120705	4u	NA	NA
ENSG00000120708	5u	2	NA
ENSG00000120800	2u	NA	NA
ENSG00000120802	2u	2	Vague up
ENSG00000120805	5u	NA	NA
ENSG00000120885	1	2	NA
ENSG00000120896	1	NA	NA
ENSG00000120899	2u	2	Vague up
ENSG00000120913	3d	3	Mimic down
ENSG00000120915	1	3	NA
ENSG00000120948	4u	2	Specific up
ENSG00000120992	2u	NA	NA
ENSG00000121064	1	4	NA
ENSG00000121152	2u	NA	NA
ENSG00000121390	2u	2	Vague up
ENSG00000121410	1	1	NA
ENSG00000121552	5d	3	NA
ENSG00000121579	4u	NA	NA
ENSG00000121691	1	NA	NA
ENSG00000121749	3u	NA	NA
ENSG00000121769	3d	1	NA
ENSG00000121774	2u	2	Vague up
ENSG00000121892	2u	2	Vague up
ENSG00000121940	5u	NA	NA
ENSG00000122026	4u	2	Specific up
ENSG00000122068	4u	2	Specific up
ENSG00000122122	2u	NA	NA
ENSG00000122140	3u	NA	NA
ENSG00000122176	1	NA	NA
ENSG00000122194	1	1	NA
ENSG00000122218	5u	NA	NA
ENSG00000122359	3u	2	Mimic up
ENSG00000122367	4d	1	Specific down
ENSG00000122378	2d	NA	NA
ENSG00000122406	3u	NA	NA
ENSG00000122545	2u	2	Vague up
ENSG00000122565	2u	2	Vague up
ENSG00000122566	4u	2	Specific up
ENSG00000122642	4d	NA	NA
ENSG00000122692	2u	NA	NA
ENSG00000122694	5u	2	NA
ENSG00000122705	3u	2	Mimic up
ENSG00000122729	1	NA	NA
ENSG00000122873	1	NA	NA
ENSG00000122884	5u	NA	NA
ENSG00000122958	5u	NA	NA
ENSG00000122971	1	NA	NA
ENSG00000122986	5u	2	NA
ENSG00000123064	2u	2	Vague up
ENSG00000123104	3u	NA	NA
ENSG00000123130	5u	NA	NA
ENSG00000123131	5u	4	NA
ENSG00000123136	2u	2	Vague up
ENSG00000123143	3u	NA	NA
ENSG00000123144	4u	2	Specific up
ENSG00000123146	5u	NA	NA
ENSG00000123240	4u	NA	NA
ENSG00000123297	3u	NA	NA
ENSG00000123329	3u	NA	NA
ENSG00000123338	3u	2	Mimic up
ENSG00000123349	4u	NA	NA
ENSG00000123374	4u	NA	NA
ENSG00000123384	5u	NA	NA
ENSG00000123609	2u	2	Vague up
ENSG00000123684	3u	2	Mimic up
ENSG00000123728	3u	NA	NA
ENSG00000123737	2u	2	Vague up
ENSG00000123838	1	1	NA
ENSG00000123908	2u	NA	NA
ENSG00000123983	1	NA	NA
ENSG00000123992	3u	NA	NA
ENSG00000124126	3u	2	Mimic up
ENSG00000124160	2u	2	Vague up
ENSG00000124164	3d	NA	NA
ENSG00000124181	4u	2	Specific up
ENSG00000124193	2u	2	Vague up
ENSG00000124198	3u	2	Mimic up
ENSG00000124207	4u	2	Specific up
ENSG00000124208	2u	2	Vague up
ENSG00000124209	3u	NA	NA
ENSG00000124212	5u	NA	NA
ENSG00000124226	2u	NA	NA
ENSG00000124299	1	NA	NA
ENSG00000124356	4u	NA	NA
ENSG00000124357	3u	NA	NA
ENSG00000124370	5u	NA	NA
ENSG00000124429	3d	NA	NA
ENSG00000124466	3d	3	Mimic down
ENSG00000124486	3u	NA	NA
ENSG00000124491	4d	1	Specific down
ENSG00000124535	4u	NA	NA
ENSG00000124562	2u	2	Vague up
ENSG00000124570	5u	1	NA
ENSG00000124575	4u	2	Specific up
ENSG00000124608	3u	NA	NA
ENSG00000124610	3d	3	Mimic down
ENSG00000124614	4u	NA	NA
ENSG00000124783	5u	NA	NA
ENSG00000124795	4u	2	Specific up
ENSG00000124802	3u	NA	NA
ENSG00000124831	2u	2	Vague up
ENSG00000124942	3d	NA	NA
ENSG00000125107	2u	NA	NA
ENSG00000125144	4d	4	NA
ENSG00000125166	1	NA	NA
ENSG00000125246	1	4	NA
ENSG00000125304	5u	NA	NA
ENSG00000125354	2u	2	Vague up
ENSG00000125414	4d	NA	NA
ENSG00000125450	2u	2	Vague up
ENSG00000125458	4u	2	Specific up
ENSG00000125485	4u	2	Specific up
ENSG00000125505	5u	NA	NA
ENSG00000125637	2u	NA	NA
ENSG00000125651	4u	2	Specific up
ENSG00000125656	3u	2	Mimic up
ENSG00000125676	2u	2	Vague up
ENSG00000125691	2u	2	Vague up
ENSG00000125730	1	1	NA
ENSG00000125733	5u	NA	NA
ENSG00000125746	1	NA	NA
ENSG00000125753	3u	2	Mimic up
ENSG00000125755	2u	NA	NA
ENSG00000125779	3u	2	Mimic up
ENSG00000125818	4u	NA	NA
ENSG00000125821	2u	2	Vague up
ENSG00000125844	5u	4	NA
ENSG00000125868	3d	NA	NA
ENSG00000125870	4u	2	Specific up
ENSG00000125877	4u	NA	NA
ENSG00000125912	5u	NA	NA
ENSG00000125944	2u	2	Vague up
ENSG00000125952	2u	2	Vague up
ENSG00000125970	4u	2	Specific up
ENSG00000125977	3u	NA	NA
ENSG00000126067	2u	2	Vague up
ENSG00000126088	3u	NA	NA
ENSG00000126214	3u	NA	NA
ENSG00000126216	3u	NA	NA
ENSG00000126226	2u	NA	NA
ENSG00000126247	3u	NA	NA
ENSG00000126261	4u	2	Specific up
ENSG00000126267	1	NA	NA
ENSG00000126456	2u	2	Vague up
ENSG00000126457	2u	2	Vague up
ENSG00000126458	3u	NA	NA
ENSG00000126522	3u	NA	NA
ENSG00000126524	1	NA	NA
ENSG00000126561	2u	2	Vague up
ENSG00000126581	2u	NA	NA
ENSG00000126602	5u	NA	NA
ENSG00000126698	4u	2	Specific up
ENSG00000126803	3d	1	NA
ENSG00000126883	2u	2	Vague up
ENSG00000126934	2u	2	Vague up
ENSG00000126945	2u	NA	NA
ENSG00000127022	5u	NA	NA
ENSG00000127125	2u	NA	NA
ENSG00000127314	3u	NA	NA
ENSG00000127463	5u	NA	NA
ENSG00000127481	2u	NA	NA
ENSG00000127483	2u	2	Vague up
ENSG00000127527	2u	NA	NA
ENSG00000127603	1	NA	NA
ENSG00000127804	2u	2	Vague up
ENSG00000127838	3u	2	Mimic up
ENSG00000127948	1	NA	NA
ENSG00000127951	3u	2	Mimic up
ENSG00000128050	4u	NA	NA
ENSG00000128059	2u	2	Vague up
ENSG00000128228	5u	4	NA
ENSG00000128245	3u	NA	NA
ENSG00000128284	3u	2	Mimic up
ENSG00000128311	4d	NA	NA
ENSG00000128335	3u	2	Mimic up
ENSG00000128340	2u	2	Vague up
ENSG00000128422	3d	1	NA
ENSG00000128524	3u	NA	NA
ENSG00000128591	4d	NA	NA
ENSG00000128595	5u	NA	NA
ENSG00000128641	1	NA	NA
ENSG00000128654	1	NA	NA
ENSG00000128708	4u	2	Specific up
ENSG00000128739	2u	2	Vague up
ENSG00000128815	2u	2	Vague up
ENSG00000128928	3u	2	Mimic up
ENSG00000128951	2u	2	Vague up
ENSG00000129003	3u	NA	NA
ENSG00000129083	3u	NA	NA
ENSG00000129084	2u	NA	NA
ENSG00000129103	3u	NA	NA
ENSG00000129116	5u	NA	NA
ENSG00000129128	5u	4	NA
ENSG00000129170	4d	NA	NA
ENSG00000129235	4u	NA	NA
ENSG00000129245	3u	2	Mimic up
ENSG00000129347	4u	NA	NA
ENSG00000129351	2u	2	Vague up
ENSG00000129353	5u	2	NA
ENSG00000129562	5u	NA	NA
ENSG00000129675	3u	NA	NA
ENSG00000129691	4u	NA	NA
ENSG00000129824	3u	4	Mimic up
ENSG00000130175	5u	NA	NA
ENSG00000130176	1	1	NA
ENSG00000130203	1	2	NA
ENSG00000130204	3u	NA	NA
ENSG00000130208	1	1	NA
ENSG00000130227	2u	NA	NA
ENSG00000130244	1	NA	NA
ENSG00000130254	2u	2	Vague up
ENSG00000130255	3u	2	Mimic up
ENSG00000130300	5u	NA	NA
ENSG00000130303	3u	4	Mimic up
ENSG00000130304	1	NA	NA
ENSG00000130305	4u	NA	NA
ENSG00000130313	2u	NA	NA
ENSG00000130332	2u	2	Vague up
ENSG00000130340	1	NA	NA
ENSG00000130396	1	NA	NA
ENSG00000130402	4d	NA	NA
ENSG00000130414	1	NA	NA
ENSG00000130429	3u	2	Mimic up
ENSG00000130479	3u	NA	NA
ENSG00000130520	2u	2	Vague up
ENSG00000130560	1	NA	NA
ENSG00000130592	2u	2	Vague up
ENSG00000130595	2d	NA	NA
ENSG00000130598	2d	1	NA
ENSG00000130635	5u	1	NA
ENSG00000130638	2u	NA	NA
ENSG00000130640	3u	NA	NA
ENSG00000130656	1	1	NA
ENSG00000130702	5u	1	NA
ENSG00000130707	2d	NA	NA
ENSG00000130713	3u	NA	NA
ENSG00000130724	4u	NA	NA
ENSG00000130725	4u	2	Specific up
ENSG00000130726	4u	2	Specific up
ENSG00000130741	3u	NA	NA
ENSG00000130749	4u	2	Specific up
ENSG00000130755	2u	2	Vague up
ENSG00000130770	1	2	NA
ENSG00000130775	5u	2	NA
ENSG00000130779	3d	NA	NA
ENSG00000130787	1	2	NA
ENSG00000130811	4u	NA	NA
ENSG00000130816	2u	2	Vague up
ENSG00000130826	4u	NA	NA
ENSG00000130830	1	1	NA
ENSG00000130935	4u	NA	NA
ENSG00000130985	2u	2	Vague up
ENSG00000131016	5d	1	NA
ENSG00000131018	3u	NA	NA
ENSG00000131051	2u	2	Vague up
ENSG00000131100	5u	NA	NA
ENSG00000131116	2u	NA	NA
ENSG00000131143	1	NA	NA
ENSG00000131171	4u	2	Specific up
ENSG00000131187	1	NA	NA
ENSG00000131236	3u	2	Mimic up
ENSG00000131238	1	NA	NA
ENSG00000131269	3u	NA	NA
ENSG00000131374	4u	2	Specific up
ENSG00000131375	3u	NA	NA
ENSG00000131378	2u	2	Vague up
ENSG00000131446	5u	4	NA
ENSG00000131462	3u	NA	NA
ENSG00000131467	4u	2	Specific up
ENSG00000131471	1	NA	NA
ENSG00000131473	4u	NA	NA
ENSG00000131475	1	NA	NA
ENSG00000131504	2u	2	Vague up
ENSG00000131652	2u	2	Vague up
ENSG00000131725	3u	2	Mimic up
ENSG00000131730	3d	1	NA
ENSG00000131747	3u	2	Mimic up
ENSG00000131779	3u	NA	NA
ENSG00000131828	1	NA	NA
ENSG00000131876	2u	2	Vague up
ENSG00000131899	1	NA	NA
ENSG00000131966	3u	NA	NA
ENSG00000131981	2d	3	NA
ENSG00000132024	1	NA	NA
ENSG00000132109	3u	NA	NA
ENSG00000132182	2u	2	Vague up
ENSG00000132205	3u	4	Mimic up
ENSG00000132274	2u	2	Vague up
ENSG00000132323	4u	2	Specific up
ENSG00000132341	2u	2	Vague up
ENSG00000132356	3u	NA	NA
ENSG00000132361	5d	NA	NA
ENSG00000132382	2u	NA	NA
ENSG00000132383	4u	2	Specific up
ENSG00000132386	4d	1	Specific down
ENSG00000132394	2u	NA	NA
ENSG00000132434	1	NA	NA
ENSG00000132463	3u	NA	NA
ENSG00000132465	5u	2	NA
ENSG00000132470	3d	NA	NA
ENSG00000132475	2u	2	Vague up
ENSG00000132481	5u	NA	NA
ENSG00000132485	2u	2	Vague up
ENSG00000132507	4u	NA	NA
ENSG00000132589	3u	2	Mimic up
ENSG00000132603	4u	4	NA
ENSG00000132604	4u	2	Specific up
ENSG00000132612	4u	NA	NA
ENSG00000132622	1	1	NA
ENSG00000132646	2u	2	Vague up
ENSG00000132676	3u	NA	NA
ENSG00000132703	1	1	NA
ENSG00000132716	3u	2	Mimic up
ENSG00000132773	2u	2	Vague up
ENSG00000132780	4u	2	Specific up
ENSG00000132792	2u	2	Vague up
ENSG00000132842	3u	NA	NA
ENSG00000132953	1	NA	NA
ENSG00000133026	5u	NA	NA
ENSG00000133030	3u	NA	NA
ENSG00000133083	3u	NA	NA
ENSG00000133103	5u	NA	NA
ENSG00000133110	5u	2	NA
ENSG00000133119	2u	2	Vague up
ENSG00000133226	4u	2	Specific up
ENSG00000133265	1	NA	NA
ENSG00000133313	2u	2	Vague up
ENSG00000133315	2d	NA	NA
ENSG00000133392	1	1	NA
ENSG00000133574	3u	2	Mimic up
ENSG00000133703	4u	NA	NA
ENSG00000133706	2u	NA	NA
ENSG00000133731	2u	2	Vague up
ENSG00000133742	1	1	NA
ENSG00000133789	2u	2	Vague up
ENSG00000133805	3u	2	Mimic up
ENSG00000133818	3u	NA	NA
ENSG00000133835	1	NA	NA
ENSG00000133895	4u	2	Specific up
ENSG00000133943	1	NA	NA
ENSG00000134001	3u	NA	NA
ENSG00000134014	2u	NA	NA
ENSG00000134046	4u	2	Specific up
ENSG00000134056	3u	NA	NA
ENSG00000134153	5u	NA	NA
ENSG00000134186	2u	2	Vague up
ENSG00000134202	3d	1	NA
ENSG00000134247	4d	1	Specific down
ENSG00000134265	5u	NA	NA
ENSG00000134283	2u	2	Vague up
ENSG00000134285	5u	4	NA
ENSG00000134318	1	NA	NA
ENSG00000134330	2u	2	Vague up
ENSG00000134333	3d	NA	NA
ENSG00000134371	2u	2	Vague up
ENSG00000134419	3u	NA	NA
ENSG00000134440	1	NA	NA
ENSG00000134453	2u	2	Vague up
ENSG00000134516	2u	2	Vague up
ENSG00000134574	1	NA	NA
ENSG00000134684	3u	NA	NA
ENSG00000134717	4u	NA	NA
ENSG00000134760	3d	NA	NA
ENSG00000134762	3d	NA	NA
ENSG00000134765	3d	NA	NA
ENSG00000134864	3u	2	Mimic up
ENSG00000134871	3u	2	Mimic up
ENSG00000134884	2u	2	Vague up
ENSG00000134900	3u	NA	NA
ENSG00000134905	3u	2	Mimic up
ENSG00000134910	5u	4	NA
ENSG00000134996	3u	NA	NA
ENSG00000135018	4u	NA	NA
ENSG00000135046	4d	3	NA
ENSG00000135047	1	4	NA
ENSG00000135090	3u	2	Mimic up
ENSG00000135269	2u	2	Vague up
ENSG00000135316	4u	NA	NA
ENSG00000135318	3u	2	Mimic up
ENSG00000135372	2u	2	Vague up
ENSG00000135387	4u	NA	NA
ENSG00000135390	1	4	NA
ENSG00000135404	5u	4	NA
ENSG00000135406	3d	1	NA
ENSG00000135441	3u	2	Mimic up
ENSG00000135480	1	NA	NA
ENSG00000135486	2u	2	Vague up
ENSG00000135596	3u	2	Mimic up
ENSG00000135604	3u	2	Mimic up
ENSG00000135624	2u	NA	NA
ENSG00000135636	4d	NA	NA
ENSG00000135655	4u	NA	NA
ENSG00000135677	5u	NA	NA
ENSG00000135678	4d	4	NA
ENSG00000135720	1	NA	NA
ENSG00000135723	3u	NA	NA
ENSG00000135778	2u	2	Vague up
ENSG00000135821	1	NA	NA
ENSG00000135823	3u	NA	NA
ENSG00000135829	2u	2	Vague up
ENSG00000135838	3u	2	Mimic up
ENSG00000135862	5u	1	NA
ENSG00000135899	2u	2	Vague up
ENSG00000135900	3u	NA	NA
ENSG00000135905	2u	2	Vague up
ENSG00000135919	3u	2	Mimic up
ENSG00000135924	1	NA	NA
ENSG00000135926	5u	1	NA
ENSG00000135932	3u	NA	NA
ENSG00000135940	1	NA	NA
ENSG00000135972	3u	NA	NA
ENSG00000136010	5u	NA	NA
ENSG00000136026	5u	4	NA
ENSG00000136051	3u	NA	NA
ENSG00000136068	1	NA	NA
ENSG00000136100	1	NA	NA
ENSG00000136104	2u	2	Vague up
ENSG00000136167	2u	2	Vague up
ENSG00000136193	2u	2	Vague up
ENSG00000136205	3u	2	Mimic up
ENSG00000136238	2u	2	Vague up
ENSG00000136261	5d	NA	NA
ENSG00000136279	2u	2	Vague up
ENSG00000136280	2u	2	Vague up
ENSG00000136286	3u	2	Mimic up
ENSG00000136448	4u	2	Specific up
ENSG00000136450	2u	2	Vague up
ENSG00000136463	1	NA	NA
ENSG00000136485	3u	NA	NA
ENSG00000136490	2u	2	Vague up
ENSG00000136518	2u	2	Vague up
ENSG00000136521	1	NA	NA
ENSG00000136527	2u	2	Vague up
ENSG00000136560	2u	2	Vague up
ENSG00000136573	2u	2	Vague up
ENSG00000136628	3u	NA	NA
ENSG00000136631	1	NA	NA
ENSG00000136699	3u	NA	NA
ENSG00000136709	4u	NA	NA
ENSG00000136731	5u	NA	NA
ENSG00000136783	1	NA	NA
ENSG00000136810	3d	NA	NA
ENSG00000136811	3u	2	Mimic up
ENSG00000136813	3u	NA	NA
ENSG00000136830	2d	NA	NA
ENSG00000136875	4u	2	Specific up
ENSG00000136891	3u	NA	NA
ENSG00000136897	3u	NA	NA
ENSG00000136930	3d	NA	NA
ENSG00000136937	2u	2	Vague up
ENSG00000136938	2u	2	Vague up
ENSG00000136942	4u	2	Specific up
ENSG00000136950	3u	2	Mimic up
ENSG00000136960	3u	2	Mimic up
ENSG00000136986	5u	2	NA
ENSG00000137055	3u	NA	NA
ENSG00000137074	4u	NA	NA
ENSG00000137076	3u	NA	NA
ENSG00000137100	1	NA	NA
ENSG00000137101	2u	2	Vague up
ENSG00000137124	5u	NA	NA
ENSG00000137133	3u	NA	NA
ENSG00000137145	1	NA	NA
ENSG00000137154	4u	2	Specific up
ENSG00000137161	3u	2	Mimic up
ENSG00000137168	4u	NA	NA
ENSG00000137200	2u	NA	NA
ENSG00000137221	3u	2	Mimic up
ENSG00000137265	3u	2	Mimic up
ENSG00000137267	3d	3	Mimic down
ENSG00000137274	1	NA	NA
ENSG00000137309	4u	2	Specific up
ENSG00000137312	3u	2	Mimic up
ENSG00000137337	2u	2	Vague up
ENSG00000137409	1	NA	NA
ENSG00000137486	5u	NA	NA
ENSG00000137497	4u	2	Specific up
ENSG00000137500	3u	NA	NA
ENSG00000137509	1	NA	NA
ENSG00000137563	4d	3	NA
ENSG00000137575	3u	NA	NA
ENSG00000137628	3u	NA	NA
ENSG00000137699	3d	NA	NA
ENSG00000137710	1	NA	NA
ENSG00000137767	5u	2	NA
ENSG00000137776	4u	2	Specific up
ENSG00000137841	3u	NA	NA
ENSG00000137845	5u	NA	NA
ENSG00000137944	3u	2	Mimic up
ENSG00000137996	3u	NA	NA
ENSG00000138035	3u	NA	NA
ENSG00000138061	5u	2	NA
ENSG00000138069	3u	NA	NA
ENSG00000138073	5u	NA	NA
ENSG00000138080	3u	2	Mimic up
ENSG00000138107	1	NA	NA
ENSG00000138138	3u	NA	NA
ENSG00000138175	1	NA	NA
ENSG00000138185	5u	NA	NA
ENSG00000138207	5u	1	NA
ENSG00000138231	2u	2	Vague up
ENSG00000138246	3u	NA	NA
ENSG00000138326	2u	2	Vague up
ENSG00000138363	2u	2	Vague up
ENSG00000138385	4u	2	Specific up
ENSG00000138398	2u	2	Vague up
ENSG00000138430	5d	NA	NA
ENSG00000138496	3u	NA	NA
ENSG00000138663	2u	NA	NA
ENSG00000138668	4u	2	Specific up
ENSG00000138674	5u	NA	NA
ENSG00000138698	2u	2	Vague up
ENSG00000138750	2u	NA	NA
ENSG00000138757	2u	2	Vague up
ENSG00000138758	1	NA	NA
ENSG00000138760	4d	1	Specific down
ENSG00000138768	3u	NA	NA
ENSG00000138777	1	NA	NA
ENSG00000138801	1	NA	NA
ENSG00000138802	5u	NA	NA
ENSG00000138814	3u	NA	NA
ENSG00000138964	3u	NA	NA
ENSG00000139131	3u	NA	NA
ENSG00000139180	1	NA	NA
ENSG00000139193	3u	2	Mimic up
ENSG00000139329	4d	1	Specific down
ENSG00000139428	1	4	NA
ENSG00000139433	3d	NA	NA
ENSG00000139436	2u	2	Vague up
ENSG00000139496	2u	2	Vague up
ENSG00000139613	2u	2	Vague up
ENSG00000139626	1	4	NA
ENSG00000139637	4u	NA	NA
ENSG00000139641	3u	NA	NA
ENSG00000139648	3d	3	Mimic down
ENSG00000139684	5d	NA	NA
ENSG00000139719	3u	NA	NA
ENSG00000139726	2u	2	Vague up
ENSG00000139746	2u	2	Vague up
ENSG00000139842	3u	NA	NA
ENSG00000139921	2u	NA	NA
ENSG00000140043	5d	NA	NA
ENSG00000140259	2u	2	Vague up
ENSG00000140263	1	NA	NA
ENSG00000140319	4u	2	Specific up
ENSG00000140332	4u	NA	NA
ENSG00000140350	2u	2	Vague up
ENSG00000140368	3u	2	Mimic up
ENSG00000140374	3u	NA	NA
ENSG00000140416	4d	1	Specific down
ENSG00000140464	3u	2	Mimic up
ENSG00000140497	3u	2	Mimic up
ENSG00000140545	5u	2	NA
ENSG00000140575	3u	NA	NA
ENSG00000140612	3u	2	Mimic up
ENSG00000140632	2u	2	Vague up
ENSG00000140678	3u	2	Mimic up
ENSG00000140688	5u	2	NA
ENSG00000140694	3u	NA	NA
ENSG00000140718	4u	NA	NA
ENSG00000140750	2u	2	Vague up
ENSG00000140829	4u	NA	NA
ENSG00000140905	3d	1	NA
ENSG00000140945	2d	1	NA
ENSG00000140968	2u	2	Vague up
ENSG00000140983	3u	NA	NA
ENSG00000140990	1	NA	NA
ENSG00000140992	3u	NA	NA
ENSG00000141012	5u	4	NA
ENSG00000141030	2u	NA	NA
ENSG00000141076	3u	NA	NA
ENSG00000141127	2u	2	Vague up
ENSG00000141252	3u	NA	NA
ENSG00000141279	4u	NA	NA
ENSG00000141295	1	NA	NA
ENSG00000141367	3u	NA	NA
ENSG00000141378	5u	NA	NA
ENSG00000141380	4u	2	Specific up
ENSG00000141452	3u	NA	NA
ENSG00000141456	2u	2	Vague up
ENSG00000141522	3u	NA	NA
ENSG00000141543	2u	2	Vague up
ENSG00000141551	1	NA	NA
ENSG00000141556	4u	NA	NA
ENSG00000141560	3u	2	Mimic up
ENSG00000141569	3u	NA	NA
ENSG00000141639	2u	2	Vague up
ENSG00000141644	2u	2	Vague up
ENSG00000141699	3u	NA	NA
ENSG00000141759	2u	NA	NA
ENSG00000141867	4u	2	Specific up
ENSG00000141959	3u	NA	NA
ENSG00000141968	3u	2	Mimic up
ENSG00000141985	3d	NA	NA
ENSG00000142002	3u	4	Mimic up
ENSG00000142156	5u	1	NA
ENSG00000142168	1	2	NA
ENSG00000142173	5u	1	NA
ENSG00000142208	3u	NA	NA
ENSG00000142230	4u	2	Specific up
ENSG00000142347	5u	2	NA
ENSG00000142453	3u	NA	NA
ENSG00000142507	2d	1	NA
ENSG00000142534	4u	2	Specific up
ENSG00000142541	3u	NA	NA
ENSG00000142546	2u	2	Vague up
ENSG00000142552	5u	NA	NA
ENSG00000142634	3u	2	Mimic up
ENSG00000142655	1	4	NA
ENSG00000142669	3u	2	Mimic up
ENSG00000142676	3u	NA	NA
ENSG00000142765	1	NA	NA
ENSG00000142798	5u	1	NA
ENSG00000142864	4u	2	Specific up
ENSG00000142875	3u	NA	NA
ENSG00000142937	3u	NA	NA
ENSG00000143106	2u	NA	NA
ENSG00000143119	3u	2	Mimic up
ENSG00000143149	3u	NA	NA
ENSG00000143153	4d	1	Specific down
ENSG00000143155	4u	2	Specific up
ENSG00000143183	3u	NA	NA
ENSG00000143196	4d	1	Specific down
ENSG00000143222	2u	2	Vague up
ENSG00000143252	1	NA	NA
ENSG00000143256	4u	NA	NA
ENSG00000143314	3u	2	Mimic up
ENSG00000143318	2d	NA	NA
ENSG00000143320	3d	3	Mimic down
ENSG00000143321	5d	2	NA
ENSG00000143337	3u	2	Mimic up
ENSG00000143353	4u	NA	NA
ENSG00000143368	2u	2	Vague up
ENSG00000143369	4d	NA	NA
ENSG00000143374	3u	NA	NA
ENSG00000143376	3u	NA	NA
ENSG00000143401	2u	2	Vague up
ENSG00000143416	3d	1	NA
ENSG00000143418	5u	4	NA
ENSG00000143420	5d	4	NA
ENSG00000143520	3d	NA	NA
ENSG00000143545	3u	NA	NA
ENSG00000143546	5u	1	NA
ENSG00000143556	5d	NA	NA
ENSG00000143614	4u	2	Specific up
ENSG00000143621	2u	2	Vague up
ENSG00000143624	3u	2	Mimic up
ENSG00000143631	3d	NA	NA
ENSG00000143632	4d	1	Specific down
ENSG00000143641	5u	4	NA
ENSG00000143653	1	NA	NA
ENSG00000143702	2u	2	Vague up
ENSG00000143727	2u	NA	NA
ENSG00000143742	2u	2	Vague up
ENSG00000143761	3u	NA	NA
ENSG00000143799	2u	2	Vague up
ENSG00000143811	3u	NA	NA
ENSG00000143815	2u	2	Vague up
ENSG00000143851	2u	2	Vague up
ENSG00000143862	5u	NA	NA
ENSG00000143870	5u	4	NA
ENSG00000143891	3u	2	Mimic up
ENSG00000143924	3u	2	Mimic up
ENSG00000143933	1	NA	NA
ENSG00000143947	2u	2	Vague up
ENSG00000143977	4u	NA	NA
ENSG00000144021	3u	NA	NA
ENSG00000144028	2u	2	Vague up
ENSG00000144029	3u	NA	NA
ENSG00000144118	5u	NA	NA
ENSG00000144231	2u	2	Vague up
ENSG00000144381	3u	2	Mimic up
ENSG00000144566	1	NA	NA
ENSG00000144580	3u	2	Mimic up
ENSG00000144591	3u	2	Mimic up
ENSG00000144635	4u	NA	NA
ENSG00000144645	2u	2	Vague up
ENSG00000144711	3u	2	Mimic up
ENSG00000144744	4u	NA	NA
ENSG00000144746	3u	2	Mimic up
ENSG00000144827	3u	2	Mimic up
ENSG00000144843	2u	2	Vague up
ENSG00000144848	3u	4	Mimic up
ENSG00000144867	5u	4	NA
ENSG00000144895	3u	NA	NA
ENSG00000144959	3u	2	Mimic up
ENSG00000145012	1	NA	NA
ENSG00000145050	5u	4	NA
ENSG00000145192	4d	1	Specific down
ENSG00000145216	2u	2	Vague up
ENSG00000145220	2u	2	Vague up
ENSG00000145293	2u	NA	NA
ENSG00000145321	3d	1	NA
ENSG00000145335	3d	1	NA
ENSG00000145348	3u	NA	NA
ENSG00000145349	2u	2	Vague up
ENSG00000145354	3u	NA	NA
ENSG00000145425	4u	NA	NA
ENSG00000145494	1	NA	NA
ENSG00000145592	4u	2	Specific up
ENSG00000145675	3u	NA	NA
ENSG00000145703	3u	NA	NA
ENSG00000145725	3u	2	Mimic up
ENSG00000145741	4u	2	Specific up
ENSG00000145779	2u	2	Vague up
ENSG00000145781	3u	NA	NA
ENSG00000145817	3u	NA	NA
ENSG00000145833	2u	NA	NA
ENSG00000145907	4u	2	Specific up
ENSG00000145912	4u	2	Specific up
ENSG00000146007	5d	4	NA
ENSG00000146085	5u	NA	NA
ENSG00000146094	3u	2	Mimic up
ENSG00000146112	2u	2	Vague up
ENSG00000146192	1	2	NA
ENSG00000146247	3u	2	Mimic up
ENSG00000146457	4u	2	Specific up
ENSG00000146476	2u	2	Vague up
ENSG00000146540	2u	2	Vague up
ENSG00000146648	3d	NA	NA
ENSG00000146676	1	NA	NA
ENSG00000146701	1	NA	NA
ENSG00000146729	4d	NA	NA
ENSG00000146731	2u	2	Vague up
ENSG00000146842	4u	NA	NA
ENSG00000146963	2u	2	Vague up
ENSG00000147010	2u	2	Vague up
ENSG00000147065	3u	2	Mimic up
ENSG00000147123	1	NA	NA
ENSG00000147140	2u	2	Vague up
ENSG00000147162	2u	2	Vague up
ENSG00000147164	1	NA	NA
ENSG00000147224	2u	2	Vague up
ENSG00000147251	3u	2	Mimic up
ENSG00000147274	2u	2	Vague up
ENSG00000147383	1	NA	NA
ENSG00000147394	3d	3	Mimic down
ENSG00000147403	3u	NA	NA
ENSG00000147416	3u	NA	NA
ENSG00000147419	2u	NA	NA
ENSG00000147443	3u	2	Mimic up
ENSG00000147457	2u	2	Vague up
ENSG00000147471	2u	2	Vague up
ENSG00000147533	3u	NA	NA
ENSG00000147588	1	1	NA
ENSG00000147592	1	NA	NA
ENSG00000147604	3u	NA	NA
ENSG00000147649	3u	2	Mimic up
ENSG00000147676	3d	NA	NA
ENSG00000147687	2u	NA	NA
ENSG00000147813	1	1	NA
ENSG00000147853	4d	NA	NA
ENSG00000148175	5u	NA	NA
ENSG00000148180	1	1	NA
ENSG00000148218	1	NA	NA
ENSG00000148248	5u	NA	NA
ENSG00000148303	3u	NA	NA
ENSG00000148346	1	1	NA
ENSG00000148362	2u	2	Vague up
ENSG00000148396	3u	NA	NA
ENSG00000148484	3u	NA	NA
ENSG00000148660	3u	4	Mimic up
ENSG00000148671	3d	NA	NA
ENSG00000148700	4u	NA	NA
ENSG00000148773	4u	2	Specific up
ENSG00000148841	3u	2	Mimic up
ENSG00000148843	2u	NA	NA
ENSG00000148908	2u	2	Vague up
ENSG00000149089	3u	2	Mimic up
ENSG00000149091	3u	NA	NA
ENSG00000149100	3u	NA	NA
ENSG00000149115	3d	NA	NA
ENSG00000149131	1	NA	NA
ENSG00000149136	2u	2	Vague up
ENSG00000149177	3u	2	Mimic up
ENSG00000149196	4u	1	NA
ENSG00000149257	5u	NA	NA
ENSG00000149273	3u	NA	NA
ENSG00000149311	2u	2	Vague up
ENSG00000149313	2u	NA	NA
ENSG00000149418	4u	2	Specific up
ENSG00000149428	5u	4	NA
ENSG00000149476	2u	2	Vague up
ENSG00000149480	2u	2	Vague up
ENSG00000149499	3u	2	Mimic up
ENSG00000149532	4u	NA	NA
ENSG00000149591	1	1	NA
ENSG00000149781	3u	NA	NA
ENSG00000149806	4u	2	Specific up
ENSG00000149925	3d	NA	NA
ENSG00000150316	4u	2	Specific up
ENSG00000150459	2u	2	Vague up
ENSG00000150527	5u	NA	NA
ENSG00000150540	3u	2	Mimic up
ENSG00000150593	4u	2	Specific up
ENSG00000150753	2u	NA	NA
ENSG00000150768	1	NA	NA
ENSG00000150867	2u	2	Vague up
ENSG00000150961	5u	NA	NA
ENSG00000150995	3u	2	Mimic up
[truncated: 1,397 more rows]
