# Supplementary material for: Proteotranscriptomics of ocular adnexal B-cell lymphoma reveals an oncogenic role of alternative splicing and identifies a diagnostic marker
Source: J Exp Clin Cancer Res. 2022 Jul 30;41:234. doi: 10.1186/s13046-022-02445-8 (PMC9338531; doi:10.1186/s13046-022-02445-8)
Supplement: Supplementary file 15 — Additional file 15: Table S8. IncLevel of AASE of patients in the transcriptomic cohort. [file 13046_2022_2445_MOESM15_ESM.csv]

	C.IOI.11	C.IOI.13	C.IOI.2	C.IOI.3	C.IOI.4	C.IOI.7	C.IOI.8	C.IOI.9	C.LP.1	C.LP.2	C.LP.3	C.N.1	C.N.12	C.N.3	C.N.5	C.N.6	C.N.7	L.DB.1	L.DB.2	L.DB.3	L.DB.4	L.DB.5	L.DB.7	L.DB.8	L.M.11	L.M.13	L.M.14	L.M.15	L.M.16	L.M.17	L.M.18	L.M.2	L.M.20	L.M.21	L.M.22	L.M.23	L.M.24	L.M.25	L.M.27	L.M.28	L.M.3	L.M.4	L.M.6	L.M.8	L.M.9	L.MCL.1	L.MCL.2	L.SLL.1
A3|ENSG00000100150|97	0.691	1.0	1.0	1.0	1.0	0.83	1.0	1.0	0.87	1.0	0.83	1.0	1.0	1.0	1.0	1.0	0.753	1.0	0.928	1.0	1.0	0.907	0.753	0.88	0.846	0.753	0.665	0.799	0.81	0.799	0.924	1.0	0.81	1.0	0.895	0.867	0.902	0.945	0.859	0.71	0.899	1.0	1.0	1.0	0.859	0.931	0.767	0.902
A3|ENSG00000174365|796	0.143	0.0	0.069	0.118	0.157	0.082	0.123	0.067	0.175	0.15	0.22	0.126	0.087	0.223	0.06	0.028	0.105	0.223	0.206	0.25	0.084	0.173	0.218	0.445	0.182	0.364	0.238	0.167	0.134	0.16	0.26	0.193	0.308	0.348	0.123	0.123	0.105	0.339	0.236	0.134	0.238	0.047	0.1	0.319	0.165	0.455	0.182	0.483
A3|ENSG00000101365|883	1.0	1.0	1.0	0.991	0.985	1.0	1.0	1.0	1.0	1.0	1.0	0.912	0.209	0.384	0.974	0.436	0.913	0.994	0.989	1.0	1.0	1.0	1.0	1.0	1.0	0.981	1.0	0.993	0.978	1.0	1.0	1.0	1.0	0.993	1.0	1.0	0.968	1.0	0.984	1.0	1.0	1.0	1.0	1.0	1.0	1.0	0.991	0.978
A3|ENSG00000261740|1792	0.402	0.596	0.386	0.252	0.605	0.488	0.541	0.57	0.675	0.487	0.523	0.561	0.445	0.669	0.592	0.611	0.71	0.167	0.338	0.204	0.391	0.301	0.327	0.277	0.454	0.391	0.554	0.479	0.445	0.362	0.343	0.498	0.352	0.459	0.57	0.45	0.327	0.362	0.434	0.402	0.221	0.615	0.105	0.678	0.505	0.364	0.349	0.486
A3|ENSG00000047579|2684	0.125	0.204	0.0	0.011	0.121	0.021	0.026	0.067	0.099	0.043	0.045	0.0	0.091	0.023	0.183	0.212	0.133	0.0	0.047	0.01	0.0	0.116	0.037	0.023	0.04	0.0	0.04	0.048	0.015	0.027	0.032	0.031	0.074	0.018	0.0	0.077	0.045	0.022	0.015	0.0	0.013	0.018	0.0	0.031	0.014	0.037	0.044	0.0
A3|ENSG00000073331|3275	0.181	0.0	0.116	0.191	0.078	0.0	0.181	0.023	0.0	0.0	0.0	0.32	0.0	0.0	0.056	0.164	0.097	0.033	0.164	0.579	0.0	0.0	0.227	0.089	0.0	0.061	0.147	0.296	0.399	0.227	0.247	0.094	0.265	0.105	0.639	0.371	0.314	0.282	0.402	0.227	0.227	0.306	0.0	0.191	0.083	0.0	0.306	0.32
A3|ENSG00000112531|5045	0.971	1.0	0.904	0.936	0.906	0.836	0.728	0.913	0.826	0.795	0.848	0.766	0.352	0.532	0.968	0.427	0.879	0.883	0.9	0.858	0.954	1.0	1.0	0.936	0.94	0.966	0.932	0.944	1.0	0.962	0.938	0.966	0.912	0.833	0.775	0.909	0.939	0.954	0.923	0.908	0.918	0.923	1.0	1.0	0.927	1.0	0.795	0.928
A3|ENSG00000189362|5105	1.0	1.0	0.875	0.733	1.0	1.0	1.0	0.895	0.667	0.8	0.857	0.636	0.6	1.0	1.0	1.0	0.778	1.0	0.857	0.789	0.833	0.813	0.6	0.571	0.488	0.65	0.739	0.875	1.0	0.481	0.756	0.556	0.714	0.857	0.667	0.75	0.786	0.909	0.739	0.714	0.6	0.867	1.0	0.75	0.773	0.778	1.0	0.913
A3|ENSG00000157881|5332	0.843	0.49	0.539	0.659	0.59	0.64	0.5	0.668	0.44	0.803	0.624	0.724	0.841	0.901	0.655	0.779	0.55	0.655	0.412	0.356	0.765	0.534	0.42	0.383	0.46	0.476	0.477	0.409	0.449	0.478	0.599	0.477	0.514	0.698	0.356	0.504	0.467	0.638	0.753	0.511	0.507	0.6	1.0	0.355	0.492	0.496	0.393	0.531
A3|ENSG00000119185|5545	0.9	0.944	0.932	0.849	0.954	0.934	0.966	0.977	0.908	1.0	0.919	0.972	0.992	0.985	0.968	0.898	0.957	0.937	0.893	0.83	0.799	0.88	0.907	0.632	0.965	0.879	0.95	0.921	0.944	1.0	0.881	0.949	0.937	0.766	0.927	0.914	0.838	0.846	0.853	0.884	0.891	0.986	0.636	0.937	0.814	0.868	0.898	1.0
A3|ENSG00000127564|5579	0.529	0.7	0.333	0.313	0.366	0.727	0.818	0.521	0.205	0.973	0.318	0.439	1.0	1.0	0.432	0.64	0.452	0.318	0.241	0.223	0.524	0.27	0.186	0.235	0.111	0.345	0.571	0.279	0.231	0.5	0.314	0.3	0.484	0.178	0.895	0.556	0.319	0.313	0.524	0.288	0.538	0.619	0.391	0.2	0.172	0.381	0.479	0.2
A3|ENSG00000215910|6053	1.0	1.0	1.0	1.0	1.0	1.0	0.95	1.0	0.803	1.0	0.912	0.764	0.45	0.836	1.0	0.595	0.941	0.936	1.0	1.0	1.0	1.0	1.0	1.0	0.811	0.954	0.932	0.96	0.97	1.0	1.0	1.0	1.0	1.0	1.0	0.961	1.0	1.0	1.0	1.0	1.0	0.911	1.0	1.0	1.0	1.0	1.0	0.957
A3|ENSG00000215910|6054	1.0	1.0	1.0	1.0	1.0	1.0	0.942	1.0	0.739	1.0	0.867	0.708	0.325	0.777	1.0	0.418	0.94	0.887	1.0	1.0	1.0	1.0	1.0	1.0	0.73	0.935	0.887	0.953	0.957	1.0	1.0	1.0	1.0	1.0	1.0	0.948	1.0	1.0	1.0	1.0	1.0	0.867	1.0	1.0	1.0	1.0	1.0	0.925
A3|ENSG00000115307|7144	0.135	0.103	0.129	0.115	0.151	0.111	0.182	0.139	0.147	0.112	0.191	0.089	0.061	0.103	0.124	0.113	0.104	0.075	0.178	0.183	0.078	0.137	0.222	0.197	0.228	0.193	0.188	0.164	0.169	0.207	0.127	0.246	0.218	0.187	0.149	0.164	0.149	0.148	0.18	0.189	0.167	0.133	0.298	0.216	0.113	0.218	0.209	0.258
A3|ENSG00000213983|8049	0.355	0.242	0.293	0.238	0.432	0.292	0.327	0.318	0.262	0.375	0.282	0.396	0.443	0.469	0.302	0.421	0.41	0.216	0.201	0.257	0.445	0.222	0.327	0.155	0.157	0.235	0.232	0.267	0.272	0.272	0.149	0.285	0.241	0.277	0.304	0.36	0.24	0.198	0.194	0.261	0.177	0.323	0.191	0.304	0.258	0.216	0.315	0.306
A3|ENSG00000172725|8578	0.037	0.071	0.04	0.169	0.043	0.02	0.041	0.016	0.098	0.023	0.089	0.024	0.0	0.0	0.021	0.013	0.109	0.013	0.023	0.026	0.016	0.107	0.075	0.039	0.078	0.103	0.071	0.134	0.554	0.268	0.071	0.113	0.16	0.11	0.081	0.187	0.112	0.105	0.303	0.158	0.175	0.037	0.0	0.178	0.116	0.122	0.117	0.249
A3|ENSG00000223959|8648	1.0	1.0	0.857	0.778	0.857	1.0	0.75	1.0	1.0	1.0	1.0	1.0	1.0	0.8	0.846	1.0	1.0	0.556	0.667	0.7	0.692	1.0	1.0	1.0	1.0	1.0	0.529	0.889	0.9	1.0	0.692	0.875	0.619	1.0	0.846	0.917	0.619	0.643	1.0	1.0	1.0	0.6	0.0	0.697	0.9	1.0	0.913	0.886
A3|ENSG00000167925|8821	0.029	0.056	0.062	0.119	0.0	0.083	0.074	0.058	0.057	0.017	0.04	0.134	0.071	0.014	0.043	0.0	0.067	0.084	0.148	0.065	0.047	0.123	0.139	0.114	0.093	0.149	0.089	0.056	0.261	0.135	0.058	0.145	0.155	0.11	0.121	0.069	0.107	0.19	0.148	0.123	0.112	0.09	0.077	0.243	0.126	0.142	0.214	0.159
A3|ENSG00000132386|9192	0.011	0.08	0.047	0.044	0.07	0.011	0.038	0.032	0.035	0.018	0.031	0.04	0.023	0.016	0.04	0.027	0.042	0.006	0.165	0.073	0.015	0.144	0.11	0.068	0.033	0.02	0.031	0.048	0.075	0.068	0.016	0.06	0.059	0.061	0.152	0.014	0.039	0.024	0.073	0.153	0.068	0.009	0.063	0.044	0.114	0.08	0.79	0.117
A3|ENSG00000136840|9287	0.187	0.077	0.192	0.206	0.13	0.174	0.232	0.07	0.089	0.167	0.233	0.06	0.067	0.049	0.072	0.074	0.031	0.126	0.2	0.175	0.152	0.196	0.069	0.368	0.252	0.132	0.241	0.137	0.241	0.41	0.17	0.188	0.344	0.185	0.313	0.154	0.333	0.21	0.281	0.231	0.226	0.081	0.053	0.424	0.249	0.203	0.517	0.324
A3|ENSG00000172663|9848	0.169	0.164	0.139	0.245	0.272	0.198	0.194	0.175	0.256	0.154	0.249	0.214	0.073	0.113	0.192	0.089	0.195	0.225	0.224	0.195	0.222	0.241	0.395	0.29	0.18	0.313	0.29	0.233	0.271	0.284	0.151	0.252	0.265	0.208	0.41	0.251	0.221	0.262	0.239	0.228	0.173	0.203	0.396	0.367	0.251	0.249	0.427	0.336
A3|ENSG00000011478|10135	1.0	1.0	0.914	0.89	0.884	1.0	0.92	0.852	0.833	0.976	0.973	0.887	1.0	0.625	0.872	0.84	1.0	0.68	0.67	0.688	0.923	0.673	0.736	0.879	0.945	0.867	0.844	0.857	0.775	0.786	0.917	0.89	0.887	0.737	0.884	0.805	0.75	0.802	0.875	0.957	0.707	0.882	0.5	0.882	0.908	0.917	0.821	0.821
A3|ENSG00000254413|11868	0.122	0.08	0.077	0.148	0.137	0.037	0.068	0.177	0.186	0.04	0.191	0.103	0.014	0.034	0.082	0.015	0.032	0.008	0.38	0.467	0.125	0.362	0.342	0.2	0.22	0.17	0.143	0.145	0.104	0.101	0.222	0.238	0.189	0.229	0.116	0.126	0.234	0.135	0.126	0.043	0.226	0.016	0.2	0.114	0.208	0.114	0.138	0.262
A3|ENSG00000100150|13405	0.475	1.0	1.0	1.0	1.0	0.52	1.0	1.0	0.73	1.0	0.684	1.0	1.0	1.0	1.0	1.0	0.619	1.0	0.844	1.0	1.0	0.867	0.655	0.83	0.52	0.52	0.448	0.575	0.709	0.73	0.813	1.0	0.558	1.0	0.844	0.774	0.867	0.919	0.779	0.644	0.851	1.0	1.0	1.0	0.819	0.876	0.695	0.867
A3|ENSG00000142541|15535	1.0	1.0	1.0	1.0	1.0	1.0	1.0	1.0	1.0	1.0	1.0	1.0	1.0	1.0	1.0	1.0	1.0	0.88	1.0	1.0	1.0	1.0	0.443	1.0	1.0	1.0	1.0	1.0	1.0	1.0	1.0	1.0	0.404	0.446	0.315	1.0	1.0	0.33	1.0	1.0	1.0	1.0	1.0	1.0	1.0	1.0	1.0	1.0
A3|ENSG00000104872|15603	0.943	1.0	0.895	0.795	1.0	0.929	0.867	1.0	0.898	1.0	1.0	0.762	1.0	1.0	0.81	1.0	1.0	0.84	0.861	0.813	1.0	0.943	1.0	0.909	0.953	0.647	1.0	0.963	0.841	0.758	1.0	1.0	0.935	0.843	0.849	0.706	0.929	1.0	0.81	0.806	0.917	1.0	0.75	0.897	0.789	0.833	0.877	0.755
A3|ENSG00000178980|15895	0.144	0.0	0.054	0.241	0.062	0.233	0.073	0.0	0.021	0.035	0.311	0.214	0.057	0.015	0.015	0.024	0.022	0.0	0.06	0.029	0.063	0.0	0.0	0.0	0.067	0.042	0.039	0.0	0.0	0.067	0.0	0.087	0.0	0.0	0.0	0.044	0.054	0.0	0.0	0.0	0.0	0.016	0.0	0.0	0.0	0.0	0.0	0.071
A3|ENSG00000104866|17193	0.914	1.0	0.908	0.864	0.981	0.932	1.0	0.957	0.897	0.913	0.915	0.944	0.935	0.97	0.92	1.0	0.938	0.903	0.782	0.911	0.983	0.813	0.796	0.787	0.897	0.892	0.799	0.918	0.799	0.779	0.953	0.909	0.837	0.878	0.928	0.975	0.899	0.962	0.911	0.932	0.822	0.943	1.0	0.929	0.801	0.901	0.841	0.969
A3|ENSG00000161265|17280	0.09	0.11	0.116	0.195	0.088	0.051	0.068	0.064	0.138	0.065	0.197	0.018	0.057	0.08	0.07	0.035	0.055	0.175	0.129	0.243	0.142	0.214	0.137	0.05	0.216	0.169	0.162	0.159	0.199	0.338	0.129	0.126	0.159	0.126	0.268	0.182	0.283	0.22	0.263	0.198	0.178	0.097	0.104	0.207	0.118	0.2	0.18	0.099
A3|ENSG00000161265|17281	0.469	0.612	0.214	0.195	0.603	0.15	0.8	0.427	0.281	0.432	0.218	0.735	0.54	0.567	0.527	0.49	0.616	0.127	0.223	0.093	0.357	0.118	0.186	0.185	0.237	0.206	0.187	0.19	0.173	0.235	0.091	0.235	0.226	0.26	0.307	0.173	0.132	0.176	0.124	0.156	0.105	0.279	0.298	0.313	0.249	0.206	0.606	0.25
A3|ENSG00000130702|21247	0.938	1.0	1.0	1.0	0.878	0.815	0.848	1.0	0.932	0.828	1.0	0.813	0.813	0.671	0.854	0.777	0.853	0.919	1.0	0.797	0.923	0.925	0.861	1.0	1.0	1.0	0.977	0.89	0.973	1.0	1.0	0.951	0.879	0.886	1.0	0.801	1.0	0.909	1.0	0.721	0.853	0.876	1.0	1.0	1.0	0.918	1.0	0.937
A3|ENSG00000124191|21857	1.0	1.0	0.875	0.875	1.0	1.0	1.0	0.846	1.0	1.0	0.885	0.778	1.0	0.857	1.0	1.0	1.0	1.0	0.937	0.8	1.0	0.787	0.8	0.827	0.758	0.889	0.8	0.909	0.871	1.0	0.854	0.867	0.879	0.858	0.655	0.8	0.868	0.897	0.769	0.87	0.676	1.0	1.0	1.0	0.86	0.756	1.0	0.961
A3|ENSG00000101365|23025	1.0	1.0	1.0	0.947	0.922	1.0	1.0	1.0	1.0	1.0	1.0	0.631	0.07	0.124	0.859	0.114	0.676	0.956	0.932	1.0	1.0	1.0	1.0	1.0	1.0	0.897	1.0	0.966	0.891	1.0	1.0	1.0	1.0	0.964	1.0	1.0	0.84	1.0	0.929	1.0	1.0	1.0	1.0	1.0	1.0	1.0	0.952	0.846
A3|ENSG00000101365|23026	1.0	1.0	1.0	0.947	0.923	1.0	1.0	1.0	1.0	1.0	1.0	0.634	0.07	0.124	0.855	0.114	0.676	0.956	0.932	1.0	1.0	1.0	1.0	1.0	1.0	0.897	1.0	0.966	0.891	1.0	1.0	1.0	1.0	0.964	1.0	1.0	0.84	1.0	0.929	1.0	1.0	1.0	1.0	1.0	1.0	1.0	0.952	0.846
A3|ENSG00000006282|25732	0.104	0.0	0.017	0.023	0.105	0.11	0.047	0.012	0.065	0.014	0.032	0.042	0.0	0.03	0.018	0.017	0.019	0.037	0.063	0.094	0.065	0.203	0.0	0.039	0.0	0.0	0.088	0.067	0.193	0.08	0.058	0.028	0.067	0.153	0.164	0.089	0.049	0.0	0.062	0.063	0.017	0.015	1.0	0.136	0.032	0.055	0.153	0.148
A3|ENSG00000187838|28693	0.735	1.0	0.956	0.636	0.886	0.803	0.641	0.855	0.619	0.805	0.625	0.765	0.929	0.952	0.833	0.903	0.851	0.879	0.485	0.52	0.745	0.727	0.722	0.581	0.636	0.72	0.789	0.706	0.543	0.821	0.646	0.658	0.642	0.675	0.51	0.701	0.654	0.59	0.66	0.348	0.6	0.815	0.0	0.543	0.629	0.372	0.667	0.679
A3|ENSG00000180096|32106	0.022	0.012	0.014	0.005	0.271	0.016	0.009	0.005	0.008	0.097	0.005	0.235	0.631	0.363	0.077	0.16	0.173	0.05	0.008	0.003	0.021	0.006	0.003	0.002	0.016	0.012	0.011	0.007	0.006	0.006	0.006	0.004	0.009	0.007	0.019	0.012	0.006	0.005	0.0	0.0	0.001	0.027	0.002	0.002	0.014	0.002	0.009	0.004
A3|ENSG00000217930|33795	0.16	0.154	0.095	0.106	0.118	0.089	0.28	0.107	0.116	0.055	0.116	0.044	0.02	0.0	0.124	0.073	0.127	0.043	0.093	0.118	0.036	0.115	0.2	0.126	0.033	0.143	0.184	0.217	0.113	0.25	0.171	0.24	0.194	0.079	0.213	0.159	0.123	0.114	0.167	0.083	0.111	0.167	0.55	0.306	0.137	0.036	0.278	0.212
A3|ENSG00000172366|34814	0.6	1.0	0.846	0.778	1.0	1.0	1.0	1.0	0.714	0.6	1.0	1.0	0.512	0.3	1.0	0.667	0.6	1.0	1.0	1.0	0.75	1.0	0.75	0.667	0.714	0.778	0.778	0.75	0.882	1.0	0.667	1.0	1.0	0.6	1.0	1.0	0.714	0.818	0.667	0.75	1.0	0.714	1.0	1.0	1.0	0.571	1.0	1.0
A3|ENSG00000166140|37468	0.637	1.0	1.0	1.0	0.778	1.0	1.0	0.568	0.605	1.0	0.778	0.637	1.0	1.0	0.828	0.86	0.86	0.84	0.594	0.506	1.0	0.467	0.724	1.0	1.0	1.0	0.637	0.814	0.523	0.814	1.0	1.0	0.754	0.687	1.0	0.467	1.0	0.0	0.467	1.0	0.687	1.0	1.0	0.594	0.724	1.0	0.594	0.467
A3|ENSG00000211892|38621	0.989	1.0	0.993	0.997	1.0	0.989	0.991	1.0	1.0	1.0	0.979	1.0	1.0	1.0	1.0	1.0	1.0	0.888	0.948	0.976	0.619	1.0	1.0	1.0	0.484	0.997	0.462	0.8	1.0	1.0	1.0	0.993	1.0	1.0	1.0	0.992	0.981	1.0	1.0	1.0	1.0	1.0	1.0	1.0	1.0	0.94	1.0	1.0
A3|ENSG00000112511|41904	0.332	0.076	0.171	0.084	0.134	0.094	0.356	0.0	0.181	0.056	0.453	0.199	0.121	0.453	0.142	0.216	0.0	0.171	0.0	0.293	0.0	0.0	0.142	0.0	0.0	0.0	0.089	0.031	0.0	0.094	0.293	0.056	0.046	0.171	0.0	0.07	0.084	0.0	0.0	0.0	0.0	0.106	0.094	0.142	0.0	0.142	0.142	0.155
A3|ENSG00000204301|42142	0.791	0.0	0.739	1.0	0.878	0.818	0.739	0.692	1.0	0.789	1.0	0.858	0.609	0.796	0.583	0.946	0.818	1.0	1.0	1.0	0.902	0.818	0.926	0.911	0.8	1.0	1.0	0.75	0.846	0.778	1.0	0.667	0.852	0.667	0.667	1.0	0.5	0.778	1.0	1.0	0.714	0.882	0.0	1.0	1.0	1.0	1.0	0.889
A3|ENSG00000156256|42449	0.895	1.0	1.0	0.871	1.0	0.926	1.0	0.909	0.778	0.92	0.882	0.875	1.0	1.0	1.0	1.0	1.0	0.724	0.709	0.737	0.783	0.727	0.692	0.471	1.0	0.778	0.956	0.917	0.778	0.933	1.0	0.857	0.947	0.808	0.727	0.733	0.829	1.0	1.0	0.697	0.946	0.931	1.0	1.0	0.682	0.913	0.909	0.727
A3|ENSG00000105698|45867	0.86	0.953	0.897	0.851	0.895	0.872	0.887	0.884	0.846	0.948	0.822	0.885	0.797	0.861	0.955	0.859	0.83	0.866	0.639	0.739	0.854	0.71	0.737	0.597	0.791	0.843	0.839	0.831	0.847	0.851	0.784	0.854	0.895	0.871	0.75	0.891	0.829	0.843	0.791	0.78	0.842	0.888	0.889	0.874	0.857	0.817	0.921	0.85
A3|ENSG00000181929|47141	0.25	0.667	1.0	0.538	0.778	0.455	0.5	1.0	0.778	0.2	0.667	0.273	0.028	0.096	0.333	0.035	0.467	0.333	0.0	1.0	0.625	0.714	1.0	0.333	1.0	0.25	0.75	1.0	1.0	0.778	0.333	0.385	0.625	0.75	1.0	0.25	1.0	1.0	0.6	1.0	1.0	0.2	1.0	1.0	0.429	0.778	0.667	0.385
A3|ENSG00000268173|49093	0.0	0.021	0.0	0.202	0.0	0.029	0.0	0.0	0.023	0.0	0.0	0.0	0.0	0.0	0.0	0.0	0.016	0.003	0.013	0.156	0.0	0.241	0.063	0.137	0.025	0.147	0.016	0.039	0.041	0.043	0.348	0.073	0.05	0.123	0.16	0.014	0.06	0.094	0.121	0.05	0.0	0.0	0.0	0.0	0.029	0.062	0.0	0.0
A3|ENSG00000137076|52003	0.004	0.0	0.0	0.002	0.0	0.0	0.003	0.001	0.0	0.0	0.0	0.033	0.371	0.232	0.0	0.332	0.031	0.003	0.0	0.0	0.0	0.0	0.0	0.0	0.0	0.002	0.0	0.002	0.0	0.0	0.0	0.0	0.0	0.0	0.0	0.0	0.0	0.0	0.0	0.0	0.0	0.0	0.0	0.002	0.0	0.0	0.0	0.003
A3|ENSG00000125733|53397	0.053	0.193	0.158	0.123	0.429	0.129	0.098	0.048	0.119	0.092	0.072	0.246	0.444	0.179	0.388	0.268	0.282	0.067	0.098	0.085	0.091	0.086	0.22	0.065	0.028	0.077	0.093	0.229	0.123	0.083	0.127	0.041	0.074	0.024	0.072	0.105	0.125	0.094	0.077	0.077	0.093	0.111	0.533	0.086	0.041	0.05	0.283	0.118
A3|ENSG00000125733|53401	0.053	0.193	0.158	0.123	0.429	0.146	0.098	0.048	0.119	0.092	0.072	0.234	0.457	0.179	0.388	0.268	0.282	0.067	0.098	0.085	0.091	0.086	0.22	0.065	0.028	0.077	0.093	0.229	0.123	0.083	0.127	0.041	0.08	0.024	0.072	0.105	0.125	0.094	0.077	0.077	0.093	0.111	0.533	0.086	0.041	0.05	0.283	0.118
A3|ENSG00000234857|55545	0.966	0.782	0.866	0.806	0.663	0.682	0.932	0.936	0.837	0.722	0.915	0.777	1.0	0.896	0.961	0.79	0.943	0.795	0.956	1.0	0.947	1.0	1.0	0.932	1.0	0.878	0.874	1.0	1.0	0.874	0.918	1.0	0.883	1.0	0.906	0.949	0.954	0.917	0.851	0.851	0.974	0.911	1.0	1.0	0.917	1.0	1.0	0.866
A3|ENSG00000100280|59721	1.0	1.0	0.9	0.807	1.0	0.829	1.0	1.0	1.0	0.95	0.975	1.0	1.0	1.0	0.941	1.0	1.0	1.0	0.957	0.975	1.0	0.931	0.875	1.0	1.0	0.851	0.93	0.893	0.797	1.0	0.949	0.833	0.857	0.96	1.0	0.895	0.918	0.903	0.957	0.769	0.893	1.0	1.0	0.774	0.829	0.904	0.8	0.792
A3|ENSG00000100280|59722	1.0	1.0	0.9	0.807	1.0	0.829	1.0	1.0	1.0	0.95	0.975	1.0	1.0	1.0	0.941	1.0	1.0	1.0	0.957	0.975	1.0	0.931	0.875	1.0	1.0	0.853	0.93	0.893	0.797	1.0	0.949	0.836	0.857	0.96	1.0	0.891	0.918	0.903	0.957	0.769	0.893	1.0	1.0	0.774	0.829	0.904	0.8	0.792
A3|ENSG00000011275|66171	0.189	0.5	0.023	0.108	0.188	0.048	0.333	0.133	0.316	0.077	0.15	0.071	0.0	0.073	0.143	0.083	0.05	0.0	0.316	0.4	0.139	0.043	0.429	0.097	0.154	0.117	0.163	0.123	0.395	0.403	0.093	0.176	0.247	0.409	0.7	0.507	0.447	0.318	0.345	0.118	0.147	0.027	0.0	0.333	0.111	0.303	0.789	0.28
A3|ENSG00000122678|67217	0.857	0.808	1.0	1.0	1.0	1.0	1.0	0.918	1.0	0.584	1.0	1.0	1.0	1.0	1.0	1.0	1.0	1.0	1.0	1.0	1.0	0.808	1.0	1.0	0.652	0.911	0.778	0.749	0.961	1.0	0.729	0.849	0.731	0.934	1.0	0.696	0.908	1.0	0.901	1.0	0.898	0.584	1.0	0.952	1.0	0.87	1.0	0.831
A3|ENSG00000122678|67218	0.845	0.827	1.0	1.0	1.0	1.0	1.0	0.899	1.0	0.672	1.0	1.0	1.0	1.0	1.0	1.0	1.0	1.0	1.0	1.0	1.0	0.82	1.0	1.0	0.672	0.911	0.774	0.744	0.961	1.0	0.724	0.845	0.709	0.935	1.0	0.69	0.911	1.0	0.899	1.0	0.899	0.606	1.0	0.952	1.0	0.878	1.0	0.837
A3|ENSG00000122678|67219	0.194	0.0	0.0	0.419	0.59	0.0	0.243	0.051	0.0	0.0	0.278	0.391	0.0	0.0	0.0	0.0	0.0	0.325	0.176	0.0	0.161	0.171	0.743	0.194	0.325	0.097	0.208	0.0	0.138	0.0	0.161	0.325	0.461	0.419	0.243	0.461	0.215	0.138	0.627	0.107	0.411	0.138	0.0	0.325	0.114	0.278	0.228	0.0
A3|ENSG00000189171|75089	1.0	0.765	1.0	1.0	0.949	0.684	0.905	0.816	1.0	0.69	0.931	0.889	0.692	0.879	0.707	1.0	1.0	1.0	0.92	0.902	1.0	1.0	1.0	1.0	1.0	1.0	1.0	1.0	1.0	0.857	1.0	1.0	1.0	1.0	1.0	1.0	1.0	1.0	1.0	1.0	0.545	0.846	1.0	1.0	1.0	1.0	1.0	1.0
A3|ENSG00000188529|75414	0.79	1.0	1.0	1.0	0.386	0.79	0.654	0.912	1.0	1.0	1.0	0.485	1.0	1.0	1.0	1.0	1.0	0.654	1.0	1.0	0.79	0.868	1.0	0.623	0.739	0.815	0.85	0.586	0.688	0.79	0.895	0.739	0.586	0.654	0.654	1.0	0.485	0.895	0.79	1.0	0.601	0.883	0.159	0.825	1.0	0.71	1.0	0.515
A3|ENSG00000188529|75415	0.934	1.0	1.0	1.0	0.824	0.912	0.904	0.961	1.0	1.0	1.0	0.894	1.0	1.0	1.0	1.0	1.0	0.714	1.0	1.0	0.849	0.947	1.0	0.897	0.863	0.897	0.939	0.778	0.824	0.912	0.924	0.904	0.843	0.814	0.738	1.0	0.628	0.961	0.868	1.0	0.818	0.954	0.628	0.862	1.0	0.818	1.0	0.794
A3|ENSG00000188529|75416	0.91	1.0	1.0	1.0	0.784	0.895	0.845	0.953	1.0	1.0	1.0	0.756	1.0	1.0	1.0	1.0	1.0	0.771	1.0	1.0	0.853	0.916	1.0	0.7	0.81	0.805	0.903	0.681	0.784	0.861	0.936	0.835	0.767	0.771	0.716	1.0	0.631	0.93	0.91	1.0	0.685	0.875	0.134	0.866	1.0	0.736	1.0	0.708
A3|ENSG00000157873|76790	0.202	0.163	0.189	0.119	0.506	0.123	0.137	0.08	0.145	0.217	0.15	0.333	0.495	0.378	0.471	0.385	0.425	0.082	0.138	0.112	0.206	0.148	0.146	0.063	0.064	0.11	0.134	0.138	0.195	0.207	0.067	0.127	0.144	0.161	0.207	0.137	0.169	0.131	0.133	0.12	0.102	0.194	0.114	0.243	0.158	0.101	0.301	0.158
A3|ENSG00000072135|78240	0.064	0.083	0.036	0.2	0.164	0.12	0.037	0.063	0.091	0.048	0.209	0.05	0.0	0.13	0.024	0.226	0.071	0.059	0.214	0.2	0.026	0.28	0.071	0.077	0.111	0.186	0.278	0.189	0.091	0.182	0.219	0.273	0.306	0.25	0.259	0.115	0.188	0.273	0.067	0.294	0.182	0.143	1.0	0.214	0.267	0.455	0.077	0.273
A3|ENSG00000257379|81602	0.0	0.0	0.023	0.145	0.092	0.0	0.0	0.091	0.083	0.0	0.029	0.169	0.503	0.0	0.0	0.0	0.336	0.423	0.47	0.0	0.367	0.0	0.0	0.253	0.0	0.0	0.0	0.375	0.315	0.169	0.185	0.108	0.23	0.271	0.225	0.0	0.388	0.156	0.212	0.0	0.262	0.279	0.0	0.0	0.074	0.191	0.0	0.105
A3|ENSG00000215910|82948	1.0	1.0	1.0	1.0	1.0	1.0	0.946	1.0	0.783	1.0	0.893	0.709	0.309	0.807	1.0	0.443	0.937	0.923	1.0	1.0	1.0	1.0	1.0	1.0	0.765	0.948	0.926	0.957	0.968	1.0	1.0	1.0	1.0	1.0	1.0	0.958	1.0	1.0	1.0	1.0	1.0	0.897	1.0	1.0	1.0	1.0	1.0	0.949
A3|ENSG00000156642|83708	1.0	1.0	1.0	1.0	1.0	1.0	1.0	1.0	1.0	0.721	1.0	0.737	0.256	0.166	1.0	0.573	0.848	1.0	1.0	1.0	1.0	1.0	1.0	1.0	1.0	1.0	1.0	1.0	1.0	1.0	1.0	1.0	1.0	1.0	1.0	1.0	1.0	1.0	1.0	1.0	1.0	0.751	0.0	1.0	1.0	1.0	1.0	1.0
A3|ENSG00000156642|83709	1.0	1.0	1.0	1.0	1.0	1.0	1.0	1.0	1.0	0.7	1.0	0.771	0.333	0.316	1.0	0.673	0.852	1.0	1.0	1.0	1.0	1.0	1.0	1.0	1.0	1.0	1.0	1.0	1.0	1.0	1.0	1.0	1.0	1.0	1.0	1.0	1.0	1.0	1.0	1.0	1.0	0.727	0.0	1.0	1.0	1.0	1.0	1.0
A3|ENSG00000130595|86367	0.0	0.222	0.2	0.005	0.077	0.026	0.01	0.077	0.0	0.013	0.077	0.013	0.006	0.006	0.008	0.008	0.006	0.0	0.0	0.0	0.0	0.0	0.0	0.0	0.13	0.013	0.067	0.021	0.429	0.0	0.0	0.6	0.167	0.333	0.2	0.029	0.333	0.118	1.0	0.2	0.333	0.024	0.053	0.116	0.0	0.667	0.027	0.003
A3|ENSG00000130595|86369	0.0	0.222	0.2	0.005	0.077	0.026	0.01	0.077	0.0	0.013	0.077	0.013	0.006	0.006	0.008	0.008	0.006	0.0	0.0	0.0	0.0	0.0	0.0	0.0	0.13	0.013	0.067	0.021	0.429	0.0	0.0	0.6	0.167	0.333	0.2	0.029	0.333	0.118	1.0	0.2	0.333	0.024	0.053	0.116	0.0	0.667	0.027	0.003
A3|ENSG00000130348|89533	1.0	1.0	0.891	0.913	1.0	0.692	0.895	0.868	0.811	0.902	0.81	1.0	1.0	1.0	1.0	1.0	1.0	0.944	0.96	0.966	1.0	1.0	1.0	0.926	0.868	0.833	0.892	0.838	0.792	0.871	0.857	0.823	0.852	0.868	0.923	0.787	0.831	0.96	0.795	0.849	0.745	0.875	1.0	0.841	0.925	0.792	0.702	0.771
A3|ENSG00000130348|89538	0.82	0.639	0.702	0.602	1.0	0.94	0.914	0.94	0.645	1.0	0.759	1.0	1.0	0.917	0.876	0.901	1.0	1.0	0.669	0.63	1.0	0.815	0.752	0.728	0.676	1.0	0.847	0.664	0.594	0.767	0.839	0.708	0.844	0.746	0.676	0.652	0.598	0.669	0.631	0.898	0.54	0.706	0.0	0.752	0.59	0.621	0.719	0.62
A3|ENSG00000130348|89541	0.939	0.888	0.905	0.878	1.0	0.98	0.965	0.986	0.825	1.0	0.882	1.0	1.0	0.981	0.959	0.979	1.0	1.0	0.907	0.861	1.0	0.941	0.937	0.918	0.869	1.0	0.95	0.849	0.815	0.926	0.943	0.902	0.955	0.895	0.867	0.886	0.825	0.908	0.874	0.969	0.814	0.885	0.532	0.908	0.841	0.872	0.876	0.882
A3|ENSG00000130348|89543	0.856	0.698	0.755	0.664	1.0	0.953	0.933	0.953	0.704	1.0	0.805	1.0	1.0	0.936	0.902	0.922	1.0	1.0	0.725	0.69	1.0	0.852	0.798	0.777	0.725	1.0	0.879	0.721	0.657	0.814	0.872	0.759	0.874	0.793	0.731	0.71	0.66	0.725	0.691	0.92	0.605	0.784	0.0	0.798	0.652	0.682	0.769	0.681
A3|ENSG00000130348|89544	0.865	0.713	0.768	0.689	1.0	0.955	0.934	0.958	0.739	1.0	0.822	1.0	1.0	0.94	0.902	0.923	1.0	1.0	0.737	0.705	1.0	0.858	0.81	0.78	0.756	1.0	0.886	0.735	0.676	0.825	0.876	0.769	0.882	0.802	0.739	0.732	0.663	0.759	0.719	0.923	0.626	0.766	0.0	0.798	0.678	0.702	0.786	0.711
A3|ENSG00000168216|90738	0.908	1.0	0.92	0.851	1.0	0.925	0.811	0.981	0.877	0.923	0.942	0.969	1.0	1.0	0.925	1.0	1.0	1.0	0.79	0.965	0.837	0.736	1.0	0.766	0.833	0.869	0.944	0.946	0.783	0.892	0.96	0.925	0.835	0.877	1.0	0.911	0.832	0.763	0.882	0.955	1.0	1.0	1.0	0.685	0.865	0.85	0.837	0.88
A3|ENSG00000243678|92838	0.978	0.25	0.974	0.954	0.729	0.784	0.92	0.624	0.976	0.371	0.957	0.888	0.979	1.0	0.726	1.0	0.841	0.813	0.957	1.0	1.0	0.967	0.974	0.958	1.0	0.973	1.0	0.976	1.0	0.905	0.958	1.0	1.0	0.979	1.0	1.0	0.946	0.906	1.0	0.975	0.965	0.879	1.0	1.0	1.0	1.0	1.0	0.857
A3|ENSG00000076201|94338	1.0	0.778	0.707	0.692	0.84	0.769	0.8	0.793	0.563	1.0	1.0	0.931	1.0	0.917	0.862	1.0	1.0	0.543	1.0	1.0	0.955	1.0	0.818	1.0	1.0	0.676	0.879	0.882	0.959	1.0	0.727	0.926	0.882	1.0	1.0	0.786	1.0	1.0	0.913	0.778	1.0	1.0	1.0	1.0	0.893	0.857	1.0	1.0
A3|ENSG00000176978|94884	0.117	0.079	0.098	0.147	0.26	0.176	0.226	0.145	0.211	0.084	0.151	0.139	0.129	0.101	0.149	0.104	0.158	0.058	0.168	0.221	0.218	0.201	0.22	0.194	0.14	0.151	0.242	0.215	0.3	0.212	0.099	0.149	0.296	0.234	0.294	0.244	0.188	0.158	0.241	0.218	0.135	0.099	0.787	0.43	0.156	0.202	0.389	0.3
A3|ENSG00000163728|95294	1.0	1.0	1.0	1.0	0.9	0.921	0.759	0.615	1.0	1.0	0.692	0.878	1.0	1.0	0.782	1.0	1.0	0.759	0.7	0.807	1.0	0.818	0.767	0.759	0.935	0.908	0.792	0.832	0.545	0.729	0.832	0.642	0.692	1.0	0.782	0.863	0.854	0.611	0.89	0.642	0.473	0.921	1.0	0.692	0.868	0.705	0.0	0.729
A3|ENSG00000124831|98725	0.077	0.4	0.257	0.136	0.104	0.021	0.059	0.116	0.379	0.04	0.095	0.019	0.0	0.02	0.153	0.013	0.048	0.073	0.238	0.125	0.03	0.238	1.0	0.4	0.04	0.25	0.16	0.194	0.3	0.371	0.039	0.257	0.137	0.163	0.429	0.111	0.135	0.214	0.471	0.128	0.156	0.054	0.0	0.143	0.167	0.312	0.385	0.211
A3|ENSG00000272980|98839	0.924	1.0	1.0	0.932	1.0	1.0	1.0	0.852	1.0	1.0	0.918	1.0	1.0	1.0	0.753	1.0	1.0	0.832	0.889	0.822	0.877	0.81	0.864	0.87	0.955	0.879	0.808	0.781	0.857	0.829	0.836	1.0	0.814	0.959	0.927	0.912	0.936	0.921	0.945	0.961	0.67	0.958	1.0	0.764	0.836	0.859	0.945	0.836
A3|ENSG00000134072|99276	0.014	0.5	0.045	0.17	0.267	0.082	0.3	0.2	0.511	0.167	0.219	0.124	0.226	0.106	0.246	0.13	0.176	0.044	0.29	0.4	0.038	0.358	0.619	0.364	0.302	0.125	0.311	0.357	0.956	0.488	0.31	0.612	0.465	0.385	0.905	0.294	0.563	0.412	0.6	0.677	0.66	0.174	0.6	0.52	0.35	0.742	0.949	0.444
A3|ENSG00000164050|101001	0.333	0.217	0.0	0.0	0.117	0.027	0.111	0.21	1.0	0.091	0.0	0.143	0.4	0.081	0.296	0.12	0.222	0.099	0.0	0.25	0.059	0.111	0.0	0.0	0.0	0.0	0.0	0.0	0.0	0.0	0.0	0.0	0.0	0.053	0.0	0.1	0.0	0.0	0.0	0.0	0.017	0.03	0.0	0.143	0.2	0.038	0.081	0.0
A3|ENSG00000168056|104106	0.5	0.484	0.394	0.497	0.563	0.438	0.514	0.645	0.481	0.557	0.578	0.483	0.392	0.51	0.588	0.439	0.637	0.246	0.36	0.296	0.378	0.423	0.439	0.316	0.463	0.474	0.413	0.433	0.323	0.467	0.481	0.431	0.509	0.494	0.331	0.499	0.401	0.394	0.362	0.47	0.346	0.496	0.409	0.511	0.344	0.333	0.479	0.445
A3|ENSG00000168056|104108	0.022	0.039	0.121	0.081	0.088	0.067	0.089	0.05	0.08	0.017	0.082	0.042	0.047	0.046	0.045	0.052	0.046	0.087	0.114	0.112	0.06	0.252	0.155	0.31	0.074	0.04	0.041	0.089	0.163	0.139	0.136	0.144	0.085	0.121	0.138	0.073	0.114	0.187	0.275	0.104	0.068	0.029	0.35	0.119	0.152	0.098	0.217	0.053
A3|ENSG00000168056|104109	0.029	0.014	0.052	0.045	0.031	0.025	0.031	0.027	0.022	0.01	0.028	0.027	0.005	0.009	0.025	0.008	0.017	0.057	0.075	0.063	0.03	0.23	0.028	0.285	0.031	0.015	0.026	0.036	0.115	0.113	0.107	0.094	0.056	0.046	0.071	0.03	0.034	0.15	0.269	0.06	0.048	0.015	0.117	0.061	0.125	0.051	0.169	0.042
A3|ENSG00000168056|104110	0.035	0.037	0.118	0.086	0.041	0.038	0.055	0.034	0.052	0.019	0.068	0.038	0.011	0.016	0.045	0.011	0.042	0.163	0.098	0.147	0.014	0.25	0.099	0.384	0.041	0.082	0.077	0.045	0.249	0.211	0.136	0.138	0.104	0.092	0.122	0.061	0.132	0.13	0.411	0.101	0.104	0.026	0.097	0.115	0.211	0.153	0.189	0.063
A3|ENSG00000161203|104772	0.605	0.739	0.497	0.371	0.546	0.55	0.526	0.534	0.367	0.605	0.484	0.586	0.817	0.701	0.463	0.716	0.513	0.526	0.411	0.537	0.389	0.457	0.394	0.363	0.438	0.404	0.437	0.438	0.404	0.385	0.42	0.337	0.388	0.36	0.38	0.442	0.448	0.414	0.333	0.3	0.328	0.542	0.833	0.409	0.339	0.396	0.376	0.321
A3|ENSG00000105854|105679	1.0	1.0	0.89	1.0	0.938	0.882	1.0	0.836	0.836	0.87	1.0	0.937	0.81	0.919	1.0	0.888	1.0	0.989	1.0	1.0	0.973	1.0	1.0	1.0	1.0	1.0	1.0	1.0	1.0	1.0	0.867	1.0	1.0	1.0	1.0	1.0	1.0	0.955	1.0	0.927	1.0	0.963	1.0	0.856	1.0	1.0	1.0	1.0
A3|ENSG00000128596|107382	1.0	1.0	1.0	0.5	1.0	0.714	0.778	0.75	0.429	0.6	0.75	1.0	1.0	0.333	0.429	1.0	1.0	0.5	0.429	0.333	1.0	1.0	0.385	0.111	1.0	0.556	0.75	1.0	0.75	1.0	0.667	0.778	0.714	1.0	0.692	1.0	0.571	0.167	0.6	1.0	1.0	1.0	0.697	0.4	0.429	0.667	0.529	1.0
A3|ENSG00000234741|108629	0.934	1.0	0.797	0.882	0.515	0.478	0.904	1.0	0.9	0.785	0.282	0.43	0.831	0.37	0.578	0.958	0.746	0.797	0.521	0.136	0.282	0.485	0.877	0.211	0.395	0.44	0.184	0.179	0.407	0.14	0.407	0.424	0.758	0.329	0.164	0.495	0.885	0.082	0.873	0.282	0.0	0.662	1.0	0.521	0.416	0.0	0.834	0.706
A3|ENSG00000111676|109517	0.783	0.819	0.929	0.73	0.854	0.746	0.799	0.775	0.909	0.863	0.67	0.765	0.693	0.776	0.772	0.895	0.674	0.865	0.922	0.73	0.886	0.73	1.0	1.0	0.754	0.91	0.887	0.828	0.912	0.774	1.0	0.931	0.89	0.595	0.939	0.858	0.952	0.9	0.839	0.851	0.824	0.826	1.0	0.935	0.958	0.748	0.939	0.969
A3|ENSG00000196998|109562	0.0	1.0	1.0	0.714	0.778	1.0	1.0	0.818	0.6	0.667	0.455	1.0	1.0	1.0	0.8	0.5	1.0	0.44	0.333	0.6	0.143	1.0	0.778	1.0	1.0	0.385	1.0	1.0	0.429	0.333	0.857	0.714	1.0	1.0	0.385	0.2	0.6	0.714	0.333	0.429	1.0	1.0	1.0	0.429	1.0	0.6	0.733	0.667
A3|ENSG00000102103|110319	0.667	1.0	1.0	1.0	0.895	0.909	0.944	1.0	0.925	0.778	0.829	1.0	1.0	1.0	1.0	1.0	0.889	0.529	0.704	0.838	0.636	0.5	0.887	0.789	0.824	0.818	1.0	0.852	0.857	0.778	0.889	0.867	0.765	0.786	0.879	0.917	0.889	0.909	0.833	0.619	1.0	0.73	0.92	0.692	0.913	0.789	0.957	0.789
A3|ENSG00000172613|111283	0.872	0.965	0.745	0.904	0.865	0.953	0.969	0.916	0.98	0.872	0.826	0.936	1.0	0.907	0.852	0.847	0.661	0.932	0.96	0.935	1.0	0.905	0.9	0.969	1.0	1.0	0.882	0.94	1.0	1.0	0.975	0.945	1.0	0.953	0.839	1.0	0.969	1.0	0.918	0.915	1.0	1.0	1.0	0.773	0.881	0.963	0.848	0.95
A3|ENSG00000198960|111543	0.953	1.0	1.0	1.0	0.886	0.887	0.803	1.0	0.818	0.811	0.925	0.7	1.0	0.625	0.765	1.0	0.935	0.915	0.944	1.0	0.97	0.935	1.0	0.976	1.0	0.877	0.886	1.0	0.925	0.97	1.0	1.0	0.975	0.9	0.911	1.0	0.88	0.885	1.0	1.0	0.897	0.943	1.0	0.95	0.778	1.0	1.0	1.0
A3|ENSG00000172725|112560	0.064	0.124	0.061	0.275	0.06	0.034	0.056	0.045	0.202	0.033	0.138	0.049	0.032	0.057	0.052	0.04	0.068	0.015	0.054	0.05	0.021	0.182	0.095	0.076	0.095	0.149	0.127	0.257	0.612	0.389	0.102	0.182	0.201	0.205	0.148	0.272	0.164	0.183	0.406	0.262	0.254	0.034	0.0	0.366	0.222	0.2	0.186	0.316
A3|ENSG00000172725|112564	0.079	0.137	0.069	0.284	0.081	0.038	0.06	0.058	0.202	0.04	0.138	0.06	0.032	0.065	0.064	0.04	0.074	0.023	0.063	0.044	0.038	0.206	0.111	0.084	0.108	0.153	0.144	0.257	0.618	0.393	0.104	0.186	0.213	0.21	0.152	0.272	0.176	0.188	0.41	0.268	0.254	0.034	0.0	0.378	0.238	0.2	0.206	0.32
A3|ENSG00000223959|113473	1.0	1.0	0.857	0.778	0.857	1.0	0.75	1.0	1.0	1.0	1.0	1.0	1.0	0.8	0.846	1.0	1.0	0.556	0.667	0.7	0.692	1.0	1.0	1.0	1.0	1.0	0.5	0.889	0.9	1.0	0.692	0.875	0.619	1.0	0.846	0.917	0.619	0.643	1.0	1.0	1.0	0.6	0.0	0.697	0.905	1.0	0.913	0.886
A3|ENSG00000120868|114970	0.881	1.0	0.945	1.0	0.937	0.838	1.0	0.881	1.0	1.0	1.0	1.0	1.0	1.0	1.0	1.0	1.0	1.0	0.675	0.87	0.942	0.91	1.0	1.0	0.87	0.965	0.897	0.952	0.881	0.961	0.856	0.862	0.783	0.845	1.0	0.901	0.886	0.942	0.928	0.891	1.0	1.0	1.0	1.0	0.849	0.903	0.712	0.861
A3|ENSG00000160948|117577	1.0	0.938	0.93	0.934	0.895	0.825	0.887	0.982	1.0	0.889	0.89	0.865	0.913	1.0	0.905	1.0	0.885	0.854	0.871	1.0	0.771	0.811	0.897	1.0	0.767	0.875	0.773	0.947	0.809	1.0	0.892	0.842	0.828	0.921	0.909	0.829	0.815	0.957	0.814	0.855	0.931	0.821	1.0	0.851	0.926	0.884	0.825	0.821
A3|ENSG00000161016|117665	0.75	1.0	0.5	0.818	0.667	0.6	0.455	1.0	0.636	0.385	1.0	0.5	0.143	0.143	0.714	0.5	0.625	0.714	1.0	0.84	0.652	0.647	0.739	0.667	1.0	1.0	1.0	0.833	0.6	1.0	0.5	0.6	0.75	1.0	1.0	0.667	0.667	0.818	1.0	0.75	1.0	1.0	1.0	0.556	0.333	0.5	1.0	0.636
A3|ENSG00000198467|118438	0.919	0.939	0.673	0.313	0.703	0.983	0.16	0.891	0.855	0.822	0.772	0.082	0.002	0.005	0.352	0.004	0.029	0.389	0.449	0.283	0.829	0.318	0.773	0.444	0.901	0.281	0.977	0.23	0.773	0.972	1.0	0.923	0.842	0.912	1.0	0.948	0.455	0.364	0.818	1.0	0.942	0.982	0.927	0.978	0.725	0.867	0.682	0.094
A3|ENSG00000162144|125428	0.014	0.139	0.26	0.37	0.0	0.291	0.242	0.147	0.249	0.0	0.244	0.0	0.075	0.0	0.056	0.0	0.0	0.04	0.564	0.4	0.0	0.536	0.225	0.367	0.276	0.346	0.288	0.358	0.416	0.452	0.089	0.308	0.502	0.296	0.558	0.25	0.384	0.423	0.37	0.347	0.529	0.161	0.759	0.392	0.291	0.604	0.608	0.536
A3|ENSG00000062650|131147	1.0	1.0	0.874	1.0	0.87	1.0	0.926	0.971	0.926	0.899	1.0	0.954	1.0	1.0	1.0	1.0	1.0	0.925	0.867	0.926	1.0	1.0	0.766	0.88	0.853	0.956	0.843	0.742	1.0	0.963	0.908	0.795	0.935	1.0	1.0	0.946	0.817	0.962	0.93	0.862	0.796	0.757	1.0	0.843	0.796	0.893	1.0	0.967
A3|ENSG00000173442|132598	0.007	0.037	0.012	0.016	0.018	0.014	0.073	0.0	0.0	0.014	0.003	0.255	0.795	0.691	0.0	0.654	0.216	0.025	0.005	0.0	0.0	0.0	0.0	0.014	0.0	0.035	0.002	0.016	0.007	0.007	0.007	0.003	0.002	0.004	0.0	0.004	0.0	0.004	0.005	0.019	0.0	0.005	0.0	0.011	0.004	0.0	0.02	0.011
A3|ENSG00000137955|133706	0.82	0.821	0.884	0.745	0.841	0.858	0.84	0.9	0.814	0.894	0.783	0.878	0.945	0.917	0.769	0.857	0.788	0.847	0.726	0.699	0.897	0.836	0.769	0.707	0.841	0.863	0.726	0.789	0.749	0.705	0.851	0.828	0.751	0.751	0.688	0.758	0.806	0.806	0.75	0.813	0.736	0.79	0.905	0.737	0.843	0.785	0.633	0.744
A3|ENSG00000134283|133857	0.113	0.0	0.0	0.133	0.277	0.0	0.204	0.0	0.0	0.277	0.088	0.0	0.0	0.0	0.434	0.0	0.339	0.099	0.088	0.0	0.0	0.155	0.277	0.041	0.0	0.218	0.126	0.146	0.277	0.065	0.248	0.277	0.123	0.088	0.434	0.141	0.354	0.079	0.0	0.071	0.0	0.434	0.0	0.339	0.052	0.248	0.697	0.168
A3|ENSG00000139613|134784	0.128	0.032	0.093	0.038	0.162	0.145	0.073	0.129	0.088	0.204	0.188	0.238	0.405	0.317	0.149	0.218	0.17	0.092	0.043	0.107	0.07	0.049	0.049	0.042	0.132	0.085	0.119	0.153	0.126	0.043	0.119	0.109	0.074	0.125	0.086	0.12	0.106	0.085	0.062	0.048	0.056	0.284	0.0	0.05	0.057	0.072	0.068	0.141
A3|ENSG00000228144|135192	0.89	1.0	0.956	0.878	0.916	0.916	0.783	0.945	0.828	0.963	1.0	1.0	1.0	0.916	0.916	1.0	0.693	0.835	0.869	0.612	0.848	0.878	0.644	0.746	0.854	0.808	0.839	0.793	0.76	0.954	0.783	0.79	0.832	0.927	0.73	0.939	0.713	1.0	0.849	0.9	0.743	0.942	1.0	1.0	1.0	0.878	0.832	0.73
A3|ENSG00000145901|135650	0.706	1.0	1.0	0.939	1.0	1.0	1.0	0.923	0.762	0.92	1.0	0.536	1.0	1.0	0.794	1.0	1.0	0.366	0.953	0.743	0.714	1.0	0.59	0.926	0.743	0.812	0.726	1.0	0.794	1.0	0.743	1.0	0.914	0.692	1.0	1.0	0.762	0.841	0.562	0.931	1.0	0.852	1.0	0.935	0.818	1.0	0.706	1.0
A3|ENSG00000174405|135692	1.0	1.0	1.0	0.745	1.0	1.0	1.0	0.921	1.0	1.0	1.0	0.877	1.0	1.0	1.0	1.0	1.0	0.796	0.891	1.0	0.796	1.0	0.722	0.722	0.684	0.815	0.839	0.813	0.839	0.925	0.83	0.917	1.0	0.83	1.0	0.745	1.0	0.809	1.0	0.946	0.901	0.661	1.0	1.0	0.722	0.907	0.722	0.955
A3|ENSG00000108515|136664	0.444	0.231	0.429	0.074	0.667	0.176	0.07	0.362	0.704	0.028	0.684	0.013	0.012	0.012	0.029	0.017	0.007	0.012	0.385	0.286	0.714	0.538	0.6	0.306	0.357	0.021	0.778	0.037	0.45	1.0	0.333	0.739	0.421	0.545	0.684	0.667	0.36	0.212	1.0	0.778	0.571	0.444	0.52	0.68	0.818	0.231	0.4	0.051
A3|ENSG00000108515|136669	0.736	0.807	0.501	0.857	0.626	0.854	0.948	0.758	0.456	0.987	1.0	1.0	0.998	0.994	0.966	0.997	0.996	1.0	0.626	0.582	1.0	0.557	0.456	1.0	1.0	0.987	0.456	0.94	0.648	0.0	0.557	0.557	0.568	0.807	0.557	0.173	0.573	0.784	0.0	0.456	0.334	0.343	0.456	0.527	0.157	0.736	0.883	0.967
A3|ENSG00000176915|137197	0.801	1.0	0.917	1.0	0.899	0.942	0.907	0.959	0.958	0.905	0.916	0.965	1.0	1.0	0.878	1.0	0.968	0.934	0.935	0.789	0.909	0.837	0.875	0.865	0.915	0.866	0.948	0.955	1.0	0.832	0.903	0.831	0.921	0.946	0.749	0.832	0.756	0.942	0.946	0.913	0.876	0.739	1.0	0.836	0.899	0.954	0.67	0.842
A3|ENSG00000100908|138912	1.0	1.0	0.0	1.0	1.0	0.5	0.667	1.0	1.0	0.429	0.833	0.778	0.28	0.5	1.0	0.5	0.5	1.0	0.75	0.684	0.385	0.538	1.0	0.714	0.636	1.0	1.0	0.846	1.0	0.5	1.0	1.0	1.0	1.0	0.818	1.0	1.0	0.714	1.0	1.0	1.0	0.667	1.0	1.0	1.0	0.778	1.0	1.0
A3|ENSG00000158411|139075	0.0	0.567	0.179	0.0	0.0	0.303	0.0	0.266	0.052	0.0	0.046	0.0	0.0	0.0	0.0	0.0	0.148	0.207	0.466	0.179	0.0	0.189	0.088	0.0	0.0	0.303	0.322	0.317	0.17	0.179	0.179	0.0	0.165	0.322	0.104	0.276	0.225	0.098	0.0	0.225	0.179	0.179	0.0	0.111	0.162	0.127	0.148	0.179
A5|ENSG00000124155|551	0.899	0.8	0.78	0.877	0.908	0.877	0.738	0.903	0.844	0.959	0.856	0.845	0.959	0.981	0.916	0.851	0.921	0.934	0.844	0.839	0.91	0.797	0.636	0.8	0.789	0.841	0.832	0.738	0.73	0.873	0.861	0.816	0.81	0.831	0.679	0.824	0.726	0.783	0.825	0.778	0.808	0.919	1.0	0.811	0.706	0.793	0.765	0.652
A5|ENSG00000108773|708	0.776	0.982	0.709	0.677	0.917	0.789	0.847	0.83	0.755	0.951	0.735	0.849	0.922	0.977	0.815	0.92	0.856	0.47	0.731	0.504	0.552	0.706	0.793	0.484	0.489	0.562	0.772	0.807	0.805	0.63	0.569	0.716	0.758	0.768	0.839	0.733	0.707	0.527	0.849	0.741	0.531	0.836	1.0	0.743	0.718	0.709	0.939	0.752
A5|ENSG00000170004|815	1.0	0.0	0.842	0.604	0.955	0.821	1.0	0.808	0.859	1.0	0.747	0.793	1.0	1.0	0.924	0.842	1.0	0.545	0.335	0.445	0.793	0.514	0.485	0.511	0.775	0.867	0.808	0.671	0.728	0.775	0.821	0.873	0.765	0.68	1.0	0.696	0.686	0.604	0.572	0.728	0.867	0.604	1.0	0.623	0.854	0.671	1.0	0.867
A5|ENSG00000187838|819	0.906	1.0	0.781	0.783	0.901	0.862	0.919	0.86	0.763	0.882	0.863	0.914	0.763	0.938	0.929	0.84	0.911	0.549	0.587	0.643	0.682	0.61	0.8	0.595	0.677	0.721	0.736	0.821	0.771	0.618	0.841	0.835	0.713	0.795	0.729	0.613	0.696	0.672	0.714	0.579	0.766	0.909	1.0	0.767	0.753	0.546	0.778	0.7
A5|ENSG00000187838|820	0.74	1.0	0.956	0.75	0.927	0.806	0.767	0.881	0.745	0.733	0.695	0.709	0.941	0.957	0.896	0.91	0.875	0.861	0.54	0.733	0.774	0.793	0.815	0.606	0.714	0.698	0.832	0.8	0.59	0.846	0.728	0.735	0.71	0.701	0.579	0.701	0.743	0.579	0.7	0.444	0.653	0.84	0.333	0.543	0.644	0.538	0.733	0.739
A5|ENSG00000168701|938	0.023	0.053	0.045	0.059	0.06	0.037	0.045	0.059	0.032	0.058	0.09	0.071	0.092	0.225	0.11	0.061	0.101	0.084	0.059	0.065	0.078	0.154	0.153	0.139	0.06	0.047	0.074	0.127	0.173	0.17	0.124	0.164	0.104	0.126	0.068	0.058	0.079	0.146	0.091	0.126	0.099	0.056	0.362	0.182	0.066	0.283	0.205	0.08
A5|ENSG00000103197|1138	0.172	0.098	0.179	0.107	0.263	0.085	0.167	0.178	0.18	0.086	0.077	0.15	0.107	0.322	0.227	0.179	0.175	0.052	0.089	0.009	0.065	0.14	0.119	0.048	0.079	0.098	0.102	0.091	0.143	0.129	0.088	0.151	0.105	0.021	0.091	0.124	0.057	0.126	0.101	0.095	0.048	0.092	0.0	0.14	0.126	0.029	0.196	0.148
A5|ENSG00000126214|1430	0.745	0.727	0.777	0.766	0.677	0.722	0.618	0.674	0.851	0.633	0.779	0.629	0.576	0.438	0.504	0.617	0.622	0.748	0.805	0.873	0.784	0.764	0.802	0.767	0.841	0.703	0.93	0.721	0.751	0.784	0.814	0.7	0.804	0.768	0.848	0.666	0.7	0.899	0.756	0.745	0.856	0.785	0.664	0.819	0.881	0.619	0.728	0.75
A5|ENSG00000159199|1552	0.071	0.043	0.013	0.029	0.095	0.042	0.066	0.081	0.094	0.044	0.091	0.253	0.452	0.379	0.065	0.291	0.119	0.069	0.059	0.071	0.042	0.024	0.106	0.056	0.059	0.058	0.023	0.055	0.027	0.0	0.043	0.089	0.073	0.006	0.075	0.032	0.068	0.064	0.028	0.093	0.047	0.044	0.026	0.048	0.06	0.032	0.009	0.041
A5|ENSG00000106268|1570	0.161	0.0	0.212	0.144	0.309	0.251	0.183	0.0	0.0	0.0	0.063	0.402	0.0	0.0	0.118	0.402	0.309	0.26	0.193	0.235	0.144	0.948	0.111	0.375	0.212	0.201	0.155	0.101	0.0	0.573	0.296	0.165	0.77	0.168	0.251	0.54	0.152	0.04	1.0	0.069	0.0	0.251	0.0	0.0	0.309	0.127	0.144	0.101
A5|ENSG00000102100|1627	0.077	0.333	0.579	0.52	0.63	0.263	0.172	0.492	0.389	0.371	0.154	0.462	0.154	0.091	0.459	0.143	0.2	0.542	0.636	0.481	0.25	0.526	0.6	0.7	0.7	0.655	0.5	0.63	0.385	1.0	0.607	0.818	0.529	0.556	0.368	0.36	0.375	0.838	0.556	0.75	0.611	0.216	0.0	0.357	0.733	0.619	1.0	0.714
A5|ENSG00000198740|2609	1.0	1.0	0.889	0.714	0.833	1.0	1.0	1.0	1.0	0.692	1.0	1.0	1.0	0.846	0.778	1.0	0.833	1.0	1.0	1.0	1.0	0.692	0.636	0.778	0.6	0.8	0.707	0.765	1.0	0.429	0.684	0.778	0.571	0.6	1.0	0.882	0.818	0.833	0.857	1.0	1.0	0.6	1.0	1.0	0.846	1.0	0.667	0.833
A5|ENSG00000149532|2745	0.29	0.188	0.281	0.337	0.269	0.195	0.372	0.248	0.354	0.275	0.386	0.347	0.18	0.223	0.312	0.307	0.255	0.452	0.454	0.371	0.312	0.523	0.348	0.396	0.347	0.446	0.431	0.316	0.363	0.401	0.375	0.38	0.356	0.353	0.261	0.358	0.404	0.416	0.464	0.414	0.347	0.241	0.717	0.32	0.458	0.407	0.377	0.483
A5|ENSG00000249915|2861	1.0	1.0	0.944	0.923	1.0	1.0	1.0	1.0	0.867	1.0	0.917	1.0	1.0	0.917	0.962	1.0	1.0	0.933	0.922	0.719	0.92	1.0	0.677	0.787	0.913	0.825	0.966	1.0	0.965	0.833	0.953	1.0	1.0	0.934	0.949	0.943	0.818	0.705	0.882	1.0	1.0	0.965	1.0	0.943	0.96	0.778	0.943	0.909
A5|ENSG00000143420|2962	0.478	0.778	0.5	0.419	0.867	0.6	0.579	0.368	0.5	0.846	0.862	0.708	1.0	1.0	0.829	0.481	0.6	0.282	0.61	0.206	0.308	0.284	0.692	0.299	0.673	0.319	0.421	0.538	0.5	0.412	0.5	0.556	0.348	0.395	0.765	0.273	0.5	0.385	0.314	0.385	0.6	0.833	1.0	0.684	0.417	0.172	0.474	0.571
A5|ENSG00000116288|3238	0.681	0.577	0.598	0.496	0.72	0.656	0.499	0.636	0.526	0.756	0.55	0.728	0.602	0.757	0.559	0.781	0.736	0.455	0.422	0.326	0.441	0.422	0.461	0.411	0.569	0.562	0.616	0.674	0.581	0.527	0.572	0.607	0.591	0.582	0.586	0.651	0.577	0.511	0.619	0.477	0.562	0.752	0.754	0.618	0.548	0.43	0.553	0.475
A5|ENSG00000136068|3598	0.966	0.489	0.775	1.0	0.741	0.766	0.711	0.876	0.711	0.898	0.891	0.666	0.711	0.724	0.677	0.722	0.825	0.853	1.0	0.724	0.916	1.0	0.766	0.908	0.9	0.825	0.823	0.78	0.621	0.891	0.914	0.864	0.952	0.787	1.0	0.938	0.868	0.945	0.766	1.0	0.94	0.962	0.45	0.732	0.804	0.831	1.0	0.92
A5|ENSG00000139631|3750	1.0	0.351	0.753	0.549	0.859	0.549	1.0	1.0	0.709	1.0	0.646	0.794	0.503	0.41	0.761	1.0	0.572	1.0	0.709	1.0	0.846	1.0	0.378	0.549	1.0	1.0	0.477	0.709	0.709	1.0	1.0	1.0	0.912	0.859	1.0	0.907	0.288	1.0	1.0	1.0	1.0	0.81	1.0	0.603	0.68	0.549	1.0	0.523
A5|ENSG00000067445|3855	0.933	1.0	0.5	1.0	0.579	1.0	0.882	1.0	1.0	0.704	0.889	0.923	0.76	1.0	0.556	1.0	0.571	0.857	1.0	0.905	0.765	1.0	1.0	0.667	1.0	1.0	0.833	1.0	1.0	0.857	1.0	0.556	0.655	1.0	1.0	0.867	1.0	1.0	0.556	1.0	0.5	0.892	1.0	1.0	1.0	0.889	0.882	1.0
A5|ENSG00000143537|3885	0.345	0.153	0.469	0.271	0.182	0.339	0.288	0.269	0.694	0.151	0.399	0.097	0.506	0.43	0.103	0.283	0.097	0.154	0.41	0.374	0.296	0.397	0.681	0.549	0.353	0.422	0.465	0.399	0.891	0.754	0.291	0.719	0.254	0.363	0.748	0.487	0.506	0.46	0.672	0.804	0.381	0.506	0.635	0.526	0.309	0.606	0.635	0.849
A5|ENSG00000115355|3984	1.0	1.0	1.0	0.905	1.0	1.0	1.0	0.902	1.0	1.0	1.0	1.0	1.0	1.0	1.0	1.0	1.0	1.0	0.952	0.846	1.0	0.886	1.0	0.84	1.0	0.909	0.83	1.0	0.83	1.0	1.0	0.911	1.0	0.929	0.882	1.0	0.965	0.872	0.938	1.0	0.824	1.0	1.0	1.0	0.871	0.882	0.75	0.893
A5|ENSG00000239779|4072	0.899	0.728	0.833	0.814	0.658	0.873	0.701	0.733	0.824	0.755	0.961	0.694	0.508	0.613	0.57	0.391	0.61	0.584	0.92	0.882	0.849	0.817	0.829	1.0	0.918	0.824	0.918	0.757	0.789	0.738	0.829	0.636	0.849	0.782	0.849	0.802	0.912	0.904	0.949	0.781	1.0	0.726	0.319	0.757	0.942	0.76	0.829	0.912
A5|ENSG00000155729|4414	1.0	1.0	0.803	0.961	0.865	1.0	1.0	0.903	1.0	1.0	0.797	1.0	0.567	1.0	0.892	0.897	0.875	0.797	0.881	0.839	0.863	0.847	0.897	0.929	1.0	0.813	0.956	0.871	0.753	0.657	0.887	0.897	0.863	0.867	1.0	0.909	0.909	0.771	1.0	0.807	0.973	0.855	1.0	0.466	0.863	0.929	0.635	0.922
A5|ENSG00000237765|4621	0.749	0.797	0.416	0.263	1.0	0.452	0.359	0.741	0.189	0.844	0.289	0.937	0.684	0.457	0.829	0.857	0.834	0.929	0.105	0.395	1.0	0.242	0.324	0.157	0.337	0.307	0.242	0.329	0.194	0.289	0.359	0.157	0.318	0.323	0.205	0.388	0.263	0.201	0.359	0.651	0.44	0.928	1.0	0.442	0.376	0.259	0.428	0.335
A5|ENSG00000178467|4652	0.273	0.294	0.222	0.299	0.447	0.325	0.133	0.231	0.211	0.123	0.082	0.247	0.098	0.205	0.329	0.296	0.221	0.103	0.317	0.399	0.436	0.274	0.284	0.335	0.256	0.341	0.214	0.183	0.375	0.456	0.221	0.38	0.421	0.421	0.537	0.327	0.386	0.254	0.447	0.403	0.191	0.139	0.621	0.6	0.325	0.353	0.726	0.446
A5|ENSG00000106077|4873	1.0	0.829	0.625	1.0	0.948	0.647	0.941	0.733	0.889	0.856	0.909	0.829	0.8	1.0	0.791	0.895	0.805	0.934	1.0	0.846	0.6	0.909	0.688	0.838	0.75	1.0	1.0	0.867	0.833	0.833	1.0	0.939	1.0	1.0	1.0	1.0	1.0	0.947	0.68	1.0	0.824	0.846	1.0	0.8	1.0	1.0	1.0	1.0
A5|ENSG00000122786|4971	0.089	0.458	0.072	0.094	0.166	0.59	0.266	0.062	0.126	0.417	0.152	0.22	0.171	0.17	0.176	0.151	0.224	0.032	0.093	0.136	0.126	0.087	0.211	0.038	0.058	0.054	0.055	0.121	0.158	0.107	0.068	0.064	0.124	0.065	0.242	0.084	0.065	0.058	0.051	0.165	0.025	0.529	0.611	0.187	0.072	0.0	0.212	0.077
A5|ENSG00000213983|5014	0.975	0.788	0.971	0.896	0.912	0.878	0.935	0.825	0.91	0.768	0.919	0.69	0.692	0.895	0.848	0.952	0.891	0.948	0.966	0.93	0.9	0.932	0.947	0.964	0.935	0.917	0.882	0.89	0.968	0.881	0.939	0.933	0.934	0.915	0.919	0.879	0.934	0.935	0.937	0.964	0.916	0.804	1.0	0.903	0.989	0.979	0.947	0.911
A5|ENSG00000133943|6014	0.135	0.0	0.091	0.125	0.091	0.106	0.111	0.176	0.081	0.073	0.0	0.17	0.0	0.08	0.04	0.041	0.059	0.154	0.579	0.158	0.08	0.059	0.5	0.333	0.143	0.182	0.173	0.116	0.278	0.13	0.097	0.161	0.262	0.1	0.217	0.115	0.091	0.216	0.4	0.2	0.176	0.0	0.625	0.133	0.2	0.448	0.351	0.154
A5|ENSG00000133943|6019	0.279	0.267	0.188	0.184	0.208	0.178	0.235	0.084	0.327	0.044	0.291	0.028	0.016	0.076	0.067	0.046	0.1	0.185	0.216	0.138	0.159	0.31	0.209	0.333	0.082	0.303	0.2	0.168	0.239	0.282	0.083	0.324	0.136	0.14	0.28	0.213	0.222	0.286	0.366	0.221	0.333	0.263	0.0	0.5	0.275	0.262	0.205	0.296
A5|ENSG00000152556|6170	0.714	0.867	0.795	0.9	0.925	0.65	0.957	0.841	0.838	0.756	0.952	0.994	0.998	0.999	0.972	0.993	0.986	0.882	0.947	1.0	0.775	0.869	0.926	0.72	0.875	0.868	0.62	0.938	0.796	0.758	0.788	0.767	0.705	0.907	0.742	0.932	1.0	0.733	0.686	0.767	0.877	0.822	1.0	0.818	0.717	0.754	1.0	0.952
A5|ENSG00000139613|6776	0.736	0.946	0.838	0.903	0.785	0.642	0.811	0.897	0.966	0.745	0.925	0.655	0.176	0.195	0.662	0.382	0.738	0.927	0.978	0.931	0.542	0.97	0.868	0.975	0.806	0.944	0.822	0.851	0.925	0.917	0.824	0.904	0.839	0.895	0.909	0.828	0.973	0.926	0.962	0.935	0.913	0.375	1.0	0.849	0.979	0.961	0.976	0.941
A5|ENSG00000188130|7816	0.074	0.0	0.077	0.222	0.161	0.161	0.043	0.143	0.333	0.053	0.048	0.017	0.003	0.017	0.043	0.024	0.017	0.0	0.126	0.143	0.0	0.095	0.188	0.059	0.04	0.027	0.143	0.042	0.0	0.2	0.22	0.364	0.08	0.111	0.143	0.167	0.032	0.37	0.111	0.13	0.429	0.0	0.0	0.368	0.105	0.143	0.333	0.2
A5|ENSG00000100201|8336	0.928	1.0	0.955	1.0	0.829	1.0	0.938	0.855	1.0	1.0	1.0	0.922	1.0	1.0	0.76	0.818	0.938	0.913	0.957	0.926	0.846	0.857	0.4	0.929	0.954	0.91	0.984	1.0	0.757	0.69	0.9	0.84	0.782	0.791	0.84	0.848	0.886	0.951	0.791	0.893	0.952	0.682	1.0	0.707	0.818	0.928	0.882	0.842
A5|ENSG00000100201|8339	0.928	1.0	0.955	1.0	0.829	1.0	0.938	0.855	1.0	1.0	1.0	0.922	1.0	1.0	0.76	0.818	0.938	0.913	0.957	0.929	0.846	0.857	0.4	0.929	0.954	0.91	0.984	1.0	0.757	0.69	0.9	0.84	0.782	0.791	0.84	0.848	0.886	0.951	0.791	0.893	0.952	0.682	1.0	0.707	0.818	0.928	0.882	0.84
A5|ENSG00000100201|8342	0.916	0.853	0.685	0.953	1.0	0.871	0.659	0.886	1.0	1.0	1.0	0.936	1.0	1.0	0.906	1.0	0.813	0.659	1.0	1.0	0.617	0.902	1.0	0.819	0.955	0.871	0.795	0.936	0.732	0.846	0.821	0.853	0.8	0.744	0.921	0.925	0.786	0.744	0.795	0.836	0.751	0.78	1.0	0.853	0.721	0.804	0.926	0.963
A5|ENSG00000105193|10547	1.0	1.0	1.0	0.769	0.911	0.697	0.535	1.0	0.902	1.0	0.506	0.782	1.0	1.0	1.0	1.0	0.822	0.642	0.711	0.726	0.925	1.0	0.754	0.878	1.0	0.672	0.897	1.0	0.918	0.577	0.535	0.606	0.658	1.0	0.561	1.0	0.782	1.0	1.0	1.0	0.339	1.0	1.0	1.0	0.446	0.339	1.0	1.0
A5|ENSG00000161265|10879	0.073	0.116	0.192	0.181	0.0	0.231	0.018	0.048	0.128	0.089	0.18	0.006	0.0	0.062	0.022	0.019	0.072	0.101	0.112	0.221	0.042	0.281	0.219	0.164	0.116	0.269	0.251	0.195	0.228	0.404	0.208	0.195	0.244	0.161	0.163	0.204	0.374	0.2	0.37	0.309	0.162	0.142	0.171	0.251	0.14	0.232	0.069	0.189
A5|ENSG00000161265|10882	0.278	0.406	0.087	0.138	0.272	0.067	0.503	0.256	0.057	0.217	0.135	0.413	0.37	0.315	0.395	0.299	0.439	0.113	0.125	0.04	0.183	0.049	0.121	0.118	0.108	0.053	0.117	0.084	0.102	0.107	0.058	0.101	0.08	0.067	0.126	0.062	0.104	0.07	0.047	0.045	0.063	0.138	0.027	0.15	0.158	0.083	0.358	0.123
A5|ENSG00000161265|10884	0.29	0.421	0.092	0.145	0.284	0.071	0.505	0.267	0.061	0.228	0.143	0.428	0.384	0.329	0.409	0.312	0.454	0.119	0.131	0.043	0.192	0.052	0.128	0.124	0.114	0.056	0.124	0.088	0.107	0.113	0.066	0.107	0.084	0.071	0.132	0.066	0.109	0.074	0.05	0.048	0.067	0.145	0.029	0.158	0.166	0.088	0.373	0.13
A5|ENSG00000267120|10899	0.202	0.0	0.0	0.028	0.046	0.013	0.563	0.082	0.02	0.027	0.026	0.173	0.0	0.07	0.149	0.0	0.226	0.064	0.0	0.011	0.0	0.006	0.0	0.0	0.03	0.0	0.021	0.017	0.01	0.021	0.008	0.022	0.016	0.021	0.031	0.0	0.031	0.013	0.009	0.005	0.0	0.0	0.0	0.01	0.021	0.018	0.111	0.021
A5|ENSG00000105127|11531	1.0	1.0	0.94	0.95	0.923	0.943	0.653	0.867	1.0	0.819	1.0	1.0	1.0	1.0	0.871	0.927	1.0	0.9	0.844	0.854	0.956	0.931	1.0	0.959	0.772	1.0	0.892	0.858	0.783	0.798	0.674	1.0	0.744	0.693	0.858	0.751	0.877	0.744	0.953	0.919	0.961	1.0	1.0	0.662	0.851	0.865	0.601	0.867
A5|ENSG00000129351|11832	0.902	1.0	0.912	0.956	0.943	0.924	0.892	0.896	0.888	1.0	1.0	0.985	1.0	0.96	0.971	0.924	0.955	1.0	0.994	0.987	0.959	0.869	1.0	0.865	1.0	0.928	0.848	0.884	0.783	0.807	0.91	0.895	0.853	0.876	0.793	0.91	0.83	0.961	0.795	0.982	0.821	0.873	1.0	0.797	0.835	0.778	0.855	0.845
A5|ENSG00000172009|12532	1.0	1.0	1.0	0.937	0.814	1.0	0.767	0.875	0.911	1.0	0.877	0.904	1.0	0.767	0.904	0.933	1.0	0.799	0.802	0.832	0.846	0.827	0.957	0.971	0.92	1.0	0.892	0.887	0.523	0.622	0.888	0.948	0.784	0.694	0.697	1.0	0.812	0.843	0.712	0.945	0.755	0.819	1.0	0.452	0.742	0.929	0.564	0.742
A5|ENSG00000172009|12535	1.0	1.0	1.0	0.9	0.727	1.0	0.667	0.81	0.862	1.0	0.813	0.852	1.0	0.667	0.852	0.895	1.0	0.707	0.714	0.75	0.769	0.744	0.931	0.953	0.875	1.0	0.833	0.826	0.4	0.5	0.829	0.917	0.688	0.579	0.583	1.0	0.724	0.765	0.6	0.913	0.652	0.733	1.0	0.333	0.625	0.889	0.44	0.636
A5|ENSG00000160953|12661	0.0	0.0	0.07	0.111	0.067	0.04	0.167	0.055	0.0	0.045	0.04	0.0	0.0	0.0	0.073	0.125	0.036	0.463	0.072	0.0	0.054	0.0	0.2	0.209	0.082	0.091	0.067	0.103	0.156	0.032	0.077	0.123	0.099	0.105	0.118	0.053	0.067	0.121	0.057	0.0	0.059	0.063	0.312	0.046	0.024	0.152	0.333	0.102
A5|ENSG00000196839|13385	0.877	1.0	0.713	0.69	1.0	1.0	0.781	1.0	1.0	1.0	1.0	1.0	1.0	1.0	1.0	0.641	0.728	1.0	0.744	0.728	0.426	0.572	0.781	0.889	0.899	1.0	1.0	0.572	1.0	1.0	0.781	1.0	0.598	1.0	1.0	0.817	0.641	0.676	1.0	1.0	0.641	1.0	1.0	1.0	0.641	1.0	1.0	1.0
A5|ENSG00000101365|14129	1.0	1.0	1.0	0.846	0.789	1.0	1.0	1.0	1.0	1.0	1.0	0.284	0.031	0.047	0.524	0.026	0.29	0.765	0.733	1.0	1.0	1.0	1.0	1.0	1.0	0.692	1.0	0.875	0.75	1.0	1.0	1.0	1.0	0.6	1.0	1.0	0.429	1.0	0.75	1.0	1.0	1.0	1.0	1.0	1.0	1.0	0.846	0.789
A5|ENSG00000167543|17301	0.802	0.667	0.796	0.56	0.938	0.855	0.521	0.825	0.593	0.884	0.568	0.684	0.897	0.882	0.956	0.938	0.913	0.861	0.386	0.659	0.9	0.54	0.333	0.667	0.474	0.694	0.694	0.7	0.535	0.429	0.741	0.522	0.594	0.515	0.497	0.664	0.741	0.491	0.911	0.5	0.658	0.763	0.818	0.5	0.723	0.596	0.422	0.381
A5|ENSG00000109016|17476	0.907	1.0	1.0	0.859	0.958	0.938	0.933	0.958	0.956	0.858	0.918	0.914	0.969	0.947	0.982	0.966	0.964	0.926	0.947	0.938	0.721	0.925	0.758	0.879	0.932	0.814	0.795	0.929	0.928	0.888	0.822	1.0	0.959	0.969	0.942	0.799	0.862	1.0	0.74	0.942	0.855	0.832	1.0	0.807	0.942	0.919	0.902	0.93
A5|ENSG00000149925|20215	0.003	0.007	0.006	0.006	0.031	0.008	0.006	0.0	0.001	0.009	0.002	0.271	0.401	0.44	0.066	0.361	0.304	0.004	0.002	0.0	0.001	0.002	0.0	0.001	0.003	0.016	0.003	0.004	0.0	0.004	0.002	0.002	0.002	0.001	0.002	0.002	0.003	0.001	0.0	0.005	0.001	0.001	0.0	0.002	0.003	0.003	0.006	0.031
A5|ENSG00000104177|22852	1.0	1.0	0.81	0.882	1.0	1.0	1.0	0.933	0.788	0.615	0.819	1.0	1.0	0.745	1.0	1.0	1.0	0.0	0.707	0.845	0.705	0.686	0.9	0.81	0.865	0.941	0.695	0.816	0.949	0.908	0.848	0.819	1.0	0.943	0.615	0.943	0.788	0.88	0.854	0.827	0.719	0.848	1.0	0.803	0.717	0.761	1.0	1.0
A5|ENSG00000119638|25612	0.791	1.0	0.877	0.922	0.956	0.902	0.833	0.756	1.0	0.795	0.667	0.91	1.0	0.956	0.813	0.904	0.842	0.942	0.942	1.0	0.733	0.943	1.0	0.893	0.935	0.949	0.965	0.95	0.813	0.898	0.882	0.975	0.897	0.96	1.0	0.952	0.964	0.953	0.938	0.962	1.0	0.862	1.0	1.0	0.902	0.889	1.0	0.96
A5|ENSG00000204351|26198	0.939	1.0	1.0	1.0	1.0	1.0	0.811	0.965	0.809	1.0	0.8	1.0	1.0	1.0	0.859	1.0	0.935	0.914	0.889	1.0	1.0	1.0	0.95	0.727	0.825	0.859	0.856	0.944	0.873	0.758	0.914	0.666	0.951	0.753	0.943	0.907	0.842	1.0	0.807	0.837	0.893	0.774	1.0	1.0	0.844	0.873	0.972	0.925
A5|ENSG00000105698|28488	0.834	0.934	0.87	0.812	0.847	0.853	0.869	0.844	0.817	0.942	0.836	0.853	0.77	0.833	0.947	0.778	0.8	0.828	0.606	0.734	0.841	0.647	0.588	0.561	0.789	0.799	0.814	0.814	0.782	0.826	0.731	0.81	0.855	0.844	0.708	0.867	0.804	0.798	0.776	0.737	0.799	0.847	0.885	0.85	0.824	0.804	0.902	0.806
A5|ENSG00000140853|28946	1.0	1.0	1.0	0.5	1.0	0.5	0.0	0.111	0.556	1.0	0.684	1.0	1.0	1.0	1.0	1.0	1.0	0.75	0.421	0.333	0.429	0.282	0.8	0.429	0.238	0.312	0.61	0.459	0.559	0.317	0.125	0.404	0.352	0.429	0.526	0.31	0.294	0.357	0.488	0.545	0.545	0.333	0.879	0.527	0.524	0.357	0.294	0.556
A5|ENSG00000140853|28947	1.0	1.0	1.0	0.563	1.0	0.5	0.0	0.2	0.586	1.0	0.684	1.0	1.0	1.0	1.0	1.0	1.0	0.778	0.476	0.385	0.429	0.282	0.818	0.429	0.304	0.29	0.667	0.487	0.559	0.364	0.125	0.417	0.378	0.478	0.526	0.394	0.314	0.4	0.5	0.583	0.6	0.333	0.879	0.581	0.565	0.419	0.333	0.579
A5|ENSG00000165819|29571	0.112	0.295	0.118	0.159	0.358	0.125	0.131	0.122	0.162	0.07	0.197	0.129	0.266	0.053	0.309	0.152	0.193	0.059	0.205	0.208	0.141	0.23	0.285	0.265	0.244	0.236	0.301	0.301	0.336	0.399	0.116	0.281	0.376	0.287	0.301	0.295	0.403	0.307	0.315	0.369	0.122	0.133	0.557	0.497	0.237	0.328	0.621	0.484
A5|ENSG00000164104|30277	0.421	0.043	0.185	0.029	0.4	0.345	0.182	0.178	0.192	0.257	0.034	0.085	0.067	0.478	0.103	0.037	0.191	0.042	0.038	0.04	0.193	0.039	0.018	0.064	0.231	0.143	0.143	0.108	0.263	0.029	0.011	0.039	0.102	0.049	0.321	0.25	0.099	0.04	0.02	0.052	0.111	0.212	0.0	0.37	0.088	0.026	0.182	0.083
A5|ENSG00000164104|30281	0.421	0.043	0.185	0.029	0.4	0.345	0.143	0.178	0.192	0.257	0.034	0.069	0.067	0.478	0.071	0.071	0.191	0.047	0.036	0.04	0.193	0.039	0.018	0.064	0.208	0.143	0.118	0.108	0.263	0.029	0.011	0.039	0.102	0.049	0.321	0.25	0.099	0.035	0.02	0.052	0.111	0.212	0.0	0.358	0.088	0.026	0.182	0.083
A5|ENSG00000205937|30331	0.032	0.167	0.0	0.083	0.25	0.091	0.111	0.0	0.071	0.04	0.0	0.028	0.286	0.27	0.025	0.341	0.071	0.014	0.0	0.009	0.048	0.013	0.2	0.008	0.027	0.067	0.036	0.045	0.051	0.081	0.013	0.051	0.082	0.026	0.0	0.018	0.019	0.023	0.071	0.0	0.0	0.046	0.143	0.037	0.103	0.042	0.0	0.027
A5|ENSG00000205937|30334	0.032	0.167	0.0	0.083	0.25	0.091	0.111	0.0	0.071	0.04	0.0	0.019	0.286	0.27	0.025	0.341	0.071	0.014	0.0	0.009	0.048	0.013	0.2	0.008	0.027	0.067	0.036	0.045	0.051	0.081	0.013	0.051	0.082	0.026	0.0	0.018	0.019	0.023	0.071	0.0	0.0	0.046	0.143	0.037	0.114	0.042	0.0	0.027
A5|ENSG00000055955|31615	0.761	0.865	1.0	1.0	0.919	0.703	0.95	0.623	0.902	1.0	1.0	1.0	0.803	0.802	0.768	0.883	0.81	1.0	1.0	1.0	0.587	1.0	1.0	1.0	1.0	1.0	1.0	1.0	1.0	1.0	1.0	0.639	1.0	1.0	1.0	0.654	1.0	1.0	0.937	1.0	0.927	1.0	0.822	0.973	0.902	1.0	0.895	1.0
A5|ENSG00000155229|32773	1.0	1.0	1.0	1.0	0.716	1.0	1.0	1.0	1.0	1.0	1.0	0.771	1.0	1.0	0.815	1.0	0.688	0.863	1.0	1.0	0.627	0.654	1.0	1.0	0.776	1.0	1.0	0.387	0.883	0.587	1.0	0.688	0.672	1.0	1.0	0.596	0.457	1.0	1.0	0.716	0.688	0.24	1.0	0.716	0.85	1.0	0.513	0.558
A5|ENSG00000013288|32923	0.051	0.07	0.038	0.11	0.0	0.093	0.124	0.006	0.084	0.015	0.027	0.033	0.066	0.035	0.035	0.0	0.055	0.017	0.088	0.061	0.023	0.056	0.0	0.062	0.036	0.207	0.07	0.081	0.078	0.052	0.071	0.166	0.151	0.158	0.043	0.1	0.165	0.152	0.126	0.073	0.076	0.037	1.0	0.118	0.095	0.091	0.323	0.258
A5|ENSG00000013288|32924	0.045	0.063	0.034	0.099	0.0	0.07	0.072	0.005	0.065	0.013	0.024	0.029	0.059	0.031	0.031	0.0	0.033	0.015	0.067	0.055	0.02	0.05	0.018	0.029	0.032	0.133	0.053	0.072	0.098	0.046	0.046	0.1	0.116	0.098	0.038	0.06	0.14	0.109	0.114	0.073	0.079	0.041	1.0	0.106	0.034	0.081	0.297	0.209
A5|ENSG00000116604|34582	0.052	0.0	0.023	0.015	0.028	0.021	0.097	0.0	0.057	0.035	0.0	0.154	0.718	0.591	0.062	0.626	0.27	0.031	0.008	0.048	0.015	0.017	0.018	0.005	0.017	0.025	0.01	0.0	0.037	0.037	0.011	0.03	0.004	0.014	0.011	0.02	0.015	0.0	0.006	0.022	0.0	0.016	0.111	0.041	0.019	0.014	0.034	0.065
A5|ENSG00000214826|34903	0.0	0.0	0.0	0.091	0.0	0.0	0.0	0.0	0.263	0.5	0.0	0.143	0.0	0.0	0.0	0.0	0.143	0.0	0.129	0.077	0.0	0.25	0.085	0.168	0.0	0.077	0.308	0.059	0.316	0.1	0.13	0.12	0.238	0.238	0.231	0.077	0.22	0.053	0.143	0.186	0.0	0.0	0.0	0.25	0.211	0.1	0.163	0.081
A5|ENSG00000067066|36298	0.077	0.0	0.125	0.0	0.2	0.059	0.0	0.0	0.0	0.0	0.158	0.0	0.0	0.0	0.2	0.0	0.0	0.0	0.103	0.032	0.13	0.071	0.0	0.082	0.0	0.176	0.333	0.143	0.25	0.5	0.059	0.0	0.15	0.13	0.25	0.2	0.0	0.0	0.059	0.0	0.143	0.143	0.118	0.217	0.231	0.158	0.273	0.6
A5|ENSG00000112365|36397	0.0	0.0	0.04	0.052	0.0	0.191	0.0	0.061	0.066	0.0	0.0	0.0	0.0	0.0	0.191	0.0	0.0	0.038	0.164	0.106	0.0	0.066	0.321	0.052	0.0	0.04	0.17	0.063	0.309	0.181	0.085	0.077	0.043	0.213	0.0	0.064	0.176	0.058	0.102	0.0	0.0	0.124	0.0	0.0	0.156	0.063	0.191	0.048
A5|ENSG00000174437|40155	0.792	0.278	0.889	0.628	0.838	0.333	0.049	0.833	0.917	0.2	0.923	0.075	0.003	0.01	0.333	0.007	0.141	0.701	0.943	0.882	0.82	1.0	0.778	0.846	0.943	0.415	0.636	0.076	1.0	1.0	0.722	0.818	0.923	0.8	0.867	0.917	0.68	0.588	0.889	0.895	0.793	0.083	0.033	0.545	0.875	1.0	0.2	0.283
A5|ENSG00000158863|44987	0.104	0.093	0.214	0.159	0.1	0.098	0.217	0.085	0.382	0.085	0.152	0.082	0.072	0.075	0.134	0.095	0.149	0.089	0.269	0.115	0.055	0.147	0.222	0.19	0.222	0.148	0.186	0.275	0.373	0.212	0.228	0.212	0.204	0.206	0.294	0.168	0.25	0.124	0.27	0.164	0.179	0.087	0.048	0.219	0.171	0.217	0.426	0.154
A5|ENSG00000070540|45523	0.081	0.081	0.146	0.197	0.231	0.158	0.057	0.06	0.21	0.129	0.093	0.165	0.029	0.086	0.224	0.067	0.195	0.084	0.2	0.099	0.139	0.212	0.034	0.375	0.163	0.1	0.315	0.268	0.275	0.429	0.173	0.349	0.519	0.224	0.192	0.385	0.299	0.269	0.408	0.169	0.333	0.109	0.0	0.231	0.298	0.357	0.5	0.22
A5|ENSG00000108523|45771	1.0	1.0	0.821	1.0	0.963	0.821	0.568	0.816	1.0	0.198	0.831	0.848	0.724	0.75	1.0	0.542	0.783	0.926	1.0	0.663	0.621	1.0	1.0	1.0	1.0	1.0	1.0	0.798	0.878	1.0	0.84	1.0	0.878	1.0	1.0	1.0	0.697	1.0	0.724	1.0	1.0	0.724	1.0	0.868	1.0	1.0	1.0	1.0
A5|ENSG00000092529|47511	0.667	0.875	0.556	0.574	0.652	0.647	0.212	0.82	0.707	0.6	0.8	0.244	0.06	0.086	0.405	0.057	0.189	0.4	0.915	0.407	0.333	0.714	0.818	0.667	0.75	0.538	0.733	0.55	0.633	0.698	0.622	0.724	0.585	0.593	0.796	0.774	0.733	0.652	0.59	0.421	0.745	0.565	1.0	0.622	0.657	0.609	0.792	0.672
A5|ENSG00000169756|48983	0.089	0.273	0.038	0.102	0.08	0.079	0.111	0.0	0.189	0.185	0.056	0.122	0.667	0.375	0.0	0.265	0.071	0.007	0.032	0.032	0.026	0.049	0.061	0.031	0.024	0.048	0.037	0.045	0.0	0.032	0.024	0.0	0.02	0.102	0.222	0.049	0.075	0.034	0.019	0.018	0.011	0.051	0.31	0.017	0.015	0.032	0.25	0.022
A5|ENSG00000162819|49030	0.12	0.25	0.167	0.091	0.111	0.091	0.333	0.0	1.0	0.0	1.0	0.0	0.2	0.0	0.0	0.0	0.0	0.067	0.143	0.273	0.0	0.2	0.0	0.0	0.091	0.25	0.143	0.167	0.231	0.273	0.263	0.091	0.273	0.5	0.5	0.2	0.0	0.273	0.273	0.333	0.029	0.143	1.0	0.6	0.176	1.0	1.0	0.4
A5|ENSG00000185808|50518	1.0	0.947	0.81	0.964	1.0	1.0	0.909	0.885	0.96	1.0	0.954	0.81	0.952	0.802	0.909	0.832	0.47	1.0	0.951	0.78	1.0	0.961	1.0	1.0	1.0	0.957	0.961	0.966	0.921	1.0	0.919	0.931	0.968	0.904	0.942	1.0	0.909	0.822	1.0	1.0	1.0	1.0	1.0	0.963	1.0	1.0	1.0	1.0
A5|ENSG00000182179|50703	1.0	0.778	0.704	0.9	0.889	0.8	1.0	1.0	0.68	0.846	1.0	1.0	1.0	0.733	1.0	1.0	1.0	1.0	1.0	0.647	1.0	0.571	1.0	0.091	0.714	0.778	0.939	0.75	0.923	0.935	1.0	0.846	0.772	0.926	0.758	0.636	0.733	1.0	0.756	1.0	0.889	0.385	1.0	0.931	0.833	0.941	0.771	0.92
A5|ENSG00000182179|50704	1.0	0.778	0.704	0.9	0.889	0.8	1.0	1.0	0.68	0.846	1.0	1.0	1.0	0.733	1.0	1.0	1.0	1.0	1.0	0.625	1.0	0.625	1.0	0.091	0.714	0.778	0.939	0.75	0.923	0.935	1.0	0.846	0.772	0.926	0.758	0.636	0.733	1.0	0.756	1.0	0.889	0.385	1.0	0.93	0.833	0.939	0.771	0.92
A5|ENSG00000140416|50763	0.436	0.143	0.375	0.046	0.447	0.333	0.005	0.415	0.333	0.069	0.111	0.004	0.001	0.003	0.01	0.004	0.002	0.05	0.429	0.176	0.667	0.556	0.077	0.2	0.067	0.05	0.75	0.006	0.6	0.684	0.818	0.556	0.297	0.333	0.2	0.429	0.556	0.1	0.333	0.846	0.385	0.228	0.0	0.286	1.0	0.6	0.0	0.028
A5|ENSG00000215788|51053	0.034	0.1	0.053	0.032	0.155	0.188	0.033	0.019	0.095	0.189	0.046	0.096	0.053	0.222	0.079	0.086	0.064	0.11	0.0	0.0	0.164	0.032	0.0	0.0	0.019	0.044	0.035	0.014	0.057	0.031	0.016	0.026	0.014	0.036	0.091	0.042	0.0	0.008	0.022	0.015	0.0	0.059	0.0	0.038	0.0	0.036	0.034	0.021
A5|ENSG00000143727|52284	0.472	0.489	0.467	0.685	0.493	0.356	0.388	0.551	0.639	0.494	0.665	0.314	0.209	0.315	0.249	0.37	0.401	0.547	0.635	0.644	0.721	0.861	0.749	0.736	0.651	0.714	0.511	0.521	0.551	0.528	0.536	0.574	0.588	0.651	0.715	0.522	0.749	0.662	0.568	0.658	0.551	0.355	0.817	0.586	0.383	0.598	0.554	0.632
A5|ENSG00000060138|52526	0.519	0.426	0.416	0.408	0.394	0.366	0.354	0.411	0.436	0.221	0.309	0.245	0.216	0.234	0.249	0.227	0.248	0.235	0.455	0.476	0.412	0.362	0.455	0.429	0.406	0.469	0.516	0.505	0.581	0.346	0.453	0.451	0.438	0.387	0.55	0.545	0.461	0.465	0.412	0.483	0.413	0.431	0.552	0.477	0.453	0.367	0.385	0.479
A5|ENSG00000123636|52628	0.684	0.08	0.514	0.8	0.164	0.699	0.5	0.385	0.429	0.155	0.48	0.525	1.0	0.789	0.246	0.5	0.355	0.65	0.273	0.333	0.636	0.75	0.533	1.0	0.548	0.333	0.727	0.75	1.0	0.857	0.556	1.0	0.814	1.0	0.448	0.778	0.6	1.0	0.818	1.0	0.75	0.778	0.787	0.875	0.357	0.923	0.963	1.0
A5|ENSG00000139631|52826	1.0	0.308	0.6	0.5	0.833	0.5	1.0	1.0	0.667	1.0	0.6	0.76	0.455	0.364	0.714	1.0	0.524	1.0	0.667	1.0	0.818	1.0	0.2	0.5	1.0	1.0	0.429	0.667	0.636	1.0	1.0	1.0	0.895	0.818	1.0	0.895	0.25	1.0	1.0	1.0	1.0	0.778	1.0	0.636	0.636	0.5	1.0	0.474
A5|ENSG00000139631|52838	0.032	0.101	0.152	0.08	0.203	0.172	0.191	0.028	0.116	0.163	0.152	0.13	0.091	0.136	0.081	0.238	0.301	0.25	0.106	0.0	0.154	0.0	0.04	0.0	0.19	0.128	0.091	0.043	0.063	0.045	0.105	0.069	0.113	0.122	0.015	0.102	0.111	0.238	0.133	0.132	0.023	0.069	0.0	0.021	0.122	0.103	0.065	0.075
A5|ENSG00000244005|53293	1.0	0.867	0.745	1.0	1.0	1.0	0.877	1.0	1.0	1.0	0.955	1.0	1.0	1.0	0.827	1.0	1.0	0.939	0.959	0.953	1.0	0.782	0.594	1.0	0.901	1.0	0.789	0.82	0.516	1.0	0.901	0.907	0.957	0.891	0.813	1.0	0.948	0.782	0.907	0.809	0.813	0.957	1.0	0.741	0.847	1.0	0.907	0.839
A5|ENSG00000143537|54498	0.17	0.131	0.286	0.4	0.173	0.211	0.333	0.203	0.5	0.166	0.183	0.124	0.321	0.391	0.173	0.333	0.118	0.055	0.25	0.444	0.289	0.185	0.478	0.375	0.286	0.412	0.4	0.463	0.538	0.714	0.25	0.778	0.441	0.308	0.655	0.368	0.304	0.375	0.333	0.556	0.059	0.32	1.0	0.448	0.429	0.714	0.579	0.524
A5|ENSG00000198520|55193	0.957	1.0	1.0	1.0	1.0	0.892	1.0	0.818	0.927	1.0	0.899	1.0	1.0	1.0	1.0	1.0	1.0	1.0	0.818	0.875	1.0	0.784	0.737	1.0	0.922	0.967	0.967	0.955	1.0	0.885	0.626	0.863	0.893	0.851	0.929	0.857	0.934	0.846	1.0	0.947	1.0	0.938	1.0	0.957	0.827	0.866	0.921	0.925
A5|ENSG00000164919|55414	0.111	1.0	0.222	0.0	0.1	0.111	0.125	0.0	0.12	0.0	0.13	0.055	0.333	0.125	0.081	0.231	0.077	0.13	0.022	0.021	0.0	0.0	0.143	0.091	0.0	0.0	0.037	0.0	0.0	0.0	0.053	0.0	0.091	0.04	0.0	0.0	0.0	0.0	0.0	0.067	1.0	0.091	1.0	0.0	0.0	0.0	0.0	0.143
A5|ENSG00000239779|56823	0.789	0.767	0.714	0.773	0.972	0.68	0.957	0.752	0.838	0.698	1.0	0.857	0.4	0.469	0.903	0.595	0.836	0.857	0.962	1.0	0.838	0.875	0.871	0.933	0.838	0.696	0.93	0.881	0.907	0.964	0.768	0.929	0.844	1.0	0.944	0.811	0.929	1.0	0.917	0.878	0.849	0.81	1.0	0.977	0.938	0.905	1.0	0.95
A5|ENSG00000162813|57653	1.0	1.0	1.0	0.36	1.0	0.5	0.529	1.0	0.5	1.0	1.0	1.0	1.0	1.0	1.0	1.0	1.0	1.0	0.571	0.286	1.0	0.474	0.833	1.0	0.297	0.556	0.487	0.667	0.625	0.455	0.311	0.6	0.636	0.667	0.2	0.6	0.538	0.647	0.444	0.75	1.0	1.0	0.6	0.333	0.417	0.789	1.0	0.6
A5|ENSG00000162813|57654	1.0	1.0	1.0	0.812	1.0	0.827	0.593	1.0	0.809	1.0	1.0	1.0	1.0	1.0	1.0	1.0	1.0	1.0	0.792	0.714	1.0	0.767	0.937	1.0	0.652	0.859	0.761	0.93	0.864	0.857	0.574	0.918	0.936	0.873	0.614	0.7	0.827	0.89	0.761	0.927	1.0	1.0	0.761	0.771	0.815	0.912	1.0	0.888
A5|ENSG00000135838|58803	0.966	1.0	0.822	0.818	1.0	1.0	1.0	0.806	0.636	0.5	0.606	1.0	1.0	0.778	1.0	1.0	0.778	0.8	0.569	0.491	0.474	0.69	0.643	0.846	0.524	0.8	0.846	0.75	0.625	0.733	0.742	0.824	1.0	0.742	0.2	0.9	0.6	0.527	0.6	0.66	0.556	0.889	1.0	0.667	0.719	0.6	0.556	0.867
A5|ENSG00000176978|59758	0.131	0.057	0.105	0.136	0.225	0.134	0.11	0.154	0.197	0.066	0.213	0.123	0.069	0.093	0.128	0.073	0.145	0.079	0.146	0.192	0.133	0.197	0.146	0.139	0.115	0.194	0.234	0.201	0.319	0.263	0.091	0.187	0.274	0.21	0.244	0.212	0.17	0.195	0.239	0.181	0.121	0.09	0.244	0.381	0.171	0.243	0.367	0.268
A5|ENSG00000176978|59762	0.131	0.057	0.105	0.136	0.225	0.134	0.11	0.154	0.197	0.066	0.213	0.123	0.069	0.093	0.128	0.073	0.145	0.079	0.146	0.192	0.133	0.195	0.146	0.139	0.115	0.194	0.234	0.201	0.319	0.263	0.091	0.187	0.274	0.21	0.243	0.212	0.17	0.195	0.241	0.181	0.121	0.09	0.244	0.381	0.171	0.243	0.367	0.268
A5|ENSG00000092841|62675	0.217	0.353	0.122	0.093	0.478	0.452	0.184	0.168	0.063	0.384	0.092	0.605	0.771	0.67	0.626	0.649	0.597	0.464	0.057	0.096	0.351	0.059	0.098	0.039	0.118	0.129	0.186	0.18	0.078	0.129	0.131	0.088	0.145	0.085	0.078	0.235	0.091	0.07	0.061	0.081	0.074	0.342	0.132	0.188	0.052	0.059	0.084	0.112
A5|ENSG00000234745|63313	1.0	1.0	1.0	1.0	1.0	1.0	1.0	1.0	1.0	1.0	1.0	1.0	1.0	1.0	1.0	1.0	1.0	1.0	0.791	1.0	1.0	0.864	0.961	1.0	1.0	1.0	0.405	0.79	1.0	1.0	1.0	1.0	1.0	1.0	1.0	1.0	1.0	1.0	1.0	1.0	1.0	1.0	0.684	0.859	0.992	0.763	1.0	1.0
A5|ENSG00000170919|63412	1.0	1.0	1.0	0.122	0.613	1.0	0.581	0.49	1.0	0.257	1.0	1.0	0.409	0.409	0.917	1.0	1.0	1.0	0.206	1.0	1.0	1.0	0.409	1.0	1.0	1.0	1.0	1.0	1.0	1.0	0.409	1.0	1.0	1.0	1.0	1.0	1.0	1.0	1.0	1.0	1.0	1.0	1.0	1.0	1.0	1.0	1.0	1.0
A5|ENSG00000125746|64913	1.0	1.0	1.0	0.938	1.0	0.831	0.938	0.96	0.841	1.0	0.852	1.0	1.0	0.684	1.0	1.0	1.0	1.0	0.933	0.798	0.889	0.884	0.972	1.0	0.926	0.934	0.926	0.946	0.812	0.826	0.935	0.859	0.904	0.906	0.958	0.899	0.795	0.889	0.947	0.765	0.955	0.902	0.5	0.873	0.931	0.746	0.976	0.824
A5|ENSG00000169919|65667	0.027	0.035	0.014	0.049	0.015	0.016	0.043	0.032	0.146	0.07	0.077	0.043	0.035	0.042	0.029	0.024	0.051	0.041	0.103	0.167	0.068	0.088	0.226	0.128	0.021	0.066	0.058	0.135	0.096	0.066	0.071	0.026	0.198	0.187	0.084	0.048	0.065	0.093	0.019	0.133	0.032	0.036	0.0	0.152	0.026	0.099	0.279	0.122
A5|ENSG00000258830|65836	0.009	0.0	0.0	0.028	0.0	0.0	0.0	0.0	0.0	0.0	0.0	0.089	0.308	0.359	0.01	0.196	0.05	0.0	0.0	0.0	0.0	0.0	0.0	0.027	0.0	0.015	0.0	0.0	0.0	0.0	0.0	0.008	0.0	0.008	0.0	0.0	0.0	0.0	0.0	0.0	0.015	0.0	0.0	0.0	0.0	0.0	0.0	0.0
A5|ENSG00000161203|65858	0.612	0.735	0.497	0.374	0.569	0.55	0.522	0.541	0.367	0.615	0.485	0.594	0.814	0.707	0.477	0.722	0.513	0.526	0.42	0.535	0.394	0.465	0.399	0.366	0.445	0.415	0.462	0.436	0.428	0.385	0.424	0.34	0.391	0.36	0.401	0.446	0.443	0.416	0.335	0.31	0.332	0.548	0.833	0.413	0.338	0.405	0.376	0.327
A5|ENSG00000004864|66463	0.12	0.053	0.048	0.048	0.027	0.161	0.0	0.056	0.067	0.3	0.0	0.103	0.333	0.143	0.097	0.2	0.029	0.0	0.0	0.0	0.0	0.063	0.0	0.0	0.037	0.023	0.024	0.05	0.0	0.0	0.016	0.04	0.027	0.048	0.0	0.083	0.0	0.0	0.03	0.043	0.0	0.238	0.0	0.13	0.0	0.0	0.0	0.0
A5|ENSG00000248919|66557	0.166	0.087	0.133	0.156	0.203	0.218	0.215	0.19	0.218	0.201	0.329	0.17	0.035	0.049	0.228	0.046	0.198	0.264	0.231	0.241	0.176	0.207	0.236	0.212	0.315	0.223	0.22	0.174	0.197	0.229	0.266	0.2	0.208	0.247	0.26	0.211	0.238	0.204	0.194	0.202	0.348	0.243	0.09	0.173	0.271	0.243	0.2	0.239
A5|ENSG00000164808|67792	0.042	0.0	0.0	0.127	0.118	0.105	0.016	0.007	0.059	0.009	0.067	0.015	0.073	0.023	0.056	0.03	0.026	0.169	0.135	0.062	0.141	0.268	0.03	0.131	0.089	0.096	0.08	0.047	0.057	0.133	0.162	0.122	0.081	0.09	0.087	0.077	0.121	0.125	0.161	0.04	0.085	0.0	0.0	0.11	0.247	0.105	0.099	0.115
A5|ENSG00000146909|68491	0.0	0.0	0.067	0.211	0.167	0.0	0.0	0.015	0.048	0.0	0.0	0.0	0.0	0.0	0.0	0.091	0.0	0.091	0.083	0.034	0.029	0.16	0.0	0.069	0.152	0.143	0.12	0.111	0.091	0.048	0.045	0.176	0.071	0.04	0.25	0.118	0.029	0.03	0.0	0.143	0.029	0.238	0.0	0.0	0.167	0.1	0.091	0.273
A5|ENSG00000196998|69117	0.987	0.846	0.727	0.739	0.884	0.767	0.745	0.799	0.692	0.893	0.692	0.837	0.909	0.928	0.872	0.943	0.902	0.738	0.609	0.683	0.823	0.763	0.585	0.684	0.823	0.708	0.87	0.736	0.776	0.792	0.611	0.614	0.836	0.658	0.836	0.815	0.568	0.618	0.788	0.642	0.86	0.6	1.0	0.727	0.882	0.722	0.625	0.771
A5|ENSG00000214827|70093	0.054	0.0	0.577	0.0	0.232	0.132	0.267	0.0	0.0	0.0	0.28	0.173	0.254	0.199	0.132	0.342	0.312	0.115	0.0	0.132	0.267	0.0	0.115	0.0	0.0	0.0	0.0	0.102	0.312	0.0	0.136	0.645	0.132	0.0	0.0	0.342	0.0	0.0	0.0	0.0	0.232	0.232	0.0	0.0	0.154	0.154	0.0	0.132
A5|ENSG00000242574|70166	0.913	0.949	0.974	0.989	0.281	0.945	0.951	0.816	0.963	0.921	0.94	0.821	1.0	0.846	0.936	1.0	0.951	0.852	0.99	0.883	0.939	0.959	0.959	0.94	0.977	0.963	0.958	0.968	0.992	0.994	0.966	0.965	0.98	0.969	0.985	0.967	0.972	0.977	0.985	0.973	0.96	0.952	1.0	1.0	0.936	0.972	0.984	0.994
A5|ENSG00000172725|71239	0.052	0.0	0.025	0.121	0.004	0.067	0.112	0.032	0.246	0.017	0.096	0.0	0.013	0.018	0.007	0.0	0.017	0.014	0.067	0.07	0.016	0.124	0.088	0.069	0.25	0.234	0.245	0.062	0.21	0.165	0.118	0.323	0.141	0.263	0.218	0.236	0.19	0.275	0.271	0.258	0.313	0.124	0.337	0.444	0.218	0.357	0.1	0.08
A5|ENSG00000100023|73598	0.824	1.0	0.929	0.86	0.886	1.0	0.857	0.77	0.753	0.493	0.661	0.294	1.0	1.0	0.959	0.854	0.373	1.0	1.0	0.86	1.0	0.886	1.0	1.0	0.674	1.0	0.661	0.877	0.969	0.586	1.0	0.751	1.0	1.0	0.884	0.883	1.0	0.886	1.0	0.826	1.0	0.781	1.0	0.923	0.791	0.947	1.0	1.0
A5|ENSG00000198467|75160	0.079	0.05	0.449	0.503	0.254	0.021	0.623	0.091	0.157	0.081	0.159	0.785	0.994	0.989	0.421	0.99	0.92	0.414	0.391	0.514	0.115	0.461	0.161	0.362	0.115	0.455	0.104	0.547	0.083	0.167	0.016	0.124	0.159	0.222	0.134	0.069	0.285	0.5	0.063	0.127	0.058	0.029	0.054	0.066	0.179	0.185	0.415	0.822
A5|ENSG00000051009|78050	0.202	0.16	0.444	0.394	0.081	0.114	0.208	0.226	0.265	0.117	0.183	0.088	0.022	0.051	0.129	0.045	0.116	0.126	0.33	0.204	0.061	0.308	0.261	0.36	0.464	0.159	0.251	0.227	0.283	0.321	0.215	0.266	0.259	0.383	0.237	0.192	0.268	0.283	0.366	0.26	0.198	0.061	0.0	0.302	0.24	0.33	0.372	0.285
A5|ENSG00000110514|78888	0.155	0.0	0.062	0.0	0.15	0.102	0.081	0.038	0.0	0.0	0.062	0.0	0.0	0.057	0.284	0.0	0.137	0.165	0.035	0.0	0.0	0.145	0.096	0.0	0.312	0.106	0.322	0.094	0.131	0.241	0.062	0.098	0.04	0.165	0.442	0.081	0.209	0.26	0.126	0.0	0.064	0.0	0.0	0.054	0.241	0.137	0.0	0.284
A5|ENSG00000187531|79074	0.76	1.0	0.882	0.923	1.0	1.0	1.0	1.0	0.9	1.0	0.864	1.0	1.0	1.0	1.0	1.0	0.875	0.833	0.806	0.803	0.2	0.84	0.867	0.733	0.704	0.8	0.952	1.0	1.0	1.0	1.0	0.905	0.722	0.886	0.931	0.905	0.889	0.778	0.667	0.733	0.923	1.0	1.0	0.818	1.0	0.913	1.0	1.0
A5|ENSG00000149743|79714	1.0	0.958	1.0	1.0	0.964	0.957	1.0	1.0	1.0	1.0	0.941	0.966	1.0	1.0	1.0	1.0	1.0	1.0	0.9	0.878	0.774	0.852	0.778	0.926	1.0	0.947	0.87	0.974	0.94	0.838	0.942	0.957	0.971	0.923	0.971	1.0	0.956	0.843	0.929	0.964	0.949	1.0	1.0	0.964	1.0	0.955	1.0	0.947
A5|ENSG00000175482|82603	0.219	0.436	0.303	0.432	0.26	0.182	0.333	0.23	0.289	0.394	0.276	0.289	0.321	0.308	0.114	0.281	0.241	0.126	0.396	0.404	0.368	0.436	0.48	0.481	0.304	0.468	0.509	0.203	0.646	0.594	0.532	0.516	0.333	0.371	0.741	0.378	0.481	0.563	0.804	0.531	0.505	0.366	0.143	0.528	0.565	0.385	0.524	0.397
A5|ENSG00000138326|83176	0.926	0.439	1.0	0.41	0.728	0.201	0.146	0.862	1.0	0.138	1.0	0.092	0.008	0.008	0.467	0.022	0.098	0.54	0.916	0.635	0.553	0.923	0.343	0.906	1.0	0.676	0.895	0.283	0.965	1.0	1.0	0.944	0.93	0.92	1.0	1.0	0.91	0.956	1.0	1.0	0.97	0.244	0.389	0.744	0.931	0.961	0.871	0.739
A5|ENSG00000092148|83209	1.0	1.0	1.0	1.0	1.0	1.0	1.0	0.932	1.0	0.935	1.0	0.811	0.25	0.197	1.0	0.22	0.824	1.0	1.0	1.0	1.0	0.87	1.0	1.0	1.0	1.0	1.0	1.0	1.0	1.0	1.0	1.0	1.0	1.0	1.0	1.0	1.0	0.882	1.0	1.0	1.0	1.0	1.0	1.0	1.0	1.0	1.0	1.0
A5|ENSG00000173442|84176	0.002	0.034	0.04	0.018	0.013	0.003	0.062	0.0	0.01	0.007	0.018	0.198	0.744	0.657	0.0	0.62	0.216	0.022	0.0	0.035	0.012	0.008	0.01	0.026	0.006	0.028	0.002	0.015	0.007	0.01	0.012	0.022	0.016	0.004	0.01	0.004	0.0	0.007	0.0	0.014	0.0	0.018	0.048	0.021	0.008	0.004	0.018	0.024
A5|ENSG00000173442|84187	0.852	1.0	1.0	1.0	1.0	0.714	0.688	1.0	1.0	1.0	1.0	1.0	1.0	1.0	0.6	1.0	1.0	0.72	0.81	0.789	0.875	0.895	0.733	0.818	0.769	1.0	0.774	1.0	0.87	1.0	0.688	1.0	1.0	1.0	1.0	0.882	0.895	0.805	0.818	0.727	0.786	1.0	1.0	0.846	0.75	1.0	0.556	1.0
A5|ENSG00000173442|84189	0.852	1.0	1.0	1.0	1.0	0.733	0.697	1.0	1.0	1.0	1.0	1.0	1.0	1.0	0.6	1.0	1.0	0.72	0.833	0.789	0.875	0.895	0.733	0.818	0.769	1.0	0.778	1.0	0.87	1.0	0.688	1.0	1.0	1.0	1.0	0.889	0.895	0.805	0.818	0.727	0.786	1.0	1.0	0.846	0.75	1.0	0.556	1.0
A5|ENSG00000215039|84340	0.704	0.969	0.888	0.968	0.828	0.669	0.865	0.827	0.976	0.8	0.817	0.094	0.0	0.0	0.167	0.1	0.273	0.222	0.773	0.831	0.333	0.835	0.909	0.389	0.94	0.947	0.977	0.795	0.996	0.887	0.96	0.942	0.952	0.955	0.99	0.954	0.955	0.974	0.877	0.84	0.969	0.523	1.0	0.845	0.68	1.0	0.988	0.948
A5|ENSG00000215039|84341	0.655	0.886	0.914	0.938	0.647	0.752	0.874	0.684	0.996	0.485	0.923	0.111	0.0	0.0	0.167	0.056	0.097	0.3	0.667	0.808	0.36	0.717	0.959	0.467	0.948	0.96	0.927	0.897	0.983	0.917	0.97	0.942	0.891	0.955	0.986	0.945	0.955	0.983	0.835	0.783	0.989	0.505	0.773	0.79	0.607	0.977	0.965	0.973
A5|ENSG00000069493|84543	0.897	0.9	1.0	0.966	1.0	0.895	0.949	1.0	0.849	1.0	0.822	1.0	1.0	0.818	1.0	1.0	1.0	1.0	0.855	0.927	0.75	0.907	1.0	0.975	1.0	0.933	0.984	0.867	0.886	1.0	0.937	0.923	0.967	0.965	0.854	0.958	0.912	0.977	0.929	0.962	0.647	0.905	0.0	0.831	0.765	0.9	1.0	0.982
A5|ENSG00000137955|85076	0.105	0.126	0.117	0.152	0.25	0.085	0.069	0.151	0.178	0.065	0.092	0.124	0.032	0.086	0.154	0.087	0.153	0.126	0.255	0.21	0.135	0.195	0.484	0.259	0.112	0.24	0.202	0.276	0.304	0.267	0.093	0.173	0.291	0.273	0.24	0.202	0.259	0.252	0.211	0.21	0.278	0.14	0.111	0.298	0.15	0.245	0.355	0.276
A5|ENSG00000204482|85250	0.88	0.778	0.952	0.86	1.0	0.755	0.834	0.852	0.952	1.0	0.914	0.714	1.0	0.778	0.875	1.0	0.429	0.793	0.963	0.892	0.619	0.85	0.96	1.0	0.895	0.953	1.0	0.973	1.0	0.84	0.906	0.92	0.902	0.933	1.0	0.789	0.962	0.931	1.0	1.0	1.0	1.0	1.0	1.0	0.875	1.0	1.0	0.949
A5|ENSG00000178605|86723	1.0	1.0	0.833	0.75	1.0	0.538	1.0	1.0	0.857	1.0	1.0	1.0	0.091	0.579	1.0	1.0	0.75	0.167	0.8	0.444	0.636	0.6	0.2	1.0	1.0	0.818	1.0	1.0	0.879	1.0	0.267	0.739	0.647	1.0	0.742	1.0	0.8	1.0	1.0	0.6	0.789	0.6	1.0	1.0	0.875	0.875	1.0	0.692
A5|ENSG00000108515|87000	0.037	0.0	0.0	0.039	0.0	0.026	0.006	0.048	0.297	0.029	0.1	0.009	0.007	0.008	0.012	0.011	0.013	0.017	0.091	0.105	0.091	0.043	0.333	0.027	0.12	0.034	0.048	0.031	0.17	0.238	0.048	0.2	0.04	0.2	0.143	0.111	0.263	0.091	0.071	0.2	0.185	0.0	0.0	0.156	0.484	0.364	0.263	0.052
A5|ENSG00000121310|87917	0.087	0.206	0.048	0.125	0.098	0.148	0.015	0.044	0.107	0.164	0.072	0.1	0.128	0.175	0.115	0.217	0.189	0.077	0.023	0.077	0.023	0.021	0.143	0.0	0.043	0.077	0.034	0.113	0.089	0.088	0.03	0.045	0.095	0.045	0.083	0.091	0.059	0.077	0.036	0.084	0.088	0.138	0.037	0.075	0.125	0.023	0.0	0.098
A5|ENSG00000148362|88207	1.0	1.0	0.952	1.0	1.0	0.846	0.949	1.0	1.0	0.579	0.933	0.815	0.765	0.619	0.688	0.533	0.857	0.822	0.9	0.902	0.943	1.0	0.935	0.923	0.909	0.893	1.0	0.956	0.984	1.0	0.907	1.0	1.0	0.964	0.843	0.868	1.0	0.956	1.0	1.0	0.952	0.686	1.0	1.0	1.0	1.0	1.0	0.963
A5|ENSG00000178209|88326	0.03	0.0	0.016	0.033	0.0	0.016	0.013	0.078	0.015	0.018	0.0	0.095	0.6	0.444	0.014	0.237	0.039	0.023	0.0	0.053	0.008	0.0	0.043	0.0	0.0	0.029	0.007	0.0	0.008	0.005	0.007	0.008	0.009	0.0	0.0	0.019	0.007	0.0	0.014	0.0	0.005	0.0	0.0	0.012	0.008	0.008	0.02	0.056
MX|ENSG00000104872|428	0.083	0.033	0.085	0.032	0.218	0.127	0.05	0.031	0.062	0.008	0.073	0.094	0.019	0.037	0.034	0.04	0.041	0.087	0.085	0.046	0.07	0.164	0.081	0.084	0.119	0.16	0.224	0.106	0.216	0.224	0.051	0.16	0.137	0.072	0.221	0.19	0.066	0.124	0.094	0.09	0.056	0.046	0.105	0.265	0.112	0.149	0.168	0.167
MX|ENSG00000130511|710	0.809	0.956	0.836	0.818	0.931	0.842	0.835	0.818	0.74	0.914	0.822	0.914	0.941	0.904	0.887	0.934	0.905	0.866	0.766	0.753	0.887	0.708	0.756	0.873	0.69	0.794	0.83	0.821	0.778	0.872	0.786	0.852	0.792	0.75	0.779	0.877	0.807	0.738	0.813	0.77	0.829	0.897	0.908	0.809	0.742	0.748	0.783	0.791
MX|ENSG00000198276|915	1.0	1.0	1.0	0.985	1.0	1.0	1.0	0.946	0.981	1.0	0.978	0.976	0.453	0.682	1.0	0.682	0.983	1.0	0.991	0.985	1.0	1.0	1.0	0.992	1.0	0.971	0.974	0.99	1.0	1.0	0.988	1.0	1.0	1.0	0.96	1.0	0.967	1.0	1.0	1.0	1.0	0.969	1.0	0.987	1.0	1.0	1.0	1.0
MX|ENSG00000168675|1264	0.461	0.17	0.339	0.507	0.79	0.804	0.324	0.428	0.599	0.255	0.451	0.339	0.339	0.571	0.255	0.774	0.59	0.507	0.102	0.507	0.37	0.091	0.0	0.673	0.222	0.326	0.339	0.361	0.189	0.146	0.216	0.306	0.477	0.204	0.0	0.262	0.261	0.186	0.227	0.306	0.26	0.278	1.0	0.306	0.236	0.117	0.18	0.395
MX|ENSG00000196535|1668	0.956	1.0	0.909	0.896	0.871	0.67	0.875	0.927	1.0	1.0	0.954	0.869	1.0	0.967	0.844	0.975	0.875	0.917	0.722	0.866	0.911	0.684	0.742	0.742	0.826	0.801	0.622	0.829	0.872	0.889	0.828	0.785	0.831	0.684	1.0	0.84	0.847	0.637	0.842	0.775	0.806	1.0	1.0	0.756	0.78	0.772	0.77	0.938
MX|ENSG00000196535|1669	0.963	1.0	0.912	0.901	0.891	0.722	0.887	0.929	1.0	1.0	0.961	0.899	1.0	0.978	0.852	0.984	0.901	0.928	0.724	0.868	0.932	0.687	0.745	0.745	0.84	0.812	0.632	0.834	0.873	0.89	0.831	0.788	0.836	0.687	1.0	0.851	0.855	0.668	0.844	0.79	0.824	1.0	1.0	0.758	0.782	0.781	0.772	0.939
MX|ENSG00000167508|1935	0.318	0.512	0.407	0.388	0.182	0.318	0.291	0.254	0.301	0.279	0.086	0.06	0.048	0.258	0.249	0.226	0.286	0.373	0.278	0.34	0.286	0.344	0.464	0.382	0.231	0.435	0.326	0.36	0.319	0.353	0.313	0.37	0.497	0.307	0.407	0.421	0.477	0.439	0.507	0.411	0.469	0.242	0.0	0.545	0.329	0.424	0.277	0.455
MX|ENSG00000102893|2122	0.0	0.0	0.016	0.0	0.0	0.022	0.03	0.0	0.0	0.011	0.0	0.191	0.847	0.799	0.032	0.631	0.247	0.014	0.007	0.0	0.0	0.0	0.0	0.0	0.0	0.009	0.0	0.009	0.0	0.0	0.007	0.0	0.0	0.0	0.0	0.0	0.0	0.0	0.0	0.0	0.0	0.0	0.0	0.0	0.011	0.0	0.0	0.019
MX|ENSG00000075413|2930	0.979	0.944	0.964	0.973	0.897	0.873	0.944	0.969	1.0	0.933	1.0	0.91	0.549	0.76	0.874	0.657	0.862	0.878	1.0	0.958	0.884	0.992	0.988	1.0	0.947	0.982	0.986	0.886	0.958	0.966	0.989	0.975	0.932	1.0	1.0	0.976	0.986	1.0	0.983	0.925	0.988	0.722	1.0	0.949	0.976	0.976	0.964	1.0
MX|ENSG00000146067|3537	0.831	0.719	0.872	0.694	0.787	0.787	0.804	0.748	0.711	0.51	0.613	0.682	0.778	0.609	0.646	0.755	0.705	0.702	0.808	0.776	0.78	0.854	0.74	0.75	0.731	0.753	0.852	0.804	0.878	0.898	0.902	0.798	0.88	0.848	0.733	0.906	0.768	0.822	0.851	0.808	0.803	0.623	0.769	0.836	0.835	0.797	0.749	0.769
MX|ENSG00000113648|3682	0.524	0.746	0.504	0.778	0.632	0.489	0.491	0.64	0.733	0.556	0.728	0.6	0.053	0.13	0.634	0.244	0.736	0.771	0.85	0.901	0.714	0.833	0.834	0.871	0.775	0.753	0.683	0.633	0.754	0.757	0.778	0.704	0.691	0.777	0.756	0.553	0.784	0.857	0.771	0.747	0.687	0.272	0.782	0.55	0.741	0.714	0.538	0.629
MX|ENSG00000100320|3941	1.0	1.0	1.0	1.0	0.954	1.0	0.93	1.0	1.0	0.964	1.0	0.683	0.029	0.177	0.975	0.156	0.816	0.987	1.0	1.0	0.988	1.0	1.0	0.877	1.0	1.0	0.951	0.89	1.0	1.0	0.924	1.0	0.966	1.0	1.0	1.0	1.0	1.0	1.0	1.0	1.0	1.0	1.0	1.0	1.0	1.0	1.0	0.772
MX|ENSG00000179152|3952	0.0	0.0	0.318	0.435	0.243	0.125	0.255	0.0	0.0	0.0	0.204	0.533	1.0	0.435	0.204	0.423	0.204	0.286	0.3	0.084	0.348	0.176	0.0	0.259	0.0	0.114	0.138	0.0	0.0	0.0	0.105	0.155	0.165	0.268	0.0	0.0	0.176	0.0	0.3	0.0	0.331	0.0	0.0	0.176	0.0	0.0	0.0	0.0
MX|ENSG00000154553|4156	0.991	0.964	0.958	0.77	1.0	1.0	0.477	1.0	0.971	0.816	1.0	0.257	0.065	0.059	0.706	0.044	0.143	0.415	1.0	1.0	1.0	0.944	1.0	0.966	1.0	0.768	0.996	0.566	1.0	1.0	1.0	1.0	1.0	1.0	1.0	1.0	1.0	0.969	1.0	1.0	1.0	1.0	1.0	1.0	1.0	1.0	0.938	0.7
MX|ENSG00000154553|4157	0.969	0.718	0.389	0.549	1.0	1.0	0.389	1.0	0.884	0.599	1.0	0.402	0.204	0.339	0.404	0.264	0.3	0.509	1.0	1.0	1.0	0.836	1.0	0.864	1.0	0.61	0.989	0.438	1.0	1.0	1.0	1.0	1.0	1.0	1.0	1.0	1.0	0.92	1.0	1.0	1.0	1.0	1.0	1.0	1.0	1.0	0.793	0.483
MX|ENSG00000154553|4158	0.987	0.964	1.0	0.906	0.938	0.987	0.641	1.0	0.971	0.919	1.0	0.478	0.285	0.146	0.8	0.124	0.363	0.54	1.0	0.98	0.987	1.0	0.986	1.0	1.0	0.913	0.957	0.734	1.0	0.978	0.992	1.0	0.992	1.0	0.968	0.957	0.982	0.926	1.0	1.0	0.978	0.978	1.0	0.985	1.0	1.0	1.0	0.795
MX|ENSG00000154553|4159	0.994	1.0	1.0	0.849	0.916	0.994	0.531	1.0	0.961	0.937	1.0	0.403	0.203	0.112	0.744	0.095	0.29	0.452	1.0	1.0	1.0	1.0	1.0	1.0	1.0	0.894	0.995	0.681	1.0	1.0	0.993	1.0	0.99	1.0	1.0	0.97	0.976	0.92	1.0	1.0	1.0	0.994	1.0	1.0	1.0	1.0	1.0	0.809
MX|ENSG00000152818|4169	0.17	0.0	0.095	0.02	0.289	0.199	0.175	0.07	0.033	0.192	0.067	0.296	0.3	0.236	0.383	0.357	0.3	0.222	0.16	0.15	0.316	0.094	0.0	0.533	0.03	0.089	0.186	0.066	0.034	0.018	0.118	0.042	0.134	0.074	0.0	0.078	0.038	0.167	0.065	0.0	0.142	0.181	0.0	0.027	0.17	0.05	0.0	0.063
MX|ENSG00000178104|4380	0.896	0.939	0.944	0.908	0.944	0.889	0.618	0.833	0.962	0.894	0.984	0.544	0.509	0.423	0.769	0.409	0.407	0.693	0.898	0.972	0.8	0.856	0.961	0.787	0.98	0.781	1.0	0.776	0.961	0.977	0.857	0.957	0.943	0.983	1.0	1.0	0.95	0.878	0.847	0.944	0.972	0.968	1.0	0.921	0.905	1.0	1.0	0.803
MX|ENSG00000155508|4641	0.073	0.077	0.046	0.045	0.215	0.119	0.1	0.129	0.047	0.25	0.108	0.184	0.0	0.176	0.109	0.13	0.125	0.158	0.096	0.015	0.163	0.071	0.0	0.056	0.079	0.07	0.104	0.081	0.028	0.04	0.043	0.042	0.107	0.032	0.0	0.053	0.052	0.02	0.018	0.028	0.0	0.027	0.0	0.058	0.067	0.09	0.0	0.073
MX|ENSG00000206503|4897	0.998	0.998	0.8	0.997	0.997	0.986	0.995	0.999	0.992	0.25	0.978	0.967	0.993	0.389	0.997	0.951	0.995	0.051	0.993	0.924	0.988	0.998	0.903	0.972	0.865	0.993	0.997	0.997	0.063	0.5	0.759	0.854	0.997	0.079	0.977	1.0	0.222	0.998	0.99	0.2	0.998	0.998	0.991	0.997	0.208	0.997	0.995	0.975
MX|ENSG00000185507|4975	0.425	0.373	0.494	0.559	0.251	0.402	0.426	0.397	0.481	0.284	0.403	0.279	0.073	0.341	0.297	0.266	0.289	0.496	0.589	0.488	0.334	0.431	0.447	0.571	0.39	0.584	0.519	0.464	0.513	0.388	0.56	0.518	0.526	0.424	0.472	0.476	0.465	0.641	0.509	0.603	0.552	0.32	0.487	0.434	0.459	0.577	0.425	0.494
MX|ENSG00000116604|5055	1.0	1.0	1.0	0.99	1.0	1.0	0.879	0.992	0.971	0.983	1.0	0.813	0.257	0.29	0.985	0.242	0.645	0.964	1.0	1.0	1.0	0.993	1.0	0.993	1.0	0.985	1.0	0.968	1.0	1.0	1.0	1.0	1.0	1.0	1.0	1.0	1.0	0.991	0.993	0.98	1.0	0.96	1.0	1.0	0.991	1.0	1.0	0.982
MX|ENSG00000151726|5129	0.944	0.937	0.873	0.87	0.755	0.955	0.806	0.924	0.857	0.874	0.923	0.815	1.0	0.987	0.417	0.858	0.45	0.849	0.786	0.9	0.983	0.967	0.667	0.976	0.966	0.941	0.937	0.973	0.846	0.927	0.916	0.905	0.987	1.0	1.0	0.944	1.0	0.878	1.0	0.933	0.944	0.98	1.0	0.963	0.929	0.8	1.0	1.0
MX|ENSG00000135317|5266	0.042	0.0	0.047	0.127	0.107	0.137	0.057	0.0	0.0	0.0	0.162	0.0	0.0	0.113	0.0	0.0	0.0	0.078	0.13	0.0	0.064	0.032	0.0	0.113	0.036	0.055	0.072	0.075	0.258	0.104	0.149	0.082	0.075	0.188	0.124	0.035	0.0	0.0	0.072	0.096	0.0	0.036	1.0	0.096	0.038	0.124	0.203	0.241
MX|ENSG00000050748|5735	0.086	0.0	0.086	0.151	0.052	0.065	0.065	0.0	0.086	0.135	0.055	0.135	0.0	0.0	0.122	0.076	0.043	0.259	0.032	0.23	0.193	0.132	0.099	0.158	0.217	0.233	0.125	0.195	0.043	0.153	0.097	0.09	0.096	0.105	0.0	0.168	0.149	0.122	0.0	0.038	0.13	0.045	0.0	0.265	0.071	0.112	0.072	0.153
MX|ENSG00000143164|5874	0.231	0.189	0.149	0.359	0.149	0.203	0.595	0.113	0.26	0.189	0.0	0.459	0.691	0.683	0.445	0.663	0.474	0.349	0.189	0.208	0.18	0.0	0.0	0.149	0.081	0.142	0.296	0.06	0.105	0.26	0.096	0.048	0.116	0.04	0.105	0.26	0.048	0.072	0.081	0.081	0.123	0.105	0.0	0.081	0.057	0.055	0.26	0.189
MX|ENSG00000143164|5876	0.057	0.0	0.045	0.0	0.036	0.104	0.225	0.033	0.0	0.035	0.221	0.174	0.266	0.375	0.023	0.333	0.237	0.044	0.0	0.0	0.078	0.063	0.0	0.0	0.0	0.082	0.127	0.024	0.0	0.0	0.013	0.0	0.03	0.0	0.221	0.0	0.0	0.0	0.0	0.045	0.0	0.0	0.0	0.053	0.0	0.0	0.0	0.113
MX|ENSG00000163472|6023	0.074	0.0	0.074	0.354	0.033	0.079	0.17	0.246	0.134	0.063	0.151	0.018	0.176	0.221	0.023	0.115	0.022	0.056	0.317	0.131	0.46	0.122	0.0	0.119	0.176	0.338	0.225	0.223	0.169	0.408	0.191	0.375	0.242	0.088	0.146	0.143	0.197	0.289	0.324	0.359	0.324	0.176	0.0	0.079	0.225	0.256	0.03	0.208
MX|ENSG00000120913|6165	0.338	0.569	0.531	0.625	0.569	0.359	0.381	0.356	0.532	0.104	0.346	0.467	0.045	0.079	0.388	0.248	0.457	0.468	0.582	0.473	0.258	0.59	0.207	0.659	0.443	0.516	0.605	0.57	0.601	0.522	0.51	0.596	0.542	0.57	0.64	0.513	0.635	0.55	0.607	0.508	0.541	0.181	0.271	0.49	0.573	0.581	0.551	0.528
MX|ENSG00000113597|6262	0.939	0.583	0.918	0.933	1.0	1.0	0.849	0.704	1.0	0.778	1.0	1.0	1.0	1.0	1.0	1.0	0.885	0.896	0.863	0.939	0.95	0.951	0.512	0.875	0.913	1.0	0.631	1.0	0.863	1.0	0.791	0.901	1.0	0.737	1.0	0.737	0.794	0.939	0.901	0.759	0.802	1.0	0.0	1.0	1.0	0.869	1.0	0.7
MX|ENSG00000019582|6280	0.752	0.809	0.822	0.893	0.783	0.809	0.787	0.778	0.901	0.762	0.799	0.765	0.798	0.763	0.786	0.741	0.757	0.777	0.878	0.783	0.818	0.925	0.854	0.864	0.906	0.878	0.858	0.859	0.931	0.923	0.947	0.922	0.887	0.909	0.939	0.884	0.904	0.89	0.939	0.914	0.894	0.853	0.896	0.929	0.881	0.949	0.897	0.852
MX|ENSG00000019582|6281	0.8	0.812	0.881	0.933	0.815	0.864	0.803	0.846	0.909	0.76	0.706	0.817	0.821	0.856	0.861	0.843	0.846	0.835	0.911	0.829	0.865	0.942	0.85	0.91	0.859	0.917	0.886	0.881	0.946	0.935	0.964	0.944	0.925	0.929	0.95	0.914	0.93	0.932	0.961	0.94	0.938	0.888	0.908	0.936	0.928	0.966	0.892	0.894
MX|ENSG00000197321|6429	1.0	1.0	1.0	0.943	0.957	0.926	0.718	0.915	1.0	0.753	1.0	0.835	0.616	0.654	0.943	0.675	0.802	0.99	0.903	1.0	0.981	1.0	1.0	1.0	1.0	0.972	0.974	1.0	1.0	0.903	1.0	1.0	1.0	1.0	1.0	0.93	1.0	1.0	0.757	1.0	0.973	0.795	1.0	0.828	1.0	1.0	1.0	0.796
MX|ENSG00000136717|6590	0.149	0.064	0.113	0.091	0.109	0.102	0.138	0.171	0.153	0.122	0.136	0.072	0.033	0.035	0.196	0.046	0.068	0.203	0.123	0.105	0.276	0.09	0.11	0.252	0.149	0.161	0.206	0.15	0.092	0.119	0.358	0.154	0.18	0.095	0.067	0.117	0.068	0.152	0.132	0.107	0.35	0.271	0.12	0.112	0.201	0.099	0.098	0.172
MX|ENSG00000136717|6593	0.178	0.137	0.136	0.13	0.079	0.161	0.148	0.194	0.178	0.148	0.248	0.095	0.109	0.089	0.252	0.129	0.157	0.268	0.131	0.133	0.298	0.153	0.201	0.254	0.15	0.188	0.238	0.149	0.246	0.197	0.457	0.18	0.241	0.204	0.116	0.193	0.183	0.28	0.292	0.159	0.433	0.249	0.167	0.214	0.168	0.152	0.278	0.223
MX|ENSG00000136717|6601	0.0	0.033	0.0	0.057	0.0	0.0	0.115	0.0	0.01	0.0	0.0	0.383	0.518	0.475	0.061	0.475	0.315	0.081	0.0	0.0	0.0	0.0	0.0	0.0	0.0	0.02	0.0	0.037	0.0	0.0	0.0	0.0	0.0	0.0	0.0	0.0	0.0	0.008	0.0	0.0	0.0	0.014	0.119	0.005	0.0	0.0	0.0	0.039
MX|ENSG00000010810|6793	0.367	0.432	0.357	0.314	0.944	0.473	0.328	0.223	0.152	0.871	0.19	0.915	0.831	0.934	0.863	0.886	0.806	0.517	0.207	0.188	0.718	0.172	0.275	0.291	0.231	0.245	0.28	0.286	0.237	0.229	0.268	0.227	0.265	0.201	0.205	0.312	0.225	0.295	0.243	0.187	0.273	0.734	0.429	0.492	0.295	0.262	0.475	0.247
MX|ENSG00000010810|6794	0.797	0.654	0.812	0.83	0.609	0.785	0.775	0.789	0.877	0.5	0.811	0.586	0.333	0.479	0.471	0.635	0.582	0.733	0.867	0.885	0.589	0.853	0.762	0.851	0.869	0.852	0.865	0.78	0.873	0.908	0.797	0.842	0.828	0.868	0.839	0.815	0.849	0.853	0.836	0.896	0.841	0.591	0.455	0.721	0.832	0.836	0.531	0.829
MX|ENSG00000060971|6840	0.153	0.169	0.119	0.138	0.144	0.075	0.128	0.082	0.24	0.17	0.132	0.132	0.037	0.077	0.156	0.071	0.182	0.036	0.147	0.186	0.046	0.121	0.144	0.17	0.16	0.163	0.359	0.169	0.251	0.223	0.174	0.209	0.263	0.226	0.268	0.226	0.204	0.171	0.265	0.225	0.193	0.224	0.085	0.319	0.15	0.254	0.322	0.16
MX|ENSG00000060971|6842	0.691	0.454	0.637	0.698	0.729	0.89	0.751	0.795	0.537	0.621	0.642	0.732	0.858	0.87	0.739	0.853	0.721	0.881	0.64	0.675	0.915	0.733	0.55	0.61	0.591	0.695	0.469	0.707	0.444	0.575	0.681	0.538	0.446	0.49	0.41	0.584	0.651	0.759	0.475	0.508	0.597	0.611	0.564	0.431	0.549	0.422	0.306	0.408
MX|ENSG00000148660|7555	0.0	0.0	0.036	0.0	0.0	0.03	0.035	0.0	0.0	0.058	0.0	0.068	0.329	0.241	0.0	0.375	0.125	0.0	0.0	0.0	0.0	0.04	0.0	0.0	0.0	0.0	0.028	0.0	0.0	0.0	0.0	0.0	0.0	0.0	0.0	0.0	0.0	0.0	0.0	0.0	0.076	0.039	0.0	0.0	0.0	0.038	0.0	0.086
MX|ENSG00000072736|7646	0.936	0.946	0.864	0.95	0.959	0.886	0.849	1.0	0.857	0.773	0.781	0.713	0.515	0.767	0.85	0.773	0.89	0.869	0.919	0.886	0.783	0.952	0.84	0.856	0.88	0.982	0.954	0.83	0.917	0.959	0.941	0.924	0.923	0.887	0.948	0.928	0.895	0.946	0.912	0.932	0.96	0.907	0.836	0.867	0.968	0.909	0.878	0.935
MX|ENSG00000275131|7783	0.0	0.0	0.0	0.089	0.0	0.0	0.188	0.0	0.0	0.0	0.0	0.326	0.53	0.412	0.1	0.508	0.343	0.0	0.0	0.0	0.0	0.0	0.0	0.0	0.0	0.051	0.0	0.063	0.0	0.0	0.029	0.0	0.017	0.0	0.0	0.0	0.0	0.024	0.0	0.0	0.0	0.0	0.0	0.0	0.0	0.0	0.0	0.083
MX|ENSG00000197746|8125	0.544	0.583	0.551	0.558	0.764	0.643	0.525	0.571	0.506	0.702	0.478	0.822	0.906	0.852	0.832	0.889	0.76	0.669	0.532	0.486	0.641	0.497	0.516	0.539	0.552	0.576	0.537	0.558	0.534	0.574	0.608	0.569	0.582	0.553	0.547	0.608	0.538	0.542	0.566	0.579	0.601	0.819	0.763	0.663	0.547	0.613	0.492	0.617
MX|ENSG00000140416|8234	0.526	0.636	0.5	0.352	0.545	0.158	0.252	0.83	0.434	0.322	0.436	0.048	0.003	0.005	0.418	0.005	0.038	0.577	0.571	0.443	0.611	0.678	0.578	0.53	0.364	0.276	0.497	0.131	0.447	0.398	0.535	0.482	0.372	0.597	0.667	0.37	0.349	0.485	0.488	0.582	0.68	0.076	0.027	0.238	0.652	0.541	0.435	0.109
MX|ENSG00000140416|8236	0.924	0.939	0.949	0.585	0.846	0.972	0.512	0.916	1.0	0.798	0.943	0.42	0.438	0.471	0.653	0.49	0.499	0.654	0.838	0.861	0.984	0.674	0.912	0.892	0.925	0.654	0.978	0.473	0.931	0.928	0.979	1.0	0.873	1.0	0.756	0.97	1.0	0.553	0.928	1.0	0.856	0.972	0.987	0.955	1.0	0.879	0.65	0.489
MX|ENSG00000117305|8265	0.123	0.0	0.0	0.037	0.033	0.03	0.062	0.0	0.079	0.03	0.018	0.062	0.22	0.489	0.059	0.361	0.218	0.022	0.066	0.0	0.066	0.042	0.0	0.077	0.0	0.149	0.0	0.051	0.046	0.081	0.026	0.049	0.034	0.0	0.049	0.021	0.055	0.037	0.033	0.0	0.025	0.0	0.084	0.0	0.195	0.031	0.028	0.021
MX|ENSG00000272762|8428	0.967	0.928	0.976	0.935	0.924	0.942	0.971	0.893	0.908	0.851	0.96	0.875	0.562	0.749	0.905	0.671	0.851	0.849	0.983	0.91	0.802	0.926	0.939	0.982	0.973	0.948	0.959	0.971	0.934	0.976	0.978	0.972	0.913	0.926	0.973	0.94	0.901	0.942	0.95	0.966	0.974	0.936	0.923	0.956	0.969	0.952	0.88	0.943
MX|ENSG00000143727|8456	0.667	0.446	0.594	0.748	0.668	0.59	0.636	0.64	0.743	0.667	0.828	0.672	0.707	0.717	0.571	0.61	0.617	0.711	0.703	0.774	0.809	0.845	0.794	0.761	0.819	0.744	0.722	0.654	0.737	0.709	0.668	0.752	0.706	0.748	0.784	0.733	0.771	0.809	0.747	0.705	0.702	0.562	0.875	0.677	0.654	0.801	0.699	0.754
MX|ENSG00000115204|8502	0.842	0.762	0.729	0.696	0.693	0.804	0.698	0.693	0.686	0.642	0.745	0.788	0.71	0.857	0.72	0.649	0.608	0.782	0.687	0.631	0.66	0.679	0.696	0.756	0.736	0.625	0.597	0.71	0.677	0.671	0.68	0.614	0.593	0.537	0.615	0.673	0.61	0.623	0.536	0.597	0.668	0.693	0.376	0.56	0.714	0.65	0.562	0.528
MX|ENSG00000168958|8928	0.693	0.645	0.76	0.742	0.556	0.651	0.647	0.569	0.681	0.582	0.622	0.571	0.452	0.401	0.537	0.542	0.637	0.771	0.791	0.848	0.813	0.79	0.734	0.697	0.728	0.712	0.743	0.688	0.743	0.814	0.715	0.76	0.874	0.823	0.758	0.708	0.787	0.832	0.76	0.758	0.731	0.614	0.238	0.63	0.646	0.718	0.67	0.798
MX|ENSG00000143537|8964	0.929	0.729	0.945	0.887	0.81	0.926	0.937	0.872	0.934	0.793	0.894	0.732	0.914	0.937	0.731	0.879	0.751	0.793	0.924	0.863	0.944	0.924	0.945	0.956	0.868	0.881	0.963	0.903	0.983	1.0	0.93	0.974	0.89	0.93	0.927	0.941	0.893	0.968	1.0	0.976	0.963	0.97	0.876	0.956	0.913	0.973	0.879	1.0
MX|ENSG00000211897|9340	0.125	0.093	0.142	0.137	0.04	0.108	0.057	0.091	0.061	0.106	0.106	0.065	0.299	0.063	0.0	0.0	0.0	0.106	0.181	0.11	0.138	0.106	0.055	0.092	0.079	0.148	0.213	0.154	0.092	0.201	0.221	0.224	0.215	0.186	0.192	0.114	0.18	0.242	0.287	0.251	0.206	0.122	0.024	0.236	0.235	0.258	0.156	0.188
MX|ENSG00000186635|9542	0.526	0.46	0.542	0.699	0.478	0.557	0.518	0.641	0.645	0.571	0.723	0.62	0.459	0.546	0.57	0.445	0.59	0.626	0.589	0.519	0.534	0.673	0.547	0.655	0.692	0.664	0.746	0.692	0.808	0.768	0.774	0.682	0.738	0.714	0.831	0.664	0.76	0.692	0.754	0.74	0.762	0.504	0.683	0.713	0.662	0.756	0.856	0.735
MX|ENSG00000213337|9569	0.733	0.686	0.71	0.638	0.773	0.878	0.178	0.772	0.767	0.717	0.76	0.166	0.053	0.024	0.709	0.054	0.273	0.553	0.781	0.872	0.877	0.85	0.906	0.86	0.778	0.655	0.829	0.541	0.855	0.687	0.785	0.859	0.853	0.817	0.921	0.652	0.803	0.779	0.716	0.869	0.785	0.921	0.763	0.687	0.732	0.647	0.82	0.638
MX|ENSG00000144199|9572	0.308	0.0	0.0	0.077	0.333	0.071	0.2	0.412	0.031	0.113	0.074	0.07	0.083	0.03	0.127	0.0	0.182	0.0	0.074	0.0	0.167	0.033	0.0	0.0	0.074	0.04	0.0	0.027	0.053	0.0	0.028	0.0	0.147	0.095	0.0	0.043	0.074	0.12	0.0	0.071	0.125	0.106	0.0	0.0	0.179	0.143	0.077	0.158
MX|ENSG00000128656|10056	0.392	0.0	0.379	0.127	0.352	0.163	0.326	0.078	0.478	0.64	0.364	0.337	0.337	0.388	0.533	0.253	0.202	0.061	0.337	0.571	0.326	1.0	0.0	0.276	0.154	0.082	0.209	0.052	0.078	0.132	0.138	0.091	0.098	0.087	0.0	0.268	0.16	0.202	0.048	0.078	0.076	0.294	0.0	0.308	0.055	0.0	0.0	0.14
MX|ENSG00000111906|10078	0.228	0.103	0.268	0.18	0.16	0.215	0.207	0.227	0.153	0.189	0.229	0.15	0.136	0.118	0.174	0.152	0.237	0.276	0.259	0.216	0.254	0.223	0.231	0.357	0.19	0.225	0.264	0.198	0.309	0.273	0.214	0.308	0.217	0.209	0.196	0.313	0.265	0.212	0.319	0.265	0.199	0.193	0.401	0.308	0.201	0.232	0.117	0.203
MX|ENSG00000169087|10090	0.12	0.0	0.34	0.127	0.271	0.151	0.024	0.134	0.171	0.242	0.186	0.182	0.081	0.182	0.117	0.157	0.063	0.292	0.284	0.208	0.171	0.283	0.189	0.171	0.398	0.257	0.157	0.157	0.218	0.242	0.237	0.301	0.209	0.215	0.24	0.074	0.292	0.358	0.34	0.16	0.239	0.174	0.0	0.1	0.32	0.284	0.171	0.255
MX|ENSG00000105953|10363	0.142	0.259	0.203	0.172	0.055	0.04	0.154	0.101	0.248	0.071	0.259	0.018	0.0	0.0	0.038	0.004	0.078	0.092	0.33	0.318	0.075	0.044	0.184	0.184	0.226	0.191	0.22	0.274	0.167	0.153	0.086	0.17	0.085	0.145	0.05	0.162	0.237	0.217	0.174	0.157	0.104	0.052	0.344	0.055	0.198	0.104	0.104	0.203
MX|ENSG00000112787|10505	0.905	1.0	0.893	0.953	0.806	0.748	0.728	0.937	0.641	0.704	0.543	0.939	1.0	0.922	0.947	0.856	0.728	0.897	1.0	0.877	0.625	0.613	0.826	0.955	0.781	0.922	0.977	0.967	0.929	0.885	0.915	0.867	0.963	0.962	1.0	1.0	0.955	0.826	0.905	1.0	0.955	0.935	1.0	0.963	0.939	1.0	0.891	0.905
MX|ENSG00000163159|10604	1.0	1.0	1.0	0.918	0.975	0.988	0.923	0.973	0.972	0.991	1.0	0.59	0.145	0.154	0.938	0.19	0.59	0.903	0.986	1.0	0.992	0.993	1.0	0.988	0.986	0.944	0.97	0.973	0.991	0.981	0.995	0.944	0.981	0.983	1.0	0.962	0.961	0.99	0.971	0.991	0.975	0.984	1.0	0.967	1.0	0.98	0.954	0.976
MX|ENSG00000163159|10605	1.0	1.0	1.0	0.918	0.969	0.987	0.88	0.975	0.967	0.986	1.0	0.481	0.087	0.138	0.919	0.139	0.599	0.912	0.983	1.0	0.991	0.992	1.0	0.988	0.986	0.943	0.967	0.969	0.991	0.985	0.987	0.947	0.96	0.984	1.0	0.972	0.947	0.988	0.973	1.0	0.955	0.974	1.0	0.963	1.0	0.982	0.917	0.975
MX|ENSG00000067225|10675	0.047	0.12	0.05	0.087	0.036	0.143	0.149	0.044	0.104	0.169	0.101	0.36	0.937	0.923	0.103	0.855	0.357	0.017	0.104	0.07	0.111	0.057	0.019	0.04	0.11	0.088	0.077	0.123	0.078	0.107	0.084	0.076	0.111	0.082	0.093	0.119	0.073	0.077	0.07	0.14	0.095	0.246	0.225	0.116	0.113	0.069	0.057	0.138
MX|ENSG00000136280|10988	0.243	0.207	0.182	0.204	0.0	0.144	0.196	0.196	0.263	0.098	0.171	0.071	0.054	0.152	0.082	0.195	0.157	0.06	0.273	0.146	0.0	0.146	0.05	0.18	0.202	0.229	0.204	0.28	0.285	0.291	0.218	0.363	0.309	0.256	0.183	0.313	0.29	0.258	0.279	0.349	0.322	0.177	0.54	0.234	0.223	0.331	0.281	0.295
MX|ENSG00000214765|10996	1.0	1.0	0.823	0.919	1.0	1.0	0.838	0.925	0.935	1.0	0.674	1.0	0.707	1.0	0.892	0.925	1.0	1.0	0.846	1.0	0.699	0.925	1.0	0.58	0.58	0.674	0.85	0.838	0.956	1.0	0.96	0.795	0.949	1.0	0.707	0.861	0.879	0.879	1.0	0.943	0.943	0.674	0.564	0.453	1.0	0.756	0.931	0.815
MX|ENSG00000196923|10998	0.933	0.912	0.891	0.854	0.944	0.466	0.675	0.934	0.8	0.634	1.0	0.384	0.113	0.15	0.876	0.197	0.456	0.96	0.945	0.881	0.948	0.881	0.952	1.0	0.923	0.888	0.943	0.766	0.829	0.773	0.908	0.901	0.754	0.949	0.887	0.95	0.979	0.879	0.813	0.81	0.917	0.431	0.588	0.731	0.922	0.881	0.824	0.709
MX|ENSG00000164054|11022	0.315	0.088	0.246	0.17	0.413	0.258	0.21	0.176	0.194	0.408	0.387	0.36	0.315	0.255	0.284	0.317	0.185	0.31	0.102	0.128	0.306	0.108	0.131	0.07	0.244	0.125	0.126	0.137	0.095	0.121	0.166	0.092	0.121	0.113	0.098	0.153	0.217	0.136	0.09	0.128	0.154	0.218	0.277	0.164	0.128	0.062	0.047	0.083
MX|ENSG00000077454|11333	0.926	0.807	0.941	0.943	0.685	0.877	0.901	0.902	0.975	0.637	0.919	0.653	0.536	0.839	0.667	0.706	0.664	0.685	0.913	0.957	0.632	0.951	0.877	0.975	0.963	0.95	0.902	0.95	0.977	0.983	0.973	0.968	0.976	0.969	0.948	0.927	0.967	0.98	1.0	0.983	0.971	0.853	0.978	0.959	0.973	0.992	0.987	0.967
MX|ENSG00000140750|11406	0.249	0.186	0.148	0.075	0.242	0.28	0.108	0.154	0.107	0.145	0.157	0.186	0.188	0.186	0.207	0.217	0.08	0.184	0.218	0.143	0.438	0.065	0.139	0.104	0.125	0.079	0.093	0.049	0.059	0.032	0.121	0.074	0.084	0.079	0.053	0.1	0.119	0.193	0.049	0.077	0.043	0.209	0.063	0.05	0.058	0.042	0.064	0.053
MX|ENSG00000074800|11605	0.0	0.0	0.0	0.001	0.0	0.0	0.009	0.0	0.0	0.001	0.0	0.013	0.512	0.247	0.002	0.12	0.023	0.0	0.0	0.0	0.0	0.0	0.0	0.0	0.0	0.0	0.0	0.005	0.0	0.0	0.0	0.0	0.0	0.0	0.0	0.0	0.0	0.0	0.0	0.0	0.0	0.001	0.0	0.0	0.0	0.0	0.0	0.004
MX|ENSG00000124222|11763	0.153	0.046	0.081	0.124	0.0	0.098	0.135	0.094	0.103	0.02	0.126	0.035	0.0	0.068	0.037	0.046	0.053	0.144	0.077	0.127	0.08	0.204	0.087	0.214	0.139	0.139	0.103	0.175	0.094	0.07	0.213	0.108	0.168	0.171	0.078	0.158	0.197	0.12	0.222	0.122	0.183	0.098	0.0	0.148	0.124	0.187	0.227	0.09
MX|ENSG00000117143|12252	0.872	0.583	0.948	0.945	0.715	0.897	0.852	0.733	0.945	0.739	0.933	0.697	0.611	0.773	0.7	0.62	0.738	0.634	0.982	0.969	0.729	0.975	0.884	0.986	0.944	0.949	0.875	0.906	0.986	0.975	0.855	0.941	0.872	0.938	1.0	0.908	0.899	0.938	1.0	0.846	0.948	0.6	0.627	0.784	0.992	0.925	0.915	0.951
MX|ENSG00000117143|12253	0.87	0.58	0.947	0.945	0.728	0.896	0.861	0.757	0.944	0.74	0.932	0.699	0.608	0.777	0.696	0.616	0.735	0.639	0.982	0.969	0.731	0.975	0.882	0.986	0.943	0.948	0.873	0.917	0.986	0.975	0.862	0.94	0.884	0.937	1.0	0.907	0.898	0.937	1.0	0.844	0.947	0.608	0.623	0.799	1.0	0.924	0.914	0.95
MX|ENSG00000156171|12381	0.125	0.142	0.181	0.118	0.123	0.158	0.207	0.224	0.173	0.104	0.153	0.296	0.269	0.257	0.138	0.273	0.113	0.128	0.163	0.191	0.04	0.191	0.084	0.119	0.0	0.217	0.005	0.176	0.11	0.199	0.06	0.0	0.067	0.0	0.064	0.192	0.084	0.185	0.191	0.163	0.007	0.143	0.09	0.0	0.089	0.167	0.148	0.094
MX|ENSG00000205581|12385	0.091	0.044	0.071	0.129	0.167	0.107	0.098	0.138	0.152	0.062	0.166	0.03	0.0	0.0	0.09	0.071	0.036	0.277	0.235	0.447	0.276	0.198	0.218	0.332	0.209	0.167	0.168	0.187	0.227	0.228	0.231	0.138	0.161	0.214	0.103	0.278	0.152	0.149	0.282	0.12	0.247	0.196	0.183	0.099	0.218	0.177	0.101	0.207
MX|ENSG00000205581|12386	0.135	0.044	0.329	0.142	0.236	0.135	0.272	0.319	0.081	0.34	0.226	0.108	0.019	0.094	0.139	0.07	0.154	0.339	0.434	0.595	0.343	0.285	0.215	0.501	0.241	0.31	0.189	0.265	0.292	0.225	0.326	0.238	0.158	0.316	0.252	0.346	0.215	0.273	0.347	0.211	0.29	0.308	0.0	0.11	0.354	0.345	0.153	0.232
MX|ENSG00000183077|12537	0.6	0.3	0.391	0.92	0.698	0.491	0.491	0.452	0.72	0.445	0.259	0.243	0.562	0.391	0.517	0.243	0.391	0.928	0.739	0.78	0.879	0.865	0.72	0.954	0.794	0.852	0.643	0.75	0.412	0.658	0.808	0.562	0.524	0.72	0.491	0.0	0.75	0.837	0.562	1.0	0.673	0.423	0.0	0.435	0.562	0.72	1.0	0.461
MX|ENSG00000154114|12751	0.106	0.0	0.202	0.165	0.283	0.228	0.218	0.0	0.321	0.0	0.0	0.0	0.283	0.0	0.321	0.106	0.307	0.177	0.353	0.069	0.208	0.35	0.0	0.191	0.09	0.321	0.202	0.165	0.353	0.612	0.341	0.0	0.432	0.496	0.0	0.336	0.083	0.476	0.078	0.301	0.347	0.0	1.0	0.703	0.145	0.208	0.372	0.106
MX|ENSG00000198467|13015	0.956	0.962	0.9	0.517	0.776	0.991	0.29	0.946	0.95	0.895	0.889	0.15	0.003	0.01	0.494	0.007	0.058	0.561	0.66	0.478	0.909	0.503	0.884	0.667	0.943	0.394	1.0	0.38	0.81	1.0	1.0	1.0	0.897	0.974	1.0	0.956	0.611	0.545	0.938	1.0	1.0	0.99	0.959	0.986	0.813	0.962	0.869	0.198
MX|ENSG00000198467|13016	0.942	0.965	0.687	0.426	0.749	0.987	0.257	0.923	0.879	0.888	0.835	0.133	0.003	0.007	0.457	0.006	0.049	0.496	0.576	0.399	0.887	0.462	0.857	0.568	0.907	0.392	0.954	0.332	0.83	0.963	0.991	0.898	0.871	0.828	0.894	0.928	0.589	0.459	0.938	1.0	0.955	0.988	0.941	0.946	0.807	0.825	0.675	0.141
MX|ENSG00000135018|13127	0.922	0.873	0.896	0.905	0.927	0.887	0.799	0.91	0.873	0.83	0.772	0.84	0.792	0.769	0.864	0.742	0.82	0.908	0.768	0.817	0.933	0.911	0.862	0.884	0.941	0.932	0.913	0.84	0.919	0.96	0.883	0.941	0.933	0.922	0.964	0.936	0.896	0.913	0.917	0.956	0.909	0.814	1.0	0.885	0.945	0.902	0.907	0.967
MX|ENSG00000257524|13336	0.489	0.425	0.557	0.472	0.427	0.483	0.411	0.479	0.527	0.325	0.456	0.313	0.28	0.268	0.353	0.316	0.324	0.409	0.602	0.411	0.416	0.492	0.504	0.555	0.424	0.467	0.477	0.472	0.614	0.481	0.452	0.373	0.518	0.498	0.53	0.511	0.561	0.465	0.507	0.635	0.463	0.359	0.328	0.564	0.549	0.59	0.606	0.539
MX|ENSG00000257524|13337	0.204	0.216	0.248	0.221	0.193	0.208	0.114	0.205	0.251	0.026	0.195	0.02	0.002	0.004	0.084	0.002	0.014	0.037	0.227	0.103	0.092	0.392	0.312	0.0	0.237	0.251	0.277	0.196	0.28	0.204	0.199	0.301	0.144	0.138	0.257	0.221	0.294	0.171	0.139	0.302	0.283	0.076	0.324	0.212	0.287	0.227	0.289	0.239
MX|ENSG00000185187|13478	0.06	0.166	0.0	0.011	0.179	0.077	0.038	0.15	0.122	0.326	0.059	0.322	0.0	0.0	0.173	0.05	0.192	0.026	0.0	0.041	0.0	0.04	0.0	0.0	0.033	0.011	0.053	0.067	0.064	0.035	0.174	0.052	0.021	0.1	0.017	0.072	0.037	0.051	0.073	0.024	0.095	0.127	0.0	0.029	0.0	0.078	0.143	0.026
MX|ENSG00000026508|13508	0.063	0.528	0.074	0.068	0.63	0.048	0.066	0.361	0.041	0.601	0.077	0.513	0.0	0.036	0.54	0.508	0.533	0.625	0.046	0.053	0.101	0.064	0.163	0.14	0.046	0.072	0.055	0.071	0.029	0.04	0.34	0.034	0.077	0.046	0.03	0.032	0.039	0.059	0.023	0.022	0.158	0.021	0.0	0.015	0.097	0.036	0.087	0.006
MX|ENSG00000026508|13509	0.393	0.075	0.403	0.452	0.049	0.341	0.301	0.31	0.351	0.058	0.25	0.237	0.303	0.43	0.193	0.183	0.167	0.068	0.399	0.334	0.372	0.405	0.413	0.402	0.25	0.39	0.413	0.344	0.395	0.427	0.302	0.399	0.449	0.393	0.381	0.378	0.399	0.383	0.446	0.366	0.347	0.332	0.275	0.375	0.406	0.408	0.287	0.422
MX|ENSG00000026508|13510	0.066	0.397	0.065	0.134	0.321	0.044	0.074	0.173	0.049	0.369	0.042	0.296	0.0	0.0	0.325	0.254	0.282	0.436	0.093	0.059	0.089	0.066	0.087	0.139	0.026	0.062	0.03	0.028	0.041	0.054	0.206	0.041	0.04	0.085	0.05	0.038	0.081	0.077	0.03	0.033	0.077	0.066	0.059	0.055	0.079	0.03	0.059	0.061
MX|ENSG00000130592|13520	0.351	0.215	0.396	0.365	0.363	0.398	0.363	0.337	0.355	0.156	0.348	0.235	0.02	0.083	0.289	0.118	0.232	0.364	0.364	0.328	0.24	0.402	0.27	0.385	0.422	0.397	0.382	0.363	0.388	0.407	0.356	0.407	0.32	0.353	0.313	0.336	0.379	0.348	0.351	0.37	0.353	0.176	0.312	0.35	0.341	0.36	0.376	0.342
MX|ENSG00000130592|13521	0.023	0.08	0.026	0.019	0.085	0.046	0.053	0.009	0.06	0.269	0.032	0.342	0.434	0.365	0.147	0.323	0.192	0.071	0.026	0.026	0.08	0.028	0.014	0.033	0.03	0.009	0.019	0.019	0.012	0.007	0.024	0.004	0.026	0.008	0.021	0.057	0.012	0.016	0.002	0.006	0.006	0.213	0.059	0.033	0.014	0.005	0.002	0.017
MX|ENSG00000130592|13522	0.004	0.049	0.013	0.005	0.08	0.04	0.038	0.003	0.015	0.232	0.016	0.312	0.341	0.352	0.125	0.291	0.177	0.067	0.002	0.004	0.041	0.003	0.0	0.004	0.007	0.007	0.014	0.013	0.003	0.005	0.0	0.005	0.021	0.004	0.011	0.039	0.008	0.007	0.001	0.0	0.001	0.183	0.068	0.035	0.008	0.0	0.0	0.014
MX|ENSG00000167323|13549	0.965	1.0	1.0	1.0	1.0	1.0	0.941	1.0	1.0	1.0	1.0	0.924	0.587	0.699	1.0	0.75	0.973	0.969	1.0	1.0	1.0	1.0	1.0	1.0	0.917	0.975	0.987	0.945	1.0	1.0	1.0	1.0	1.0	1.0	1.0	1.0	1.0	1.0	1.0	1.0	1.0	1.0	1.0	1.0	1.0	1.0	1.0	1.0
MX|ENSG00000168734|13569	0.329	0.29	0.373	0.345	0.319	0.361	0.328	0.25	0.329	0.146	0.241	0.308	0.337	0.29	0.226	0.327	0.285	0.283	0.324	0.326	0.388	0.365	0.283	0.406	0.384	0.402	0.368	0.401	0.381	0.363	0.362	0.392	0.413	0.341	0.317	0.348	0.386	0.371	0.367	0.378	0.398	0.335	0.305	0.368	0.373	0.382	0.364	0.392
MX|ENSG00000143549|13771	0.666	0.66	0.664	0.691	0.613	0.671	0.487	0.65	0.665	0.577	0.678	0.502	0.025	0.125	0.678	0.327	0.626	0.609	0.692	0.664	0.686	0.678	0.645	0.683	0.662	0.656	0.678	0.552	0.681	0.675	0.693	0.669	0.677	0.644	0.595	0.664	0.68	0.677	0.677	0.696	0.71	0.67	0.793	0.7	0.691	0.684	0.733	0.659
MX|ENSG00000143549|13772	0.976	0.994	0.977	0.976	0.987	0.972	0.595	0.981	0.984	0.75	0.992	0.583	0.016	0.09	0.909	0.237	0.73	0.959	0.988	0.996	0.989	0.995	0.992	0.993	0.984	0.951	0.994	0.732	0.983	0.996	0.992	0.991	0.991	0.993	0.988	0.987	0.991	0.973	1.0	0.994	0.987	0.957	0.936	0.982	0.995	0.98	0.966	0.891
MX|ENSG00000173992|13994	0.931	0.958	1.0	0.898	0.944	0.898	0.972	0.948	0.853	0.989	0.867	0.977	0.944	0.965	0.864	0.962	0.938	0.984	0.805	0.919	0.864	0.945	0.668	0.953	0.874	0.936	0.767	0.852	0.732	0.888	0.972	0.779	0.834	0.864	0.903	0.795	0.809	0.947	0.969	0.91	0.938	0.947	0.779	0.707	0.898	0.914	0.585	0.857
MX|ENSG00000147457|14207	0.135	0.063	0.277	0.24	0.0	0.324	0.297	0.219	0.224	0.0	0.279	0.0	0.0	0.0	0.048	0.0	0.063	0.011	0.35	0.181	0.023	0.286	0.089	0.341	0.207	0.367	0.263	0.335	0.358	0.455	0.294	0.42	0.356	0.318	0.311	0.376	0.354	0.411	0.424	0.372	0.42	0.235	0.667	0.224	0.439	0.457	0.192	0.447
MX|ENSG00000078403|14348	0.907	1.0	1.0	0.684	1.0	1.0	1.0	1.0	1.0	1.0	0.684	0.812	1.0	1.0	1.0	0.867	1.0	0.236	0.907	1.0	0.73	0.824	1.0	0.929	0.52	0.783	0.844	0.938	0.591	0.945	0.923	0.791	0.856	1.0	0.812	0.876	0.558	0.812	0.812	1.0	0.812	1.0	1.0	0.602	0.773	0.791	0.52	0.575
MX|ENSG00000136754|14361	0.693	0.781	0.946	0.905	0.346	0.659	0.925	0.865	0.897	0.589	0.873	0.382	0.137	0.401	0.419	0.395	0.448	0.507	0.812	0.856	0.447	0.946	0.731	0.961	0.826	0.864	0.79	0.878	0.869	0.961	0.834	0.803	0.853	0.751	0.9	0.753	0.875	0.917	0.961	0.837	0.834	0.523	1.0	0.755	0.862	0.984	0.949	0.923
MX|ENSG00000136754|14362	0.779	0.79	0.966	0.938	0.5	0.718	0.939	0.904	0.911	0.69	0.897	0.491	0.073	0.589	0.509	0.5	0.559	0.605	0.862	0.906	0.633	0.951	0.784	0.97	0.884	0.894	0.826	0.909	0.881	0.971	0.877	0.841	0.893	0.807	0.922	0.836	0.91	0.935	0.975	0.881	0.881	0.706	1.0	0.831	0.899	0.988	0.958	0.944
MX|ENSG00000138326|14557	0.975	0.998	1.0	0.76	0.994	0.824	0.723	0.998	0.995	0.976	1.0	0.848	0.002	0.012	0.966	0.127	0.711	0.504	0.767	0.781	0.478	1.0	0.924	0.687	1.0	0.762	0.975	0.543	0.996	1.0	1.0	0.989	0.989	0.965	1.0	1.0	0.976	0.929	1.0	1.0	0.995	0.554	0.589	0.951	1.0	0.997	0.993	0.957
MX|ENSG00000138326|14558	1.0	1.0	1.0	0.984	1.0	0.949	0.934	1.0	1.0	0.997	1.0	0.978	0.015	0.105	0.992	0.587	0.969	0.934	1.0	0.968	0.661	1.0	1.0	0.824	1.0	1.0	1.0	0.94	1.0	1.0	1.0	0.989	0.995	1.0	1.0	1.0	0.989	1.0	1.0	1.0	1.0	0.902	0.948	1.0	1.0	1.0	1.0	0.995
MX|ENSG00000148700|14676	0.531	0.844	0.714	0.826	0.651	0.574	0.739	0.717	0.759	0.644	0.65	0.531	0.44	0.463	0.504	0.533	0.487	0.511	0.875	0.802	0.546	0.844	0.485	0.721	0.752	0.711	0.777	0.767	0.856	0.789	0.623	0.819	0.749	0.805	0.867	0.749	0.77	0.797	0.888	0.715	0.769	0.473	0.224	0.676	0.78	0.866	0.849	0.881
MX|ENSG00000134283|14925	0.0	0.04	0.044	0.065	0.296	0.117	0.019	0.012	0.037	0.186	0.065	0.081	0.377	0.289	0.049	0.288	0.065	0.118	0.062	0.03	0.11	0.058	0.095	0.058	0.0	0.071	0.089	0.028	0.01	0.029	0.038	0.042	0.045	0.071	0.069	0.064	0.049	0.04	0.084	0.056	0.046	0.045	0.207	0.102	0.049	0.023	0.019	0.051
MX|ENSG00000100889|14945	0.055	0.091	0.047	0.12	0.0	0.05	0.091	0.046	0.085	0.022	0.074	0.1	0.0	0.0	0.0	0.071	0.0	0.077	0.098	0.039	0.056	0.163	0.133	0.106	0.039	0.149	0.118	0.167	0.209	0.154	0.159	0.042	0.085	0.178	0.063	0.098	0.019	0.125	0.109	0.064	0.208	0.222	0.167	0.238	0.134	0.0	0.067	0.289
MX|ENSG00000050426|14987	0.055	0.077	0.083	0.067	0.085	0.093	0.0	0.069	0.105	0.173	0.03	0.102	0.0	0.069	0.069	0.063	0.0	0.222	0.107	0.126	0.419	0.137	0.0	0.282	0.172	0.157	0.074	0.107	0.171	0.113	0.164	0.102	0.075	0.036	0.086	0.08	0.057	0.077	0.289	0.067	0.0	0.14	0.0	0.051	0.17	0.09	0.194	0.11
MX|ENSG00000075415|15160	0.001	0.0	0.006	0.017	0.001	0.006	0.085	0.001	0.005	0.022	0.001	0.203	0.918	0.794	0.013	0.74	0.173	0.011	0.007	0.004	0.002	0.002	0.004	0.004	0.009	0.019	0.007	0.085	0.007	0.005	0.001	0.003	0.003	0.007	0.005	0.003	0.004	0.001	0.003	0.003	0.003	0.0	0.0	0.009	0.002	0.009	0.021	0.05
MX|ENSG00000075415|15161	0.004	0.016	0.007	0.008	0.004	0.004	0.034	0.003	0.013	0.008	0.006	0.071	0.738	0.514	0.007	0.412	0.045	0.004	0.013	0.01	0.003	0.007	0.009	0.008	0.011	0.009	0.01	0.029	0.02	0.007	0.003	0.011	0.008	0.018	0.01	0.01	0.009	0.003	0.006	0.012	0.01	0.002	0.0	0.024	0.016	0.019	0.041	0.031
MX|ENSG00000108515|15278	0.933	1.0	1.0	0.929	1.0	1.0	0.988	1.0	0.535	1.0	0.838	0.995	0.989	0.991	0.989	0.988	0.994	0.967	0.838	0.86	0.822	1.0	0.606	0.92	0.942	0.982	0.874	0.981	0.838	0.729	0.912	0.729	0.956	0.793	0.758	0.838	0.535	0.857	0.838	0.801	0.801	1.0	1.0	0.867	0.435	0.497	0.679	0.929
MX|ENSG00000167705|15778	0.251	0.0	0.233	0.142	0.327	0.146	0.107	0.442	0.331	0.303	0.122	0.394	0.37	0.481	0.365	0.415	0.281	0.302	0.18	0.188	0.271	0.066	0.172	0.0	0.287	0.071	0.248	0.162	0.0	0.0	0.165	0.316	0.205	0.177	0.0	0.226	0.24	0.331	0.135	0.331	0.096	0.229	0.0	0.117	0.24	0.0	0.0	0.11
MX|ENSG00000267120|19234	0.0	1.0	0.0	0.654	0.0	0.715	0.0	0.715	0.557	0.386	0.0	0.834	1.0	0.926	0.557	1.0	0.0	1.0	1.0	1.0	1.0	1.0	1.0	1.0	1.0	1.0	0.0	0.0	0.759	0.557	0.654	0.715	0.834	0.0	1.0	1.0	0.557	0.79	0.0	0.863	1.0	1.0	1.0	0.557	0.626	0.557	0.0	0.91
MX|ENSG00000090661|20427	0.046	0.0	0.173	0.072	0.091	0.0	0.154	0.042	0.028	0.055	0.196	0.034	0.0	0.075	0.04	0.027	0.016	0.154	0.054	0.075	0.057	0.0	0.127	0.0	0.154	0.14	0.052	0.083	0.212	0.108	0.117	0.081	0.072	0.128	0.231	0.183	0.053	0.142	0.201	0.115	0.06	0.206	0.0	0.193	0.185	0.09	0.116	0.101
MX|ENSG00000198276|20825	0.985	1.0	1.0	0.97	1.0	1.0	0.979	0.979	0.944	0.968	0.978	0.859	0.161	0.282	0.988	0.285	0.862	1.0	0.991	0.97	0.971	0.963	1.0	0.975	1.0	0.956	0.957	0.95	0.961	1.0	0.988	0.989	0.989	0.972	0.934	0.967	0.983	0.987	0.97	0.982	1.0	0.886	0.504	0.95	0.976	0.979	1.0	1.0
MX|ENSG00000108773|23145	0.189	0.024	0.321	0.268	0.156	0.261	0.171	0.206	0.178	0.067	0.121	0.185	0.108	0.027	0.21	0.076	0.232	0.576	0.348	0.3	0.42	0.345	0.108	0.396	0.349	0.412	0.215	0.232	0.27	0.425	0.312	0.356	0.241	0.293	0.263	0.298	0.297	0.484	0.129	0.277	0.402	0.131	0.0	0.294	0.411	0.297	0.058	0.349
MX|ENSG00000149925|25525	0.004	0.008	0.0	0.012	0.005	0.009	0.008	0.0	0.004	0.005	0.0	0.251	0.585	0.568	0.03	0.524	0.358	0.002	0.0	0.0	0.0	0.0	0.0	0.0	0.0	0.037	0.006	0.004	0.0	0.0	0.006	0.0	0.003	0.0	0.011	0.0	0.01	0.0	0.0	0.011	0.0	0.003	0.0	0.0	0.0	0.0	0.015	0.087
MX|ENSG00000149925|25530	0.002	0.0	0.0	0.003	0.003	0.0	0.005	0.0	0.0	0.0	0.0	0.145	0.333	0.379	0.014	0.301	0.153	0.002	0.0	0.0	0.0	0.0	0.0	0.0	0.0	0.033	0.007	0.0	0.0	0.0	0.006	0.0	0.0	0.0	0.0	0.0	0.0	0.0	0.0	0.0	0.0	0.0	0.0	0.0	0.0	0.0	0.0	0.045
MX|ENSG00000035664|27388	0.979	1.0	1.0	1.0	1.0	1.0	1.0	1.0	1.0	1.0	1.0	0.979	0.738	0.706	1.0	0.818	0.859	1.0	1.0	1.0	1.0	1.0	1.0	1.0	1.0	1.0	1.0	1.0	1.0	1.0	1.0	1.0	1.0	1.0	1.0	1.0	1.0	1.0	1.0	1.0	1.0	1.0	1.0	0.979	1.0	1.0	1.0	1.0
MX|ENSG00000171953|27721	0.04	0.0	0.0	0.047	0.0	0.037	0.12	0.0	0.091	0.0	0.0	0.02	0.0	0.036	0.0	0.034	0.0	0.067	0.212	0.056	0.036	0.143	0.238	0.139	0.091	0.185	0.029	0.0	0.246	0.098	0.043	0.279	0.097	0.053	0.16	0.111	0.174	0.049	0.194	0.037	0.067	0.037	0.0	0.163	0.088	0.118	0.052	0.242
MX|ENSG00000171953|27725	0.04	0.0	0.0	0.047	0.0	0.037	0.12	0.0	0.091	0.0	0.0	0.02	0.0	0.036	0.0	0.034	0.0	0.067	0.212	0.056	0.036	0.143	0.238	0.139	0.091	0.192	0.03	0.0	0.25	0.103	0.043	0.279	0.097	0.053	0.16	0.111	0.174	0.049	0.194	0.037	0.067	0.037	0.0	0.17	0.088	0.118	0.052	0.242
MX|ENSG00000113648|31838	0.729	0.877	0.752	0.931	0.829	0.697	0.713	0.858	0.876	0.739	0.902	0.828	0.138	0.32	0.834	0.515	0.877	0.907	0.942	0.951	0.864	0.937	0.943	0.944	0.892	0.902	0.848	0.825	0.875	0.905	0.907	0.884	0.838	0.907	0.883	0.765	0.925	0.944	0.903	0.896	0.854	0.505	0.83	0.747	0.906	0.881	0.787	0.852
MX|ENSG00000100320|32728	1.0	1.0	1.0	1.0	0.99	1.0	1.0	1.0	1.0	1.0	1.0	0.931	0.264	0.651	1.0	0.56	1.0	1.0	1.0	1.0	0.992	1.0	1.0	1.0	1.0	0.964	1.0	1.0	1.0	1.0	1.0	1.0	1.0	1.0	1.0	1.0	1.0	1.0	1.0	1.0	1.0	1.0	1.0	1.0	1.0	1.0	1.0	1.0
MX|ENSG00000075711|35730	0.911	1.0	1.0	0.801	0.653	0.944	0.914	1.0	1.0	0.88	0.916	0.911	1.0	1.0	0.843	1.0	0.874	0.915	0.948	0.894	0.943	0.713	1.0	0.823	0.594	0.936	0.798	0.837	0.814	0.757	0.977	0.745	0.931	0.868	1.0	0.78	0.808	1.0	0.631	0.944	0.726	0.944	1.0	0.704	0.914	0.594	0.745	0.655
MX|ENSG00000075711|35731	0.946	1.0	1.0	0.888	0.797	0.963	0.93	1.0	1.0	0.92	0.948	0.927	1.0	1.0	0.888	1.0	0.927	0.929	0.954	0.91	0.96	0.79	1.0	0.875	0.701	0.942	0.883	0.91	0.885	0.849	0.984	0.823	0.941	0.882	1.0	0.835	0.876	1.0	0.732	0.954	0.77	0.971	1.0	0.799	0.94	0.709	0.835	0.822
MX|ENSG00000116604|36620	1.0	1.0	1.0	0.978	1.0	1.0	0.824	0.983	0.955	0.972	1.0	0.698	0.131	0.187	0.973	0.167	0.488	0.937	1.0	1.0	1.0	0.988	1.0	0.988	1.0	0.975	1.0	0.943	1.0	1.0	1.0	1.0	1.0	1.0	1.0	1.0	1.0	0.985	0.988	0.966	1.0	0.935	1.0	1.0	0.986	1.0	1.0	0.966
MX|ENSG00000239697|36640	0.069	0.0	0.091	0.171	0.021	0.099	0.099	0.171	0.159	0.052	0.13	0.178	0.0	0.036	0.205	0.12	0.074	0.11	0.176	0.042	0.333	0.152	0.167	0.136	0.192	0.178	0.178	0.116	0.309	0.147	0.147	0.16	0.158	0.231	0.27	0.234	0.151	0.164	0.221	0.077	0.078	0.05	0.167	0.179	0.203	0.108	0.171	0.16
MX|ENSG00000172046|36657	0.117	0.587	0.21	0.242	0.0	0.347	0.0	0.0	0.0	0.0	0.299	0.0	0.0	0.0	0.062	0.0	0.106	0.0	0.176	0.29	0.088	0.197	0.0	0.549	0.0	0.347	0.347	0.29	0.132	0.151	0.0	0.151	0.427	0.0	0.285	0.162	0.191	0.191	0.399	0.262	0.279	0.0	0.0	0.347	0.191	0.299	0.68	0.0
MX|ENSG00000285043|36729	0.007	0.014	0.0	0.023	0.009	0.015	0.015	0.0	0.008	0.007	0.0	0.366	0.733	0.747	0.048	0.708	0.528	0.003	0.0	0.0	0.0	0.0	0.0	0.0	0.0	0.065	0.01	0.005	0.0	0.0	0.01	0.0	0.007	0.0	0.019	0.0	0.018	0.0	0.0	0.018	0.0	0.005	0.0	0.0	0.0	0.0	0.028	0.145
MX|ENSG00000285043|36736	0.003	0.0	0.0	0.006	0.005	0.0	0.008	0.0	0.0	0.0	0.0	0.226	0.493	0.578	0.023	0.487	0.266	0.003	0.0	0.0	0.0	0.0	0.0	0.0	0.0	0.058	0.011	0.0	0.0	0.0	0.011	0.0	0.0	0.0	0.0	0.0	0.0	0.0	0.0	0.0	0.0	0.0	0.0	0.0	0.0	0.0	0.0	0.077
MX|ENSG00000075790|36989	0.406	0.551	0.551	0.787	0.551	0.831	0.305	0.251	0.711	0.831	0.0	0.618	0.29	0.496	0.338	0.434	0.551	0.639	0.711	0.672	0.769	1.0	0.672	0.479	0.551	0.925	0.86	0.754	0.45	1.0	0.551	1.0	0.754	1.0	0.551	0.831	1.0	0.551	0.479	0.648	1.0	0.38	1.0	0.0	0.896	0.711	0.711	1.0
MX|ENSG00000090097|37551	0.428	0.624	0.699	0.153	0.199	0.399	0.333	0.333	0.333	0.045	0.399	0.321	0.0	0.117	0.312	0.042	0.083	0.111	0.853	0.454	0.363	0.593	0.624	0.823	0.571	0.356	0.562	0.499	0.333	0.624	0.681	0.681	0.319	0.299	0.666	0.42	0.333	0.621	0.38	0.499	0.599	0.333	0.0	0.333	0.562	0.388	0.272	0.473
MX|ENSG00000272645|38840	0.0	0.258	0.0	0.044	0.0	0.0	0.0	0.0	0.0	0.0	0.0	0.0	0.0	0.258	0.0	0.51	0.0	0.258	1.0	1.0	0.0	0.217	0.0	0.104	0.0	0.0	0.258	0.258	0.188	0.0	0.41	0.258	0.332	0.41	0.243	0.317	0.0	0.188	0.0	0.0	0.0	0.072	0.0	0.059	0.0	0.317	0.188	0.41
MX|ENSG00000019582|40528	0.254	0.235	0.21	0.119	0.237	0.19	0.2	0.268	0.111	0.266	0.245	0.256	0.215	0.296	0.276	0.301	0.299	0.255	0.135	0.2	0.216	0.08	0.178	0.174	0.131	0.135	0.168	0.161	0.077	0.089	0.065	0.099	0.132	0.104	0.065	0.131	0.102	0.15	0.074	0.103	0.146	0.187	0.118	0.093	0.148	0.063	0.088	0.174
MX|ENSG00000019582|40568	0.179	0.22	0.181	0.109	0.166	0.148	0.134	0.234	0.092	0.177	0.178	0.175	0.15	0.223	0.214	0.251	0.237	0.19	0.106	0.152	0.163	0.067	0.158	0.153	0.1	0.109	0.128	0.121	0.065	0.07	0.055	0.083	0.114	0.081	0.052	0.099	0.084	0.123	0.07	0.089	0.13	0.155	0.091	0.075	0.139	0.058	0.066	0.156
MX|ENSG00000019582|40570	0.179	0.22	0.181	0.109	0.166	0.148	0.134	0.234	0.092	0.177	0.178	0.175	0.15	0.223	0.214	0.251	0.237	0.19	0.106	0.152	0.163	0.067	0.158	0.153	0.1	0.109	0.128	0.121	0.065	0.07	0.055	0.083	0.114	0.081	0.052	0.099	0.084	0.123	0.07	0.089	0.13	0.155	0.091	0.075	0.139	0.058	0.066	0.156
MX|ENSG00000019582|40583	0.184	0.225	0.186	0.112	0.171	0.153	0.137	0.24	0.094	0.182	0.186	0.179	0.155	0.228	0.222	0.252	0.241	0.195	0.109	0.157	0.168	0.069	0.162	0.158	0.102	0.112	0.131	0.124	0.067	0.072	0.057	0.086	0.117	0.084	0.054	0.104	0.086	0.127	0.073	0.091	0.136	0.159	0.093	0.077	0.143	0.06	0.068	0.161
MX|ENSG00000019582|40585	0.184	0.225	0.186	0.112	0.171	0.153	0.137	0.24	0.094	0.182	0.186	0.179	0.155	0.228	0.222	0.252	0.241	0.195	0.109	0.157	0.168	0.069	0.162	0.158	0.102	0.112	0.131	0.124	0.067	0.072	0.057	0.086	0.117	0.084	0.054	0.103	0.086	0.127	0.073	0.091	0.136	0.159	0.093	0.077	0.143	0.06	0.068	0.161
MX|ENSG00000019582|40587	0.204	0.249	0.206	0.125	0.19	0.17	0.153	0.264	0.106	0.202	0.206	0.198	0.172	0.252	0.245	0.276	0.266	0.216	0.122	0.174	0.186	0.077	0.18	0.176	0.114	0.125	0.146	0.139	0.075	0.081	0.065	0.097	0.131	0.094	0.061	0.116	0.097	0.142	0.082	0.102	0.152	0.177	0.103	0.086	0.16	0.067	0.076	0.179
MX|ENSG00000019582|40589	0.204	0.249	0.206	0.125	0.19	0.17	0.153	0.264	0.106	0.202	0.206	0.198	0.172	0.252	0.245	0.276	0.266	0.216	0.122	0.174	0.186	0.077	0.18	0.176	0.114	0.125	0.146	0.139	0.075	0.081	0.065	0.097	0.131	0.094	0.061	0.116	0.097	0.142	0.082	0.102	0.152	0.177	0.103	0.086	0.16	0.067	0.076	0.179
MX|ENSG00000019582|40595	0.202	0.186	0.166	0.092	0.188	0.148	0.157	0.214	0.085	0.212	0.195	0.205	0.169	0.238	0.221	0.244	0.24	0.203	0.105	0.157	0.17	0.061	0.139	0.136	0.101	0.104	0.131	0.125	0.059	0.068	0.049	0.075	0.102	0.08	0.049	0.101	0.078	0.116	0.056	0.078	0.113	0.146	0.091	0.071	0.115	0.048	0.067	0.136
MX|ENSG00000019582|40639	0.483	0.442	0.417	0.252	0.45	0.401	0.411	0.488	0.269	0.519	0.53	0.501	0.472	0.549	0.485	0.537	0.541	0.499	0.286	0.411	0.405	0.204	0.397	0.372	0.346	0.301	0.355	0.351	0.186	0.214	0.163	0.233	0.298	0.237	0.163	0.283	0.231	0.311	0.17	0.244	0.316	0.4	0.265	0.228	0.324	0.15	0.232	0.368
MX|ENSG00000019582|40684	0.725	0.791	0.803	0.878	0.759	0.79	0.766	0.758	0.887	0.73	0.767	0.741	0.779	0.738	0.765	0.715	0.734	0.755	0.863	0.762	0.8	0.915	0.836	0.845	0.892	0.862	0.838	0.841	0.922	0.91	0.94	0.91	0.871	0.898	0.932	0.87	0.892	0.879	0.931	0.903	0.883	0.837	0.882	0.922	0.865	0.942	0.886	0.832
MX|ENSG00000019582|40685	0.752	0.809	0.822	0.893	0.783	0.809	0.787	0.777	0.901	0.762	0.799	0.764	0.799	0.763	0.786	0.741	0.756	0.777	0.878	0.783	0.818	0.926	0.854	0.863	0.906	0.878	0.857	0.859	0.93	0.923	0.947	0.922	0.887	0.909	0.939	0.884	0.904	0.89	0.939	0.913	0.893	0.853	0.895	0.929	0.881	0.949	0.897	0.852
MX|ENSG00000019582|40686	0.707	0.771	0.786	0.869	0.741	0.771	0.747	0.735	0.878	0.718	0.76	0.721	0.759	0.719	0.745	0.695	0.712	0.734	0.851	0.742	0.781	0.908	0.824	0.834	0.884	0.851	0.827	0.829	0.914	0.905	0.934	0.904	0.862	0.888	0.925	0.858	0.882	0.865	0.925	0.894	0.87	0.822	0.872	0.912	0.855	0.937	0.873	0.821
MX|ENSG00000136717|42116	0.22	0.092	0.183	0.15	0.152	0.139	0.204	0.225	0.233	0.196	0.2	0.132	0.069	0.082	0.255	0.102	0.132	0.325	0.187	0.185	0.358	0.166	0.162	0.436	0.232	0.285	0.272	0.217	0.15	0.214	0.469	0.245	0.316	0.169	0.118	0.18	0.116	0.261	0.223	0.177	0.479	0.336	0.149	0.194	0.329	0.172	0.158	0.272
MX|ENSG00000136717|42119	0.282	0.22	0.21	0.2	0.113	0.272	0.212	0.308	0.273	0.22	0.346	0.164	0.195	0.172	0.333	0.236	0.245	0.445	0.229	0.241	0.401	0.27	0.316	0.444	0.254	0.335	0.392	0.247	0.409	0.311	0.611	0.312	0.413	0.341	0.207	0.309	0.288	0.458	0.448	0.239	0.556	0.363	0.27	0.326	0.245	0.286	0.44	0.41
MX|ENSG00000136717|42133	1.0	1.0	1.0	0.867	1.0	1.0	0.9	1.0	0.875	1.0	1.0	0.636	0.869	0.752	1.0	0.773	0.964	1.0	0.972	1.0	1.0	0.9	1.0	1.0	1.0	0.947	0.938	0.931	1.0	1.0	0.977	1.0	0.962	0.875	1.0	1.0	1.0	1.0	1.0	1.0	0.952	0.98	1.0	0.979	1.0	1.0	1.0	0.813
MX|ENSG00000136717|42136	0.891	1.0	1.0	0.849	1.0	1.0	0.744	1.0	0.668	0.844	1.0	0.502	0.623	0.532	0.966	0.526	0.886	1.0	0.938	1.0	0.967	1.0	1.0	1.0	0.932	0.886	0.928	0.66	0.901	1.0	1.0	1.0	0.956	0.801	0.873	0.967	1.0	1.0	1.0	1.0	0.896	0.977	1.0	0.888	1.0	0.918	1.0	0.651
MX|ENSG00000117616|42622	1.0	0.0	0.0	0.0	0.225	0.149	0.0	0.088	0.137	0.08	0.247	0.179	0.0	0.0	0.088	0.304	0.0	0.636	0.344	0.636	0.0	0.496	0.0	0.671	0.0	0.466	0.225	0.127	0.059	0.636	0.088	0.149	0.466	0.304	0.088	0.814	0.428	0.225	0.098	0.0	0.0	0.111	1.0	0.593	0.304	0.327	0.2	0.344
MX|ENSG00000010810|43132	0.551	0.762	0.479	0.469	0.966	0.628	0.467	0.364	0.278	0.915	0.32	0.959	0.915	0.959	0.943	0.939	0.889	0.675	0.347	0.306	0.824	0.263	0.49	0.471	0.378	0.387	0.434	0.457	0.388	0.376	0.431	0.368	0.401	0.31	0.321	0.467	0.345	0.438	0.4	0.297	0.442	0.834	0.818	0.693	0.464	0.37	0.655	0.415
MX|ENSG00000010810|43133	0.426	0.583	0.347	0.33	0.941	0.5	0.29	0.188	0.17	0.815	0.148	0.926	0.839	0.929	0.882	0.906	0.813	0.549	0.224	0.213	0.693	0.152	0.278	0.333	0.256	0.26	0.297	0.294	0.269	0.284	0.272	0.222	0.255	0.205	0.174	0.329	0.219	0.338	0.229	0.217	0.278	0.699	0.6	0.578	0.328	0.246	0.429	0.267
MX|ENSG00000158863|44174	0.085	0.064	0.125	0.158	0.048	0.098	0.152	0.043	0.081	0.016	0.086	0.012	0.0	0.081	0.03	0.107	0.077	0.091	0.15	0.25	0.038	0.056	0.075	0.182	0.094	0.132	0.088	0.119	0.211	0.171	0.152	0.073	0.063	0.088	0.091	0.125	0.245	0.127	0.25	0.235	0.115	0.015	0.0	0.067	0.132	0.186	0.246	0.217
MX|ENSG00000138768|45519	1.0	1.0	1.0	1.0	0.868	1.0	1.0	1.0	1.0	1.0	1.0	0.72	0.363	0.442	0.712	0.349	0.74	0.756	1.0	1.0	0.977	1.0	0.916	1.0	1.0	1.0	1.0	1.0	1.0	0.948	0.934	1.0	1.0	1.0	1.0	1.0	1.0	1.0	1.0	1.0	1.0	1.0	1.0	1.0	0.986	1.0	1.0	1.0
MX|ENSG00000077782|45562	0.084	0.327	0.158	0.019	0.399	0.013	0.048	0.078	0.122	0.03	0.103	0.321	0.065	0.049	0.098	0.084	0.133	0.02	0.026	0.0	0.034	0.089	0.051	0.245	0.065	0.0	0.031	0.018	0.256	0.042	0.036	0.0	0.032	0.062	0.07	0.034	0.136	0.174	0.049	0.14	0.05	0.042	0.0	0.0	0.024	0.117	0.14	0.026
MX|ENSG00000163166|45631	1.0	1.0	1.0	1.0	1.0	0.958	1.0	1.0	1.0	1.0	1.0	0.914	0.517	0.611	0.961	0.571	0.857	1.0	1.0	1.0	1.0	1.0	1.0	1.0	1.0	1.0	1.0	0.982	1.0	1.0	0.992	0.984	1.0	1.0	1.0	1.0	1.0	1.0	1.0	1.0	1.0	1.0	1.0	1.0	1.0	1.0	0.991	0.976
MX|ENSG00000163166|45633	1.0	1.0	1.0	1.0	1.0	0.96	1.0	1.0	1.0	1.0	1.0	0.917	0.528	0.622	0.962	0.582	0.86	1.0	1.0	1.0	1.0	1.0	1.0	1.0	1.0	1.0	1.0	0.983	1.0	1.0	0.993	0.985	1.0	1.0	1.0	1.0	1.0	1.0	1.0	1.0	1.0	1.0	1.0	1.0	1.0	1.0	0.992	0.977
MX|ENSG00000148660|46253	0.0	0.0	0.127	0.0	0.0	0.077	0.127	0.0	0.0	0.104	0.0	0.171	0.488	0.382	0.0	0.605	0.28	0.0	0.0	0.0	0.0	0.127	0.0	0.0	0.0	0.0	0.096	0.0	0.0	0.0	0.0	0.0	0.0	0.0	0.0	0.0	0.0	0.0	0.0	0.0	0.189	0.123	0.0	0.0	0.0	0.163	0.0	0.163
MX|ENSG00000072736|46626	0.939	1.0	0.762	0.68	0.746	0.805	0.855	0.702	0.762	1.0	0.763	1.0	1.0	1.0	0.955	0.919	0.928	0.931	0.817	0.779	0.868	0.702	0.904	0.746	0.673	0.683	0.846	0.807	0.583	0.846	0.809	0.797	0.702	0.702	0.683	0.795	0.728	0.866	0.817	0.718	0.789	1.0	0.541	0.908	0.779	0.836	0.861	0.85
MX|ENSG00000072736|46627	1.0	1.0	0.957	0.779	0.855	0.925	0.855	1.0	0.848	1.0	1.0	1.0	1.0	1.0	1.0	0.919	1.0	1.0	1.0	0.809	0.868	0.647	0.904	0.855	0.892	1.0	0.892	0.958	0.691	0.943	0.955	0.887	0.702	0.815	0.812	0.819	0.855	0.928	0.957	0.884	1.0	1.0	1.0	0.88	0.825	0.836	0.892	0.876
MX|ENSG00000169756|47580	0.96	1.0	1.0	1.0	1.0	0.974	1.0	1.0	1.0	0.829	1.0	0.882	0.234	0.525	1.0	0.638	0.888	1.0	1.0	1.0	0.985	1.0	1.0	1.0	1.0	1.0	1.0	1.0	1.0	1.0	0.984	1.0	1.0	0.982	1.0	1.0	0.978	0.973	1.0	1.0	1.0	1.0	1.0	1.0	1.0	1.0	1.0	1.0
MX|ENSG00000066322|48354	0.49	0.26	0.165	0.475	0.117	0.312	0.0	0.442	0.306	0.272	0.075	0.075	0.679	0.26	0.096	0.083	0.055	0.573	0.346	0.291	0.514	0.499	0.413	0.413	0.346	0.442	0.32	0.241	0.406	0.514	0.547	0.209	0.495	0.26	0.377	0.046	0.232	0.182	0.679	0.346	0.43	0.442	1.0	0.0	0.49	0.284	0.442	0.19
MX|ENSG00000066322|48361	0.49	0.26	0.165	0.475	0.117	0.312	0.0	0.464	0.306	0.272	0.081	0.075	0.679	0.26	0.096	0.083	0.055	0.582	0.346	0.291	0.514	0.499	0.413	0.484	0.346	0.413	0.32	0.241	0.406	0.514	0.547	0.209	0.514	0.26	0.377	0.046	0.232	0.209	0.679	0.346	0.43	0.442	1.0	0.0	0.49	0.388	0.442	0.19
MX|ENSG00000140416|49358	0.379	0.444	0.401	0.192	0.278	0.111	0.166	0.726	0.347	0.225	0.291	0.023	0.001	0.003	0.318	0.002	0.019	0.466	0.503	0.31	0.495	0.532	0.353	0.363	0.324	0.146	0.352	0.067	0.252	0.275	0.39	0.363	0.3	0.45	0.245	0.243	0.252	0.414	0.342	0.336	0.55	0.046	0.0	0.156	0.507	0.363	0.127	0.07
MX|ENSG00000140416|49359	0.378	0.443	0.4	0.191	0.277	0.111	0.165	0.725	0.346	0.224	0.29	0.023	0.001	0.003	0.317	0.002	0.019	0.465	0.502	0.309	0.493	0.531	0.352	0.362	0.323	0.146	0.351	0.067	0.251	0.274	0.389	0.362	0.307	0.448	0.244	0.242	0.251	0.413	0.341	0.335	0.549	0.046	0.0	0.155	0.506	0.362	0.127	0.07
MX|ENSG00000140416|49360	0.395	0.463	0.478	0.209	0.303	0.124	0.175	0.734	0.363	0.246	0.305	0.025	0.002	0.003	0.347	0.002	0.021	0.495	0.594	0.347	0.505	0.594	0.409	0.397	0.348	0.162	0.373	0.07	0.285	0.305	0.422	0.385	0.342	0.482	0.268	0.303	0.268	0.414	0.388	0.369	0.586	0.055	0.0	0.186	0.517	0.369	0.143	0.075
MX|ENSG00000140416|49361	0.381	0.446	0.403	0.193	0.28	0.112	0.167	0.728	0.349	0.226	0.292	0.023	0.001	0.003	0.32	0.002	0.019	0.468	0.505	0.312	0.497	0.534	0.355	0.365	0.326	0.148	0.354	0.068	0.254	0.277	0.392	0.365	0.301	0.452	0.247	0.245	0.254	0.417	0.344	0.356	0.552	0.046	0.0	0.157	0.509	0.365	0.128	0.071
MX|ENSG00000140416|49363	0.532	0.708	0.622	0.247	0.36	0.162	0.223	0.832	0.535	0.32	0.372	0.034	0.002	0.005	0.448	0.003	0.027	0.598	0.693	0.447	0.675	0.888	0.425	0.597	0.424	0.223	0.489	0.096	0.441	0.381	0.499	0.441	0.381	0.648	0.664	0.367	0.397	0.535	0.461	0.517	0.634	0.072	0.0	0.247	0.641	0.612	0.215	0.105
MX|ENSG00000140416|49364	0.721	0.767	0.737	0.557	0.679	0.302	0.452	0.915	0.626	0.518	0.658	0.1	0.006	0.011	0.614	0.013	0.089	0.764	0.712	0.657	0.774	0.835	0.75	0.747	0.633	0.47	0.708	0.267	0.561	0.623	0.708	0.714	0.595	0.77	0.777	0.566	0.53	0.684	0.681	0.749	0.822	0.175	0.063	0.421	0.808	0.676	0.591	0.223
MX|ENSG00000140416|49365	0.827	0.908	0.872	0.633	0.754	0.399	0.541	0.952	0.782	0.634	0.734	0.14	0.008	0.015	0.732	0.018	0.124	0.846	0.846	0.774	0.878	0.972	0.801	0.884	0.723	0.596	0.809	0.348	0.748	0.727	0.788	0.775	0.677	0.882	0.954	0.7	0.685	0.777	0.777	0.852	0.867	0.255	0.122	0.562	0.878	0.852	0.729	0.307
MX|ENSG00000058272|50273	0.197	0.159	0.258	0.426	0.0	0.128	0.298	0.109	0.383	0.0	0.29	0.02	0.179	0.068	0.093	0.087	0.052	0.0	0.124	0.223	0.057	0.232	0.086	0.225	0.358	0.451	0.325	0.413	0.351	0.5	0.223	0.366	0.345	0.32	0.359	0.233	0.368	0.278	0.493	0.314	0.374	0.063	0.417	0.346	0.361	0.455	0.347	0.267
MX|ENSG00000058272|50274	0.0	0.0	0.08	0.086	0.0	0.037	0.056	0.0	0.247	0.0	0.134	0.0	0.0	0.0	0.0	0.0	0.0	0.047	0.087	0.056	0.023	0.052	0.021	0.092	0.132	0.18	0.086	0.13	0.202	0.208	0.149	0.048	0.121	0.17	0.196	0.214	0.089	0.163	0.193	0.18	0.0	0.0	0.073	0.264	0.175	0.222	0.137	0.102
MX|ENSG00000058272|50275	0.027	0.072	0.097	0.071	0.0	0.04	0.061	0.0	0.308	0.0	0.159	0.0	0.0	0.0	0.0	0.0	0.021	0.039	0.089	0.061	0.018	0.043	0.066	0.076	0.141	0.192	0.103	0.132	0.27	0.176	0.142	0.11	0.123	0.211	0.217	0.228	0.106	0.165	0.163	0.211	0.128	0.0	0.07	0.263	0.194	0.188	0.185	0.157
MX|ENSG00000058272|50276	0.251	0.255	0.337	0.578	0.0	0.156	0.367	0.166	0.489	0.0	0.403	0.026	0.194	0.098	0.137	0.101	0.072	0.0	0.203	0.258	0.082	0.306	0.129	0.282	0.407	0.586	0.389	0.486	0.454	0.583	0.284	0.482	0.389	0.404	0.459	0.326	0.43	0.32	0.601	0.426	0.502	0.074	0.468	0.396	0.451	0.538	0.436	0.307
MX|ENSG00000143727|50284	0.66	0.387	0.571	0.771	0.632	0.508	0.688	0.559	0.699	0.63	0.85	0.602	0.544	0.623	0.529	0.528	0.601	0.714	0.737	0.791	0.787	0.843	0.847	0.761	0.806	0.759	0.636	0.666	0.737	0.708	0.619	0.709	0.734	0.768	0.751	0.695	0.73	0.835	0.62	0.721	0.646	0.462	0.841	0.573	0.686	0.769	0.743	0.76
MX|ENSG00000143727|50290	0.66	0.387	0.571	0.771	0.632	0.508	0.688	0.559	0.699	0.63	0.85	0.602	0.544	0.623	0.529	0.528	0.601	0.714	0.737	0.791	0.787	0.843	0.847	0.761	0.806	0.759	0.636	0.666	0.737	0.708	0.619	0.709	0.734	0.768	0.751	0.695	0.73	0.835	0.62	0.721	0.646	0.462	0.841	0.573	0.686	0.769	0.743	0.76
MX|ENSG00000117280|50590	0.071	0.0	0.118	0.082	0.039	0.086	0.0	0.082	0.071	0.082	0.0	0.0	0.0	0.0	0.0	0.243	0.0	0.097	0.103	0.024	0.063	0.147	0.243	0.155	0.074	0.206	0.04	0.11	0.056	0.094	0.054	0.114	0.109	0.122	0.051	0.153	0.118	0.23	0.109	0.121	0.118	0.211	0.0	0.0	0.093	0.127	0.0	0.095
MX|ENSG00000177989|50630	0.194	0.0	0.073	0.103	0.0	0.0	0.202	0.014	0.0	0.079	0.0	0.0	0.0	0.0	0.0	0.0	0.0	0.019	0.065	0.211	0.129	0.109	0.08	0.0	0.0	0.31	0.096	0.0	0.495	0.0	0.0	0.159	0.112	0.052	0.466	0.0	0.424	0.303	0.197	0.07	0.0	0.0	0.0	0.0	0.0	0.0	0.197	0.329
MX|ENSG00000177989|50631	0.156	0.0	0.073	0.103	0.0	0.0	0.202	0.014	0.0	0.079	0.0	0.0	0.0	0.0	0.0	0.0	0.0	0.019	0.065	0.211	0.129	0.109	0.08	0.0	0.0	0.31	0.096	0.0	0.495	0.0	0.0	0.159	0.112	0.0	0.495	0.0	0.424	0.303	0.197	0.07	0.0	0.0	0.0	0.0	0.0	0.0	0.197	0.329
MX|ENSG00000143537|51629	0.935	0.748	0.95	0.897	0.825	0.933	0.942	0.883	0.94	0.809	0.903	0.75	0.927	0.931	0.75	0.889	0.769	0.809	0.93	0.874	0.947	0.93	0.95	0.96	0.879	0.891	0.966	0.911	0.985	1.0	0.936	0.976	0.899	0.936	0.934	0.946	0.902	0.971	1.0	0.979	0.966	0.973	0.886	0.96	0.903	0.976	0.889	1.0
MX|ENSG00000143537|51662	0.28	0.0	0.198	0.119	0.051	0.079	0.182	0.149	0.175	0.067	0.305	0.066	0.096	0.372	0.05	0.091	0.029	0.166	0.394	0.186	0.106	0.298	0.346	0.175	0.0	0.209	0.308	0.271	0.426	0.198	0.058	0.156	0.168	0.426	0.271	0.175	0.271	0.565	0.527	0.0	0.198	0.234	0.096	0.372	0.229	0.198	0.271	0.69
MX|ENSG00000143537|51685	0.722	0.975	0.715	1.0	0.965	0.967	1.0	0.894	0.661	0.972	0.891	0.987	0.824	0.893	0.985	0.892	1.0	0.892	0.817	0.879	0.86	0.796	0.796	0.527	0.848	0.839	0.848	0.94	0.308	0.87	0.93	0.69	1.0	0.886	1.0	0.796	0.69	0.69	1.0	0.582	0.87	0.826	0.796	0.848	0.582	0.625	1.0	0.358
MX|ENSG00000211897|52877	0.999	0.963	0.993	0.979	0.985	0.982	0.994	0.971	0.968	0.979	0.993	1.0	1.0	1.0	1.0	1.0	1.0	0.996	0.732	0.975	0.775	0.789	0.749	0.706	0.917	0.983	0.664	0.714	0.735	0.609	0.574	0.812	0.618	0.622	0.82	0.864	0.849	0.851	0.752	0.648	0.793	0.827	0.959	0.787	0.849	0.657	0.801	0.805
MX|ENSG00000186635|53691	0.703	0.508	0.739	0.574	0.578	0.746	0.746	0.563	0.675	0.788	0.762	0.782	0.819	0.936	0.672	0.797	0.751	0.708	0.708	0.51	0.864	0.523	0.469	0.509	0.686	0.662	0.647	0.643	0.466	0.556	0.526	0.639	0.604	0.522	0.552	0.703	0.593	0.676	0.497	0.582	0.474	0.756	0.718	0.457	0.615	0.482	0.583	0.526
MX|ENSG00000186635|53697	0.53	0.463	0.544	0.701	0.48	0.559	0.52	0.643	0.654	0.574	0.725	0.623	0.462	0.549	0.572	0.447	0.592	0.628	0.592	0.521	0.543	0.675	0.551	0.657	0.694	0.669	0.748	0.694	0.818	0.77	0.778	0.687	0.743	0.716	0.836	0.666	0.765	0.694	0.756	0.745	0.764	0.506	0.685	0.715	0.665	0.755	0.857	0.737
MX|ENSG00000186635|53703	0.707	0.511	0.741	0.576	0.581	0.748	0.748	0.565	0.686	0.79	0.764	0.783	0.821	0.937	0.674	0.799	0.753	0.71	0.71	0.506	0.882	0.525	0.473	0.509	0.689	0.667	0.65	0.645	0.47	0.559	0.53	0.641	0.608	0.525	0.554	0.705	0.598	0.675	0.5	0.587	0.476	0.758	0.72	0.459	0.618	0.48	0.585	0.528
MX|ENSG00000085760|54909	1.0	0.731	0.926	1.0	0.909	0.862	0.902	1.0	0.714	1.0	0.878	1.0	1.0	1.0	0.774	1.0	1.0	1.0	0.896	0.955	0.906	0.83	0.889	0.961	0.885	0.949	0.849	0.848	0.74	0.971	0.952	0.917	0.767	0.846	0.5	0.953	0.917	0.92	0.884	0.794	1.0	0.839	1.0	0.667	0.844	0.878	0.792	0.808
MX|ENSG00000088035|55500	0.072	0.0	0.19	0.0	0.0	0.219	0.0	0.19	0.0	0.0	0.217	0.167	0.0	0.238	0.082	0.172	0.0	0.126	0.049	0.0	0.0	0.366	0.211	0.196	0.46	0.176	0.238	0.14	0.224	0.0	0.126	0.428	0.289	0.184	0.385	0.263	0.072	0.118	0.181	0.441	0.0	0.0	0.0	0.19	0.072	0.19	0.273	0.506
MX|ENSG00000111906|55795	0.91	1.0	0.974	0.851	0.792	0.813	0.873	1.0	0.937	0.837	0.851	0.823	0.887	0.788	0.928	0.743	0.928	0.873	0.944	0.954	0.878	0.853	0.924	0.879	0.926	0.884	0.927	0.87	0.932	0.884	0.975	0.975	1.0	0.896	0.924	0.926	1.0	0.962	0.924	1.0	0.938	0.965	1.0	0.967	0.901	0.968	0.893	0.905
MX|ENSG00000111906|55796	0.449	0.392	0.52	0.538	0.35	0.456	0.466	0.614	0.397	0.441	0.603	0.369	0.378	0.265	0.437	0.326	0.608	0.591	0.601	0.579	0.559	0.648	0.608	0.678	0.538	0.5	0.618	0.52	0.583	0.525	0.569	0.632	0.636	0.622	0.579	0.638	0.628	0.46	0.78	0.639	0.463	0.499	0.81	0.699	0.508	0.608	0.415	0.564
MX|ENSG00000115307|56013	0.974	0.957	0.958	0.954	0.946	0.965	0.961	0.912	0.973	0.978	0.948	0.973	0.981	0.975	0.98	1.0	0.959	0.964	0.924	0.953	0.982	0.942	0.888	0.954	0.96	0.933	0.919	0.916	0.923	0.97	0.966	0.922	0.862	0.923	0.88	0.949	0.947	0.982	0.883	0.896	0.922	0.943	0.422	0.789	0.942	0.85	0.798	0.853
MX|ENSG00000115307|56014	0.931	0.897	0.949	0.901	0.905	0.912	0.924	0.911	0.919	0.953	0.861	0.938	0.958	0.964	0.944	0.991	0.931	0.948	0.903	0.937	0.958	0.917	0.855	0.911	0.875	0.929	0.895	0.891	0.892	0.916	0.925	0.885	0.83	0.851	0.84	0.901	0.904	0.962	0.866	0.902	0.907	0.888	0.5	0.695	0.899	0.838	0.75	0.854
MX|ENSG00000234745|57563	0.186	0.08	0.014	0.005	0.055	0.008	0.001	0.014	0.46	0.01	0.03	0.351	0.018	0.031	0.04	0.052	0.003	0.012	0.01	0.01	0.121	0.053	0.038	0.012	0.0	0.005	0.008	0.105	0.002	0.0	0.087	0.017	0.002	0.029	0.005	0.001	0.006	0.013	0.006	0.056	0.002	0.062	0.0	0.003	0.17	0.001	0.016	0.052
MX|ENSG00000234745|57564	0.184	0.079	0.014	0.005	0.055	0.008	0.001	0.015	0.456	0.01	0.022	0.348	0.018	0.04	0.04	0.051	0.003	0.012	0.009	0.011	0.12	0.052	0.037	0.012	0.001	0.005	0.008	0.104	0.005	0.0	0.086	0.017	0.002	0.022	0.005	0.001	0.006	0.013	0.006	0.056	0.002	0.061	0.0	0.003	0.169	0.001	0.016	0.051
MX|ENSG00000067225|57674	0.042	0.133	0.046	0.079	0.03	0.114	0.143	0.049	0.096	0.141	0.084	0.337	0.937	0.926	0.112	0.869	0.386	0.01	0.101	0.071	0.106	0.052	0.028	0.035	0.096	0.085	0.055	0.13	0.057	0.083	0.071	0.059	0.113	0.077	0.078	0.116	0.063	0.076	0.07	0.13	0.082	0.278	0.221	0.128	0.102	0.071	0.06	0.122
MX|ENSG00000067225|57675	0.086	0.237	0.092	0.164	0.07	0.232	0.256	0.091	0.191	0.273	0.173	0.508	0.966	0.961	0.186	0.924	0.534	0.031	0.185	0.135	0.195	0.104	0.044	0.077	0.192	0.152	0.136	0.226	0.141	0.181	0.153	0.138	0.201	0.158	0.173	0.207	0.131	0.138	0.126	0.248	0.172	0.406	0.355	0.213	0.198	0.13	0.114	0.246
MX|ENSG00000067225|57680	0.046	0.107	0.048	0.075	0.029	0.136	0.147	0.041	0.094	0.162	0.096	0.377	0.942	0.924	0.113	0.862	0.37	0.012	0.105	0.067	0.113	0.055	0.02	0.036	0.103	0.098	0.062	0.122	0.061	0.098	0.072	0.063	0.11	0.071	0.075	0.123	0.069	0.081	0.075	0.126	0.083	0.26	0.24	0.121	0.107	0.07	0.054	0.118
MX|ENSG00000067225|57681	0.093	0.196	0.098	0.158	0.069	0.27	0.263	0.077	0.186	0.307	0.194	0.552	0.969	0.96	0.189	0.92	0.517	0.037	0.192	0.128	0.206	0.11	0.032	0.077	0.204	0.173	0.151	0.213	0.15	0.209	0.156	0.146	0.197	0.146	0.168	0.219	0.143	0.146	0.136	0.242	0.175	0.384	0.38	0.202	0.207	0.128	0.102	0.24
MX|ENSG00000067225|57682	0.023	0.063	0.024	0.04	0.015	0.066	0.078	0.023	0.05	0.082	0.047	0.216	0.886	0.86	0.06	0.763	0.233	0.006	0.054	0.036	0.058	0.028	0.012	0.018	0.052	0.048	0.03	0.067	0.03	0.047	0.037	0.032	0.059	0.038	0.04	0.064	0.034	0.041	0.038	0.068	0.043	0.155	0.13	0.066	0.055	0.036	0.029	0.064
MX|ENSG00000067225|57683	0.046	0.107	0.048	0.075	0.029	0.136	0.147	0.041	0.094	0.162	0.096	0.377	0.942	0.924	0.113	0.862	0.37	0.012	0.105	0.067	0.113	0.055	0.02	0.036	0.103	0.098	0.062	0.122	0.061	0.098	0.072	0.063	0.11	0.071	0.075	0.123	0.069	0.081	0.075	0.126	0.083	0.26	0.24	0.121	0.107	0.07	0.054	0.118
MX|ENSG00000067225|57684	0.093	0.196	0.098	0.158	0.069	0.27	0.263	0.077	0.186	0.307	0.194	0.552	0.969	0.96	0.189	0.92	0.517	0.037	0.192	0.128	0.206	0.11	0.032	0.077	0.204	0.173	0.151	0.213	0.15	0.209	0.156	0.146	0.197	0.146	0.168	0.219	0.143	0.146	0.136	0.242	0.175	0.384	0.38	0.202	0.207	0.128	0.102	0.24
MX|ENSG00000067225|57685	0.046	0.107	0.048	0.075	0.029	0.136	0.147	0.041	0.094	0.162	0.096	0.377	0.942	0.924	0.113	0.862	0.37	0.012	0.105	0.067	0.113	0.055	0.02	0.036	0.103	0.098	0.062	0.122	0.061	0.098	0.072	0.063	0.11	0.071	0.075	0.123	0.069	0.081	0.075	0.126	0.083	0.26	0.24	0.121	0.107	0.07	0.054	0.118
MX|ENSG00000067225|57686	0.093	0.196	0.098	0.158	0.069	0.27	0.263	0.077	0.186	0.307	0.194	0.552	0.969	0.96	0.189	0.92	0.517	0.037	0.192	0.128	0.206	0.11	0.032	0.077	0.204	0.173	0.151	0.213	0.149	0.209	0.156	0.145	0.197	0.146	0.168	0.219	0.143	0.146	0.136	0.242	0.175	0.384	0.38	0.202	0.207	0.128	0.102	0.24
MX|ENSG00000258461|58321	0.116	0.0	0.0	0.108	0.095	0.05	0.036	0.249	0.039	0.0	0.0	0.046	0.197	0.222	0.0	0.203	0.096	0.215	0.0	0.0	0.0	0.0	0.0	0.0	0.0	0.0	0.0	0.0	0.037	0.0	0.047	0.0	0.064	0.0	0.0	0.0	0.0	0.0	0.0	0.064	0.0	0.077	0.0	0.0	0.0	0.029	0.011	0.051
MX|ENSG00000258461|58322	0.284	0.0	0.0	0.346	0.76	0.109	0.185	0.679	0.081	0.0	0.0	1.0	1.0	1.0	0.0	0.972	0.726	0.864	0.0	0.0	0.0	0.0	0.0	0.0	0.0	0.0	0.0	0.0	0.105	0.0	0.126	0.0	0.209	0.0	0.0	0.0	0.0	0.0	0.0	0.185	0.0	0.442	0.0	0.0	0.0	0.056	0.03	0.109
MX|ENSG00000258461|58323	0.308	0.0	0.0	0.373	0.781	0.121	0.203	0.704	0.09	0.0	0.0	1.0	1.0	1.0	0.0	0.975	0.748	0.877	0.0	0.0	0.0	0.0	0.0	0.0	0.0	0.0	0.0	0.0	0.117	0.0	0.14	0.0	0.192	0.0	0.0	0.0	0.0	0.0	0.0	0.203	0.0	0.472	0.0	0.0	0.0	0.062	0.034	0.121
MX|ENSG00000136280|58935	0.184	0.039	0.127	0.166	0.0	0.114	0.109	0.112	0.148	0.054	0.085	0.014	0.021	0.06	0.064	0.125	0.044	0.022	0.206	0.107	0.0	0.061	0.023	0.146	0.108	0.19	0.192	0.202	0.186	0.261	0.154	0.278	0.228	0.138	0.11	0.218	0.2	0.203	0.219	0.29	0.262	0.145	0.15	0.162	0.224	0.244	0.078	0.295
MX|ENSG00000169919|59331	0.986	0.957	0.952	0.967	0.798	0.889	0.823	0.901	0.942	0.979	0.953	0.855	0.819	0.926	0.929	0.946	0.881	0.945	0.885	0.837	0.959	0.877	0.602	0.84	0.971	0.949	0.861	0.908	0.808	0.866	0.873	0.752	0.688	0.761	0.86	0.857	0.885	0.939	0.916	0.768	0.964	0.938	1.0	0.72	0.965	0.833	0.751	0.884
MX|ENSG00000169919|59332	0.981	0.95	0.941	0.957	0.738	0.88	0.793	0.87	0.921	0.971	0.932	0.824	0.718	0.887	0.92	0.936	0.851	0.937	0.842	0.787	0.944	0.83	0.417	0.803	0.959	0.924	0.815	0.872	0.776	0.83	0.817	0.711	0.656	0.68	0.824	0.797	0.866	0.918	0.881	0.718	0.954	0.911	1.0	0.656	0.953	0.751	0.664	0.868
MX|ENSG00000173715|59440	1.0	0.651	1.0	1.0	0.651	1.0	1.0	0.483	0.7	1.0	0.837	0.924	1.0	1.0	0.737	1.0	0.651	1.0	1.0	0.318	1.0	1.0	1.0	0.737	1.0	1.0	0.89	0.789	0.616	1.0	0.849	0.789	0.62	1.0	0.157	0.237	0.824	0.678	0.669	0.789	1.0	1.0	0.135	0.737	0.862	0.428	0.0	0.831
MX|ENSG00000074800|60868	0.0	0.0	0.0	0.004	0.0	0.0	0.024	0.0	0.0	0.003	0.0	0.038	0.754	0.471	0.006	0.256	0.056	0.0	0.0	0.0	0.0	0.0	0.0	0.0	0.0	0.0	0.0	0.015	0.0	0.0	0.0	0.0	0.0	0.0	0.0	0.0	0.0	0.0	0.0	0.0	0.0	0.004	0.0	0.0	0.0	0.0	0.0	0.01
MX|ENSG00000124222|61474	0.184	0.173	0.241	0.203	0.202	0.203	0.267	0.145	0.243	0.115	0.308	0.196	0.043	0.063	0.15	0.236	0.177	0.231	0.348	0.34	0.246	0.433	0.31	0.375	0.253	0.291	0.286	0.364	0.257	0.218	0.29	0.302	0.291	0.212	0.298	0.217	0.242	0.212	0.222	0.344	0.244	0.25	0.0	0.224	0.156	0.196	0.197	0.211
MX|ENSG00000124222|61478	0.184	0.173	0.241	0.222	0.202	0.203	0.267	0.145	0.243	0.115	0.308	0.188	0.043	0.063	0.15	0.236	0.177	0.226	0.348	0.34	0.246	0.433	0.31	0.375	0.253	0.291	0.286	0.364	0.257	0.218	0.29	0.302	0.291	0.206	0.298	0.217	0.242	0.212	0.222	0.344	0.244	0.25	0.0	0.224	0.156	0.196	0.197	0.211
MX|ENSG00000046651|61505	0.172	0.206	0.293	0.0	0.624	0.333	0.172	0.27	0.249	0.416	0.172	0.525	0.555	0.0	0.769	0.624	0.66	0.0	0.077	0.106	0.0	0.0	0.113	0.077	0.122	0.192	0.0	0.217	0.356	0.047	0.154	0.084	0.181	0.232	0.122	0.262	0.232	0.106	0.052	0.065	0.0	0.293	0.113	0.147	0.142	0.077	0.409	0.07
MX|ENSG00000046651|61507	0.171	0.197	0.256	0.0	0.579	0.256	0.205	0.216	0.236	0.436	0.128	0.579	0.607	0.0	0.673	0.407	0.706	0.0	0.061	0.079	0.0	0.0	0.108	0.064	0.098	0.147	0.0	0.177	0.267	0.045	0.138	0.086	0.158	0.216	0.105	0.219	0.228	0.079	0.051	0.073	0.0	0.34	0.063	0.135	0.147	0.061	0.319	0.053
MX|ENSG00000046651|61508	0.171	0.19	0.256	0.0	0.579	0.171	0.205	0.216	0.236	0.382	0.123	0.579	0.382	0.0	0.579	0.292	0.706	0.0	0.061	0.076	0.0	0.0	0.108	0.064	0.086	0.147	0.0	0.16	0.246	0.041	0.136	0.086	0.152	0.216	0.105	0.192	0.216	0.079	0.049	0.069	0.0	0.34	0.061	0.128	0.147	0.061	0.319	0.054
MX|ENSG00000046651|61509	0.895	0.82	0.919	0.932	0.964	0.927	0.879	0.917	0.835	0.898	0.854	0.949	0.917	0.923	0.982	0.946	0.93	0.875	0.846	0.798	0.829	0.941	0.822	0.816	0.84	0.894	0.881	0.9	0.92	0.796	0.83	0.875	0.89	0.903	0.79	0.927	0.877	0.85	0.755	0.814	0.807	0.884	0.803	0.844	0.9	0.864	0.95	0.777
MX|ENSG00000046651|61510	0.895	0.812	0.903	0.894	0.957	0.898	0.9	0.892	0.825	0.906	0.806	0.958	0.932	0.937	0.971	0.879	0.943	0.829	0.81	0.741	0.828	0.901	0.814	0.786	0.804	0.859	0.87	0.875	0.883	0.79	0.811	0.876	0.872	0.895	0.761	0.909	0.874	0.804	0.751	0.834	0.78	0.904	0.684	0.83	0.903	0.832	0.928	0.72
MX|ENSG00000046651|61511	0.895	0.805	0.903	0.883	0.957	0.841	0.9	0.892	0.825	0.885	0.798	0.958	0.846	0.937	0.958	0.813	0.943	0.829	0.81	0.733	0.828	0.901	0.814	0.786	0.78	0.859	0.87	0.862	0.871	0.775	0.808	0.876	0.867	0.895	0.761	0.894	0.867	0.804	0.741	0.824	0.78	0.904	0.673	0.822	0.903	0.832	0.928	0.725
MX|ENSG00000046651|61512	0.191	0.191	0.321	0.0	0.654	0.274	0.106	0.296	0.201	0.403	0.191	0.486	0.586	0.0	0.739	0.654	0.557	0.0	0.045	0.0	0.0	0.0	0.068	0.086	0.136	0.119	0.0	0.159	0.095	0.053	0.106	0.0	0.159	0.0	0.112	0.213	0.079	0.0	0.059	0.073	0.0	0.321	0.0	0.136	0.0	0.0	0.321	0.0
MX|ENSG00000046651|61514	0.19	0.183	0.281	0.0	0.61	0.207	0.128	0.238	0.19	0.423	0.144	0.54	0.638	0.0	0.638	0.439	0.61	0.0	0.035	0.0	0.0	0.0	0.065	0.073	0.11	0.089	0.0	0.128	0.065	0.051	0.094	0.0	0.138	0.0	0.096	0.176	0.077	0.0	0.058	0.083	0.0	0.37	0.0	0.125	0.0	0.0	0.242	0.0
MX|ENSG00000046651|61515	0.19	0.176	0.281	0.0	0.61	0.135	0.128	0.238	0.19	0.37	0.138	0.54	0.413	0.0	0.54	0.319	0.61	0.0	0.035	0.0	0.0	0.0	0.065	0.073	0.096	0.089	0.0	0.115	0.058	0.047	0.093	0.0	0.133	0.0	0.096	0.153	0.073	0.0	0.055	0.077	0.0	0.37	0.0	0.118	0.0	0.0	0.242	0.0
MX|ENSG00000183354|63076	0.493	0.907	0.907	0.83	0.872	0.773	1.0	0.83	1.0	0.493	1.0	1.0	1.0	1.0	0.915	1.0	0.745	0.609	0.393	0.709	0.915	0.808	0.644	1.0	0.781	0.745	0.796	0.625	0.879	0.745	0.393	0.661	0.879	0.661	0.886	0.713	0.532	0.921	0.327	1.0	0.517	0.83	0.989	0.943	0.661	0.493	0.886	0.549
MX|ENSG00000183354|63077	0.509	0.903	0.912	0.903	0.903	0.795	1.0	0.674	1.0	0.0	1.0	1.0	1.0	1.0	0.935	1.0	0.674	0.624	0.408	0.757	0.931	0.847	0.757	1.0	0.792	0.765	0.831	0.658	0.908	0.784	0.608	0.703	0.912	0.688	0.903	0.734	0.509	0.928	0.257	1.0	0.554	0.838	0.99	0.952	0.695	0.58	0.898	0.587
MX|ENSG00000183354|63081	0.907	1.0	0.976	0.951	0.983	0.955	1.0	0.948	1.0	1.0	1.0	1.0	1.0	1.0	0.976	1.0	0.962	0.879	0.836	0.876	1.0	0.904	0.909	1.0	0.94	0.851	0.914	0.907	0.964	0.912	0.866	0.744	0.958	0.872	0.963	0.877	0.809	0.933	0.752	1.0	0.836	1.0	1.0	0.988	0.902	0.91	0.972	0.876
MX|ENSG00000172725|63091	0.91	1.0	0.962	0.827	0.993	0.887	0.821	0.946	0.62	0.967	0.811	1.0	0.984	0.975	0.988	1.0	0.971	0.977	0.894	0.858	0.973	0.816	0.852	0.904	0.638	0.725	0.689	0.91	0.668	0.824	0.834	0.584	0.757	0.633	0.614	0.687	0.738	0.682	0.593	0.626	0.67	0.822	0.297	0.434	0.731	0.564	0.829	0.873
MX|ENSG00000117143|63155	0.729	0.235	0.867	0.87	0.258	0.751	0.706	0.412	0.896	0.244	0.866	0.175	0.201	0.285	0.262	0.107	0.118	0.104	0.97	0.946	0.368	0.953	0.737	0.974	0.894	0.899	0.689	0.793	0.976	0.949	0.718	0.887	0.638	0.866	1.0	0.751	0.808	0.834	1.0	0.72	0.864	0.2	0.502	0.425	0.983	0.81	0.801	0.87
MX|ENSG00000117143|63156	0.726	0.232	0.866	0.869	0.27	0.748	0.721	0.443	0.894	0.245	0.864	0.177	0.199	0.289	0.259	0.106	0.117	0.106	0.97	0.945	0.37	0.952	0.734	0.973	0.893	0.897	0.686	0.815	0.975	0.949	0.729	0.885	0.665	0.865	1.0	0.748	0.806	0.832	1.0	0.717	0.863	0.205	0.498	0.447	1.0	0.807	0.799	0.869
MX|ENSG00000117143|63160	0.734	0.235	0.867	0.87	0.258	0.751	0.706	0.412	0.896	0.244	0.866	0.175	0.201	0.272	0.262	0.087	0.118	0.104	0.97	0.946	0.366	0.953	0.737	0.974	0.894	0.899	0.689	0.793	0.976	0.949	0.718	0.887	0.638	0.866	1.0	0.744	0.805	0.834	1.0	0.72	0.864	0.2	0.502	0.425	0.983	0.81	0.801	0.87
MX|ENSG00000117143|63161	0.731	0.232	0.866	0.869	0.27	0.748	0.721	0.443	0.894	0.245	0.864	0.177	0.199	0.276	0.259	0.086	0.117	0.106	0.97	0.945	0.367	0.952	0.734	0.973	0.893	0.897	0.686	0.815	0.975	0.949	0.729	0.885	0.665	0.865	1.0	0.741	0.802	0.832	1.0	0.717	0.863	0.205	0.498	0.447	1.0	0.807	0.799	0.869
MX|ENSG00000117143|63165	0.805	0.522	0.922	0.914	0.684	0.851	0.77	0.671	0.894	0.715	0.883	0.676	0.569	0.752	0.664	0.605	0.729	0.618	0.957	0.934	0.679	0.951	0.828	0.971	0.893	0.907	0.827	0.852	0.969	0.954	0.77	0.89	0.834	0.897	1.0	0.874	0.827	0.91	1.0	0.744	0.922	0.555	0.402	0.743	0.986	0.89	0.87	0.927
MX|ENSG00000117143|63166	0.803	0.518	0.92	0.912	0.697	0.849	0.783	0.699	0.893	0.716	0.881	0.678	0.565	0.756	0.66	0.602	0.726	0.623	0.956	0.933	0.681	0.95	0.826	0.97	0.891	0.906	0.824	0.869	0.968	0.953	0.781	0.888	0.85	0.896	1.0	0.872	0.825	0.908	1.0	0.741	0.92	0.563	0.398	0.76	1.0	0.888	0.869	0.926
MX|ENSG00000117143|63167	0.729	0.235	0.867	0.87	0.258	0.751	0.706	0.412	0.896	0.244	0.866	0.175	0.201	0.272	0.283	0.087	0.118	0.104	0.97	0.946	0.366	0.953	0.737	0.974	0.894	0.899	0.689	0.793	0.976	0.949	0.718	0.887	0.638	0.866	1.0	0.744	0.805	0.834	1.0	0.72	0.864	0.2	0.502	0.425	0.983	0.81	0.801	0.87
MX|ENSG00000117143|63168	0.726	0.232	0.866	0.869	0.27	0.748	0.721	0.443	0.894	0.245	0.864	0.177	0.199	0.276	0.28	0.086	0.117	0.106	0.97	0.945	0.367	0.952	0.734	0.973	0.893	0.897	0.686	0.815	0.975	0.949	0.729	0.885	0.665	0.865	1.0	0.741	0.802	0.832	1.0	0.717	0.863	0.205	0.498	0.447	1.0	0.807	0.799	0.869
MX|ENSG00000066117|63478	0.141	0.0	0.085	0.077	0.195	0.0	0.0	0.018	0.146	0.044	0.247	0.0	0.0	0.0	0.046	0.11	0.207	0.242	0.146	0.161	0.116	0.146	0.381	0.151	0.039	0.126	0.147	0.038	0.08	0.208	0.043	0.057	0.175	0.213	0.115	0.204	0.105	0.167	0.106	0.169	0.263	0.0	0.0	0.14	0.153	0.275	0.115	0.19
MX|ENSG00000205581|63591	0.374	0.193	0.255	0.677	0.392	0.23	0.615	0.642	0.615	0.285	0.615	0.193	0.0	0.0	0.418	0.545	0.13	0.485	0.687	1.0	0.719	0.67	0.749	0.905	0.519	0.512	0.594	0.719	0.732	0.683	0.677	0.456	0.59	0.767	0.489	0.571	0.453	0.499	0.795	0.782	0.818	0.512	1.0	0.545	0.59	0.705	0.523	0.868
MX|ENSG00000205581|63599	0.171	0.064	0.099	0.224	0.278	0.275	0.13	0.198	0.279	0.215	0.336	0.06	0.0	0.0	0.141	0.088	0.105	0.751	0.361	0.535	0.452	0.341	0.314	0.437	0.426	0.233	0.251	0.292	0.364	0.363	0.334	0.215	0.275	0.312	0.155	0.507	0.261	0.255	0.349	0.183	0.382	0.307	0.215	0.141	0.331	0.264	0.156	0.348
MX|ENSG00000205581|63615	0.109	0.059	0.081	0.128	0.213	0.198	0.107	0.138	0.189	0.062	0.172	0.038	0.0	0.0	0.101	0.07	0.052	0.397	0.285	0.456	0.321	0.203	0.23	0.329	0.285	0.185	0.188	0.195	0.23	0.246	0.255	0.16	0.177	0.215	0.115	0.363	0.193	0.166	0.327	0.13	0.264	0.23	0.285	0.096	0.264	0.181	0.11	0.208
MX|ENSG00000205581|63616	0.161	0.058	0.361	0.141	0.294	0.245	0.291	0.319	0.103	0.343	0.234	0.135	0.018	0.101	0.155	0.068	0.211	0.468	0.499	0.604	0.393	0.291	0.227	0.498	0.323	0.337	0.211	0.276	0.297	0.242	0.355	0.272	0.174	0.317	0.276	0.439	0.267	0.301	0.398	0.227	0.308	0.353	0.0	0.106	0.413	0.352	0.165	0.234
MX|ENSG00000121022|64308	0.117	0.083	0.151	0.131	0.127	0.13	0.042	0.148	0.091	0.018	0.108	0.066	0.045	0.103	0.18	0.101	0.208	0.012	0.063	0.083	0.085	0.16	0.19	0.136	0.103	0.245	0.233	0.102	0.319	0.266	0.111	0.174	0.259	0.169	0.25	0.278	0.106	0.119	0.435	0.162	0.197	0.193	0.0	0.222	0.433	0.162	0.327	0.404
MX|ENSG00000271853|64335	0.0	0.245	0.0	0.0	0.14	0.185	0.0	0.259	0.0	0.387	0.087	0.061	0.112	0.054	0.237	0.0	0.112	0.0	0.0	0.159	0.0	0.0	0.0	0.0	0.102	0.0	0.0	0.0	0.0	0.0	0.09	0.0	0.124	0.094	0.0	0.0	0.0	0.0	0.0	0.0	0.577	0.112	0.0	0.0	0.0	0.0	0.0	0.0
MX|ENSG00000166169|64475	0.947	0.833	0.8	0.588	0.857	1.0	0.889	0.947	0.923	1.0	0.913	0.867	0.833	1.0	0.714	0.8	0.947	0.941	0.941	0.875	1.0	1.0	1.0	0.778	0.889	0.848	0.867	0.857	0.938	0.778	0.923	1.0	0.964	1.0	1.0	0.947	0.938	1.0	1.0	1.0	1.0	0.941	1.0	0.917	0.926	0.923	1.0	0.955
MX|ENSG00000198467|65754	0.92	0.934	0.89	0.886	0.91	0.928	0.812	0.937	0.788	0.882	0.932	0.74	0.71	0.768	0.805	0.825	0.798	0.851	0.915	0.849	0.895	0.892	0.862	0.915	0.837	0.839	0.867	0.768	1.0	0.936	0.967	0.915	0.949	1.0	0.935	0.867	0.884	0.922	1.0	1.0	0.944	0.923	0.922	0.939	0.972	0.89	0.827	0.819
MX|ENSG00000198467|65764	0.809	0.887	0.755	0.712	0.771	0.855	0.566	0.877	0.68	0.78	0.835	0.511	0.466	0.532	0.633	0.603	0.559	0.709	0.861	0.779	0.839	0.786	0.787	0.778	0.751	0.614	0.868	0.59	0.78	0.918	0.878	0.803	0.876	0.979	0.845	0.801	0.783	0.864	0.692	0.909	0.879	0.863	0.845	0.855	0.889	0.823	0.743	0.582
MX|ENSG00000198467|65777	0.78	0.876	0.763	0.75	0.739	0.841	0.601	0.862	0.663	0.784	0.835	0.553	0.524	0.58	0.679	0.641	0.602	0.713	0.816	0.785	0.802	0.761	0.801	0.807	0.76	0.652	0.838	0.612	0.742	0.844	0.876	0.758	0.864	0.915	0.768	0.813	0.834	0.85	0.675	0.871	0.862	0.853	0.831	0.841	0.878	0.804	0.767	0.625
MX|ENSG00000198467|65829	0.576	0.478	0.75	0.737	0.667	0.533	0.773	0.711	0.643	0.459	0.714	0.827	0.995	0.99	0.684	0.993	0.962	0.709	0.547	0.696	0.574	0.742	0.556	1.0	0.313	0.682	0.652	0.72	0.5	0.375	0.517	0.917	0.575	0.25	1.0	0.407	0.563	0.606	0.75	0.286	0.615	0.647	0.662	0.654	0.667	0.4	0.7	0.826
MX|ENSG00000198467|65832	0.99	1.0	0.926	0.871	0.986	0.999	0.794	0.995	1.0	0.973	0.974	0.782	0.792	0.771	0.913	0.821	0.791	0.888	0.944	0.912	0.989	0.903	0.993	0.934	0.992	0.9	1.0	0.811	1.0	1.0	1.0	0.959	0.996	1.0	1.0	1.0	0.893	0.916	1.0	1.0	1.0	0.998	1.0	1.0	1.0	0.968	0.956	0.816
MX|ENSG00000198467|65835	0.99	1.0	0.926	0.871	0.986	0.999	0.794	0.995	1.0	0.973	0.974	0.782	0.792	0.771	0.913	0.821	0.791	0.888	0.944	0.912	0.989	0.903	0.993	0.934	0.992	0.9	1.0	0.811	1.0	1.0	1.0	0.959	0.996	1.0	1.0	1.0	0.893	0.916	1.0	1.0	1.0	0.998	1.0	1.0	1.0	0.968	0.956	0.816
MX|ENSG00000256591|66044	0.645	0.756	0.832	0.789	0.835	0.769	0.769	0.878	0.858	0.807	0.736	0.83	0.781	0.907	0.827	0.862	0.88	0.844	0.935	0.953	0.864	0.884	0.809	0.92	0.756	0.836	0.876	0.822	0.893	0.863	0.903	0.876	0.834	0.831	0.9	0.88	0.908	0.851	0.917	0.878	0.9	0.857	0.792	0.875	0.874	0.852	0.673	0.897
MX|ENSG00000256591|66045	0.645	0.795	0.832	0.804	0.849	0.806	0.762	0.886	0.858	0.807	0.745	0.83	0.794	0.907	0.827	0.87	0.888	0.847	0.935	0.953	0.864	0.899	0.821	0.92	0.756	0.847	0.876	0.843	0.899	0.87	0.915	0.89	0.834	0.84	0.909	0.89	0.908	0.872	0.917	0.886	0.908	0.863	0.792	0.895	0.874	0.852	0.673	0.912
MX|ENSG00000137497|66541	0.666	0.66	0.716	0.538	0.66	0.615	0.469	0.505	0.551	0.638	0.644	0.669	0.842	0.842	0.808	0.957	0.777	0.686	0.502	0.327	0.378	0.638	0.327	0.43	0.526	0.418	0.447	0.484	0.58	0.538	0.493	0.652	0.581	0.598	0.492	0.393	0.559	0.371	0.508	0.492	0.461	0.751	1.0	0.54	0.607	0.582	0.506	0.633
MX|ENSG00000148180|66813	0.095	0.0	0.107	0.626	0.0	0.032	0.34	0.152	0.0	0.0	0.0	0.324	0.81	0.857	0.122	0.789	0.365	0.042	0.557	0.0	0.645	0.0	0.0	0.0	0.0	0.162	0.107	0.244	0.0	0.095	0.0	0.095	0.061	0.456	0.0	0.0	0.0	0.143	0.0	0.0	0.0	0.04	0.0	0.0	0.0	0.295	0.0	0.358
MX|ENSG00000148180|66814	0.092	0.0	0.119	0.619	0.0	0.03	0.372	0.234	0.0	0.0	0.0	0.317	0.806	0.881	0.119	0.796	0.408	0.045	0.709	0.0	0.726	0.0	0.0	0.0	0.0	0.169	0.111	0.238	0.0	0.092	0.0	0.104	0.059	0.449	0.0	0.0	0.0	0.169	0.0	0.0	0.0	0.042	0.0	0.0	0.0	0.449	0.0	0.352
MX|ENSG00000148180|66816	0.081	0.0	0.0	0.626	0.0	0.032	0.34	0.152	0.0	0.0	0.0	0.324	0.81	0.877	0.15	0.8	0.397	0.044	0.0	0.0	0.731	0.0	0.0	0.0	0.0	0.173	0.107	0.244	0.0	0.0	0.0	0.107	0.061	0.0	0.0	0.0	0.0	0.173	0.0	0.0	0.0	0.043	0.0	0.0	0.0	0.456	0.0	0.358
MX|ENSG00000148180|66819	0.042	0.0	0.0	0.68	0.069	0.0	0.098	0.092	0.0	0.139	0.066	0.321	0.531	0.519	0.073	0.509	0.0	0.058	0.0	0.0	0.261	0.0	0.0	0.0	0.0	0.052	0.0	0.214	0.124	0.15	0.06	0.0	0.052	0.0	0.0	0.0	0.0	0.124	0.0	0.106	0.0	0.034	0.0	0.0	0.0	0.0	0.0	0.261
MX|ENSG00000148180|66820	0.041	0.0	0.0	0.674	0.068	0.0	0.111	0.147	0.0	0.135	0.071	0.314	0.524	0.571	0.071	0.519	0.0	0.062	0.0	0.0	0.34	0.0	0.0	0.0	0.0	0.054	0.0	0.209	0.121	0.147	0.059	0.0	0.05	0.0	0.0	0.0	0.0	0.147	0.0	0.147	0.0	0.036	0.0	0.0	0.0	0.0	0.0	0.256
MX|ENSG00000148180|66822	0.072	0.0	0.0	0.596	0.129	0.029	0.185	0.11	0.0	0.11	0.069	0.339	0.542	0.569	0.076	0.512	0.05	0.05	0.197	0.0	0.307	0.0	0.0	0.0	0.0	0.102	0.0	0.209	0.307	0.069	0.063	0.0	0.047	0.0	0.0	0.0	0.0	0.11	0.0	0.129	0.0	0.0	0.0	0.0	0.0	0.0	0.0	0.33
MX|ENSG00000148180|66823	0.081	0.0	0.0	0.739	0.13	0.028	0.179	0.114	0.0	0.114	0.073	0.35	0.531	0.601	0.073	0.56	0.048	0.051	0.261	0.0	0.347	0.0	0.0	0.0	0.0	0.106	0.0	0.214	0.298	0.081	0.06	0.0	0.052	0.0	0.0	0.0	0.0	0.15	0.0	0.15	0.0	0.0	0.0	0.0	0.0	0.0	0.0	0.321
MX|ENSG00000173933|69185	0.941	0.919	0.876	0.921	0.73	0.914	0.968	0.952	0.926	0.964	0.972	0.972	1.0	0.932	0.914	0.864	0.831	0.986	0.815	0.912	0.968	0.794	0.847	0.862	0.928	0.855	0.659	0.877	0.77	0.877	0.868	0.732	0.837	0.871	0.971	0.882	0.952	0.909	0.816	0.783	0.867	0.85	0.937	0.689	0.848	0.856	0.942	0.652
MX|ENSG00000173933|69186	0.949	0.953	0.911	0.936	0.8	0.937	0.976	0.965	0.954	0.972	0.98	0.978	1.0	0.949	0.939	0.914	0.899	0.99	0.88	0.93	0.977	0.829	0.863	0.902	0.947	0.891	0.708	0.912	0.816	0.888	0.893	0.775	0.872	0.904	0.976	0.909	0.962	0.924	0.87	0.819	0.897	0.886	0.94	0.759	0.879	0.882	0.959	0.751
MX|ENSG00000172663|69231	0.06	0.0	0.0	0.022	0.0	0.0	0.0	0.0	0.018	0.057	0.072	0.054	0.392	0.446	0.014	0.187	0.0	0.0	0.064	0.0	0.0	0.0	0.0	0.0	0.0	0.0	0.0	0.0	0.0	0.0	0.0	0.025	0.0	0.0	0.029	0.042	0.0	0.031	0.0	0.0	0.059	0.0	0.0	0.081	0.055	0.058	0.024	0.0
MX|ENSG00000267314|69342	0.463	0.027	0.21	0.387	0.188	0.159	0.164	0.037	0.183	0.036	0.254	0.265	0.109	0.305	0.162	0.206	0.196	0.466	0.253	0.318	0.197	0.369	0.041	0.197	0.386	0.382	0.322	0.168	0.296	0.291	0.414	0.265	0.264	0.146	0.121	0.358	0.257	0.369	0.341	0.26	0.134	0.126	0.102	0.075	0.342	0.342	0.141	0.251
MX|ENSG00000267314|69343	0.463	0.027	0.21	0.387	0.188	0.159	0.164	0.043	0.183	0.036	0.254	0.265	0.109	0.305	0.181	0.206	0.196	0.444	0.253	0.318	0.197	0.369	0.041	0.197	0.386	0.382	0.322	0.175	0.296	0.291	0.414	0.265	0.256	0.156	0.121	0.358	0.257	0.444	0.341	0.26	0.134	0.126	0.102	0.075	0.342	0.342	0.141	0.26
MX|ENSG00000172661|70763	0.868	1.0	0.926	0.974	1.0	0.92	1.0	0.98	0.898	0.908	1.0	0.903	0.622	0.767	0.885	0.657	0.687	0.929	0.966	1.0	0.873	0.839	0.903	1.0	0.885	1.0	1.0	1.0	1.0	1.0	1.0	0.974	0.982	0.952	0.939	0.971	0.966	0.973	0.967	1.0	1.0	0.967	1.0	1.0	1.0	1.0	0.952	1.0
MX|ENSG00000183426|70931	0.193	0.0	0.0	0.13	0.033	0.183	0.0	0.0	0.083	0.091	0.073	0.136	0.136	0.027	0.0	0.0	0.048	0.125	0.107	0.187	0.36	0.158	0.0	0.243	0.07	0.13	0.0	0.146	0.243	0.0	0.0	0.187	0.24	0.051	0.365	0.103	0.15	0.193	0.5	0.111	0.111	0.061	1.0	0.162	0.3	0.158	0.086	0.054
MX|ENSG00000183426|70932	0.239	0.0	0.0	0.116	0.034	0.191	0.0	0.0	0.083	0.081	0.073	0.149	0.129	0.026	0.0	0.0	0.047	0.116	0.106	0.199	0.353	0.154	0.0	0.214	0.073	0.116	0.0	0.136	0.228	0.0	0.0	0.208	0.267	0.053	0.349	0.094	0.154	0.217	0.44	0.144	0.116	0.073	1.0	0.208	0.252	0.144	0.087	0.062
MX|ENSG00000075415|73378	0.004	0.0	0.015	0.037	0.003	0.015	0.201	0.001	0.012	0.067	0.003	0.425	0.964	0.911	0.031	0.864	0.324	0.035	0.017	0.009	0.004	0.004	0.007	0.011	0.025	0.051	0.02	0.199	0.018	0.011	0.003	0.008	0.008	0.016	0.012	0.008	0.011	0.002	0.007	0.009	0.008	0.0	0.0	0.017	0.006	0.02	0.046	0.113
MX|ENSG00000075415|73379	0.02	0.0	0.075	0.173	0.012	0.082	0.592	0.007	0.073	0.281	0.018	0.796	0.987	0.972	0.185	0.969	0.738	0.184	0.101	0.054	0.025	0.026	0.033	0.066	0.18	0.18	0.115	0.616	0.139	0.07	0.018	0.052	0.038	0.073	0.08	0.047	0.092	0.012	0.05	0.051	0.038	0.0	0.0	0.099	0.035	0.08	0.178	0.439
MX|ENSG00000204852|73520	0.144	0.0	0.094	0.0	0.058	0.114	0.31	0.0	0.078	0.0	0.13	0.08	0.0	0.201	0.0	0.0	0.0	0.082	0.172	0.0	0.073	0.31	0.0	0.0	0.237	0.212	0.13	0.13	0.183	0.119	0.183	0.101	0.042	0.197	0.0	0.264	0.335	0.0	0.268	0.252	0.453	0.152	0.0	0.252	0.252	0.473	0.0	0.049
MX|ENSG00000108515|73698	0.901	1.0	1.0	0.83	1.0	1.0	0.967	1.0	0.504	1.0	0.785	0.989	0.973	0.978	0.978	0.966	0.984	0.929	0.774	0.77	0.785	1.0	0.477	0.891	0.82	0.955	0.846	0.956	0.732	0.646	0.88	0.646	0.939	0.68	0.712	0.785	0.354	0.732	0.804	0.646	0.673	1.0	1.0	0.77	0.289	0.477	0.603	0.849
MX|ENSG00000108515|73702	0.342	0.224	0.464	0.202	0.067	0.464	0.08	0.464	0.136	0.048	0.0	0.0	0.004	0.015	0.076	0.008	0.008	0.0	0.257	0.148	0.0	0.684	0.178	0.098	0.0	0.023	0.302	0.099	0.252	0.245	0.634	0.178	0.431	0.088	0.271	0.409	0.419	0.178	0.178	0.148	0.419	0.634	0.394	0.224	0.609	0.191	0.067	0.06
MX|ENSG00000121310|74386	0.0	0.197	0.0	0.171	0.121	0.407	0.103	0.329	0.128	0.192	0.205	0.058	0.147	0.436	0.175	0.34	0.205	0.0	0.0	0.0	0.0	0.079	0.0	1.0	0.0	0.0	0.0	0.137	0.082	0.147	0.093	0.181	0.164	0.0	0.031	0.158	0.049	0.147	0.038	0.0	0.098	0.325	0.128	0.091	0.186	0.066	0.0	0.079
MX|ENSG00000121310|74388	0.0	0.315	0.0	0.293	0.216	0.453	0.121	0.371	0.151	0.216	0.171	0.058	0.089	0.58	0.194	0.28	0.249	0.0	0.0	0.0	0.0	0.216	0.0	1.0	0.0	0.0	0.0	0.155	0.133	0.16	0.142	0.151	0.148	0.0	0.04	0.181	0.052	0.142	0.064	0.0	0.131	0.367	0.293	0.106	0.293	0.155	0.0	0.131
MX|ENSG00000121310|74392	0.0	0.364	0.0	0.34	0.256	0.469	0.128	0.424	0.205	0.256	0.181	0.069	0.108	0.632	0.224	0.327	0.292	0.0	0.0	0.0	0.0	0.256	0.0	1.0	0.0	0.0	0.0	0.178	0.171	0.181	0.147	0.181	0.164	0.0	0.045	0.216	0.064	0.171	0.073	0.0	0.158	0.419	0.34	0.128	0.34	0.186	0.0	0.158
RI|ENSG00000161265|275	0.208	0.396	0.333	0.486	0.234	0.417	0.245	0.248	0.346	0.245	0.462	0.072	0.093	0.237	0.181	0.133	0.182	0.295	0.384	0.429	0.238	0.465	0.405	0.324	0.392	0.5	0.455	0.404	0.486	0.624	0.385	0.439	0.448	0.411	0.488	0.439	0.556	0.481	0.56	0.5	0.414	0.257	0.306	0.481	0.3	0.489	0.362	0.426
RI|ENSG00000161265|276	0.574	0.755	0.29	0.313	0.703	0.212	0.812	0.568	0.358	0.558	0.341	0.799	0.667	0.65	0.667	0.621	0.719	0.27	0.309	0.152	0.44	0.153	0.299	0.312	0.306	0.244	0.286	0.25	0.261	0.351	0.128	0.324	0.291	0.338	0.364	0.248	0.228	0.257	0.192	0.192	0.168	0.359	0.333	0.375	0.357	0.301	0.679	0.355
RI|ENSG00000249115|279	0.0	0.062	0.081	0.0	0.022	0.116	0.0	0.036	0.0	0.0	0.019	0.017	0.0	0.0	0.128	0.0	0.07	0.035	0.134	0.042	0.046	0.075	0.174	0.021	0.141	0.0	0.048	0.016	0.0	0.066	0.078	0.084	0.124	0.028	0.05	0.116	0.0	0.09	0.0	0.226	0.0	0.231	1.0	0.036	0.024	0.038	0.058	0.106
RI|ENSG00000105699|289	0.134	0.01	0.039	0.278	0.113	0.101	0.292	0.043	0.179	0.032	0.072	0.137	0.041	0.119	0.028	0.103	0.096	0.01	0.161	0.168	0.132	0.435	0.0	0.168	0.116	0.105	0.329	0.209	0.22	0.244	0.217	0.07	0.115	0.182	0.195	0.089	0.148	0.206	0.319	0.197	0.047	0.076	0.092	0.199	0.293	0.12	0.364	0.126
RI|ENSG00000104774|365	0.078	0.133	0.116	0.119	0.133	0.083	0.142	0.03	0.162	0.033	0.075	0.184	0.167	0.056	0.06	0.101	0.138	0.04	0.151	0.26	0.071	0.112	0.198	0.13	0.078	0.111	0.183	0.138	0.292	0.223	0.083	0.146	0.208	0.144	0.271	0.187	0.168	0.142	0.176	0.193	0.113	0.14	0.422	0.376	0.081	0.24	0.42	0.27
RI|ENSG00000129353|375	0.132	0.208	0.066	0.183	0.229	0.088	0.226	0.133	0.271	0.087	0.187	0.109	0.065	0.046	0.095	0.047	0.1	0.041	0.197	0.179	0.108	0.218	0.312	0.073	0.266	0.193	0.161	0.155	0.361	0.193	0.095	0.215	0.234	0.313	0.42	0.125	0.256	0.134	0.145	0.123	0.09	0.085	0.0	0.317	0.129	0.154	0.675	0.291
RI|ENSG00000076944|408	0.137	0.083	0.068	0.148	0.198	0.15	0.098	0.112	0.199	0.074	0.195	0.085	0.0	0.149	0.105	0.1	0.087	0.049	0.154	0.164	0.22	0.149	0.173	0.125	0.223	0.119	0.166	0.174	0.189	0.257	0.094	0.112	0.28	0.133	0.229	0.188	0.059	0.154	0.163	0.195	0.076	0.101	0.426	0.327	0.127	0.145	0.272	0.246
RI|ENSG00000026036|477	0.976	0.836	0.778	0.924	0.889	0.923	0.941	0.913	0.845	0.684	0.962	0.757	0.722	0.71	0.805	0.794	0.782	1.0	0.943	0.972	0.911	0.974	0.825	0.966	0.94	0.944	0.967	0.867	0.875	0.906	0.948	0.981	0.928	0.958	0.827	0.82	0.925	0.949	0.938	0.925	0.907	0.848	0.857	0.847	0.952	0.914	0.806	0.865
RI|ENSG00000134440|558	0.123	0.313	0.09	0.189	0.156	0.103	0.117	0.094	0.256	0.08	0.128	0.09	0.091	0.039	0.13	0.055	0.195	0.07	0.121	0.134	0.053	0.164	0.106	0.142	0.133	0.136	0.175	0.237	0.31	0.255	0.096	0.253	0.244	0.218	0.253	0.195	0.253	0.153	0.286	0.231	0.136	0.142	0.0	0.28	0.197	0.204	0.415	0.299
RI|ENSG00000154889|587	0.254	0.089	0.214	0.306	0.443	0.199	0.193	0.228	0.312	0.216	0.18	0.132	0.072	0.096	0.303	0.202	0.413	0.1	0.438	0.33	0.36	0.312	0.283	0.365	0.259	0.321	0.296	0.253	0.356	0.332	0.18	0.476	0.43	0.424	0.237	0.26	0.334	0.575	0.367	0.441	0.258	0.143	0.0	0.409	0.313	0.424	0.44	0.457
RI|ENSG00000129657|640	0.942	0.88	0.943	0.96	0.962	0.95	0.892	0.932	0.931	0.92	0.933	0.946	0.646	0.747	0.882	0.741	0.709	0.953	0.939	0.901	0.951	0.925	0.907	0.988	0.936	0.919	0.932	0.869	0.989	0.983	0.95	0.939	0.916	0.883	0.958	0.935	0.918	0.927	0.906	0.947	0.941	0.96	0.778	0.96	0.941	0.942	0.931	0.933
RI|ENSG00000188603|1126	0.241	0.101	0.144	0.19	0.218	0.205	0.201	0.122	0.287	0.149	0.166	0.127	0.092	0.099	0.106	0.122	0.107	0.066	0.231	0.195	0.192	0.2	0.145	0.103	0.194	0.233	0.203	0.187	0.374	0.231	0.142	0.246	0.23	0.225	0.353	0.253	0.195	0.124	0.133	0.281	0.11	0.106	0.223	0.28	0.164	0.219	0.419	0.319
RI|ENSG00000008517|1173	0.128	0.095	0.168	0.132	0.236	0.142	0.141	0.125	0.145	0.161	0.183	0.323	0.322	0.365	0.228	0.348	0.309	0.153	0.151	0.111	0.1	0.143	0.107	0.141	0.211	0.131	0.176	0.199	0.178	0.125	0.115	0.18	0.146	0.15	0.099	0.221	0.117	0.168	0.175	0.137	0.169	0.171	0.111	0.108	0.136	0.091	0.17	0.165
RI|ENSG00000167965|1191	0.034	0.101	0.142	0.038	0.132	0.116	0.036	0.108	0.095	0.135	0.076	0.01	0.021	0.069	0.06	0.065	0.072	0.024	0.062	0.045	0.044	0.07	0.122	0.117	0.05	0.145	0.058	0.148	0.27	0.151	0.052	0.128	0.17	0.111	0.21	0.118	0.087	0.105	0.173	0.118	0.121	0.098	0.244	0.202	0.091	0.133	0.397	0.099
RI|ENSG00000140990|1209	0.119	0.109	0.104	0.231	0.162	0.106	0.125	0.158	0.181	0.051	0.174	0.055	0.027	0.054	0.125	0.047	0.119	0.158	0.191	0.135	0.099	0.236	0.346	0.191	0.097	0.154	0.208	0.156	0.192	0.137	0.162	0.234	0.163	0.184	0.189	0.166	0.156	0.179	0.179	0.239	0.407	0.116	0.63	0.258	0.137	0.322	0.238	0.25
RI|ENSG00000172366|1257	0.117	0.081	0.168	0.169	0.107	0.047	0.093	0.055	0.105	0.031	0.07	0.134	0.083	0.049	0.229	0.121	0.079	0.101	0.094	0.091	0.064	0.127	0.082	0.076	0.123	0.161	0.26	0.161	0.269	0.342	0.065	0.284	0.197	0.116	0.317	0.21	0.111	0.192	0.21	0.141	0.143	0.104	0.075	0.22	0.32	0.156	0.313	0.27
RI|ENSG00000140400|1316	0.475	0.545	0.465	0.543	0.032	0.725	0.483	0.403	0.473	0.052	0.547	0.397	0.355	0.031	0.416	0.663	0.47	0.356	0.049	0.04	0.04	0.728	0.608	0.026	0.437	0.057	0.032	0.062	0.607	0.326	0.016	0.749	0.075	0.042	0.063	0.072	0.543	0.061	0.741	0.484	0.493	0.485	0.0	0.057	0.484	0.534	0.059	0.605
RI|ENSG00000092758|1437	0.276	0.069	0.308	0.308	0.223	0.085	0.426	0.044	0.551	0.036	0.413	0.119	0.337	0.065	0.253	0.092	0.186	0.466	0.169	0.113	0.018	0.0	0.534	0.0	0.411	0.455	0.608	0.5	0.604	0.763	0.363	0.591	0.576	0.332	0.704	0.504	0.492	0.466	0.668	0.617	0.355	0.449	1.0	0.75	0.538	0.638	0.654	0.561
RI|ENSG00000135506|1486	0.894	0.951	0.89	0.933	0.935	0.927	0.968	0.876	0.941	0.947	0.882	0.859	1.0	1.0	0.931	0.94	0.966	0.957	0.744	0.792	0.957	0.874	0.814	0.9	1.0	0.884	0.807	0.869	0.829	0.875	0.858	0.906	0.915	0.826	0.937	0.846	0.933	0.904	0.845	0.861	0.902	1.0	1.0	0.776	0.926	0.835	0.812	0.803
RI|ENSG00000135506|1488	0.294	0.385	0.256	0.276	0.367	0.291	0.284	0.231	0.309	0.062	0.296	0.068	0.157	0.118	0.194	0.171	0.122	0.046	0.421	0.45	0.15	0.302	0.546	0.312	0.141	0.304	0.227	0.389	0.339	0.284	0.301	0.382	0.333	0.373	0.547	0.2	0.292	0.358	0.458	0.5	0.235	0.132	0.218	0.463	0.249	0.436	0.702	0.373
RI|ENSG00000135506|1489	0.108	0.139	0.092	0.118	0.132	0.099	0.145	0.08	0.166	0.026	0.149	0.03	0.042	0.045	0.06	0.048	0.04	0.022	0.189	0.247	0.072	0.192	0.3	0.176	0.071	0.101	0.111	0.204	0.196	0.128	0.11	0.151	0.17	0.18	0.233	0.082	0.158	0.171	0.17	0.267	0.094	0.041	0.136	0.328	0.105	0.204	0.578	0.27
RI|ENSG00000237441|1598	0.212	0.236	0.313	0.271	0.274	0.289	0.227	0.21	0.368	0.108	0.273	0.251	0.164	0.142	0.238	0.212	0.261	0.112	0.281	0.417	0.186	0.291	0.322	0.166	0.312	0.283	0.341	0.383	0.399	0.418	0.26	0.255	0.391	0.204	0.457	0.379	0.298	0.345	0.283	0.325	0.291	0.248	0.157	0.49	0.285	0.347	0.353	0.367
RI|ENSG00000175061|1639	0.217	0.229	0.313	0.368	0.333	0.153	0.257	0.248	0.298	0.241	0.313	0.295	0.221	0.215	0.238	0.269	0.282	0.331	0.346	0.461	0.323	0.394	0.297	0.318	0.281	0.285	0.383	0.352	0.37	0.362	0.243	0.338	0.362	0.299	0.496	0.241	0.448	0.386	0.333	0.34	0.218	0.205	0.111	0.387	0.296	0.293	0.374	0.33
RI|ENSG00000172785|1852	0.175	0.07	0.034	0.034	0.158	0.053	0.083	0.065	0.155	0.048	0.086	0.058	0.044	0.037	0.046	0.041	0.087	0.048	0.089	0.142	0.041	0.171	0.065	0.167	0.145	0.133	0.196	0.105	0.2	0.196	0.063	0.127	0.226	0.081	0.18	0.187	0.172	0.067	0.053	0.138	0.066	0.178	0.0	0.204	0.06	0.173	0.121	0.188
RI|ENSG00000203875|1987	0.946	1.0	1.0	1.0	0.966	0.699	0.677	0.821	0.794	1.0	0.96	0.875	0.854	1.0	0.964	0.862	0.926	0.922	1.0	0.97	1.0	0.955	0.931	1.0	1.0	0.952	1.0	0.935	0.954	0.875	0.885	0.958	0.913	0.761	0.89	1.0	0.959	0.96	1.0	1.0	0.837	1.0	1.0	1.0	1.0	1.0	1.0	0.961
RI|ENSG00000206503|2200	0.018	0.037	0.467	0.042	0.037	0.045	0.048	0.012	0.051	0.0	0.037	0.019	0.034	0.263	0.022	0.039	0.019	0.721	0.059	0.037	0.021	0.036	0.048	0.029	0.064	0.045	0.048	0.022	0.911	0.417	0.103	0.108	0.045	0.767	0.086	0.043	0.333	0.03	0.05	0.778	0.02	0.026	0.052	0.123	0.677	0.053	0.111	0.056
RI|ENSG00000146063|2332	0.309	0.19	0.231	0.283	0.371	0.283	0.439	0.256	0.496	0.181	0.283	0.311	0.059	0.077	0.232	0.205	0.172	0.128	0.558	0.324	0.146	0.356	0.429	0.374	0.222	0.29	0.318	0.266	0.529	0.542	0.245	0.38	0.453	0.326	0.4	0.366	0.475	0.417	0.365	0.44	0.186	0.301	0.867	0.613	0.239	0.382	0.515	0.517
RI|ENSG00000158864|2394	0.121	0.354	0.19	0.07	0.113	0.162	0.119	0.099	0.253	0.097	0.121	0.116	0.024	0.063	0.153	0.058	0.079	0.007	0.086	0.07	0.048	0.074	0.047	0.053	0.262	0.195	0.203	0.154	0.295	0.186	0.044	0.219	0.146	0.137	0.437	0.295	0.236	0.165	0.236	0.252	0.132	0.108	0.148	0.287	0.157	0.338	0.417	0.296
RI|ENSG00000197530|2494	0.146	0.09	0.417	0.143	0.064	0.157	0.232	0.098	0.129	0.038	0.267	0.068	0.03	0.076	0.129	0.069	0.126	0.107	0.139	0.374	0.032	0.195	0.156	0.238	0.056	0.239	0.167	0.201	0.176	0.353	0.147	0.281	0.502	0.205	0.255	0.288	0.308	0.367	0.334	0.298	0.258	0.092	0.445	0.168	0.23	0.163	0.106	0.185
RI|ENSG00000197530|2496	0.132	0.094	0.244	0.133	0.117	0.115	0.18	0.089	0.085	0.042	0.22	0.105	0.03	0.023	0.095	0.07	0.149	0.192	0.189	0.124	0.048	0.265	0.201	0.131	0.135	0.143	0.183	0.14	0.235	0.286	0.104	0.206	0.366	0.23	0.111	0.216	0.142	0.303	0.208	0.277	0.11	0.063	0.094	0.115	0.141	0.127	0.097	0.175
RI|ENSG00000103507|2562	0.263	0.237	0.198	0.287	0.199	0.3	0.33	0.24	0.247	0.256	0.311	0.251	0.222	0.2	0.268	0.284	0.319	0.316	0.27	0.367	0.424	0.4	0.271	0.24	0.206	0.352	0.325	0.234	0.344	0.358	0.338	0.345	0.319	0.269	0.256	0.325	0.291	0.352	0.268	0.386	0.368	0.273	0.474	0.325	0.277	0.397	0.381	0.385
RI|ENSG00000072694|2576	0.096	0.778	0.486	0.568	0.222	0.167	0.446	0.233	0.471	0.019	0.089	0.407	0.6	0.114	0.31	0.176	0.079	0.033	0.701	0.628	0.13	0.673	0.611	0.333	0.276	0.407	0.732	0.826	0.746	0.828	0.667	0.872	0.852	0.905	0.846	0.487	0.889	0.542	0.866	0.699	0.913	0.291	1.0	0.718	0.467	0.9	0.886	0.87
RI|ENSG00000100258|2664	0.253	0.286	0.255	0.267	0.278	0.175	0.331	0.264	0.298	0.096	0.207	0.152	0.112	0.189	0.202	0.189	0.21	0.081	0.279	0.318	0.167	0.237	0.352	0.253	0.231	0.251	0.353	0.32	0.405	0.4	0.093	0.362	0.352	0.404	0.429	0.353	0.288	0.243	0.411	0.321	0.253	0.178	0.289	0.37	0.193	0.266	0.476	0.356
RI|ENSG00000116353|2868	0.5	1.0	1.0	1.0	0.714	1.0	0.5	0.5	1.0	0.5	0.333	0.609	0.667	0.727	0.647	0.385	0.789	0.75	0.75	0.714	1.0	0.0	1.0	0.778	0.714	0.5	1.0	0.6	1.0	1.0	1.0	1.0	0.818	0.75	1.0	0.556	0.778	1.0	0.667	0.833	0.75	1.0	1.0	0.571	1.0	0.529	0.727	1.0
RI|ENSG00000186501|2894	0.045	0.094	0.082	0.119	0.13	0.041	0.114	0.083	0.114	0.054	0.146	0.077	0.091	0.064	0.086	0.073	0.092	0.051	0.111	0.121	0.013	0.056	0.192	0.078	0.08	0.108	0.212	0.12	0.239	0.141	0.13	0.242	0.161	0.165	0.086	0.089	0.165	0.173	0.109	0.162	0.147	0.08	0.308	0.259	0.119	0.123	0.238	0.21
RI|ENSG00000060971|2981	0.086	0.167	0.116	0.109	0.115	0.151	0.169	0.087	0.15	0.093	0.077	0.069	0.034	0.028	0.105	0.049	0.085	0.03	0.154	0.164	0.068	0.135	0.249	0.269	0.057	0.117	0.236	0.174	0.162	0.259	0.095	0.216	0.189	0.175	0.253	0.272	0.138	0.11	0.231	0.148	0.128	0.1	0.137	0.255	0.099	0.213	0.283	0.274
RI|ENSG00000060971|2983	0.205	0.319	0.174	0.212	0.224	0.192	0.25	0.238	0.311	0.129	0.199	0.125	0.085	0.171	0.189	0.113	0.168	0.086	0.221	0.217	0.138	0.242	0.349	0.213	0.183	0.288	0.346	0.315	0.459	0.339	0.168	0.448	0.385	0.314	0.394	0.389	0.335	0.255	0.368	0.306	0.28	0.239	0.25	0.636	0.226	0.364	0.515	0.413
RI|ENSG00000167799|3036	0.097	0.125	0.0	0.133	0.038	0.143	0.048	0.097	0.121	0.013	0.2	0.046	0.025	0.006	0.041	0.032	0.118	0.103	0.245	0.143	0.061	0.318	0.137	0.269	0.079	0.333	0.048	0.143	0.139	0.111	0.132	0.097	0.091	0.118	0.059	0.086	0.059	0.333	0.043	0.2	0.083	0.04	0.0	0.0	0.154	1.0	0.1	0.067
RI|ENSG00000134107|3061	0.309	0.333	0.182	0.072	0.456	0.297	0.099	0.093	0.165	0.065	0.136	0.186	0.071	0.182	0.02	0.103	0.129	0.045	0.119	0.016	0.157	0.124	0.122	0.052	0.188	0.116	0.11	0.071	0.09	0.081	0.039	0.052	0.069	0.089	0.087	0.067	0.054	0.077	0.068	0.076	0.059	0.164	0.484	0.219	0.059	0.098	0.236	0.168
RI|ENSG00000158863|3073	0.152	0.19	0.258	0.333	0.198	0.207	0.345	0.217	0.484	0.192	0.264	0.239	0.179	0.127	0.265	0.224	0.333	0.182	0.424	0.25	0.143	0.304	0.282	0.306	0.3	0.292	0.284	0.448	0.533	0.361	0.404	0.333	0.358	0.299	0.464	0.255	0.333	0.231	0.438	0.357	0.322	0.271	0.13	0.397	0.275	0.39	0.578	0.254
RI|ENSG00000170791|3132	0.114	0.125	0.157	0.074	0.097	0.077	0.047	0.059	0.114	0.101	0.081	0.053	0.059	0.03	0.077	0.057	0.108	0.08	0.156	0.077	0.028	0.043	0.048	0.0	0.165	0.133	0.395	0.122	0.215	0.121	0.07	0.176	0.135	0.108	0.211	0.154	0.115	0.176	0.2	0.254	0.169	0.109	0.176	0.125	0.096	0.207	0.105	0.255
RI|ENSG00000099840|3155	0.233	0.233	0.132	0.108	0.217	0.042	0.148	0.092	0.137	0.0	0.119	0.051	0.0	0.132	0.125	0.071	0.132	0.603	0.165	0.119	0.169	0.092	0.073	0.26	0.336	0.24	0.119	0.343	0.228	0.186	0.068	0.288	0.319	0.154	0.275	0.114	0.104	0.125	0.334	0.448	0.148	0.108	0.0	0.233	0.169	0.255	0.209	0.2
RI|ENSG00000183963|3225	0.225	0.353	0.107	0.149	0.421	0.061	0.167	0.226	0.298	0.084	0.15	0.26	0.4	0.503	0.234	0.593	0.218	0.073	0.074	0.231	0.137	0.182	0.381	0.098	0.045	0.083	0.064	0.234	0.268	0.0	0.152	0.125	0.094	0.222	0.212	0.122	0.077	0.187	0.143	0.0	0.081	0.068	0.102	0.158	0.31	0.111	0.586	0.467
RI|ENSG00000157873|3285	0.289	0.236	0.265	0.185	0.56	0.172	0.194	0.122	0.196	0.282	0.2	0.421	0.533	0.452	0.529	0.47	0.474	0.128	0.19	0.153	0.261	0.216	0.186	0.153	0.095	0.185	0.209	0.195	0.277	0.309	0.092	0.192	0.227	0.223	0.268	0.192	0.215	0.205	0.208	0.184	0.168	0.232	0.173	0.336	0.222	0.205	0.398	0.241
RI|ENSG00000113108|3336	0.721	0.976	0.852	0.844	0.905	0.735	0.716	0.889	0.871	0.881	0.871	0.905	0.911	0.921	0.922	0.909	0.851	0.804	0.819	0.918	0.891	0.772	0.839	0.79	0.582	0.782	0.798	0.882	0.822	0.854	0.691	0.872	0.764	0.829	0.763	0.8	0.712	0.719	0.857	0.793	0.742	0.827	1.0	0.801	0.642	0.804	0.78	0.757
RI|ENSG00000133392|3341	0.026	0.0	0.111	0.068	0.035	0.003	0.01	0.0	0.133	0.002	0.005	0.003	0.0	0.006	0.022	0.0	0.026	0.034	0.111	0.176	0.018	0.6	0.0	0.059	0.0	0.079	0.029	0.044	0.368	0.208	0.016	0.022	0.016	0.043	0.0	0.041	0.068	0.029	0.481	0.2	0.011	0.004	0.044	0.033	0.118	0.375	0.25	0.119
RI|ENSG00000110844|3455	0.748	0.636	0.883	0.933	0.383	0.775	0.68	0.706	0.791	0.28	0.731	0.405	0.192	0.382	0.295	0.463	0.443	0.556	0.912	0.915	0.826	0.968	0.943	0.79	0.791	0.929	0.923	0.891	0.918	0.91	0.85	0.902	0.898	0.925	0.72	0.904	0.901	0.906	0.954	0.767	0.962	0.581	0.2	0.819	0.941	0.926	0.769	0.966
RI|ENSG00000215788|3495	0.088	0.182	0.1	0.118	0.251	0.282	0.064	0.117	0.168	0.388	0.111	0.241	0.143	0.344	0.162	0.149	0.161	0.15	0.091	0.026	0.253	0.063	0.053	0.0	0.064	0.09	0.083	0.085	0.167	0.088	0.062	0.08	0.051	0.09	0.143	0.126	0.03	0.071	0.043	0.099	0.043	0.101	0.0	0.057	0.214	0.115	0.176	0.105
RI|ENSG00000158828|3516	0.129	0.221	0.082	0.172	0.139	0.124	0.119	0.085	0.304	0.086	0.107	0.092	0.021	0.031	0.128	0.043	0.096	0.089	0.18	0.227	0.119	0.235	0.244	0.275	0.069	0.148	0.275	0.129	0.292	0.299	0.126	0.309	0.188	0.214	0.352	0.224	0.327	0.19	0.239	0.16	0.187	0.069	0.333	0.34	0.117	0.314	0.561	0.182
RI|ENSG00000115556|3521	0.52	0.692	1.0	1.0	0.697	1.0	0.75	0.867	1.0	0.474	1.0	0.745	0.538	0.415	0.765	0.393	0.655	0.613	1.0	0.905	0.833	1.0	0.938	1.0	1.0	0.692	0.636	0.875	0.889	1.0	0.939	0.667	1.0	0.875	1.0	0.655	1.0	1.0	1.0	0.636	1.0	0.538	1.0	0.81	1.0	1.0	0.897	1.0
RI|ENSG00000115556|3522	1.0	1.0	1.0	1.0	1.0	1.0	0.895	1.0	1.0	0.545	1.0	0.889	0.829	0.929	0.909	0.958	0.952	1.0	1.0	1.0	1.0	1.0	1.0	1.0	1.0	1.0	1.0	0.938	1.0	1.0	1.0	1.0	0.913	1.0	1.0	1.0	1.0	1.0	1.0	1.0	1.0	0.917	1.0	1.0	1.0	1.0	1.0	1.0
RI|ENSG00000108387|3849	0.055	0.231	0.158	0.032	0.347	0.135	0.085	0.103	0.061	0.063	0.021	0.139	0.317	0.063	0.243	0.333	0.119	0.036	0.026	0.096	0.143	0.0	0.167	0.091	0.105	0.106	0.023	0.158	0.091	0.455	0.038	0.0	0.038	0.02	0.158	0.063	0.04	0.032	0.0	0.037	0.012	0.093	0.059	0.021	0.105	0.037	0.148	0.037
RI|ENSG00000157379|3860	0.137	0.352	0.19	0.234	0.158	0.171	0.177	0.122	0.35	0.169	0.3	0.088	0.163	0.077	0.095	0.18	0.084	0.131	0.218	0.29	0.075	0.181	0.261	0.205	0.105	0.218	0.203	0.188	0.222	0.288	0.124	0.215	0.247	0.271	0.251	0.187	0.139	0.261	0.229	0.282	0.278	0.1	0.533	0.497	0.354	0.277	0.361	0.286
RI|ENSG00000239779|3870	0.897	0.667	0.769	0.885	0.772	0.814	0.778	0.762	0.893	0.714	0.966	0.769	0.466	0.462	0.695	0.451	0.748	0.833	0.948	0.844	0.862	0.824	0.814	1.0	0.935	0.886	0.962	0.814	0.89	0.811	0.866	0.679	0.937	0.836	0.871	0.888	0.931	0.894	0.959	0.873	1.0	0.817	0.737	0.837	0.934	0.782	0.92	0.9
RI|ENSG00000168906|3905	0.535	0.125	0.21	0.115	0.313	0.105	0.094	0.093	0.182	0.072	0.12	0.114	0.066	0.295	0.145	0.085	0.146	0.048	0.101	0.085	0.283	0.08	0.047	0.066	0.126	0.099	0.147	0.088	0.139	0.144	0.049	0.08	0.158	0.044	0.16	0.097	0.083	0.123	0.096	0.101	0.039	0.153	0.037	0.124	0.064	0.1	0.101	0.131
RI|ENSG00000173531|3955	0.945	1.0	0.643	0.574	0.98	1.0	0.649	0.969	0.939	0.913	0.769	1.0	1.0	1.0	0.94	0.843	1.0	1.0	1.0	1.0	1.0	1.0	1.0	1.0	1.0	0.878	1.0	0.909	0.769	1.0	1.0	1.0	1.0	0.917	1.0	1.0	1.0	1.0	1.0	1.0	0.816	1.0	1.0	1.0	1.0	0.783	1.0	1.0
RI|ENSG00000114857|3974	0.8	1.0	0.891	0.8	0.944	1.0	0.895	0.778	1.0	1.0	1.0	0.951	1.0	0.923	0.905	1.0	1.0	1.0	0.794	0.5	0.875	0.935	0.8	0.926	0.721	0.825	0.691	0.931	0.833	0.918	0.857	0.826	0.857	0.841	0.875	0.892	0.912	0.75	0.859	0.872	0.63	0.778	0.0	0.84	0.836	0.802	0.933	1.0
RI|ENSG00000163704|4006	0.231	0.333	1.0	1.0	0.739	0.765	0.75	1.0	0.846	0.714	0.8	1.0	1.0	0.333	0.6	1.0	0.579	0.556	0.462	1.0	0.333	0.818	1.0	1.0	1.0	1.0	0.684	0.625	1.0	1.0	0.647	1.0	0.467	1.0	0.846	0.778	1.0	1.0	0.714	1.0	0.692	1.0	0.826	1.0	1.0	1.0	1.0	0.818
RI|ENSG00000176978|4065	0.154	0.119	0.141	0.198	0.281	0.178	0.198	0.165	0.255	0.133	0.185	0.262	0.124	0.09	0.235	0.168	0.199	0.245	0.292	0.295	0.291	0.298	0.252	0.334	0.224	0.232	0.27	0.218	0.28	0.359	0.23	0.167	0.235	0.265	0.283	0.26	0.267	0.256	0.201	0.228	0.167	0.126	0.163	0.33	0.202	0.313	0.393	0.272
RI|ENSG00000182196|4100	0.238	0.269	0.308	0.192	0.417	0.141	0.262	0.186	0.338	0.123	0.251	0.228	0.12	0.131	0.23	0.104	0.205	0.126	0.284	0.328	0.094	0.261	0.291	0.157	0.168	0.266	0.318	0.314	0.398	0.285	0.185	0.323	0.341	0.225	0.402	0.351	0.223	0.229	0.265	0.288	0.203	0.276	0.447	0.497	0.204	0.264	0.484	0.432
RI|ENSG00000182196|4102	0.067	0.083	0.077	0.087	0.107	0.071	0.095	0.071	0.152	0.077	0.16	0.062	0.034	0.038	0.072	0.069	0.091	0.032	0.128	0.109	0.039	0.114	0.147	0.122	0.175	0.087	0.147	0.141	0.226	0.169	0.072	0.102	0.174	0.144	0.19	0.147	0.099	0.098	0.087	0.168	0.118	0.066	0.5	0.184	0.091	0.122	0.278	0.173
RI|ENSG00000168438|4172	0.0	0.083	0.048	0.094	0.014	0.048	0.073	0.024	0.042	0.0	0.133	0.014	0.0	0.0	0.088	0.024	0.04	0.029	0.049	0.077	0.042	0.023	0.063	0.042	0.105	0.084	0.11	0.15	0.188	0.161	0.059	0.06	0.145	0.143	0.095	0.091	0.12	0.041	0.145	0.12	0.038	0.043	0.509	0.129	0.0	0.053	0.108	0.188
RI|ENSG00000164050|4359	0.455	0.471	0.2	0.0	0.337	0.234	0.333	0.429	1.0	0.318	0.2	0.486	0.6	0.277	0.587	0.577	0.553	0.304	0.103	0.333	0.172	0.273	0.5	0.455	0.0	0.0	0.2	0.231	0.1	0.111	0.268	0.167	0.103	0.143	0.25	0.333	0.231	0.231	0.125	0.667	0.065	0.289	0.0	0.333	0.273	0.18	0.244	0.333
RI|ENSG00000145020|4379	0.35	0.308	0.169	0.236	0.075	0.104	0.279	0.075	0.132	0.091	0.245	0.198	0.065	0.053	0.134	0.15	0.101	0.249	0.174	0.367	0.0	0.216	0.345	0.279	0.127	0.172	0.142	0.225	0.25	0.14	0.202	0.297	0.47	0.279	0.295	0.225	0.279	0.195	0.34	0.068	0.267	0.205	0.253	0.228	0.076	0.219	0.299	0.221
RI|ENSG00000164068|4392	0.075	0.091	0.149	0.143	0.206	0.094	0.158	0.099	0.162	0.098	0.082	0.108	0.073	0.016	0.238	0.021	0.129	0.143	0.159	0.176	0.089	0.286	0.257	0.175	0.063	0.085	0.222	0.127	0.143	0.333	0.125	0.057	0.14	0.306	0.167	0.127	0.111	0.136	0.275	0.478	0.2	0.061	0.0	0.164	0.195	0.167	0.246	0.073
RI|ENSG00000258461|4463	0.744	0.909	0.623	0.565	0.714	0.667	0.358	0.857	0.782	0.676	0.81	0.337	0.103	0.115	0.577	0.095	0.283	0.4	0.936	0.5	0.778	0.786	0.875	0.789	0.784	0.61	0.8	0.673	0.723	0.758	0.731	0.83	0.707	0.636	0.859	0.829	0.803	0.724	0.733	0.532	0.797	0.583	1.0	0.689	0.73	0.699	0.845	0.721
RI|ENSG00000186088|4567	0.943	1.0	0.949	0.943	1.0	1.0	1.0	0.97	1.0	1.0	1.0	1.0	1.0	0.818	1.0	1.0	1.0	1.0	0.954	0.931	1.0	0.967	1.0	0.909	0.737	0.913	0.911	0.937	0.925	0.904	0.831	0.974	0.921	0.929	0.938	0.92	0.938	1.0	0.97	1.0	0.923	1.0	0.571	0.874	0.978	1.0	0.9	0.953
RI|ENSG00000182165|4577	0.926	0.76	0.888	0.817	0.944	0.812	0.78	0.938	0.877	0.791	0.807	0.887	1.0	0.89	0.895	0.964	0.93	0.924	0.898	0.892	0.753	0.894	0.854	0.703	0.806	0.749	0.776	0.806	0.767	0.859	0.597	0.92	0.81	0.764	0.821	0.751	0.734	0.815	0.713	0.589	0.839	0.928	0.67	0.826	0.791	0.756	0.755	0.901
RI|ENSG00000077454|4607	0.165	0.255	0.072	0.123	0.275	0.12	0.1	0.154	0.074	0.219	0.141	0.196	0.157	0.098	0.188	0.191	0.227	0.122	0.081	0.108	0.207	0.07	0.115	0.074	0.121	0.1	0.121	0.087	0.118	0.159	0.082	0.08	0.132	0.094	0.128	0.126	0.08	0.101	0.127	0.084	0.066	0.091	0.049	0.157	0.115	0.076	0.17	0.139
RI|ENSG00000181513|4646	0.222	0.115	0.162	0.244	0.27	0.273	0.067	0.032	0.259	0.107	0.184	0.067	0.101	0.03	0.218	0.213	0.151	0.11	0.218	0.253	0.184	0.11	0.101	0.24	0.074	0.108	0.363	0.203	0.101	0.326	0.231	0.189	0.291	0.213	0.291	0.19	0.238	0.277	0.357	0.253	0.331	0.129	0.088	0.324	0.404	0.345	0.526	0.385
RI|ENSG00000103145|4747	0.062	0.195	0.166	0.102	0.259	0.151	0.172	0.129	0.301	0.111	0.174	0.102	0.08	0.074	0.206	0.108	0.155	0.076	0.135	0.214	0.357	0.107	0.253	0.121	0.147	0.09	0.222	0.31	0.274	0.314	0.101	0.283	0.247	0.14	0.298	0.24	0.16	0.187	0.189	0.209	0.102	0.09	0.617	0.367	0.078	0.192	0.397	0.416
RI|ENSG00000164896|4765	0.269	0.407	0.249	0.438	0.379	0.308	0.288	0.375	0.385	0.31	0.396	0.164	0.107	0.102	0.347	0.127	0.396	0.215	0.428	0.402	0.292	0.319	0.439	0.237	0.389	0.295	0.334	0.405	0.349	0.471	0.304	0.341	0.415	0.322	0.389	0.482	0.428	0.402	0.324	0.304	0.376	0.284	0.623	0.5	0.333	0.285	0.434	0.425
RI|ENSG00000164896|4766	0.251	0.283	0.285	0.29	0.358	0.253	0.313	0.287	0.372	0.259	0.363	0.2	0.094	0.07	0.319	0.131	0.263	0.225	0.371	0.371	0.356	0.343	0.387	0.342	0.378	0.287	0.422	0.391	0.367	0.447	0.282	0.372	0.368	0.368	0.424	0.339	0.224	0.275	0.293	0.251	0.311	0.227	0.383	0.472	0.315	0.304	0.43	0.298
RI|ENSG00000149809|4872	0.105	0.171	0.214	0.143	0.118	0.143	0.304	0.083	0.217	0.067	0.133	0.066	0.1	0.091	0.083	0.097	0.03	0.071	0.229	0.283	0.429	0.079	0.16	0.053	0.219	0.174	0.126	0.18	0.302	0.167	0.13	0.087	0.071	0.269	0.357	0.178	0.179	0.095	0.297	0.143	0.086	0.163	0.333	0.167	0.08	0.28	0.519	0.241
RI|ENSG00000188917|4941	1.0	1.0	1.0	0.917	0.813	0.692	1.0	1.0	0.929	0.714	0.857	1.0	1.0	1.0	0.905	1.0	1.0	1.0	0.81	1.0	1.0	0.786	0.778	0.857	0.84	0.935	0.714	0.815	0.787	0.784	0.73	0.897	0.793	0.81	1.0	0.909	1.0	0.738	0.808	1.0	0.667	1.0	1.0	0.911	0.75	1.0	1.0	0.808
RI|ENSG00000121022|5136	0.152	0.25	0.159	0.215	0.151	0.088	0.132	0.162	0.2	0.12	0.144	0.148	0.094	0.115	0.27	0.2	0.29	0.075	0.151	0.099	0.074	0.048	0.13	0.171	0.176	0.266	0.476	0.185	0.435	0.365	0.238	0.303	0.264	0.169	0.211	0.462	0.31	0.282	0.527	0.34	0.29	0.22	0.091	0.47	0.19	0.23	0.532	0.509
RI|ENSG00000110057|5190	0.069	0.127	0.058	0.1	0.022	0.048	0.092	0.042	0.13	0.045	0.064	0.007	0.0	0.034	0.0	0.0	0.011	0.015	0.095	0.072	0.062	0.12	0.055	0.101	0.15	0.106	0.093	0.099	0.133	0.162	0.088	0.105	0.079	0.091	0.136	0.122	0.079	0.106	0.128	0.074	0.072	0.097	0.5	0.175	0.058	0.099	0.135	0.114
RI|ENSG00000182325|5229	1.0	1.0	1.0	1.0	0.5	1.0	0.771	1.0	0.94	0.789	0.75	1.0	1.0	1.0	0.892	1.0	1.0	0.466	0.918	1.0	0.75	0.6	1.0	1.0	0.818	0.724	0.733	0.892	0.529	1.0	0.512	1.0	0.94	0.692	0.789	1.0	0.555	0.5	1.0	0.857	0.818	0.857	1.0	0.887	0.692	1.0	1.0	1.0
RI|ENSG00000089053|5303	0.103	0.215	0.142	0.107	0.347	0.178	0.153	0.104	0.132	0.15	0.096	0.333	0.155	0.159	0.318	0.216	0.203	0.042	0.085	0.037	0.063	0.046	0.073	0.04	0.051	0.074	0.125	0.176	0.191	0.133	0.099	0.164	0.136	0.128	0.086	0.206	0.139	0.071	0.111	0.079	0.093	0.202	0.333	0.197	0.078	0.136	0.31	0.175
RI|ENSG00000099958|5421	0.101	0.107	0.066	0.078	0.095	0.069	0.08	0.09	0.082	0.126	0.113	0.116	0.0	0.157	0.271	0.0	0.218	0.141	0.309	0.154	0.271	0.085	0.226	0.134	0.103	0.087	0.277	0.213	0.201	0.23	0.138	0.264	0.299	0.26	0.198	0.271	0.208	0.218	0.201	0.09	0.19	0.109	0.0	0.32	0.163	0.324	0.253	0.245
RI|ENSG00000142102|5436	0.363	0.347	0.46	0.287	0.524	0.351	0.342	0.367	0.367	0.48	0.29	0.564	0.52	0.606	0.769	0.462	0.73	0.172	0.349	0.296	0.379	0.303	0.293	0.467	0.442	0.333	0.345	0.317	0.353	0.323	0.321	0.316	0.248	0.311	0.263	0.379	0.244	0.27	0.364	0.397	0.266	0.389	0.243	0.25	0.311	0.336	0.342	0.304
RI|ENSG00000166333|5492	0.846	0.955	0.871	0.897	0.913	0.739	0.852	0.938	0.917	0.837	1.0	0.966	1.0	0.886	0.929	1.0	0.907	0.867	1.0	1.0	0.684	1.0	1.0	1.0	1.0	1.0	1.0	1.0	0.956	1.0	1.0	1.0	0.967	0.944	0.949	0.911	1.0	1.0	1.0	1.0	0.938	0.911	1.0	0.962	0.889	1.0	1.0	1.0
RI|ENSG00000152556|5600	0.314	0.647	0.296	0.156	0.438	0.106	0.094	0.188	0.381	0.126	0.437	0.11	0.059	0.081	0.229	0.05	0.073	0.021	0.305	0.128	0.122	0.219	0.412	0.155	0.234	0.291	0.304	0.229	0.571	0.571	0.325	0.318	0.361	0.288	0.357	0.422	0.526	0.356	0.547	0.346	0.262	0.051	0.333	0.472	0.321	0.444	0.532	0.21
RI|ENSG00000149743|5655	0.089	0.209	0.193	0.199	0.2	0.234	0.103	0.162	0.253	0.164	0.171	0.131	0.035	0.058	0.178	0.081	0.14	0.077	0.311	0.282	0.091	0.25	0.228	0.093	0.177	0.06	0.322	0.243	0.204	0.316	0.095	0.209	0.367	0.305	0.271	0.209	0.246	0.178	0.282	0.178	0.123	0.128	0.28	0.517	0.071	0.308	0.336	0.209
RI|ENSG00000149743|5656	0.234	0.172	0.179	0.323	0.245	0.215	0.205	0.168	0.261	0.158	0.222	0.152	0.077	0.11	0.193	0.085	0.138	0.09	0.24	0.232	0.114	0.231	0.273	0.164	0.125	0.23	0.261	0.234	0.287	0.355	0.118	0.236	0.315	0.313	0.297	0.221	0.18	0.291	0.262	0.264	0.169	0.13	0.291	0.317	0.239	0.339	0.457	0.339
RI|ENSG00000149761|5660	0.175	0.19	0.247	0.284	0.202	0.286	0.289	0.266	0.249	0.274	0.249	0.324	0.528	0.535	0.251	0.417	0.237	0.305	0.183	0.117	0.245	0.218	0.165	0.169	0.261	0.18	0.324	0.244	0.193	0.323	0.173	0.188	0.271	0.188	0.229	0.168	0.172	0.295	0.171	0.234	0.134	0.289	0.152	0.237	0.21	0.222	0.22	0.165
RI|ENSG00000165644|5700	0.228	0.129	0.159	0.162	0.182	0.165	0.132	0.097	0.203	0.058	0.174	0.147	0.105	0.143	0.189	0.088	0.199	0.231	0.089	0.177	0.121	0.125	0.181	0.158	0.052	0.187	0.206	0.312	0.341	0.349	0.178	0.113	0.14	0.239	0.334	0.32	0.252	0.256	0.169	0.228	0.216	0.338	0.58	0.463	0.194	0.349	0.333	0.29
RI|ENSG00000120549|5832	0.136	0.523	0.378	0.273	0.322	0.097	0.15	0.328	0.333	0.417	0.043	0.418	0.696	0.508	0.425	0.553	0.321	0.377	0.498	0.333	0.143	0.111	0.284	0.6	0.2	0.25	0.228	0.125	0.333	0.097	0.213	0.014	0.107	0.1	0.059	0.043	0.16	0.524	0.25	0.191	0.298	0.064	0.0	0.074	0.111	0.6	0.507	0.128
RI|ENSG00000138326|5880	0.433	0.024	0.242	0.377	0.049	0.091	0.22	0.047	0.129	0.011	0.365	0.054	0.846	0.65	0.086	0.156	0.164	0.758	0.946	0.669	0.833	0.815	0.488	0.902	0.089	0.518	0.257	0.566	0.289	0.349	0.191	0.463	0.333	0.397	0.089	0.482	0.448	0.73	0.315	0.24	0.149	0.206	0.196	0.368	0.309	0.172	0.169	0.265
RI|ENSG00000139192|5991	0.915	0.813	0.952	0.884	0.822	0.975	0.86	0.971	0.933	0.981	0.893	0.876	0.881	0.878	0.861	0.862	0.836	0.924	0.826	0.883	0.96	0.791	0.647	0.756	0.91	0.873	0.92	0.875	0.835	0.796	0.801	0.76	0.814	0.717	0.796	0.849	0.863	0.827	0.894	0.889	0.746	0.925	1.0	0.776	0.819	0.685	0.716	0.72
RI|ENSG00000174233|6041	0.128	0.189	0.059	0.143	0.194	0.093	0.086	0.373	1.0	0.188	0.0	0.228	0.222	0.087	0.357	0.319	0.263	0.132	0.2	0.0	0.077	0.043	0.5	0.143	0.0	0.111	0.0	0.037	0.2	0.143	0.143	0.2	0.111	0.273	0.667	0.037	0.143	0.059	0.2	0.333	0.059	0.135	0.0	0.067	0.077	0.091	0.0	0.333
RI|ENSG00000123349|6061	0.82	0.895	0.831	0.953	0.876	0.717	0.859	0.874	0.891	0.871	0.787	0.843	0.943	0.907	0.884	0.778	0.914	0.908	0.885	0.872	0.898	0.939	0.966	0.773	0.939	0.96	0.899	0.928	0.991	0.923	0.9	0.872	0.928	0.956	0.928	0.881	0.919	0.935	0.974	0.983	0.937	0.89	0.917	0.929	0.935	1.0	0.902	0.906
RI|ENSG00000241370|6070	0.093	0.074	0.179	0.26	0.209	0.229	0.155	0.131	0.262	0.089	0.194	0.137	0.063	0.117	0.096	0.119	0.123	0.157	0.184	0.284	0.107	0.228	0.376	0.157	0.169	0.216	0.193	0.24	0.313	0.173	0.257	0.199	0.262	0.2	0.231	0.286	0.218	0.346	0.143	0.188	0.202	0.129	0.526	0.257	0.242	0.315	0.318	0.323
RI|ENSG00000121073|6083	0.074	0.125	0.064	0.056	0.153	0.148	0.066	0.037	0.094	0.058	0.031	0.085	0.02	0.033	0.13	0.024	0.082	0.039	0.095	0.109	0.021	0.09	0.155	0.064	0.05	0.051	0.136	0.112	0.146	0.227	0.072	0.129	0.186	0.171	0.159	0.148	0.09	0.127	0.075	0.176	0.186	0.087	0.917	0.341	0.041	0.205	0.397	0.347
RI|ENSG00000102225|6137	1.0	1.0	0.931	1.0	0.895	0.875	1.0	1.0	0.857	1.0	1.0	1.0	1.0	1.0	1.0	0.931	1.0	0.692	0.879	1.0	0.463	0.739	0.955	0.789	0.875	0.892	1.0	0.943	0.958	0.946	0.806	0.727	0.943	1.0	0.818	1.0	1.0	0.893	0.889	0.862	1.0	1.0	1.0	1.0	1.0	1.0	0.947	1.0
RI|ENSG00000168883|6227	0.947	0.969	0.838	0.898	0.96	0.96	0.817	0.962	0.885	0.951	0.916	0.963	0.981	0.954	0.976	0.939	1.0	0.872	0.894	0.819	0.869	0.859	0.948	0.882	0.928	0.873	0.821	0.876	0.861	0.843	0.839	0.876	0.866	0.864	0.797	0.898	0.849	0.913	0.727	0.865	0.922	0.905	0.961	0.832	0.902	0.864	0.85	0.846
RI|ENSG00000145632|6308	0.121	0.333	0.0	0.111	0.167	0.033	0.048	0.031	0.333	0.0	0.067	0.082	0.0	0.262	0.014	0.065	0.019	0.035	0.0	0.059	0.033	0.0	0.067	0.111	0.0	0.063	0.0	0.0	0.0	0.0	0.0	0.238	0.013	0.0	0.0	0.0	0.167	0.2	0.0	0.0	0.0	0.08	0.0	0.172	0.067	0.0	0.0	0.1
RI|ENSG00000182871|6420	0.021	0.0	0.0	0.034	0.009	0.009	0.039	0.02	0.034	0.01	0.056	0.002	0.0	0.006	0.01	0.0	0.004	0.006	0.0	0.012	0.007	0.0	0.067	0.0	0.053	0.036	0.0	0.054	0.2	0.135	0.011	0.127	0.025	0.085	0.125	0.087	0.191	0.007	0.094	0.15	0.059	0.008	0.0	0.057	0.008	0.231	0.467	0.097
RI|ENSG00000254413|6532	0.721	0.792	0.916	0.829	0.72	0.915	0.785	0.71	0.662	1.0	0.684	0.738	0.84	0.809	0.761	0.763	0.821	0.971	0.428	0.52	0.872	0.386	0.483	0.567	0.767	0.516	0.689	0.777	0.754	0.583	0.584	0.514	0.614	0.723	0.615	0.664	0.682	0.823	0.54	0.804	0.527	0.911	0.918	0.679	0.565	0.65	0.722	0.462
RI|ENSG00000184164|6756	0.008	0.007	0.007	0.012	0.017	0.006	0.019	0.025	0.004	0.005	0.012	0.021	0.132	0.036	0.022	0.01	0.0	0.007	0.108	0.038	0.005	0.037	0.075	0.052	0.016	0.008	0.014	0.027	0.055	0.265	0.109	0.059	0.058	0.132	0.032	0.065	0.029	0.041	0.026	0.055	0.044	0.018	0.625	0.081	0.012	0.105	0.133	0.036
RI|ENSG00000160439|7257	0.219	0.183	0.332	0.279	0.057	0.041	0.203	0.154	0.339	0.123	0.19	0.035	0.0	0.026	0.069	0.018	0.074	0.065	0.253	0.373	0.153	0.067	0.419	0.442	0.092	0.272	0.053	0.359	0.599	0.279	0.041	0.283	0.242	0.309	0.702	0.065	0.359	0.026	0.318	0.359	0.376	0.207	0.359	0.165	0.022	0.499	0.737	0.428
RI|ENSG00000104960|7401	0.123	0.087	0.23	0.199	0.216	0.131	0.257	0.156	0.237	0.085	0.231	0.131	0.047	0.055	0.116	0.069	0.091	0.097	0.173	0.185	0.14	0.332	0.22	0.194	0.17	0.196	0.201	0.186	0.38	0.294	0.15	0.273	0.264	0.171	0.292	0.259	0.223	0.129	0.244	0.222	0.135	0.119	0.046	0.341	0.208	0.115	0.337	0.179
RI|ENSG00000104960|7404	0.082	0.079	0.207	0.203	0.175	0.112	0.176	0.165	0.212	0.058	0.202	0.105	0.048	0.055	0.1	0.054	0.099	0.063	0.163	0.158	0.138	0.274	0.283	0.169	0.178	0.217	0.159	0.164	0.353	0.264	0.155	0.219	0.246	0.193	0.302	0.212	0.193	0.176	0.295	0.236	0.195	0.11	0.055	0.323	0.236	0.134	0.289	0.224
RI|ENSG00000104960|7410	0.273	0.093	0.54	0.364	0.452	0.261	0.186	0.264	0.438	0.325	0.483	0.218	0.139	0.191	0.249	0.176	0.226	0.197	0.408	0.171	0.231	0.776	0.18	0.231	0.561	0.408	0.526	0.337	0.573	0.722	0.265	0.59	0.6	0.263	0.52	0.552	0.39	0.287	0.433	0.497	0.314	0.175	0.208	0.487	0.571	0.399	0.342	0.544
RI|ENSG00000105699|8075	0.165	0.045	0.1	0.205	0.067	0.083	0.288	0.019	0.127	0.013	0.085	0.115	0.144	0.112	0.059	0.101	0.083	0.014	0.136	0.144	0.202	0.121	0.178	0.431	0.114	0.062	0.096	0.17	0.181	0.182	0.152	0.078	0.13	0.271	0.144	0.04	0.149	0.29	0.214	0.316	0.07	0.072	0.336	0.23	0.323	0.157	0.183	0.173
RI|ENSG00000076662|8624	0.018	0.059	0.016	0.016	0.132	0.018	0.026	0.031	0.016	0.152	0.009	0.24	0.152	0.247	0.12	0.182	0.046	0.087	0.019	0.031	0.213	0.023	0.02	0.026	0.001	0.013	0.017	0.015	0.01	0.015	0.016	0.017	0.026	0.011	0.009	0.009	0.017	0.02	0.014	0.024	0.018	0.059	0.031	0.024	0.019	0.022	0.017	0.016
RI|ENSG00000268400|8754	0.241	0.333	0.307	0.47	0.145	0.097	0.141	0.447	0.201	0.193	0.212	0.13	0.047	0.039	0.196	0.24	0.294	0.226	0.352	0.305	0.115	0.45	0.387	0.35	0.157	0.293	0.213	0.245	0.203	0.279	0.3	0.287	0.336	0.308	0.292	0.249	0.267	0.466	0.365	0.248	0.374	0.233	0.047	0.297	0.383	0.321	0.249	0.29
RI|ENSG00000167657|8921	0.013	0.063	0.021	0.023	0.023	0.005	0.008	0.052	0.033	0.012	0.011	0.084	0.458	0.312	0.026	0.295	0.062	0.012	0.017	0.008	0.016	0.033	0.007	0.0	0.013	0.059	0.052	0.034	0.0	0.009	0.005	0.019	0.038	0.013	0.01	0.012	0.0	0.033	0.024	0.041	0.01	0.004	0.0	0.059	0.027	0.0	0.052	0.067
RI|ENSG00000167657|8922	0.012	0.03	0.0	0.018	0.023	0.009	0.0	0.0	0.017	0.017	0.019	0.103	0.427	0.225	0.009	0.299	0.065	0.005	0.0	0.021	0.004	0.018	0.0	0.0	0.012	0.033	0.011	0.016	0.007	0.0	0.0	0.007	0.024	0.0	0.013	0.014	0.0	0.036	0.01	0.02	0.0	0.007	0.0	0.03	0.0	0.012	0.023	0.027
RI|ENSG00000087460|9350	0.6	0.778	0.733	0.733	1.0	0.686	0.778	0.708	0.639	1.0	0.577	1.0	1.0	1.0	0.818	0.8	1.0	1.0	0.643	0.706	1.0	0.52	0.758	0.407	0.346	0.767	0.708	0.46	0.512	0.509	0.333	0.379	0.652	0.463	0.784	0.511	0.387	0.6	0.437	0.455	0.37	1.0	1.0	0.474	0.609	0.394	0.725	0.788
RI|ENSG00000080845|9521	1.0	1.0	0.778	1.0	0.659	0.429	0.667	1.0	1.0	1.0	1.0	0.8	0.68	0.579	0.615	0.565	0.7	0.75	1.0	1.0	0.714	1.0	1.0	0.714	0.5	0.765	1.0	0.833	1.0	1.0	0.667	1.0	0.818	1.0	1.0	0.833	0.636	1.0	1.0	1.0	1.0	0.733	1.0	0.714	0.4	1.0	1.0	0.923
RI|ENSG00000149451|9747	0.333	0.167	0.091	0.154	0.169	0.175	0.2	0.0	0.143	0.114	0.043	0.144	0.125	0.255	0.307	0.297	0.27	0.063	0.2	0.143	0.143	0.0	0.0	0.0	0.429	0.137	0.079	0.189	0.385	0.13	0.0	0.0	0.053	0.0	0.167	0.15	0.111	0.0	0.0	0.111	0.0	0.167	0.333	0.156	0.0	0.0	0.167	0.222
RI|ENSG00000101365|9790	1.0	1.0	1.0	0.852	1.0	1.0	1.0	1.0	1.0	1.0	1.0	0.784	0.296	0.321	1.0	0.333	0.862	1.0	1.0	1.0	1.0	1.0	1.0	1.0	1.0	1.0	0.944	0.862	1.0	1.0	1.0	1.0	1.0	1.0	1.0	1.0	1.0	1.0	1.0	1.0	1.0	0.778	1.0	1.0	1.0	0.923	1.0	0.867
RI|ENSG00000154889|9948	0.277	0.242	0.327	0.411	0.548	0.332	0.28	0.158	0.318	0.133	0.226	0.273	0.148	0.158	0.374	0.46	0.305	0.148	0.546	0.412	0.473	0.452	0.426	0.475	0.424	0.375	0.415	0.39	0.475	0.364	0.331	0.5	0.416	0.482	0.245	0.401	0.457	0.526	0.435	0.484	0.324	0.232	0.206	0.498	0.386	0.461	0.542	0.433
RI|ENSG00000185359|10070	1.0	0.72	0.889	0.926	1.0	0.533	0.907	1.0	0.926	1.0	0.712	1.0	1.0	1.0	1.0	1.0	0.851	0.488	0.682	0.388	0.727	0.444	0.753	0.5	1.0	0.44	0.783	0.753	0.689	0.753	0.646	0.774	0.753	0.461	0.873	0.851	0.533	0.8	0.631	0.788	0.488	1.0	1.0	1.0	0.363	0.588	0.879	0.695
RI|ENSG00000184009|10093	0.818	0.726	0.884	0.736	0.925	0.622	0.72	0.857	0.919	0.592	0.812	0.722	0.137	0.242	0.836	0.295	0.643	0.819	0.839	0.868	0.299	0.972	0.885	0.969	0.869	0.75	0.903	0.865	0.903	0.861	0.86	0.869	0.713	0.869	1.0	0.856	0.844	0.915	0.796	0.917	0.813	0.488	0.194	0.861	0.964	0.915	0.904	0.93
RI|ENSG00000108479|10248	0.076	0.061	0.119	0.119	0.14	0.17	0.099	0.063	0.155	0.057	0.154	0.066	0.155	0.054	0.074	0.109	0.099	0.098	0.03	0.053	0.072	0.066	0.096	0.048	0.178	0.142	0.206	0.192	0.242	0.249	0.112	0.181	0.12	0.115	0.388	0.213	0.175	0.082	0.138	0.126	0.184	0.119	0.249	0.406	0.093	0.146	0.205	0.217
RI|ENSG00000073350|10300	0.211	0.16	0.148	0.176	0.098	0.053	0.286	0.126	0.077	0.067	0.14	0.155	0.0	0.143	0.078	0.156	0.058	0.13	0.237	0.156	0.0	0.208	0.085	0.25	0.326	0.297	0.103	0.118	0.196	0.257	0.245	0.067	0.184	0.17	0.251	0.319	0.25	0.333	0.152	0.4	0.064	0.167	0.263	0.282	0.184	0.156	0.235	0.17
RI|ENSG00000073350|10301	0.22	0.235	0.243	0.234	0.143	0.103	0.357	0.137	0.133	0.078	0.207	0.166	0.0	0.2	0.123	0.156	0.084	0.189	0.256	0.171	0.0	0.407	0.259	0.4	0.318	0.244	0.116	0.133	0.18	0.282	0.28	0.043	0.2	0.133	0.315	0.313	0.333	0.348	0.217	0.357	0.154	0.3	0.375	0.492	0.278	0.179	0.2	0.429
RI|ENSG00000213246|10508	0.03	0.158	0.026	0.068	0.015	0.02	0.043	0.03	0.093	0.002	0.065	0.011	0.003	0.012	0.009	0.015	0.012	0.004	0.058	0.024	0.002	0.05	0.208	0.026	0.049	0.067	0.104	0.135	0.093	0.084	0.054	0.086	0.101	0.109	0.138	0.125	0.073	0.08	0.081	0.091	0.096	0.037	0.275	0.164	0.047	0.058	0.155	0.11
RI|ENSG00000072818|11604	0.002	0.062	0.01	0.011	0.169	0.005	0.004	0.013	0.006	0.272	0.005	0.152	0.771	0.132	0.101	0.466	0.102	0.0	0.006	0.003	0.022	0.007	0.007	0.025	0.009	0.007	0.007	0.01	0.007	0.009	0.011	0.006	0.006	0.009	0.021	0.009	0.004	0.011	0.002	0.008	0.0	0.011	0.025	0.003	0.02	0.004	0.011	0.005
RI|ENSG00000072818|11606	0.008	0.07	0.014	0.027	0.194	0.013	0.019	0.007	0.011	0.17	0.012	0.2	0.826	0.28	0.098	0.5	0.111	0.009	0.014	0.013	0.059	0.013	0.006	0.015	0.005	0.02	0.014	0.012	0.01	0.028	0.015	0.02	0.022	0.006	0.026	0.007	0.004	0.014	0.011	0.014	0.003	0.024	0.007	0.012	0.027	0.013	0.009	0.015
RI|ENSG00000072818|11607	0.037	0.041	0.011	0.013	0.215	0.021	0.016	0.016	0.013	0.194	0.013	0.079	0.429	0.205	0.072	0.167	0.153	0.038	0.011	0.007	0.0	0.021	0.003	0.02	0.01	0.012	0.011	0.016	0.011	0.01	0.018	0.004	0.018	0.009	0.024	0.007	0.005	0.009	0.013	0.012	0.013	0.027	0.0	0.021	0.017	0.014	0.006	0.013
RI|ENSG00000072818|11611	0.039	0.041	0.07	0.044	0.208	0.067	0.027	0.071	0.051	0.208	0.045	0.239	0.658	0.386	0.083	0.288	0.141	0.07	0.037	0.037	0.058	0.029	0.022	0.016	0.042	0.062	0.021	0.044	0.057	0.051	0.027	0.046	0.035	0.032	0.063	0.043	0.033	0.062	0.03	0.052	0.034	0.059	0.037	0.061	0.028	0.036	0.066	0.079
RI|ENSG00000215041|11616	0.228	1.0	0.892	0.509	0.904	1.0	1.0	0.542	0.91	1.0	1.0	0.703	1.0	1.0	1.0	1.0	1.0	0.78	1.0	0.819	0.825	0.727	0.816	0.825	0.794	0.805	0.837	1.0	0.727	0.747	0.842	0.747	0.658	0.52	0.825	1.0	1.0	1.0	0.747	0.674	1.0	0.727	1.0	0.663	0.496	1.0	0.736	0.68
RI|ENSG00000174177|12072	0.051	0.0	0.108	0.0	0.154	0.0	0.0	0.0	0.084	0.053	0.0	0.1	0.0	0.0	0.045	0.0	0.135	0.05	0.012	0.03	0.124	0.084	0.035	0.0	0.143	0.045	0.25	0.148	0.077	0.25	0.095	0.2	0.148	0.022	0.117	0.096	0.06	0.04	0.0	0.122	0.031	0.0	0.204	0.25	0.04	0.081	0.106	0.117
RI|ENSG00000135686|12095	0.882	1.0	1.0	0.941	0.962	1.0	0.72	1.0	0.955	1.0	0.772	0.901	1.0	1.0	1.0	1.0	0.901	0.804	0.838	1.0	0.682	0.349	0.541	0.922	0.707	1.0	0.894	0.794	0.891	0.949	0.925	0.96	0.922	0.923	0.836	0.879	1.0	0.915	0.817	1.0	1.0	1.0	1.0	0.967	1.0	1.0	0.717	0.939
RI|ENSG00000103091|12157	1.0	1.0	1.0	0.865	1.0	0.466	1.0	1.0	1.0	1.0	1.0	1.0	1.0	1.0	0.823	0.636	0.466	1.0	0.538	0.762	0.636	0.466	1.0	1.0	1.0	0.466	1.0	0.492	0.753	0.512	0.104	0.744	0.865	0.66	0.803	0.492	0.84	0.762	1.0	0.744	0.466	0.593	1.0	0.636	0.437	0.853	0.93	0.913
RI|ENSG00000130304|12164	0.11	0.211	0.146	0.232	0.15	0.05	0.045	0.018	0.17	0.047	0.124	0.123	0.16	0.058	0.167	0.14	0.144	0.256	0.246	0.116	0.116	0.246	0.359	0.14	0.192	0.294	0.166	0.26	0.254	0.068	0.079	0.103	0.147	0.157	0.504	0.162	0.303	0.187	0.235	0.085	0.091	0.106	0.0	0.254	0.192	0.364	0.31	0.395
RI|ENSG00000213398|12249	0.043	0.042	0.266	0.14	0.082	0.05	0.095	0.0	0.027	0.056	0.045	0.08	0.0	0.059	0.025	0.073	0.151	0.1	0.064	0.05	0.175	0.353	0.076	0.14	0.035	0.207	0.111	0.048	0.232	0.098	0.258	0.294	0.123	0.246	0.14	0.038	0.266	0.192	0.303	0.052	0.343	0.058	0.0	0.065	0.329	0.116	0.071	0.068
RI|ENSG00000261884|12260	0.008	0.0	0.014	0.01	0.007	0.015	0.013	0.001	0.005	0.023	0.005	0.097	0.369	0.289	0.026	0.223	0.084	0.003	0.006	0.005	0.064	0.007	0.002	0.003	0.008	0.008	0.01	0.016	0.008	0.011	0.005	0.009	0.004	0.002	0.009	0.013	0.005	0.006	0.007	0.014	0.004	0.032	0.02	0.03	0.015	0.008	0.013	0.021
RI|ENSG00000243716|12977	0.0	0.186	0.031	0.137	0.019	0.063	0.054	0.0	0.045	0.0	0.19	0.0	0.0	0.028	0.054	0.0	0.0	0.0	0.248	0.129	0.049	0.128	0.165	0.022	0.16	0.037	0.363	0.0	0.067	0.0	0.054	0.094	0.013	0.064	0.338	0.129	0.138	0.125	0.054	0.311	0.087	0.329	0.363	0.085	0.186	0.18	0.429	0.036
RI|ENSG00000140990|13392	0.846	0.857	1.0	0.969	0.915	0.81	0.895	0.925	0.86	0.568	0.724	0.902	0.615	0.891	1.0	0.667	0.957	0.813	0.909	0.944	0.939	0.927	0.959	0.897	0.905	0.946	0.704	0.841	0.959	0.926	0.895	0.872	0.905	0.889	0.96	0.95	1.0	0.965	0.813	0.958	1.0	0.895	1.0	0.826	0.882	0.967	0.889	1.0
RI|ENSG00000090581|13483	0.064	0.161	0.032	0.082	0.211	0.034	0.091	0.018	0.097	0.053	0.102	0.081	0.153	0.063	0.165	0.168	0.201	0.059	0.137	0.23	0.059	0.25	0.165	0.16	0.062	0.095	0.135	0.098	0.223	0.232	0.056	0.123	0.188	0.156	0.194	0.091	0.162	0.09	0.18	0.159	0.103	0.073	0.334	0.289	0.086	0.164	0.306	0.213
RI|ENSG00000130731|13631	0.272	0.376	0.344	0.266	0.396	0.329	0.401	0.288	0.635	0.36	0.75	0.31	0.188	0.259	0.312	0.161	0.206	0.217	0.366	0.438	0.347	0.49	0.585	0.349	0.823	0.411	0.588	0.517	0.532	0.59	0.283	0.433	0.407	0.43	0.615	0.497	0.492	0.35	0.522	0.62	0.376	0.16	0.761	0.523	0.525	0.524	0.673	0.619
RI|ENSG00000140365|13961	0.882	0.8	0.889	1.0	0.833	0.385	1.0	0.63	0.84	0.7	0.692	0.935	0.556	0.714	1.0	0.882	1.0	0.6	0.871	1.0	0.8	1.0	0.667	1.0	1.0	1.0	0.778	0.789	0.84	1.0	1.0	0.905	1.0	1.0	1.0	0.875	1.0	1.0	0.905	1.0	1.0	1.0	0.0	1.0	1.0	0.895	0.889	1.0
RI|ENSG00000185088|14098	0.765	1.0	1.0	0.5	0.455	0.714	1.0	1.0	0.571	0.0	1.0	0.429	0.25	0.429	0.25	0.714	0.5	1.0	1.0	0.818	0.5	0.733	1.0	1.0	1.0	0.76	0.6	0.733	0.545	1.0	0.857	0.714	1.0	0.6	0.5	1.0	0.6	0.647	1.0	0.667	1.0	1.0	0.0	1.0	0.333	0.75	1.0	0.933
RI|ENSG00000129003|14105	1.0	1.0	1.0	0.81	1.0	0.6	1.0	1.0	1.0	1.0	1.0	1.0	1.0	1.0	1.0	0.778	1.0	1.0	0.913	0.933	1.0	0.75	1.0	0.583	0.875	0.833	0.778	0.725	0.93	1.0	1.0	0.825	0.96	0.85	1.0	0.889	0.88	0.929	0.871	0.857	0.885	0.778	1.0	0.867	0.843	0.756	0.923	0.944
RI|ENSG00000137841|14313	0.933	1.0	0.857	1.0	1.0	0.385	0.739	0.68	1.0	1.0	0.818	1.0	1.0	1.0	1.0	1.0	0.5	0.8	0.862	0.882	0.75	1.0	0.474	0.6	0.81	0.7	0.8	0.926	0.59	0.765	1.0	0.692	0.846	0.826	0.652	0.949	0.737	1.0	0.929	0.867	0.8	0.636	0.429	0.702	0.833	0.905	0.622	0.862
RI|ENSG00000175265|14390	0.678	0.447	0.387	0.708	0.528	0.672	0.518	0.549	0.354	0.429	0.587	0.371	0.387	0.28	0.621	0.635	0.486	0.596	0.716	0.612	0.796	0.356	0.828	0.795	0.745	0.481	0.435	0.64	0.473	0.736	0.769	0.545	0.688	0.498	0.596	0.563	0.819	0.83	0.843	0.513	0.495	0.465	0.791	0.71	0.727	0.848	0.424	0.686
RI|ENSG00000100429|14519	0.778	1.0	1.0	1.0	0.943	1.0	1.0	0.769	0.867	1.0	0.889	1.0	1.0	0.636	1.0	0.75	1.0	0.714	0.708	0.619	0.714	0.5	1.0	0.875	1.0	0.9	0.846	0.806	0.806	0.786	1.0	1.0	0.871	1.0	0.933	0.778	0.647	0.75	0.917	1.0	0.455	0.789	0.5	0.767	0.8	0.75	0.918	1.0
RI|ENSG00000135506|14874	0.018	0.096	0.097	0.081	0.128	0.061	0.112	0.06	0.108	0.047	0.139	0.107	0.061	0.095	0.077	0.09	0.113	0.02	0.109	0.113	0.026	0.126	0.126	0.064	0.058	0.065	0.121	0.141	0.241	0.169	0.071	0.24	0.108	0.131	0.203	0.17	0.147	0.127	0.224	0.149	0.065	0.034	0.125	0.249	0.039	0.303	0.36	0.187
RI|ENSG00000185627|16166	0.091	0.13	0.091	0.086	0.163	0.082	0.092	0.082	0.133	0.044	0.097	0.072	0.029	0.042	0.078	0.025	0.068	0.033	0.077	0.09	0.023	0.061	0.137	0.075	0.082	0.137	0.147	0.15	0.274	0.188	0.076	0.114	0.158	0.092	0.251	0.168	0.143	0.079	0.134	0.139	0.098	0.063	0.186	0.356	0.126	0.153	0.324	0.201
RI|ENSG00000204574|16375	1.0	1.0	1.0	1.0	0.324	1.0	1.0	1.0	0.838	1.0	1.0	1.0	1.0	1.0	0.573	0.76	1.0	1.0	1.0	0.76	0.902	1.0	0.187	1.0	0.463	0.742	0.765	0.451	0.742	0.668	0.801	0.838	0.873	1.0	0.775	0.801	0.822	0.657	1.0	0.668	0.535	1.0	0.775	0.633	1.0	0.873	0.801	0.513
RI|ENSG00000186470|16862	0.778	1.0	1.0	1.0	0.667	0.939	1.0	0.783	1.0	1.0	1.0	1.0	1.0	1.0	1.0	1.0	1.0	0.75	0.895	1.0	1.0	1.0	1.0	1.0	0.769	0.739	0.896	0.898	0.768	1.0	1.0	0.892	0.923	0.744	0.856	1.0	0.83	0.756	1.0	0.85	1.0	1.0	1.0	0.82	1.0	0.81	0.897	0.822
RI|ENSG00000112659|16915	0.0	0.167	0.027	0.105	0.02	0.059	0.0	0.0	0.0	0.0	0.182	0.021	0.0	0.0	0.018	0.0	0.0	0.095	0.102	0.1	0.0	0.0	0.067	0.063	0.069	0.036	0.029	0.046	0.012	0.04	0.192	0.143	0.017	0.118	0.385	0.022	0.017	0.055	0.068	0.02	0.035	0.13	1.0	0.0	0.043	0.217	0.228	0.098
RI|ENSG00000109771|16995	0.0	1.0	0.116	1.0	0.33	0.283	0.396	0.0	1.0	0.396	0.18	0.0	0.0	0.0	0.247	0.0	0.496	0.141	0.94	0.663	1.0	1.0	1.0	0.902	1.0	0.18	1.0	0.902	1.0	0.621	1.0	0.84	0.873	1.0	0.932	1.0	0.247	1.0	0.778	1.0	1.0	0.18	0.0	1.0	0.926	1.0	1.0	1.0
RI|ENSG00000174720|17583	0.053	0.193	0.065	0.103	0.147	0.139	0.17	0.101	0.154	0.118	0.128	0.098	0.063	0.046	0.208	0.074	0.103	0.023	0.112	0.139	0.105	0.103	0.146	0.114	0.224	0.126	0.249	0.204	0.141	0.184	0.119	0.15	0.199	0.2	0.124	0.152	0.17	0.15	0.188	0.19	0.088	0.13	0.537	0.161	0.155	0.146	0.27	0.172
RI|ENSG00000160613|17676	0.417	0.155	0.2	0.128	0.215	0.733	0.286	0.086	0.012	0.0	0.096	0.051	0.021	0.224	0.146	0.101	0.019	0.0	0.007	0.043	0.068	0.03	0.063	0.041	0.104	0.067	0.031	0.098	0.027	0.006	0.127	0.052	0.027	0.012	0.045	0.045	0.068	0.056	0.031	0.0	0.092	0.509	0.697	0.017	0.015	0.03	0.012	0.148
RI|ENSG00000101445|17817	0.042	0.382	0.041	0.047	0.0	0.022	0.0	0.013	0.083	0.0	0.053	0.0	0.0	0.0	0.0	0.0	0.0	0.061	0.035	0.039	0.061	0.014	0.0	0.0	0.032	0.031	0.022	0.052	0.144	0.054	0.025	0.032	0.054	0.134	0.171	0.021	0.072	0.035	0.039	0.048	0.013	0.026	1.0	0.162	0.052	0.087	0.412	0.081
RI|ENSG00000108961|18282	1.0	1.0	0.872	0.934	1.0	0.84	0.812	1.0	0.925	1.0	0.943	0.947	1.0	0.848	1.0	1.0	0.881	0.837	0.848	0.788	0.943	0.881	1.0	0.684	0.939	0.934	0.939	0.923	0.867	1.0	1.0	0.937	1.0	0.712	0.857	0.832	0.832	0.872	1.0	1.0	0.634	0.844	1.0	0.861	0.773	1.0	0.945	0.922
RI|ENSG00000250571|18294	0.833	0.7	0.692	0.833	1.0	1.0	1.0	1.0	0.929	1.0	1.0	1.0	0.778	1.0	1.0	1.0	1.0	0.857	0.793	0.667	1.0	1.0	0.667	1.0	0.889	0.667	1.0	0.745	0.84	1.0	0.6	0.882	0.886	0.769	0.862	1.0	1.0	0.857	0.818	1.0	0.765	1.0	1.0	1.0	0.714	0.852	1.0	0.81
RI|ENSG00000125733|18413	0.417	0.49	0.478	0.437	0.41	0.286	0.5	0.314	0.581	0.339	0.667	0.277	0.246	0.116	0.38	0.188	0.291	0.2	0.6	0.487	0.361	1.0	0.333	0.882	0.267	0.6	0.571	0.551	0.66	0.478	0.425	0.548	0.392	0.484	0.611	0.462	0.436	0.5	0.692	0.6	0.611	0.267	0.844	0.478	1.0	0.636	0.782	0.5
RI|ENSG00000213413|18564	0.036	0.0	0.075	0.022	0.836	0.081	0.092	0.038	0.02	0.241	0.027	0.443	0.836	1.0	0.313	0.93	0.459	0.197	0.067	0.009	0.443	0.055	0.043	0.044	0.027	0.077	0.075	0.04	0.017	0.084	0.026	0.049	0.069	0.019	0.027	0.017	0.02	0.05	0.041	0.019	0.034	0.029	0.047	0.045	0.272	0.026	0.06	0.097
RI|ENSG00000213413|18567	0.094	0.055	0.131	0.11	0.846	0.108	0.141	0.045	0.068	0.392	0.069	0.475	0.819	0.909	0.301	0.659	0.356	0.453	0.106	0.071	0.563	0.052	0.091	0.069	0.036	0.083	0.179	0.039	0.077	0.107	0.077	0.081	0.113	0.082	0.055	0.083	0.108	0.061	0.064	0.106	0.048	0.121	0.0	0.2	0.125	0.09	0.177	0.098
RI|ENSG00000213413|18568	0.145	0.0	0.163	0.045	1.0	0.012	0.069	0.014	0.042	0.174	0.05	0.655	0.487	1.0	0.137	0.76	0.322	0.281	0.077	0.0	0.388	0.01	0.009	0.091	0.08	0.053	0.068	0.039	0.025	0.086	0.025	0.025	0.027	0.012	0.03	0.031	0.035	0.07	0.023	0.053	0.033	0.014	0.276	0.015	0.122	0.022	0.041	0.047
RI|ENSG00000063180|19086	0.019	0.0	0.056	0.123	0.026	0.0	0.111	0.0	0.111	0.0	0.085	0.006	0.011	0.0	0.011	0.04	0.0	0.0	0.214	0.0	0.0	0.28	0.0	0.0	0.047	0.162	0.048	0.085	0.089	0.085	0.036	0.146	0.107	0.039	0.13	0.109	0.148	0.122	0.167	0.093	0.228	0.0	0.034	0.12	0.129	0.152	0.467	0.212
RI|ENSG00000155975|19129	0.71	1.0	1.0	1.0	1.0	1.0	1.0	0.55	0.71	1.0	0.786	0.888	1.0	0.71	0.647	0.268	1.0	0.786	0.81	0.55	0.675	0.786	0.81	1.0	0.786	0.786	0.681	0.888	0.71	0.83	0.691	0.799	0.87	0.859	1.0	1.0	0.55	1.0	0.449	0.681	0.62	0.83	1.0	0.681	0.55	0.604	1.0	1.0
RI|ENSG00000082014|19134	0.533	1.0	1.0	0.846	0.724	0.867	1.0	0.556	1.0	0.905	0.789	0.843	0.727	0.781	0.892	0.802	1.0	1.0	0.857	0.75	0.895	1.0	0.818	1.0	0.75	1.0	1.0	0.875	0.833	1.0	0.75	1.0	1.0	0.882	1.0	0.778	0.818	0.667	1.0	0.867	1.0	0.846	1.0	0.9	1.0	1.0	1.0	1.0
RI|ENSG00000186642|19505	0.137	0.405	0.254	0.836	0.0	0.073	0.531	0.338	0.697	0.083	0.522	0.0	0.0	0.035	0.0	0.012	0.025	0.46	0.203	0.068	0.111	0.145	1.0	0.0	0.239	0.245	0.174	0.417	0.833	0.63	0.875	0.692	0.338	0.793	0.935	0.309	0.505	0.781	0.857	0.718	0.46	0.072	0.0	0.549	0.487	0.93	1.0	0.218
RI|ENSG00000142798|19577	0.022	0.037	0.022	0.013	0.031	0.011	0.017	0.033	0.041	0.031	0.021	0.011	0.004	0.016	0.02	0.015	0.036	0.018	0.038	0.033	0.022	0.0	0.012	0.006	0.029	0.041	0.169	0.022	0.056	0.093	0.01	0.069	0.033	0.049	0.594	0.013	0.177	0.103	0.068	0.273	0.061	0.007	0.0	0.033	0.021	0.199	0.14	0.063
RI|ENSG00000271810|19778	0.789	0.333	1.0	1.0	0.636	0.714	0.571	0.5	1.0	1.0	0.333	0.524	0.714	0.846	0.625	1.0	1.0	0.486	1.0	1.0	0.719	1.0	1.0	1.0	0.556	0.778	0.75	0.333	0.333	0.333	0.5	1.0	1.0	1.0	1.0	1.0	1.0	0.5	1.0	0.5	0.8	0.647	1.0	1.0	1.0	0.8	0.778	1.0
RI|ENSG00000178922|20076	0.104	0.0	0.043	0.208	0.119	0.031	0.038	0.022	0.046	0.009	0.0	0.074	0.025	0.036	0.047	0.104	0.051	0.097	0.308	0.213	0.067	0.387	0.387	0.387	0.041	0.148	0.021	0.066	0.032	0.14	0.15	0.057	0.098	0.098	0.055	0.078	0.117	0.18	0.083	0.181	0.04	0.049	0.043	0.097	0.212	0.063	0.035	0.055
RI|ENSG00000141577|20249	0.0	0.0	0.03	0.149	0.106	0.027	0.1	0.023	0.021	0.2	0.03	0.057	0.692	0.152	0.042	0.125	0.053	0.0	0.059	0.0	0.0	0.021	0.1	0.0	0.128	0.051	0.036	0.214	0.034	0.042	0.023	0.0	0.061	0.043	0.0	0.059	0.038	0.053	0.0	0.028	0.029	0.111	0.0	0.01	0.043	0.013	0.018	0.013
RI|ENSG00000197530|20450	0.157	0.234	0.268	0.125	0.059	0.09	0.28	0.149	0.181	0.056	0.148	0.046	0.066	0.053	0.06	0.141	0.148	0.096	0.33	0.483	0.144	0.237	0.507	0.335	0.099	0.223	0.186	0.26	0.308	0.161	0.231	0.171	0.359	0.425	0.219	0.398	0.235	0.284	0.528	0.332	0.209	0.055	0.123	0.269	0.245	0.294	0.202	0.137
RI|ENSG00000197530|20455	0.204	0.053	0.283	0.097	0.075	0.103	0.193	0.119	0.137	0.029	0.287	0.067	0.053	0.049	0.126	0.041	0.17	0.078	0.216	0.278	0.05	0.295	0.173	0.15	0.126	0.123	0.225	0.082	0.189	0.376	0.208	0.304	0.378	0.28	0.183	0.294	0.185	0.316	0.232	0.289	0.151	0.082	0.259	0.245	0.218	0.113	0.041	0.166
RI|ENSG00000197530|20465	0.162	0.128	0.186	0.205	0.3	0.191	0.236	0.214	0.238	0.101	0.353	0.167	0.069	0.099	0.258	0.127	0.196	0.194	0.188	0.278	0.18	0.309	0.312	0.183	0.165	0.294	0.237	0.255	0.18	0.262	0.248	0.219	0.461	0.398	0.251	0.268	0.326	0.523	0.313	0.315	0.193	0.099	0.502	0.246	0.319	0.272	0.2	0.224
RI|ENSG00000076108|20507	0.013	0.298	0.045	0.044	0.115	0.087	0.093	0.045	0.041	0.093	0.0	0.147	0.417	0.064	0.13	0.264	0.149	0.028	0.0	0.046	0.0	0.064	0.06	0.0	0.0	0.029	0.027	0.079	0.036	0.049	0.018	0.05	0.093	0.047	0.093	0.053	0.043	0.018	0.041	0.02	0.026	0.019	0.0	0.104	0.057	0.084	0.096	0.107
RI|ENSG00000158887|20605	0.231	0.0	0.2	0.333	0.133	0.024	0.077	0.111	1.0	0.009	0.714	0.004	0.01	0.009	0.008	0.007	0.026	0.077	0.714	0.714	0.04	1.0	0.0	0.5	0.067	0.286	0.231	0.029	0.4	0.4	0.571	0.333	0.333	0.294	0.571	0.429	0.778	0.75	0.375	0.571	0.0	0.087	0.091	0.444	0.209	1.0	0.636	0.061
RI|ENSG00000272645|20755	0.667	1.0	1.0	1.0	0.745	0.692	0.905	1.0	0.556	0.524	0.571	0.907	1.0	0.667	1.0	0.714	0.6	1.0	0.7	1.0	1.0	0.81	0.778	1.0	1.0	1.0	0.545	1.0	0.955	1.0	0.862	1.0	1.0	1.0	0.4	1.0	1.0	1.0	0.905	1.0	1.0	1.0	1.0	0.818	1.0	0.826	1.0	1.0
RI|ENSG00000100258|21270	0.901	0.884	0.878	0.752	0.776	0.892	0.705	0.836	0.725	0.934	0.849	0.943	0.92	0.737	0.827	0.884	0.821	0.877	0.692	0.807	0.867	0.904	0.696	0.664	0.862	0.768	0.74	0.601	0.824	0.774	0.832	0.622	0.81	0.707	0.687	0.764	0.632	0.87	0.579	0.732	0.737	0.656	0.718	0.708	0.896	0.687	0.761	0.673
RI|ENSG00000163157|21322	1.0	1.0	1.0	0.576	1.0	0.65	0.134	1.0	0.65	0.382	1.0	0.029	0.028	0.035	0.302	0.052	0.044	0.171	0.684	0.65	1.0	1.0	1.0	0.553	0.0	0.0	1.0	0.673	0.668	0.812	0.607	0.426	1.0	0.801	1.0	0.773	0.553	0.134	0.673	0.812	1.0	1.0	0.712	0.662	0.65	0.553	0.728	0.452
RI|ENSG00000149532|21430	1.0	1.0	1.0	1.0	0.81	0.2	0.75	0.529	0.333	1.0	1.0	0.667	1.0	1.0	1.0	0.429	1.0	0.714	0.636	0.176	1.0	0.333	0.5	1.0	0.714	0.733	0.75	0.333	1.0	0.867	0.765	0.667	0.882	0.778	1.0	0.778	0.467	0.714	0.692	0.6	0.6	1.0	1.0	0.111	0.6	0.5	1.0	0.875
RI|ENSG00000167700|21525	0.012	0.036	0.043	0.122	0.072	0.0	0.069	0.043	0.067	0.023	0.044	0.008	0.0	0.026	0.049	0.019	0.039	0.01	0.028	0.1	0.072	0.172	0.13	0.119	0.086	0.025	0.238	0.08	0.131	0.059	0.074	0.179	0.135	0.061	0.102	0.055	0.122	0.039	0.077	0.041	0.108	0.0	0.353	0.038	0.068	0.046	0.151	0.059
RI|ENSG00000167700|21528	0.097	0.107	0.128	0.125	0.123	0.424	0.293	0.356	0.177	0.121	0.292	0.183	0.174	0.087	0.198	0.193	0.319	0.073	0.477	0.267	0.125	0.404	0.296	0.219	0.375	0.296	0.157	0.409	0.422	0.474	0.228	0.387	0.448	0.356	0.408	0.387	0.374	0.256	0.219	0.296	0.329	0.356	0.24	0.265	0.256	0.316	0.402	0.534
RI|ENSG00000031698|21953	0.692	1.0	0.538	0.613	1.0	0.846	0.7	0.652	0.882	0.68	0.65	0.677	0.2	0.385	0.793	0.63	0.714	0.467	1.0	0.571	0.7	0.586	0.6	0.647	0.73	0.875	0.852	0.8	0.925	1.0	0.7	0.889	1.0	0.941	1.0	0.833	0.9	0.769	1.0	0.857	0.565	0.826	1.0	1.0	0.862	0.923	0.946	0.952
RI|ENSG00000266714|21987	0.813	0.778	0.931	1.0	0.946	0.6	0.556	0.538	0.8	1.0	0.926	0.737	1.0	0.677	0.765	1.0	0.857	0.5	1.0	1.0	0.419	1.0	1.0	1.0	1.0	1.0	0.929	1.0	0.691	1.0	1.0	1.0	0.923	1.0	1.0	0.917	0.871	1.0	1.0	0.867	1.0	0.714	1.0	1.0	0.781	0.929	1.0	0.818
RI|ENSG00000197386|22445	0.162	0.311	0.193	0.111	0.162	0.092	0.086	0.146	0.131	0.055	0.067	0.047	0.156	0.057	0.222	0.079	0.1	0.016	0.121	0.155	0.149	0.05	0.334	0.089	0.095	0.196	0.23	0.166	0.312	0.248	0.086	0.162	0.135	0.206	0.359	0.136	0.213	0.131	0.2	0.17	0.137	0.116	0.0	0.238	0.217	0.171	0.526	0.324
RI|ENSG00000114270|22637	0.051	0.563	0.0	0.097	0.325	0.097	0.217	0.33	0.392	0.145	0.492	0.321	0.0	0.075	0.254	0.331	0.304	0.27	0.0	0.0	0.392	0.114	0.0	0.721	0.139	0.392	0.19	0.075	0.0	0.244	0.0	0.326	0.0	0.0	0.0	0.0	0.0	0.097	1.0	0.139	0.244	0.0	0.392	0.0	0.139	0.097	0.097	0.0
RI|ENSG00000025708|23178	0.272	0.249	0.2	0.213	0.354	0.233	0.202	0.191	0.196	0.316	0.203	0.271	0.451	0.35	0.291	0.25	0.303	0.107	0.183	0.192	0.229	0.191	0.201	0.172	0.2	0.228	0.259	0.143	0.285	0.313	0.129	0.181	0.231	0.199	0.335	0.252	0.159	0.188	0.248	0.159	0.142	0.232	0.284	0.256	0.175	0.191	0.38	0.26
RI|ENSG00000162298|23220	0.077	0.173	0.122	0.204	0.089	0.17	0.145	0.077	0.171	0.026	0.137	0.013	0.077	0.025	0.018	0.0	0.077	0.005	0.098	0.162	0.019	0.25	0.278	0.2	0.117	0.167	0.227	0.175	0.266	0.398	0.325	0.318	0.305	0.312	0.242	0.171	0.137	0.204	0.36	0.336	0.37	0.192	0.8	0.347	0.12	0.414	0.377	0.335
RI|ENSG00000158863|23323	0.029	0.06	0.164	0.075	0.083	0.062	0.171	0.029	0.107	0.087	0.034	0.059	0.016	0.026	0.146	0.027	0.123	0.039	0.034	0.071	0.031	0.035	0.091	0.056	0.171	0.057	0.081	0.173	0.249	0.126	0.195	0.184	0.167	0.148	0.155	0.117	0.152	0.11	0.18	0.193	0.04	0.083	0.333	0.128	0.093	0.156	0.137	0.15
RI|ENSG00000158863|23325	0.119	0.139	0.191	0.153	0.111	0.138	0.181	0.074	0.142	0.105	0.26	0.132	0.114	0.041	0.183	0.136	0.173	0.079	0.134	0.191	0.077	0.146	0.088	0.161	0.235	0.154	0.126	0.211	0.333	0.217	0.223	0.288	0.268	0.178	0.215	0.232	0.279	0.195	0.319	0.25	0.108	0.119	0.143	0.223	0.168	0.226	0.203	0.256
RI|ENSG00000143224|23417	0.05	0.091	0.2	0.2	0.143	0.167	0.091	0.136	0.155	0.2	0.214	0.137	0.2	0.056	0.127	0.077	0.148	0.158	0.13	0.024	0.222	0.091	0.0	0.023	0.038	0.08	0.129	0.059	0.085	0.191	0.158	0.051	0.057	0.059	0.042	0.043	0.091	0.088	0.082	0.077	0.263	0.176	0.0	0.068	0.021	0.061	0.043	0.094
RI|ENSG00000148290|23962	0.071	0.179	0.108	0.203	0.109	0.228	0.224	0.098	0.126	0.112	0.087	0.067	0.042	0.015	0.14	0.102	0.088	0.132	0.172	0.069	0.056	0.207	0.227	0.105	0.055	0.154	0.263	0.104	0.169	0.385	0.06	0.213	0.069	0.233	0.429	0.096	0.267	0.136	0.162	0.338	0.113	0.048	0.364	0.109	0.116	0.109	0.638	0.386
RI|ENSG00000139645|24099	0.253	0.604	0.241	0.433	0.364	0.169	0.504	0.078	0.56	0.56	0.337	0.203	0.604	0.145	0.504	0.117	0.311	0.033	0.203	0.0	0.203	0.0	0.0	0.0	0.0	0.065	0.12	0.184	0.073	0.063	0.156	0.215	0.253	0.253	0.416	0.137	0.078	0.135	0.156	0.105	0.113	0.0	0.56	0.294	0.092	0.304	0.543	0.105
RI|ENSG00000175756|24405	0.169	0.189	0.172	0.333	0.289	0.267	0.165	0.152	0.271	0.166	0.225	0.116	0.118	0.173	0.224	0.116	0.194	0.189	0.339	0.393	0.241	0.269	0.388	0.297	0.298	0.333	0.312	0.27	0.426	0.481	0.31	0.34	0.5	0.35	0.478	0.368	0.285	0.301	0.319	0.386	0.315	0.247	0.467	0.359	0.24	0.351	0.676	0.433
RI|ENSG00000175756|24408	0.657	0.636	0.714	0.722	0.699	0.657	0.56	0.74	0.757	0.763	0.718	0.643	0.673	0.745	0.823	0.714	0.59	0.88	0.902	0.776	0.725	0.778	0.803	0.8	0.894	0.618	0.853	0.706	0.724	0.745	0.74	0.848	0.744	0.824	0.781	0.842	0.68	0.795	0.882	0.863	0.703	0.853	0.75	0.722	0.824	0.681	0.884	0.75
RI|ENSG00000064995|24441	0.203	0.213	0.252	0.333	0.417	0.153	0.116	0.185	0.2	0.183	0.235	0.132	0.076	0.096	0.173	0.128	0.215	0.068	0.23	0.195	0.141	0.311	0.15	0.234	0.264	0.344	0.393	0.272	0.463	0.457	0.182	0.286	0.433	0.256	0.36	0.333	0.24	0.29	0.333	0.285	0.193	0.147	0.778	0.321	0.286	0.371	0.432	0.485
RI|ENSG00000087191|24487	0.333	1.0	0.742	0.792	0.681	0.149	0.75	0.662	0.821	0.366	0.586	0.642	0.613	0.355	0.762	0.643	0.615	0.245	0.938	0.683	0.165	1.0	0.796	0.565	0.75	0.636	0.8	0.76	1.0	0.963	0.854	0.811	0.781	0.862	0.875	0.789	0.867	0.852	0.622	0.891	0.935	0.76	0.333	0.937	0.714	1.0	0.938	0.689
RI|ENSG00000113108|24896	0.254	0.2	0.25	0.364	0.171	0.16	0.238	0.232	0.28	0.099	0.407	0.221	0.154	0.323	0.176	0.298	0.322	0.152	0.429	0.333	0.244	0.357	0.238	0.263	0.321	0.429	0.333	0.493	0.435	0.491	0.323	0.467	0.59	0.205	0.333	0.448	0.379	0.556	0.551	0.5	0.563	0.217	0.0	0.456	0.439	0.65	0.566	0.492
RI|ENSG00000124067|24956	0.014	0.0	0.026	0.048	0.088	0.0	0.025	0.056	0.073	0.0	0.038	0.011	0.0	0.013	0.03	0.044	0.015	0.005	0.054	0.095	0.029	0.043	0.1	0.136	0.077	0.0	0.034	0.03	0.185	0.112	0.103	0.068	0.014	0.077	0.0	0.086	0.065	0.125	0.146	0.069	0.029	0.0	0.557	0.073	0.191	0.13	0.162	0.028
RI|ENSG00000164405|25151	0.865	1.0	0.957	1.0	0.918	0.889	0.941	1.0	1.0	0.973	0.846	0.878	0.887	0.765	1.0	0.863	0.733	0.938	1.0	0.926	1.0	1.0	1.0	0.778	1.0	0.813	1.0	1.0	1.0	0.955	0.926	0.96	1.0	0.975	1.0	0.907	1.0	1.0	1.0	1.0	1.0	1.0	1.0	1.0	0.973	1.0	1.0	1.0
RI|ENSG00000137106|25243	1.0	1.0	1.0	0.462	1.0	1.0	1.0	1.0	0.333	1.0	1.0	0.6	1.0	1.0	1.0	1.0	1.0	0.5	0.543	0.594	0.6	0.401	0.487	0.586	0.143	1.0	1.0	1.0	0.667	1.0	0.8	1.0	0.619	0.667	1.0	1.0	0.647	0.755	1.0	1.0	0.8	0.5	1.0	1.0	0.667	1.0	1.0	1.0
RI|ENSG00000115446|25542	0.139	0.203	0.272	0.166	0.181	0.062	0.125	0.055	0.153	0.06	0.099	0.12	0.131	0.224	0.129	0.208	0.2	0.063	0.294	0.113	0.059	0.108	0.157	0.291	0.141	0.239	0.255	0.215	0.378	0.328	0.109	0.216	0.249	0.205	0.133	0.188	0.175	0.3	0.364	0.31	0.22	0.097	0.0	0.347	0.342	0.208	0.323	0.345
RI|ENSG00000110844|25571	0.082	0.065	0.0	0.073	0.017	0.135	0.0	0.116	0.238	0.0	0.0	0.0	0.0	0.0	0.0	0.0	0.0	0.0	0.0	0.0	0.472	0.518	0.0	0.065	0.0	0.0	0.043	0.111	0.065	0.152	0.162	0.073	0.046	0.073	0.0	0.294	0.0	0.273	0.263	0.0	0.258	0.0	0.0	0.065	0.36	0.043	0.0	0.094
RI|ENSG00000110844|25575	0.544	0.179	0.824	0.938	0.293	0.368	0.75	0.575	0.828	0.121	0.632	0.397	0.059	0.345	0.2	0.375	0.467	0.469	0.884	0.628	0.733	0.934	0.451	0.739	0.821	0.89	0.875	0.809	0.893	0.962	0.782	0.911	0.853	0.786	0.614	0.682	0.833	0.837	0.918	0.75	0.862	0.309	0.0	0.726	0.94	0.855	0.692	0.915
RI|ENSG00000147813|25853	0.214	0.208	0.149	0.387	0.381	0.365	0.184	0.177	0.346	0.178	0.321	0.157	0.088	0.173	0.266	0.253	0.377	0.103	0.305	0.285	0.385	0.271	0.362	0.298	0.325	0.329	0.315	0.195	0.461	0.502	0.291	0.471	0.46	0.377	0.526	0.417	0.319	0.295	0.563	0.476	0.377	0.256	0.645	0.529	0.329	0.602	0.535	0.173
RI|ENSG00000147813|25855	0.063	0.152	0.078	0.114	0.139	0.068	0.089	0.062	0.184	0.112	0.18	0.129	0.096	0.187	0.098	0.094	0.116	0.054	0.206	0.148	0.205	0.115	0.336	0.259	0.19	0.099	0.378	0.18	0.223	0.331	0.102	0.375	0.189	0.2	0.255	0.24	0.231	0.302	0.248	0.345	0.369	0.112	0.497	0.349	0.091	0.167	0.325	0.279
RI|ENSG00000005448|26020	0.101	0.131	0.052	0.104	0.334	0.083	0.013	0.031	0.046	0.197	0.045	0.209	0.26	0.244	0.248	0.122	0.272	0.1	0.029	0.057	0.039	0.0	0.027	0.025	0.091	0.017	0.021	0.044	0.046	0.046	0.086	0.042	0.013	0.026	0.102	0.091	0.055	0.045	0.0	0.104	0.027	0.107	0.098	0.027	0.035	0.046	0.163	0.033
RI|ENSG00000005448|26024	0.0	0.429	0.053	0.0	0.419	0.043	0.0	0.171	0.01	0.333	0.032	0.239	0.172	0.2	0.319	0.371	0.222	0.172	0.0	0.029	0.084	0.056	0.011	0.008	0.05	0.029	0.016	0.023	0.0	0.057	0.048	0.12	0.0	0.008	0.009	0.089	0.053	0.0	0.0	0.0	0.032	0.059	0.0	0.0	0.032	0.067	0.076	0.081
RI|ENSG00000170043|26060	0.6	0.535	0.579	0.67	0.631	0.679	0.629	0.501	0.661	0.725	0.637	0.648	0.699	0.638	0.573	0.665	0.568	0.794	0.679	0.667	0.547	0.74	0.556	0.712	0.694	0.706	0.712	0.666	0.722	0.721	0.641	0.719	0.632	0.656	0.695	0.68	0.686	0.739	0.694	0.67	0.665	0.634	0.676	0.656	0.671	0.729	0.715	0.677
RI|ENSG00000135486|26246	0.203	0.071	0.366	0.148	0.362	0.106	0.071	0.088	0.172	0.062	0.095	0.185	0.037	0.127	0.088	0.115	0.197	0.12	0.13	0.216	0.283	0.213	0.093	0.119	0.233	0.271	0.215	0.158	0.33	0.269	0.134	0.21	0.32	0.172	0.143	0.146	0.209	0.261	0.327	0.212	0.186	0.12	0.0	0.237	0.178	0.282	0.182	0.391
RI|ENSG00000215910|26286	1.0	1.0	1.0	1.0	1.0	1.0	0.961	1.0	0.867	1.0	0.941	0.853	0.413	0.903	1.0	0.733	0.959	0.955	1.0	1.0	1.0	1.0	1.0	1.0	0.87	0.973	0.963	0.977	0.983	1.0	1.0	1.0	1.0	1.0	1.0	0.982	1.0	1.0	1.0	1.0	1.0	0.938	1.0	1.0	1.0	1.0	1.0	0.974
RI|ENSG00000163463|26346	1.0	1.0	0.857	1.0	1.0	1.0	0.823	0.842	0.857	1.0	0.727	0.75	1.0	1.0	1.0	0.7	0.769	0.27	0.742	0.285	0.399	0.608	0.639	0.769	0.608	0.499	0.869	0.684	0.919	0.8	0.769	0.903	0.875	1.0	0.823	0.903	0.88	0.756	0.594	0.68	0.647	0.769	1.0	1.0	0.933	0.88	0.727	0.912
RI|ENSG00000143727|26410	0.536	0.568	0.589	0.774	0.577	0.429	0.479	0.595	0.728	0.581	0.758	0.437	0.359	0.412	0.376	0.43	0.494	0.635	0.727	0.723	0.755	0.9	0.777	0.771	0.701	0.758	0.664	0.606	0.664	0.668	0.627	0.671	0.644	0.752	0.768	0.691	0.791	0.709	0.687	0.76	0.664	0.414	0.977	0.714	0.436	0.695	0.601	0.696
RI|ENSG00000128191|26879	0.809	0.905	1.0	0.809	0.943	1.0	1.0	0.593	0.854	1.0	0.818	1.0	1.0	1.0	1.0	1.0	1.0	0.389	0.761	0.614	0.665	0.761	0.515	1.0	1.0	0.745	0.827	1.0	0.927	1.0	0.75	1.0	0.93	0.726	0.443	1.0	0.788	0.614	0.586	1.0	0.515	1.0	1.0	1.0	0.809	0.65	0.693	0.726
RI|ENSG00000054282|26950	0.067	0.0	0.067	0.2	0.0	0.143	0.0	0.0	0.0	0.0	0.0	0.111	0.0	0.0	0.0	0.0	0.0	0.0	0.0	0.059	0.091	0.0	0.0	0.333	0.067	0.0	0.2	0.0	0.3	0.231	0.0	0.0	0.059	0.167	0.2	0.071	0.294	0.13	0.091	0.286	0.083	0.0	0.143	0.158	0.231	0.2	0.0	0.0
RI|ENSG00000091409|27386	0.027	0.144	0.108	0.341	0.078	0.01	0.116	0.061	0.661	0.029	0.095	0.014	0.026	0.0	0.022	0.0	0.009	0.0	0.301	0.581	0.008	0.683	0.27	0.381	0.13	0.18	0.011	0.14	0.411	0.12	0.254	0.166	0.11	0.27	0.649	0.22	0.272	0.291	0.179	0.0	0.084	0.116	0.711	0.333	0.15	0.144	1.0	0.133
RI|ENSG00000143537|27403	0.449	0.266	0.511	0.421	0.309	0.52	0.529	0.343	0.77	0.281	0.491	0.188	0.617	0.514	0.183	0.391	0.151	0.165	0.491	0.515	0.383	0.517	0.755	0.579	0.423	0.44	0.608	0.58	0.867	0.8	0.375	0.789	0.419	0.609	0.844	0.632	0.56	0.5	0.789	0.84	0.412	0.639	0.792	0.714	0.304	0.8	0.744	0.867
RI|ENSG00000167595|27560	0.281	0.0	0.212	0.122	0.116	0.273	0.32	0.0	0.19	0.294	0.255	0.417	0.0	0.0	0.224	0.152	0.294	0.385	0.104	0.04	0.046	0.146	0.0	0.173	0.059	0.065	0.148	0.03	0.107	0.135	0.212	0.111	0.046	0.043	0.135	0.082	0.135	0.0	0.122	0.146	0.2	0.0	0.0	0.05	0.0	0.077	0.302	0.255
RI|ENSG00000184922|27866	0.867	1.0	1.0	0.727	1.0	1.0	0.92	0.938	0.864	0.846	0.956	1.0	1.0	1.0	1.0	1.0	1.0	0.778	0.882	1.0	1.0	0.615	0.917	0.793	0.857	0.911	1.0	0.854	0.795	0.778	0.907	0.909	0.887	0.923	1.0	0.882	0.909	0.75	0.73	0.814	0.913	1.0	1.0	0.909	1.0	0.951	0.958	0.923
RI|ENSG00000032444|28119	0.613	1.0	1.0	1.0	1.0	0.667	0.667	0.786	1.0	1.0	1.0	0.667	0.455	0.412	0.8	0.429	0.714	0.714	0.905	0.895	0.882	0.667	1.0	1.0	0.867	1.0	0.833	0.909	1.0	1.0	0.714	1.0	0.813	0.895	1.0	1.0	0.765	1.0	1.0	0.727	0.882	0.857	1.0	0.857	0.882	1.0	0.6	0.879
RI|ENSG00000211897|28257	0.007	0.031	0.005	0.009	0.085	0.012	0.017	0.011	0.017	0.022	0.005	0.011	0.0	0.0	0.0	0.038	0.0	0.003	0.077	0.03	0.077	0.506	0.155	0.105	0.015	0.006	0.221	0.204	0.175	0.213	0.035	0.104	0.166	0.176	0.476	0.027	0.106	0.107	0.243	0.143	0.086	0.09	0.671	0.472	0.115	0.205	0.533	0.153
RI|ENSG00000239779|28395	0.68	1.0	0.935	0.903	0.948	0.8	0.932	0.985	0.806	0.929	0.803	0.923	0.941	0.813	0.926	0.833	0.948	0.956	1.0	1.0	0.867	0.886	0.962	0.955	0.877	1.0	0.97	0.892	0.978	0.983	0.897	0.942	0.934	0.983	0.967	0.929	0.961	0.922	1.0	1.0	0.96	0.889	1.0	0.953	0.945	0.924	0.985	0.96
RI|ENSG00000134262|28513	0.667	0.333	0.667	0.5	1.0	0.556	0.714	0.667	0.4	1.0	0.333	1.0	1.0	1.0	1.0	1.0	1.0	1.0	0.875	0.5	1.0	0.529	1.0	0.538	0.429	0.5	1.0	0.5	0.556	0.75	1.0	0.5	0.533	0.667	0.625	0.583	0.333	0.429	0.636	0.636	1.0	0.6	1.0	0.833	0.6	0.52	0.391	0.368
RI|ENSG00000189077|29099	0.152	0.23	0.089	0.147	0.303	0.08	0.096	0.157	0.305	0.06	0.256	0.107	0.096	0.203	0.15	0.164	0.15	0.183	0.286	0.156	0.199	0.133	0.383	0.135	0.399	0.181	0.229	0.135	0.265	0.253	0.131	0.22	0.258	0.257	0.367	0.315	0.187	0.148	0.211	0.226	0.098	0.155	0.3	0.329	0.184	0.23	0.393	0.287
RI|ENSG00000152117|29597	0.023	0.0	0.0	0.054	0.106	0.042	0.113	0.029	0.223	0.0	0.0	0.02	0.0	0.141	0.06	0.0	0.198	0.06	0.277	0.161	0.315	0.161	0.223	0.161	0.187	0.097	0.145	0.057	0.126	0.264	0.177	0.126	0.028	0.434	0.126	0.136	0.103	0.113	0.136	0.264	0.046	0.223	1.0	0.365	0.057	0.087	1.0	0.103
RI|ENSG00000066923|29672	0.9	0.75	1.0	0.542	1.0	0.793	0.778	0.8	0.455	1.0	0.347	1.0	0.892	1.0	1.0	0.967	1.0	0.625	0.636	0.083	1.0	0.158	0.333	1.0	0.467	0.72	0.676	0.75	0.81	0.875	0.238	0.758	0.714	0.61	0.857	0.897	0.769	0.707	0.833	0.813	0.667	0.8	0.25	0.333	0.81	0.541	0.74	0.885
RI|ENSG00000066923|29673	0.692	1.0	1.0	0.474	1.0	1.0	0.7	0.545	0.385	1.0	0.548	1.0	1.0	1.0	0.818	0.968	1.0	1.0	0.538	0.333	0.923	0.214	0.5	0.538	0.778	0.75	0.61	0.882	0.895	0.583	0.3	0.581	0.75	0.61	0.619	0.692	0.833	0.46	0.833	0.818	0.778	0.889	0.2	0.6	1.0	0.639	0.64	0.922
RI|ENSG00000169689|29853	0.105	0.299	0.268	0.283	0.272	0.177	0.251	0.229	0.307	0.078	0.248	0.116	0.14	0.116	0.194	0.201	0.21	0.116	0.293	0.266	0.155	0.209	0.345	0.162	0.257	0.201	0.264	0.363	0.423	0.371	0.24	0.275	0.33	0.279	0.402	0.253	0.296	0.215	0.231	0.277	0.283	0.15	0.456	0.288	0.196	0.326	0.461	0.322
RI|ENSG00000008130|30448	0.971	1.0	0.953	1.0	0.96	1.0	1.0	1.0	0.944	0.929	0.955	1.0	1.0	1.0	1.0	1.0	1.0	1.0	0.903	0.89	0.84	0.967	0.929	1.0	0.8	0.891	0.925	0.741	0.977	1.0	0.906	0.902	1.0	0.932	0.951	0.953	0.843	0.893	0.907	0.882	0.92	0.933	1.0	0.937	0.929	1.0	1.0	1.0
RI|ENSG00000142733|30563	0.02	0.09	0.122	0.122	0.008	0.045	0.075	0.078	0.143	0.066	0.034	0.0	0.0	0.0	0.014	0.01	0.0	0.0	0.4	0.077	0.014	0.412	0.116	0.345	0.034	0.184	0.072	0.246	0.382	0.404	0.087	0.221	0.146	0.184	0.245	0.202	0.136	0.11	0.208	0.231	0.174	0.0	0.208	0.319	0.412	0.584	0.283	0.068
RI|ENSG00000134072|30785	0.107	0.27	0.098	0.242	0.413	0.131	0.066	0.107	0.349	0.225	0.144	0.208	0.035	0.171	0.28	0.231	0.181	0.127	0.333	0.175	0.112	0.252	0.206	0.519	0.225	0.32	0.629	0.3	0.782	0.654	0.191	0.558	0.499	0.368	0.304	0.386	0.439	0.653	0.712	0.368	0.454	0.121	0.035	0.451	0.624	0.81	0.689	0.348
RI|ENSG00000134072|30787	0.066	0.12	0.117	0.149	0.269	0.129	0.061	0.024	0.265	0.073	0.106	0.118	0.056	0.144	0.161	0.149	0.218	0.036	0.29	0.12	0.041	0.235	0.126	0.45	0.034	0.18	0.319	0.282	0.744	0.52	0.135	0.489	0.318	0.144	0.842	0.339	0.373	0.391	0.71	0.427	0.551	0.043	0.0	0.402	0.561	0.605	0.589	0.399
RI|ENSG00000134072|30790	0.028	0.559	0.075	0.067	0.253	0.0	0.105	0.027	0.214	0.098	0.085	0.174	0.137	0.048	0.11	0.096	0.189	0.061	0.103	0.192	0.043	0.216	0.113	0.052	0.297	0.137	0.233	0.26	0.576	0.458	0.114	0.419	0.224	0.259	0.777	0.241	0.492	0.241	0.816	0.363	0.453	0.071	0.442	0.388	0.322	0.655	0.816	0.368
RI|ENSG00000134072|30792	0.556	1.0	0.789	0.742	0.81	0.789	0.737	0.564	0.967	0.854	0.915	0.944	1.0	0.68	0.805	0.565	1.0	0.535	1.0	1.0	0.615	0.826	0.966	0.895	0.867	0.567	0.852	1.0	1.0	1.0	0.804	0.937	0.969	0.933	1.0	0.833	0.978	0.914	0.97	1.0	0.949	0.808	1.0	1.0	0.955	1.0	0.978	1.0
RI|ENSG00000092841|30822	1.0	1.0	1.0	1.0	1.0	1.0	0.81	0.846	1.0	1.0	1.0	0.888	0.249	0.663	1.0	0.53	0.879	1.0	1.0	1.0	1.0	1.0	1.0	1.0	1.0	1.0	1.0	1.0	1.0	1.0	1.0	1.0	0.954	1.0	1.0	1.0	1.0	1.0	1.0	1.0	0.865	1.0	1.0	1.0	1.0	1.0	1.0	1.0
RI|ENSG00000092841|30823	0.76	1.0	0.88	0.815	0.902	0.826	0.543	0.829	0.829	0.619	0.765	0.569	0.023	0.288	0.641	0.15	0.415	0.846	0.75	0.758	0.4	0.733	1.0	0.935	0.826	0.719	0.871	0.731	0.769	0.793	0.625	0.92	0.839	0.778	0.75	0.879	0.905	0.721	0.867	0.955	1.0	0.609	0.5	0.897	0.929	0.818	0.76	0.882
RI|ENSG00000092841|30834	0.105	0.145	0.185	0.197	0.169	0.052	0.086	0.144	0.231	0.088	0.165	0.095	0.071	0.132	0.09	0.148	0.102	0.045	0.216	0.128	0.043	0.259	0.125	0.209	0.133	0.187	0.279	0.153	0.398	0.256	0.088	0.254	0.221	0.216	0.299	0.17	0.171	0.24	0.4	0.272	0.217	0.095	0.061	0.156	0.287	0.35	0.293	0.322
RI|ENSG00000137478|30941	0.047	0.217	0.052	0.027	0.226	0.065	0.1	0.025	0.169	0.113	0.038	0.114	0.356	0.041	0.129	0.085	0.409	0.0	0.0	0.087	0.013	0.036	0.085	0.013	0.027	0.041	0.025	0.063	0.088	0.044	0.027	0.061	0.07	0.08	0.234	0.088	0.091	0.034	0.039	0.037	0.037	0.045	0.0	0.086	0.026	0.021	0.038	0.02
RI|ENSG00000167701|31158	1.0	0.019	1.0	0.63	0.039	0.531	1.0	0.114	1.0	0.018	0.63	0.019	0.025	0.104	0.015	0.0	0.012	0.0	1.0	1.0	0.0	1.0	1.0	0.531	0.274	0.221	0.63	0.569	1.0	1.0	1.0	1.0	1.0	1.0	1.0	0.298	0.694	0.773	1.0	0.739	0.254	0.0	1.0	0.486	0.739	1.0	1.0	0.531
RI|ENSG00000167701|31159	1.0	0.457	1.0	0.0	0.556	1.0	0.861	0.333	1.0	0.256	1.0	0.324	0.145	0.162	0.267	0.318	0.25	0.0	1.0	1.0	0.0	1.0	1.0	0.408	0.674	0.674	1.0	0.633	1.0	1.0	0.925	1.0	1.0	1.0	0.805	0.408	0.861	0.805	1.0	1.0	0.734	0.408	0.479	0.9	1.0	0.884	1.0	0.697
RI|ENSG00000227372|31396	0.0	0.0	0.091	0.0	0.0	0.0	0.107	0.0	0.0	0.07	0.183	0.107	0.0	0.098	0.0	0.23	0.324	0.31	0.255	0.374	0.216	0.0	0.0	0.0	0.285	0.545	0.07	0.13	0.034	0.117	0.146	0.079	0.096	0.07	0.0	0.041	0.062	0.146	0.285	0.0	0.084	0.07	0.0	0.117	0.098	0.052	0.374	0.0
RI|ENSG00000114388|31459	0.735	1.0	1.0	1.0	0.654	0.751	0.701	0.867	0.942	0.694	0.89	1.0	1.0	1.0	0.89	1.0	0.779	0.502	1.0	0.92	1.0	0.801	0.54	0.876	0.644	1.0	0.895	0.801	0.766	0.716	0.751	0.858	0.787	0.841	1.0	0.468	1.0	1.0	1.0	0.779	0.791	0.77	1.0	0.791	1.0	0.761	0.659	0.867
RI|ENSG00000130598|32057	0.164	0.059	0.0	0.004	0.0	0.0	0.007	0.037	0.037	0.005	0.029	0.003	0.004	0.008	0.031	0.005	0.003	0.0	0.0	0.241	0.0	0.0	0.0	0.143	0.0	0.017	0.037	0.008	0.28	0.216	0.13	0.143	0.051	0.146	0.062	0.091	0.083	0.0	0.077	0.091	0.121	0.111	0.217	0.128	0.067	0.074	0.255	0.034
RI|ENSG00000130598|32061	0.341	0.084	0.145	0.026	0.109	0.109	0.027	0.302	0.191	0.047	0.335	0.022	0.018	0.025	0.074	0.018	0.016	0.004	1.0	0.292	0.355	0.121	0.216	0.0	0.423	0.019	0.505	0.026	0.416	0.562	0.185	0.244	0.271	0.292	0.47	0.431	0.128	0.129	0.524	0.355	0.278	0.331	0.677	0.423	0.398	0.16	0.339	0.094
RI|ENSG00000168056|32106	0.072	0.068	0.143	0.146	0.099	0.038	0.122	0.063	0.097	0.058	0.108	0.052	0.027	0.02	0.055	0.022	0.061	0.195	0.169	0.184	0.028	0.333	0.17	0.455	0.114	0.13	0.086	0.067	0.295	0.259	0.168	0.171	0.15	0.109	0.126	0.076	0.176	0.157	0.464	0.162	0.143	0.035	0.118	0.157	0.242	0.209	0.231	0.12
RI|ENSG00000139641|32270	1.0	1.0	0.884	0.935	1.0	1.0	0.865	0.921	1.0	1.0	0.893	0.901	1.0	1.0	1.0	0.814	1.0	1.0	0.929	0.526	1.0	1.0	0.804	1.0	0.785	0.778	0.835	1.0	0.968	1.0	0.901	1.0	0.875	0.79	1.0	0.939	0.872	0.71	1.0	0.745	0.926	1.0	1.0	0.957	0.942	0.787	0.913	0.836
RI|ENSG00000183087|32947	0.012	0.006	0.037	0.047	0.006	0.021	0.013	0.008	0.009	0.006	0.025	0.015	0.0	0.011	0.008	0.008	0.02	0.011	0.277	0.112	0.027	0.075	0.03	0.112	0.014	0.051	0.107	0.046	0.13	0.391	0.102	0.13	0.044	0.078	0.164	0.048	0.145	0.119	0.084	0.18	0.025	0.01	0.0	0.1	0.075	0.264	0.202	0.063
RI|ENSG00000213983|33011	0.239	0.143	0.167	0.085	0.238	0.127	0.143	0.142	0.105	0.223	0.126	0.18	0.158	0.294	0.154	0.19	0.2	0.069	0.092	0.069	0.25	0.084	0.086	0.05	0.059	0.065	0.086	0.102	0.097	0.126	0.074	0.117	0.1	0.104	0.097	0.155	0.115	0.066	0.064	0.105	0.058	0.218	0.0	0.126	0.147	0.091	0.099	0.128
RI|ENSG00000075624|33361	0.968	0.952	1.0	0.941	0.975	1.0	0.92	0.991	0.983	0.953	0.993	0.811	0.243	0.418	0.946	0.267	0.851	0.96	0.976	0.992	0.893	0.981	1.0	1.0	0.985	0.949	1.0	0.951	0.977	0.974	0.973	0.996	0.956	1.0	0.952	0.978	1.0	1.0	0.985	1.0	0.985	0.948	1.0	0.997	0.975	0.988	0.978	0.95
RI|ENSG00000178761|33753	0.512	0.305	0.648	0.682	0.864	0.235	0.71	0.741	0.589	0.648	0.71	0.632	0.197	0.424	0.467	0.589	0.632	0.71	0.637	0.551	0.589	0.892	0.831	1.0	0.648	0.777	1.0	0.71	0.892	0.754	0.417	1.0	0.666	1.0	0.71	0.799	0.574	0.71	0.885	0.825	0.831	0.235	1.0	0.779	0.836	0.668	0.71	0.866
RI|ENSG00000126756|33849	0.818	1.0	1.0	1.0	1.0	0.905	1.0	1.0	0.9	1.0	1.0	1.0	0.706	1.0	0.9	1.0	1.0	0.765	0.81	0.951	0.852	0.765	0.765	1.0	1.0	0.875	0.917	0.892	0.83	0.826	0.644	0.783	1.0	0.935	1.0	0.946	0.892	1.0	0.905	1.0	1.0	0.818	1.0	0.935	0.889	0.917	1.0	0.909
RI|ENSG00000125534|34101	1.0	0.311	1.0	0.53	1.0	0.228	0.585	0.53	1.0	0.235	1.0	0.351	0.414	0.086	0.571	1.0	0.473	1.0	1.0	1.0	1.0	1.0	1.0	1.0	1.0	1.0	0.559	1.0	0.301	0.585	1.0	0.19	1.0	0.28	1.0	1.0	1.0	1.0	0.108	1.0	1.0	1.0	1.0	1.0	1.0	1.0	1.0	1.0
RI|ENSG00000158716|34637	0.919	0.879	0.97	0.916	0.959	0.961	0.904	0.945	0.849	0.961	0.796	0.959	0.94	0.924	0.936	0.894	0.813	0.817	0.707	0.932	0.847	0.927	0.659	0.814	0.922	0.938	0.898	0.931	0.758	0.9	0.884	0.942	0.911	0.794	0.862	0.801	0.719	0.9	0.707	0.717	0.713	0.917	1.0	0.908	1.0	0.935	0.879	0.855
RI|ENSG00000158716|34638	0.549	0.501	0.379	0.439	0.682	0.568	0.547	0.667	0.484	0.582	0.342	0.532	0.399	0.562	0.43	0.298	0.37	0.323	0.413	0.54	0.406	0.406	0.202	0.25	0.504	0.442	0.523	0.437	0.249	0.404	0.342	0.569	0.515	0.306	0.318	0.39	0.312	0.253	0.161	0.183	0.253	0.569	0.656	0.498	0.411	0.19	0.327	0.417
RI|ENSG00000175463|34647	0.028	0.014	0.031	0.016	0.586	0.009	0.019	0.017	0.011	0.125	0.01	0.158	1.0	0.158	0.088	0.182	0.097	0.024	0.011	0.008	0.125	0.014	0.008	0.008	0.012	0.003	0.011	0.011	0.017	0.023	0.011	0.028	0.017	0.01	0.016	0.013	0.006	0.01	0.008	0.016	0.007	0.018	0.063	0.014	0.014	0.003	0.009	0.026
RI|ENSG00000172725|34680	0.019	0.018	0.084	0.103	0.029	0.027	0.034	0.024	0.077	0.009	0.039	0.014	0.0	0.028	0.021	0.01	0.021	0.01	0.039	0.022	0.002	0.079	0.021	0.028	0.057	0.165	0.175	0.135	0.329	0.232	0.049	0.214	0.113	0.054	0.079	0.213	0.068	0.118	0.243	0.132	0.111	0.028	0.045	0.2	0.202	0.089	0.044	0.269
RI|ENSG00000172725|34681	1.0	1.0	0.939	0.878	1.0	0.818	0.765	0.933	0.538	1.0	0.778	1.0	1.0	1.0	1.0	1.0	1.0	1.0	0.86	1.0	1.0	0.824	0.846	0.6	0.429	0.862	1.0	0.833	0.967	0.905	0.68	0.875	0.659	0.526	0.765	1.0	0.76	0.745	0.897	0.889	0.714	1.0	1.0	1.0	1.0	0.739	1.0	0.958
RI|ENSG00000172725|34682	0.042	0.057	0.069	0.128	0.065	0.051	0.047	0.071	0.085	0.016	0.084	0.03	0.025	0.046	0.032	0.051	0.024	0.009	0.047	0.035	0.016	0.146	0.036	0.03	0.043	0.112	0.1	0.151	0.445	0.227	0.056	0.138	0.138	0.091	0.1	0.122	0.073	0.093	0.254	0.117	0.104	0.017	0.105	0.258	0.129	0.101	0.102	0.288
RI|ENSG00000172725|34684	0.082	0.048	0.141	0.322	0.096	0.09	0.108	0.048	0.253	0.069	0.21	0.033	0.047	0.081	0.058	0.06	0.076	0.027	0.103	0.103	0.039	0.224	0.097	0.16	0.171	0.223	0.205	0.3	0.598	0.487	0.147	0.261	0.355	0.301	0.308	0.312	0.166	0.22	0.508	0.154	0.261	0.081	0.101	0.351	0.262	0.228	0.245	0.533
RI|ENSG00000172725|34689	0.039	0.011	0.029	0.116	0.006	0.01	0.043	0.013	0.073	0.018	0.06	0.009	0.0	0.019	0.011	0.013	0.03	0.007	0.038	0.054	0.008	0.061	0.072	0.043	0.058	0.078	0.113	0.185	0.446	0.281	0.049	0.105	0.092	0.2	0.089	0.149	0.113	0.088	0.126	0.076	0.08	0.03	0.0	0.214	0.053	0.038	0.085	0.204
RI|ENSG00000103037|34746	0.056	0.128	0.056	0.32	0.164	0.202	0.0	0.175	0.172	0.206	0.15	0.097	0.0	0.047	0.109	0.025	0.181	0.0	0.058	0.032	0.029	0.047	0.247	0.04	0.071	0.109	0.095	0.123	0.116	0.181	0.0	0.105	0.195	0.036	0.089	0.186	0.051	0.061	0.078	0.0	0.058	0.0	0.0	0.0	0.058	0.047	0.032	0.083
RI|ENSG00000103260|34819	1.0	1.0	0.75	0.286	0.833	1.0	0.556	1.0	1.0	0.667	1.0	0.75	0.2	0.2	0.647	0.429	1.0	1.0	1.0	1.0	0.778	1.0	0.333	1.0	1.0	0.846	1.0	0.765	1.0	0.882	0.6	1.0	0.667	0.905	1.0	0.875	1.0	0.833	1.0	1.0	1.0	1.0	1.0	0.9	1.0	1.0	1.0	1.0
RI|ENSG00000139546|35274	0.093	0.0	0.146	0.254	0.0	0.0	0.0	0.0	0.204	0.161	0.406	0.093	0.0	0.0	0.093	0.204	0.17	0.339	0.254	0.068	0.093	0.204	0.0	0.406	0.506	0.0	0.339	0.0	0.18	0.606	0.0	1.0	0.18	0.339	0.339	0.113	0.204	0.254	0.506	0.254	0.113	0.339	0.0	0.406	0.146	0.041	0.073	0.45
RI|ENSG00000271853|35469	0.598	0.641	0.567	0.573	0.795	0.704	1.0	0.641	0.488	1.0	1.0	1.0	1.0	0.686	0.781	1.0	0.704	1.0	0.795	0.919	0.955	0.704	0.766	1.0	0.641	1.0	1.0	1.0	1.0	0.641	0.781	1.0	0.868	1.0	0.676	1.0	0.582	0.694	1.0	1.0	1.0	1.0	1.0	1.0	0.323	0.749	0.923	0.781
RI|ENSG00000273066|35495	0.568	0.24	0.376	1.0	0.725	0.165	0.612	0.667	0.429	0.345	0.461	0.921	0.345	0.826	0.774	0.798	0.457	1.0	1.0	0.833	1.0	0.863	1.0	1.0	0.612	0.749	0.628	0.599	0.551	0.787	0.798	0.568	0.412	0.84	0.453	0.905	0.659	0.752	0.826	0.798	0.725	0.826	0.0	0.76	0.905	0.826	0.345	0.808
RI|ENSG00000104518|35869	0.867	0.754	0.89	0.81	0.742	0.878	1.0	0.775	0.805	0.646	0.804	0.909	1.0	0.833	0.942	1.0	0.69	0.769	0.932	0.985	0.881	0.936	0.95	0.816	0.937	0.731	0.895	0.874	0.868	0.911	0.973	0.848	0.947	0.94	0.896	0.909	1.0	0.947	0.95	0.833	0.848	0.94	0.909	0.942	0.886	0.866	0.904	0.805
RI|ENSG00000119397|36107	0.063	0.104	0.107	0.083	0.161	0.081	0.093	0.111	0.062	0.179	0.053	0.219	0.385	0.333	0.171	0.083	0.214	0.022	0.037	0.011	0.048	0.029	0.051	0.02	0.038	0.05	0.111	0.083	0.074	0.049	0.042	0.057	0.066	0.047	0.049	0.061	0.056	0.035	0.047	0.039	0.044	0.045	0.0	0.059	0.048	0.06	0.033	0.047
RI|ENSG00000213930|36236	0.714	0.333	1.0	1.0	0.647	0.75	0.833	1.0	1.0	0.529	1.0	0.6	0.455	0.333	0.643	0.6	0.667	1.0	0.625	1.0	1.0	1.0	1.0	0.833	0.778	0.556	0.857	1.0	1.0	1.0	1.0	1.0	0.692	0.75	1.0	0.467	1.0	0.8	0.818	1.0	0.455	1.0	1.0	1.0	1.0	1.0	1.0	1.0
RI|ENSG00000198467|36292	0.014	0.006	0.155	0.018	0.054	0.006	0.006	0.008	0.006	0.003	0.0	0.024	0.315	0.363	0.002	0.391	0.079	0.028	0.043	0.02	0.023	0.037	0.003	0.0	0.006	0.014	0.01	0.003	0.031	0.038	0.003	0.0	0.02	0.017	0.0	0.006	0.022	0.039	0.0	0.008	0.0	0.003	0.002	0.002	0.027	0.0	0.007	0.033
RI|ENSG00000165028|36705	1.0	0.512	0.335	0.129	0.274	0.146	0.32	0.0	0.0	0.239	0.0	0.069	0.032	0.049	0.239	0.068	0.095	0.0	0.408	0.386	0.0	0.136	0.0	0.449	1.0	0.218	0.395	0.271	0.215	0.386	0.189	0.258	0.373	0.209	0.152	0.253	0.295	0.239	0.49	0.183	0.303	0.145	0.0	0.479	0.47	0.232	0.468	0.276
RI|ENSG00000099958|37161	0.024	0.08	0.03	0.021	0.076	0.017	0.028	0.059	0.021	0.029	0.033	0.056	0.0	0.218	0.0	0.0	0.0	0.012	0.131	0.062	0.157	0.061	0.149	0.098	0.031	0.034	0.143	0.105	0.135	0.197	0.055	0.19	0.287	0.121	0.103	0.081	0.061	0.097	0.2	0.128	0.157	0.154	0.065	0.327	0.114	0.203	0.366	0.206
RI|ENSG00000130653|37190	0.0	0.0	0.05	0.175	0.019	0.0	0.102	0.019	0.199	0.01	0.061	0.027	0.055	0.094	0.009	0.024	0.039	0.0	0.343	0.0	0.0	0.207	0.159	0.676	0.172	0.069	0.134	0.051	0.107	0.115	0.126	0.097	0.115	0.1	0.115	0.036	0.185	0.224	0.343	0.055	0.091	0.145	0.0	0.098	0.0	0.252	0.103	0.101
RI|ENSG00000177106|37351	0.0	0.011	0.032	0.0	0.058	0.018	0.039	0.018	0.062	0.013	0.048	0.021	0.0	0.0	0.021	0.052	0.02	0.014	0.081	0.016	0.0	0.323	0.038	0.0	0.15	0.066	0.068	0.0	0.103	0.0	0.037	0.036	0.012	0.066	0.099	0.019	0.047	0.209	0.023	0.021	0.039	0.053	0.514	0.174	0.0	0.075	0.034	0.107
RI|ENSG00000179532|37519	0.816	0.833	0.714	1.0	0.689	0.492	0.869	0.735	0.735	1.0	0.399	0.689	0.356	0.769	0.869	0.624	0.878	0.307	0.217	0.624	0.526	0.27	0.454	0.122	0.581	0.526	0.416	0.571	0.489	0.356	0.465	0.442	0.639	0.564	0.655	0.27	0.869	0.356	0.437	0.689	0.263	1.0	0.235	0.356	0.399	0.649	0.624	0.326
RI|ENSG00000179532|37524	1.0	1.0	0.634	0.722	1.0	0.536	1.0	1.0	0.503	1.0	0.536	1.0	1.0	1.0	1.0	1.0	1.0	0.0	0.649	1.0	1.0	1.0	1.0	0.776	1.0	0.822	0.864	0.776	0.735	0.802	0.706	0.839	1.0	0.839	0.831	1.0	0.761	0.658	0.761	0.698	0.852	0.536	1.0	0.729	0.517	0.802	0.852	0.652
RI|ENSG00000179532|37525	0.6	1.0	1.0	1.0	0.529	1.0	1.0	1.0	1.0	1.0	1.0	1.0	1.0	1.0	1.0	1.0	0.6	1.0	0.852	1.0	1.0	0.875	0.667	1.0	0.818	1.0	0.889	1.0	0.75	0.684	1.0	0.867	0.625	0.636	1.0	0.917	1.0	0.818	0.765	0.818	0.867	1.0	0.333	0.867	0.813	1.0	0.882	0.8
RI|ENSG00000132199|38277	0.053	0.066	0.057	0.036	0.041	0.0	0.014	0.004	0.026	0.017	0.06	0.081	0.028	0.1	0.132	0.158	0.103	0.04	0.097	0.054	0.038	0.094	0.044	0.061	0.0	0.083	0.167	0.138	0.208	0.174	0.077	0.125	0.195	0.088	0.13	0.137	0.071	0.151	0.071	0.167	0.152	0.095	0.0	0.234	0.174	0.158	0.118	0.12
RI|ENSG00000149743|38358	0.027	0.114	0.065	0.097	0.091	0.077	0.049	0.062	0.066	0.034	0.051	0.039	0.036	0.008	0.114	0.036	0.096	0.026	0.119	0.111	0.052	0.067	0.094	0.061	0.084	0.054	0.193	0.084	0.105	0.136	0.085	0.14	0.149	0.107	0.149	0.099	0.103	0.104	0.127	0.117	0.085	0.123	0.32	0.189	0.087	0.155	0.34	0.091
RI|ENSG00000120896|38764	0.28	0.429	0.429	0.0	0.5	0.297	0.538	0.127	1.0	0.18	0.333	0.273	0.5	0.222	0.212	0.371	0.571	0.571	0.8	0.6	0.667	0.4	0.6	0.25	0.333	1.0	0.429	0.333	1.0	0.667	1.0	0.273	0.556	0.5	1.0	0.5	1.0	0.833	1.0	1.0	0.143	0.053	1.0	0.5	0.667	0.5	1.0	0.429
RI|ENSG00000196155|39380	0.117	0.0	0.47	0.0	0.198	0.0	0.0	0.0	0.0	0.16	0.571	0.138	0.307	0.117	0.143	0.571	0.1	0.112	0.499	0.0	0.0	0.0	0.0	0.0	0.0	0.069	0.399	0.0	0.077	0.399	0.399	0.0	0.0	0.1	0.399	0.0	0.0	0.0	0.222	0.087	0.0	0.0	0.0	0.0	0.143	0.181	0.16	0.0
RI|ENSG00000269897|39414	0.126	0.237	0.093	0.162	0.221	0.075	0.12	0.152	0.182	0.083	0.148	0.173	0.098	0.108	0.16	0.138	0.197	0.057	0.154	0.094	0.038	0.113	0.126	0.105	0.127	0.159	0.238	0.178	0.323	0.299	0.125	0.204	0.256	0.215	0.286	0.235	0.284	0.138	0.233	0.16	0.225	0.206	0.108	0.394	0.172	0.312	0.309	0.285
RI|ENSG00000138326|39744	0.39	0.005	0.207	0.323	0.036	0.071	0.114	0.028	0.064	0.002	0.149	0.031	0.25	0.568	0.059	0.178	0.086	0.691	0.906	0.377	0.737	0.829	0.251	0.874	0.046	0.551	0.28	0.439	0.209	0.345	0.168	0.423	0.244	0.304	0.033	0.438	0.357	0.728	0.271	0.212	0.149	0.072	0.028	0.254	0.311	0.132	0.057	0.245
RI|ENSG00000164867|39975	0.06	0.0	0.107	0.194	0.219	0.008	0.008	0.105	0.287	0.021	0.154	0.127	0.017	0.0	0.75	0.338	0.829	0.569	0.069	0.141	0.003	0.619	0.126	0.173	0.196	0.193	0.116	0.252	0.715	0.484	0.115	0.697	0.289	0.53	0.824	0.545	0.556	0.294	0.862	0.633	0.631	0.046	0.0	0.224	0.75	0.625	0.79	0.532
RI|ENSG00000089876|40055	0.022	0.065	0.0	0.065	0.035	0.019	0.02	0.021	0.237	0.025	0.196	0.014	0.094	0.036	0.046	0.066	0.052	0.019	0.083	0.081	0.022	0.0	0.303	0.019	0.0	0.046	0.061	0.337	0.247	0.216	0.101	0.177	0.074	0.058	0.21	0.028	0.041	0.069	0.0	0.096	0.098	0.134	0.651	0.189	0.293	0.094	0.352	0.117
RI|ENSG00000139193|40212	0.121	0.061	0.051	0.03	0.238	0.092	0.069	0.118	0.011	0.198	0.034	0.811	0.905	0.956	0.78	0.829	0.606	0.37	0.251	0.182	0.312	0.101	0.036	0.217	0.013	0.045	0.026	0.065	0.024	0.033	0.036	0.034	0.063	0.035	0.02	0.029	0.043	0.025	0.054	0.078	0.011	0.19	0.28	0.096	0.092	0.041	0.087	0.051
RI|ENSG00000139193|40215	0.123	0.105	0.024	0.02	0.227	0.08	0.047	0.101	0.005	0.183	0.035	0.88	0.852	1.0	0.638	0.742	0.538	0.305	0.157	0.116	0.435	0.055	0.026	0.333	0.016	0.035	0.02	0.053	0.013	0.019	0.027	0.028	0.049	0.016	0.008	0.034	0.039	0.01	0.059	0.075	0.009	0.117	0.029	0.071	0.105	0.026	0.035	0.027
RI|ENSG00000165516|40824	0.082	0.074	0.188	0.16	0.148	0.038	0.152	0.096	0.152	0.077	0.071	0.107	0.049	0.029	0.133	0.104	0.08	0.073	0.244	0.243	0.127	0.156	0.132	0.147	0.126	0.096	0.12	0.121	0.232	0.297	0.154	0.164	0.147	0.174	0.086	0.088	0.118	0.218	0.184	0.283	0.182	0.056	0.0	0.195	0.143	0.179	0.132	0.188
RI|ENSG00000185482|40907	0.106	0.714	0.116	0.051	0.391	0.143	0.049	0.019	0.269	0.099	0.158	0.052	0.033	0.05	0.161	0.042	0.01	0.077	0.228	0.071	0.455	0.186	0.101	0.129	0.273	0.089	0.31	0.052	0.2	0.35	0.095	0.111	0.172	0.126	0.263	0.2	0.13	0.222	0.296	0.186	0.067	0.28	0.527	0.358	0.2	0.055	0.437	0.108
RI|ENSG00000135439|40956	0.455	0.222	0.215	0.126	0.761	0.456	0.241	0.36	0.14	0.538	0.039	0.545	0.299	0.2	0.887	0.519	0.62	0.86	0.091	0.28	0.922	0.13	0.299	0.152	0.093	0.152	0.223	0.135	0.102	0.186	0.256	0.03	0.163	0.115	0.15	0.131	0.111	0.05	0.052	0.114	0.063	0.5	1.0	0.2	0.103	0.114	0.063	0.136
RI|ENSG00000102225|41141	0.058	0.072	0.124	0.184	0.182	0.116	0.076	0.068	0.121	0.031	0.081	0.012	0.019	0.008	0.031	0.013	0.043	0.029	0.233	0.103	0.06	0.06	0.186	0.088	0.125	0.135	0.191	0.092	0.251	0.233	0.141	0.067	0.177	0.143	0.14	0.12	0.127	0.113	0.149	0.143	0.103	0.062	0.2	0.132	0.105	0.167	0.414	0.253
RI|ENSG00000135297|41306	1.0	1.0	1.0	0.818	1.0	1.0	1.0	1.0	1.0	1.0	0.895	1.0	0.6	0.857	1.0	0.75	1.0	1.0	1.0	0.889	0.6	0.882	1.0	1.0	1.0	0.739	0.784	0.929	0.829	0.867	0.6	0.714	0.655	0.474	0.818	0.913	1.0	0.467	0.647	0.833	1.0	0.833	1.0	0.923	0.905	1.0	0.889	0.933
RI|ENSG00000139725|41380	0.153	0.675	0.077	0.072	0.736	0.082	0.137	0.1	0.147	0.726	0.15	0.918	0.972	0.931	0.533	0.858	0.694	0.178	0.055	0.122	0.713	0.121	0.15	0.044	0.045	0.061	0.113	0.094	0.123	0.092	0.046	0.074	0.072	0.095	0.093	0.091	0.042	0.062	0.043	0.077	0.052	0.146	0.11	0.158	0.221	0.028	0.245	0.138
RI|ENSG00000137343|41406	0.6	0.4	0.667	0.8	0.707	1.0	0.667	1.0	1.0	0.714	0.818	0.739	1.0	1.0	0.692	0.714	1.0	1.0	0.75	0.714	1.0	1.0	1.0	1.0	1.0	1.0	1.0	0.647	1.0	0.867	0.778	1.0	0.905	0.857	0.875	1.0	1.0	0.714	0.875	1.0	0.882	0.625	1.0	1.0	0.806	0.895	0.911	0.771
RI|ENSG00000125458|41482	0.188	0.22	0.154	0.198	0.21	0.232	0.243	0.117	0.267	0.099	0.182	0.137	0.091	0.085	0.152	0.077	0.152	0.071	0.217	0.118	0.101	0.104	0.258	0.117	0.142	0.183	0.265	0.272	0.312	0.277	0.139	0.197	0.277	0.258	0.363	0.291	0.19	0.184	0.266	0.25	0.197	0.215	0.263	0.375	0.237	0.307	0.53	0.225
RI|ENSG00000188549|41629	0.473	0.138	0.176	0.0	0.105	0.0	0.0	0.049	0.562	0.138	0.176	0.162	0.063	0.097	0.229	0.076	0.044	0.391	0.0	0.0	0.0	0.0	0.0	0.391	0.0	0.0	0.0	0.0	0.022	0.097	0.055	0.0	0.155	0.06	0.562	0.0	0.0	0.243	0.0	0.325	0.06	0.0	0.0	0.138	0.138	0.074	0.0	0.0
RI|ENSG00000081189|41652	1.0	1.0	1.0	1.0	1.0	1.0	0.95	1.0	1.0	1.0	1.0	0.712	0.675	0.679	0.821	0.654	0.689	1.0	1.0	1.0	1.0	1.0	1.0	1.0	0.952	0.977	0.978	0.962	1.0	0.948	0.972	0.97	1.0	1.0	0.897	1.0	1.0	1.0	0.931	1.0	1.0	1.0	0.931	1.0	0.972	1.0	1.0	1.0
RI|ENSG00000100908|42022	0.111	0.139	0.316	0.184	0.263	0.118	0.194	0.326	0.195	0.17	0.147	0.138	0.013	0.033	0.118	0.13	0.132	0.078	0.221	0.323	0.051	0.31	0.174	0.05	0.081	0.216	0.344	0.358	0.204	0.487	0.273	0.514	0.437	0.205	0.312	0.351	0.323	0.349	0.5	0.533	0.333	0.13	0.192	0.429	0.176	0.25	0.493	0.443
RI|ENSG00000100908|42023	0.117	0.186	0.219	0.067	0.276	0.151	0.167	0.215	0.17	0.063	0.212	0.083	0.039	0.076	0.219	0.0	0.144	0.068	0.177	0.228	0.055	0.122	0.111	0.034	0.167	0.182	0.324	0.242	0.153	0.419	0.248	0.384	0.364	0.125	0.145	0.322	0.13	0.224	0.448	0.278	0.225	0.209	0.187	0.272	0.043	0.211	0.364	0.314
RI|ENSG00000100890|42093	0.695	1.0	0.67	1.0	0.603	1.0	0.253	1.0	1.0	1.0	1.0	1.0	1.0	1.0	1.0	1.0	0.753	0.774	0.767	1.0	0.717	0.884	0.82	0.67	0.559	0.848	0.683	1.0	0.145	0.603	0.403	0.736	1.0	0.639	1.0	1.0	1.0	1.0	1.0	0.717	1.0	1.0	1.0	0.336	0.503	0.736	1.0	0.542
SE|ENSG00000160194|161	0.51	0.269	0.533	0.559	0.6	0.596	0.497	0.472	0.286	0.209	0.333	0.503	0.164	0.178	0.75	0.377	0.42	0.494	0.634	0.628	0.558	0.843	0.667	0.733	0.519	0.527	0.744	0.559	0.408	0.655	0.482	0.616	0.784	0.778	0.414	0.711	0.528	0.624	0.5	1.0	0.61	0.419	0.556	0.569	0.444	0.72	0.661	0.672
SE|ENSG00000100083|1094	0.573	1.0	1.0	1.0	1.0	0.843	1.0	0.472	0.881	1.0	1.0	0.729	0.668	1.0	1.0	1.0	1.0	0.825	0.834	1.0	0.402	0.421	1.0	0.782	1.0	1.0	0.801	0.668	0.617	1.0	0.919	0.858	0.787	0.729	1.0	0.701	0.68	0.881	1.0	0.843	0.931	1.0	1.0	1.0	0.61	0.82	0.944	0.931
SE|ENSG00000100330|1380	0.178	0.266	0.22	0.227	0.259	0.492	0.326	0.121	0.273	0.437	0.242	0.404	0.84	0.765	0.155	0.786	0.324	0.197	0.028	0.229	0.458	0.111	0.281	0.188	0.237	0.154	0.178	0.215	0.058	0.186	0.126	0.188	0.195	0.124	0.161	0.131	0.136	0.127	0.163	0.182	0.138	0.53	1.0	0.17	0.052	0.183	0.186	0.198
SE|ENSG00000186575|1419	0.058	0.606	0.049	0.074	0.547	0.0	0.301	0.658	0.259	0.434	0.121	0.614	1.0	0.92	0.697	0.923	0.809	0.797	0.06	0.023	0.335	0.128	0.079	0.106	0.058	0.187	0.02	0.065	0.0	0.106	0.143	0.176	0.088	0.084	0.0	0.133	0.133	0.028	0.151	0.088	0.133	0.776	0.0	0.191	0.042	0.071	0.056	0.259
SE|ENSG00000186575|1420	0.028	0.487	0.045	0.024	0.092	0.0	0.028	0.0	0.0	0.073	0.092	0.133	1.0	0.74	0.322	0.811	0.416	0.495	0.029	0.022	0.047	0.0	0.137	0.0	0.0	0.034	0.018	0.031	0.0	0.052	0.0	0.038	0.0	0.028	0.0	0.0	0.0	0.0	0.141	0.029	0.0	0.0	0.0	0.0	0.0	0.0	0.0	0.0
SE|ENSG00000100209|1486	1.0	1.0	0.949	0.958	0.835	1.0	0.807	0.699	0.738	0.94	1.0	1.0	0.628	0.603	0.82	1.0	1.0	1.0	1.0	0.973	0.942	0.958	0.936	1.0	1.0	0.916	0.868	0.944	1.0	1.0	0.959	0.934	1.0	1.0	1.0	0.707	1.0	0.89	1.0	0.944	0.936	1.0	1.0	1.0	0.942	0.745	0.82	0.84
SE|ENSG00000183765|1493	0.906	1.0	1.0	0.913	0.886	1.0	0.938	0.794	0.939	1.0	0.837	0.801	0.759	0.732	0.617	0.678	0.782	0.891	0.938	0.973	0.822	1.0	0.954	0.984	0.936	0.871	1.0	1.0	0.966	1.0	0.968	0.923	0.802	0.937	1.0	0.95	0.954	0.968	0.94	0.939	0.917	0.965	1.0	0.969	0.964	0.961	0.925	0.97
SE|ENSG00000226287|1818	0.677	1.0	0.189	1.0	1.0	1.0	0.583	1.0	0.512	0.412	0.62	0.259	1.0	0.0	0.0	1.0	1.0	0.651	0.0	0.0	1.0	0.149	1.0	0.0	0.583	0.219	0.412	0.677	0.219	0.104	0.583	0.677	0.538	0.483	0.189	0.296	0.412	0.259	1.0	1.0	0.259	0.412	0.259	0.583	0.259	0.0	0.412	0.0
SE|ENSG00000099917|1824	0.039	0.0	0.06	0.088	0.036	0.04	0.1	0.052	0.074	0.035	0.026	0.021	0.0	0.042	0.069	0.031	0.069	0.1	0.108	0.065	0.152	0.126	0.193	0.141	0.046	0.063	0.033	0.083	0.038	0.13	0.084	0.121	0.034	0.042	0.147	0.091	0.093	0.112	0.114	0.095	0.07	0.026	0.566	0.057	0.065	0.047	0.071	0.064
SE|ENSG00000243156|1936	0.0	0.0	0.0	0.0	0.0	0.0	0.0	0.0	0.0	0.0	0.0	0.122	0.609	0.839	0.028	0.369	0.109	0.0	0.017	0.0	0.0	0.0	0.0	0.0	0.0	0.0	0.0	0.0	0.0	0.0	0.0	0.0	0.0	0.0	0.0	0.0	0.0	0.0	0.0	0.0	0.0	0.0	0.0	0.0	0.0	0.0	0.0	0.0
SE|ENSG00000251369|2197	0.778	0.5	0.333	0.714	0.619	0.333	1.0	0.619	0.833	0.0	0.364	0.6	1.0	0.375	0.429	0.778	0.6	0.333	0.842	0.889	0.333	0.529	1.0	0.833	0.789	0.875	0.75	0.886	0.911	0.84	0.875	0.886	0.822	0.926	1.0	0.84	0.647	0.643	1.0	0.935	0.688	0.667	1.0	0.833	0.909	0.875	1.0	0.667
SE|ENSG00000063245|2264	0.953	1.0	0.957	0.949	0.962	0.935	0.966	0.966	0.967	0.976	0.986	0.943	0.665	0.676	0.956	0.75	0.891	0.899	0.962	0.933	0.887	0.983	0.949	0.904	0.971	0.98	0.984	0.963	1.0	0.948	0.985	1.0	0.979	0.964	1.0	0.982	0.982	0.969	0.963	0.993	0.993	0.959	1.0	0.99	0.937	0.986	0.956	0.984
SE|ENSG00000007047|3103	0.033	0.0	0.077	0.016	0.0	0.0	0.075	0.0	0.0	0.054	0.129	0.081	0.494	0.446	0.029	0.213	0.019	0.01	0.007	0.0	0.0	0.016	0.0	0.022	0.0	0.013	0.018	0.013	0.013	0.0	0.064	0.026	0.033	0.012	0.0	0.0	0.023	0.034	0.0	0.0	0.016	0.0	0.0	0.075	0.0	0.015	0.017	0.061
SE|ENSG00000079435|3207	0.733	1.0	1.0	0.838	0.778	0.667	0.5	0.867	0.857	1.0	0.723	0.81	1.0	0.973	1.0	0.789	0.684	0.6	0.495	0.765	0.853	0.611	0.484	0.647	0.879	0.514	0.571	0.839	0.711	0.481	0.485	0.667	0.6	0.714	0.706	0.898	0.6	0.556	0.784	0.644	0.619	0.909	0.636	0.945	0.321	0.5	0.688	0.613
SE|ENSG00000076928|3266	0.069	0.0	0.111	0.206	0.041	0.101	0.168	0.091	0.266	0.0	0.164	0.0	0.0	0.0	0.0	0.0	0.0	0.0	0.039	0.126	0.026	0.414	0.027	0.106	0.115	0.137	0.165	0.136	0.254	0.243	0.054	0.176	0.245	0.316	0.042	0.353	0.209	0.259	0.213	0.153	0.106	0.11	0.0	0.34	0.191	0.323	0.289	0.466
SE|ENSG00000064607|4132	0.949	0.899	0.923	1.0	0.969	1.0	0.902	0.926	0.935	0.767	0.976	0.812	0.372	0.703	0.948	0.58	0.805	0.961	0.958	0.861	0.976	0.902	0.941	1.0	0.978	0.959	0.94	0.892	1.0	0.969	0.96	0.836	0.924	0.968	1.0	0.948	0.98	0.913	1.0	0.98	1.0	0.967	0.955	1.0	0.958	0.935	0.954	1.0
SE|ENSG00000064607|4133	0.954	0.902	0.917	1.0	0.973	1.0	0.913	0.933	0.945	0.755	0.976	0.798	0.381	0.649	0.94	0.545	0.806	0.964	0.96	0.867	0.971	0.89	0.95	1.0	0.979	0.958	0.933	0.883	1.0	0.961	0.966	0.859	0.926	0.97	1.0	0.949	0.98	0.913	1.0	0.98	1.0	0.962	0.952	1.0	0.955	0.943	0.952	1.0
SE|ENSG00000099331|4301	0.183	0.266	0.08	0.048	0.881	0.259	0.095	0.189	0.037	0.62	0.093	0.866	0.908	0.799	0.748	0.747	0.844	0.556	0.006	0.09	0.798	0.024	0.098	0.029	0.084	0.052	0.024	0.078	0.018	0.078	0.125	0.031	0.088	0.038	0.01	0.093	0.053	0.056	0.018	0.016	0.091	0.393	0.431	0.084	0.029	0.009	0.051	0.02
SE|ENSG00000130511|4379	0.459	0.352	0.524	0.552	0.215	0.32	0.359	0.423	0.506	0.221	0.47	0.224	0.17	0.242	0.333	0.213	0.248	0.39	0.528	0.509	0.321	0.585	0.558	0.369	0.594	0.442	0.502	0.427	0.527	0.467	0.48	0.465	0.44	0.537	0.388	0.323	0.559	0.623	0.536	0.519	0.424	0.245	0.122	0.506	0.619	0.577	0.445	0.499
SE|ENSG00000079805|4796	0.0	0.0	0.0	0.0	0.0	0.0	0.0	0.0	0.0	0.0	0.0	0.03	0.331	0.326	0.011	0.233	0.016	0.0	0.0	0.008	0.0	0.0	0.0	0.0	0.0	0.0	0.0	0.005	0.0	0.0	0.0	0.0	0.0	0.0	0.0	0.0	0.0	0.0	0.0	0.0	0.0	0.0	0.0	0.0	0.0	0.0	0.0	0.0
SE|ENSG00000079805|4798	0.66	0.783	0.78	0.875	0.81	0.68	0.692	0.758	0.872	0.815	0.918	0.723	0.225	0.263	0.893	0.388	0.786	0.826	0.713	0.781	0.511	0.916	0.585	0.83	0.862	0.849	0.808	0.915	0.948	0.968	0.858	0.961	0.862	0.979	0.903	0.865	0.863	0.805	0.901	0.88	0.916	0.679	0.649	0.916	0.785	0.973	0.954	0.927
SE|ENSG00000129353|4836	0.003	0.012	0.003	0.012	0.039	0.003	0.037	0.028	0.009	0.018	0.016	0.072	0.426	0.362	0.015	0.348	0.041	0.008	0.002	0.0	0.009	0.002	0.0	0.0	0.0	0.013	0.007	0.008	0.012	0.006	0.011	0.0	0.005	0.003	0.008	0.004	0.002	0.007	0.002	0.006	0.005	0.021	0.081	0.012	0.004	0.003	0.002	0.009
SE|ENSG00000130382|5197	1.0	1.0	0.851	1.0	0.851	1.0	0.89	0.917	1.0	0.98	0.938	0.753	0.684	0.753	0.733	0.549	0.82	0.904	1.0	0.96	0.817	0.94	1.0	0.862	1.0	0.922	0.877	0.889	0.902	0.968	0.914	1.0	0.983	1.0	0.936	0.874	0.959	0.963	1.0	1.0	1.0	0.797	1.0	1.0	0.984	0.943	0.813	1.0
SE|ENSG00000198276|5655	0.0	0.0	0.0	0.015	0.0	0.0	0.019	0.015	0.027	0.0	0.021	0.022	0.413	0.253	0.0	0.351	0.037	0.017	0.009	0.014	0.0	0.0	0.0	0.016	0.0	0.042	0.008	0.021	0.0	0.0	0.012	0.0	0.01	0.0	0.038	0.0	0.032	0.0	0.0	0.018	0.0	0.064	0.0	0.013	0.0	0.0	0.0	0.0
SE|ENSG00000101246|5684	0.938	1.0	0.827	0.873	1.0	0.798	0.883	1.0	0.949	0.904	0.915	1.0	0.954	1.0	0.94	0.886	1.0	0.98	0.978	0.931	0.897	0.953	0.86	0.974	0.876	0.875	0.786	0.961	0.929	0.827	0.915	0.949	0.796	0.893	0.786	0.837	0.921	0.874	0.777	0.815	0.841	0.821	1.0	0.792	0.957	0.798	0.766	0.884
SE|ENSG00000087460|5781	0.541	0.605	0.575	0.518	0.718	0.572	0.545	0.606	0.513	0.674	0.523	0.717	0.761	0.779	0.748	0.734	0.706	0.597	0.419	0.462	0.75	0.541	0.474	0.547	0.542	0.62	0.511	0.564	0.441	0.569	0.643	0.484	0.569	0.607	0.495	0.637	0.543	0.53	0.475	0.542	0.519	0.714	0.813	0.547	0.422	0.496	0.585	0.468
SE|ENSG00000196562|5993	0.997	0.661	1.0	1.0	0.685	0.994	0.995	0.952	1.0	0.932	0.963	0.875	1.0	1.0	0.899	0.821	0.835	0.597	0.959	0.981	0.997	0.995	0.978	0.944	1.0	0.983	0.966	0.99	0.961	1.0	1.0	1.0	1.0	0.979	1.0	1.0	0.983	1.0	1.0	0.966	0.953	1.0	1.0	1.0	0.979	1.0	1.0	1.0
SE|ENSG00000131069|6533	0.0	0.0	0.021	0.0	0.0	0.0	0.209	0.0	0.0	0.0	0.0	0.018	0.735	0.604	0.032	0.609	0.137	0.022	0.0	0.0	0.0	0.0	0.0	0.0	0.0	0.042	0.0	0.036	0.0	0.0	0.0	0.0	0.0	0.0	0.0	0.026	0.0	0.0	0.0	0.0	0.0	0.0	0.0	0.0	0.0	0.0	0.0	0.0
SE|ENSG00000101365|7123	1.0	1.0	1.0	0.989	0.981	1.0	1.0	1.0	1.0	1.0	1.0	0.895	0.157	0.325	0.969	0.388	0.89	0.993	0.986	1.0	1.0	1.0	1.0	1.0	1.0	0.977	1.0	0.991	0.973	1.0	1.0	1.0	1.0	0.991	1.0	1.0	0.962	1.0	0.98	1.0	1.0	1.0	1.0	1.0	1.0	1.0	0.99	0.974
SE|ENSG00000101365|7125	1.0	1.0	1.0	0.987	0.976	1.0	1.0	1.0	1.0	1.0	1.0	0.864	0.124	0.287	0.965	0.303	0.864	0.991	0.984	1.0	1.0	1.0	1.0	1.0	1.0	0.972	1.0	0.989	0.969	1.0	1.0	1.0	1.0	0.989	1.0	1.0	0.949	1.0	0.972	1.0	1.0	1.0	1.0	1.0	1.0	1.0	0.985	0.964
SE|ENSG00000088833|7160	0.165	0.184	0.097	0.026	0.088	0.163	0.098	0.016	0.026	0.08	0.058	0.072	0.643	0.568	0.033	0.426	0.067	0.057	0.008	0.041	0.211	0.027	0.072	0.008	0.047	0.086	0.103	0.063	0.025	0.069	0.062	0.048	0.046	0.017	0.039	0.094	0.017	0.015	0.0	0.02	0.032	0.236	0.391	0.159	0.046	0.018	0.0	0.045
SE|ENSG00000134444|7308	0.783	0.944	1.0	0.814	0.936	1.0	1.0	0.85	0.744	1.0	0.784	0.959	1.0	0.845	0.946	1.0	0.947	1.0	0.824	0.824	0.766	0.745	0.959	0.722	0.906	0.876	0.923	0.9	0.854	0.831	0.784	0.848	0.791	0.757	0.925	0.888	0.78	0.885	0.848	0.942	0.855	0.86	1.0	0.921	0.673	0.808	0.793	0.831
SE|ENSG00000134444|7311	0.702	0.176	0.507	0.226	0.893	0.658	0.445	0.428	0.055	0.658	0.286	0.794	1.0	0.9	0.72	0.784	0.562	0.893	0.358	0.36	1.0	0.259	0.391	0.473	0.0	0.339	0.243	0.278	0.074	0.138	0.562	0.074	0.3	0.243	0.204	0.273	0.222	0.204	0.183	0.162	0.145	0.5	1.0	0.097	0.079	0.162	0.473	0.107
SE|ENSG00000172175|7356	0.338	0.851	0.176	0.123	0.804	0.403	0.319	0.464	0.1	0.45	0.162	0.927	1.0	0.914	0.621	0.842	0.741	0.827	0.159	0.046	0.961	0.19	0.412	0.17	0.192	0.12	0.186	0.19	0.269	0.263	0.187	0.17	0.151	0.093	0.353	0.17	0.118	0.105	0.076	0.148	0.145	0.346	0.0	0.238	0.139	0.177	0.0	0.201
SE|ENSG00000124155|7848	0.882	0.784	0.758	0.865	0.897	0.853	0.719	0.886	0.833	0.955	0.839	0.826	0.951	0.977	0.901	0.829	0.903	0.924	0.811	0.833	0.895	0.789	0.6	0.756	0.76	0.82	0.813	0.719	0.7	0.867	0.845	0.795	0.778	0.816	0.647	0.795	0.701	0.753	0.778	0.745	0.785	0.904	1.0	0.788	0.688	0.755	0.75	0.628
SE|ENSG00000141378|9243	0.048	0.102	0.077	0.121	0.133	0.049	0.167	0.092	0.317	0.048	0.097	0.083	0.061	0.059	0.049	0.061	0.132	0.042	0.179	0.19	0.053	0.205	0.222	0.11	0.165	0.06	0.077	0.246	0.149	0.133	0.174	0.25	0.048	0.183	0.209	0.309	0.131	0.13	0.276	0.184	0.187	0.067	0.25	0.148	0.169	0.13	0.24	0.231
SE|ENSG00000006282|9481	0.81	0.892	0.838	0.852	0.844	0.842	0.836	0.871	0.874	0.928	0.873	0.906	1.0	0.921	0.951	0.885	0.811	0.904	0.812	0.78	0.908	0.814	0.925	0.894	0.747	0.8	0.747	0.77	0.7	0.772	0.715	0.955	0.874	0.734	0.711	0.761	0.671	0.809	0.765	0.906	0.849	0.784	1.0	0.665	0.944	0.686	0.73	0.689
SE|ENSG00000006282|9483	0.777	0.858	0.791	0.819	0.819	0.841	0.784	0.841	0.841	0.883	0.811	0.895	1.0	0.905	0.908	0.88	0.711	0.893	0.786	0.532	0.863	0.731	0.819	0.872	0.752	0.763	0.628	0.735	0.629	0.722	0.688	0.947	0.804	0.63	0.57	0.654	0.566	0.726	0.645	0.88	0.806	0.694	1.0	0.58	0.93	0.714	0.722	0.661
SE|ENSG00000125648|9599	0.943	1.0	0.875	0.68	0.852	0.739	0.867	0.92	1.0	0.766	0.455	0.846	0.277	0.769	0.753	0.877	0.911	0.935	0.902	1.0	1.0	0.931	0.579	1.0	0.667	0.95	0.833	0.923	0.813	1.0	1.0	1.0	0.905	0.852	0.806	0.929	0.889	1.0	0.745	0.947	0.923	0.961	1.0	0.882	0.927	0.935	1.0	0.778
SE|ENSG00000005243|9635	0.826	1.0	0.872	0.292	0.566	0.736	0.913	1.0	0.712	0.874	0.947	0.85	0.829	0.766	0.863	0.865	0.784	0.927	0.65	0.712	0.851	1.0	0.684	1.0	1.0	0.788	0.812	1.0	1.0	1.0	0.812	1.0	0.712	1.0	1.0	0.868	1.0	0.773	1.0	1.0	1.0	0.865	1.0	1.0	1.0	1.0	1.0	1.0
SE|ENSG00000108433|9774	0.853	0.889	0.908	0.854	0.707	0.889	0.867	0.714	0.797	0.93	0.81	0.677	0.543	0.806	0.647	0.588	0.636	0.897	0.88	0.888	0.815	0.913	0.818	0.927	0.867	0.89	0.912	0.838	0.964	0.746	0.821	0.902	0.902	0.92	0.95	0.86	0.898	0.951	0.895	0.946	0.879	0.731	0.273	0.913	0.84	0.913	1.0	0.765
SE|ENSG00000266967|10024	0.87	0.803	0.83	0.839	0.812	0.846	0.836	0.839	0.681	0.807	0.811	0.823	0.908	0.854	0.788	0.802	0.804	0.5	0.777	0.859	0.872	0.742	0.845	0.853	0.785	0.798	0.628	0.636	0.656	0.687	0.819	0.812	0.679	0.649	0.682	0.721	0.7	0.736	0.627	0.799	0.769	0.778	0.63	0.484	0.775	0.707	0.605	0.656
SE|ENSG00000196535|10780	0.022	0.04	0.007	0.074	0.025	0.022	0.118	0.016	0.022	0.073	0.014	0.366	0.86	0.899	0.03	0.856	0.245	0.058	0.046	0.038	0.011	0.006	0.012	0.025	0.01	0.059	0.023	0.039	0.011	0.007	0.011	0.022	0.019	0.023	0.021	0.023	0.017	0.011	0.03	0.013	0.009	0.09	0.091	0.006	0.023	0.016	0.025	0.037
SE|ENSG00000196535|10782	0.263	0.069	0.08	0.12	0.444	0.445	0.274	0.123	0.088	0.42	0.127	0.721	0.994	0.992	0.367	0.968	0.549	0.431	0.062	0.148	0.726	0.031	0.129	0.022	0.1	0.12	0.125	0.149	0.037	0.071	0.186	0.125	0.113	0.081	0.004	0.181	0.048	0.062	0.024	0.092	0.098	0.621	1.0	0.043	0.044	0.026	0.018	0.049
SE|ENSG00000205560|10984	0.29	0.181	0.159	0.234	0.236	0.08	0.172	0.295	0.314	0.045	0.309	0.15	0.022	0.046	0.154	0.026	0.062	0.017	0.513	0.605	0.168	0.509	0.487	0.311	0.283	0.336	0.225	0.266	0.158	0.183	0.327	0.365	0.302	0.333	0.192	0.201	0.329	0.193	0.234	0.141	0.362	0.052	0.254	0.208	0.339	0.237	0.252	0.4
SE|ENSG00000133030|11237	0.085	0.037	0.141	0.302	0.03	0.095	0.128	0.185	0.246	0.062	0.166	0.074	0.057	0.027	0.1	0.037	0.09	0.118	0.118	0.103	0.046	0.183	0.067	0.085	0.216	0.241	0.183	0.107	0.205	0.269	0.135	0.224	0.23	0.232	0.126	0.233	0.265	0.119	0.226	0.167	0.167	0.08	0.0	0.161	0.235	0.212	0.213	0.171
SE|ENSG00000133030|11245	0.66	0.418	0.324	0.231	0.613	0.752	0.613	0.392	0.123	0.408	0.321	0.756	0.941	0.903	0.513	0.858	0.481	0.525	0.166	0.262	0.723	0.148	0.356	0.179	0.271	0.293	0.403	0.391	0.164	0.181	0.442	0.189	0.408	0.179	0.129	0.289	0.202	0.27	0.145	0.23	0.28	0.828	0.77	0.393	0.208	0.143	0.169	0.281
SE|ENSG00000187838|11595	0.945	1.0	0.849	0.872	0.932	0.904	0.955	0.92	0.835	0.919	0.914	0.948	0.849	0.968	0.964	0.905	0.952	0.695	0.693	0.756	0.795	0.706	0.878	0.733	0.791	0.846	0.829	0.897	0.843	0.778	0.915	0.901	0.806	0.856	0.807	0.721	0.827	0.812	0.821	0.688	0.858	0.951	1.0	0.827	0.836	0.695	0.816	0.792
SE|ENSG00000187838|11597	0.845	1.0	0.975	0.81	0.948	0.886	0.825	0.926	0.811	0.867	0.792	0.84	0.966	0.976	0.927	0.95	0.923	0.929	0.665	0.76	0.859	0.855	0.873	0.737	0.792	0.824	0.891	0.861	0.706	0.902	0.81	0.818	0.798	0.802	0.684	0.816	0.82	0.729	0.806	0.559	0.755	0.904	0.333	0.683	0.768	0.63	0.81	0.825
SE|ENSG00000091592|11742	0.86	1.0	1.0	0.711	1.0	0.48	0.889	0.831	0.8	1.0	1.0	0.235	1.0	1.0	1.0	1.0	1.0	0.291	0.735	1.0	1.0	1.0	0.649	1.0	1.0	0.787	1.0	1.0	0.693	0.425	0.552	1.0	0.854	0.235	0.735	0.711	0.581	0.812	0.812	0.381	0.711	1.0	1.0	0.787	0.871	1.0	0.711	0.847
SE|ENSG00000108953|12077	0.0	0.0	0.0	0.005	0.0	0.0	0.059	0.0	0.0	0.01	0.0	0.085	0.717	0.624	0.011	0.605	0.117	0.007	0.0	0.001	0.0	0.0	0.0	0.0	0.0	0.014	0.0	0.03	0.0	0.0	0.0	0.0	0.0	0.0	0.0	0.0	0.0	0.005	0.0	0.0	0.0	0.0	0.0	0.0	0.0	0.0	0.0	0.037
SE|ENSG00000103335|12333	0.966	1.0	0.695	0.808	0.984	0.898	0.681	0.936	0.82	1.0	0.795	0.984	1.0	0.931	0.93	0.961	1.0	0.962	0.771	1.0	0.932	0.759	0.669	0.777	0.885	0.803	0.836	0.767	0.847	0.856	0.874	0.841	0.737	0.567	0.778	0.788	0.791	0.893	0.735	0.729	0.844	0.951	1.0	0.832	0.952	0.635	0.669	0.611
SE|ENSG00000187193|13636	0.714	1.0	0.9	1.0	0.667	0.92	0.796	1.0	0.886	1.0	1.0	0.737	1.0	0.923	0.579	0.895	1.0	1.0	1.0	1.0	0.665	1.0	1.0	1.0	1.0	1.0	1.0	1.0	1.0	1.0	1.0	1.0	1.0	0.92	1.0	1.0	1.0	1.0	1.0	1.0	1.0	0.931	1.0	1.0	1.0	1.0	1.0	1.0
SE|ENSG00000102893|13789	0.0	0.0	0.016	0.0	0.0	0.025	0.021	0.0	0.0	0.011	0.0	0.122	0.782	0.688	0.036	0.461	0.134	0.014	0.009	0.0	0.0	0.018	0.0	0.0	0.0	0.01	0.01	0.02	0.011	0.0	0.015	0.0	0.0	0.0	0.0	0.0	0.0	0.0	0.0	0.0	0.0	0.0	0.0	0.0	0.014	0.0	0.025	0.013
SE|ENSG00000149925|14095	0.424	0.433	0.284	0.207	0.689	0.298	0.287	0.344	0.199	0.592	0.307	0.44	0.233	0.241	0.598	0.218	0.334	0.441	0.283	0.19	0.385	0.189	0.252	0.15	0.292	0.231	0.228	0.229	0.139	0.169	0.243	0.17	0.15	0.18	0.114	0.205	0.16	0.222	0.16	0.143	0.171	0.214	0.243	0.148	0.139	0.15	0.228	0.154
SE|ENSG00000149925|14096	0.991	0.981	1.0	0.962	0.983	0.971	0.97	1.0	0.99	0.988	0.99	0.516	0.192	0.178	0.917	0.204	0.366	0.991	1.0	1.0	0.996	1.0	1.0	0.993	1.0	0.899	0.987	0.972	1.0	1.0	0.986	1.0	0.991	1.0	0.975	0.981	0.976	0.994	1.0	0.965	1.0	0.993	1.0	1.0	0.991	1.0	0.963	0.768
SE|ENSG00000169592|14108	0.862	0.904	0.896	0.932	0.878	0.849	0.882	0.789	0.924	0.828	0.928	0.812	0.854	0.906	0.878	0.891	0.845	0.777	0.97	0.886	0.753	0.943	0.965	0.849	0.946	0.881	0.988	0.977	0.943	1.0	0.948	0.957	0.934	0.953	0.973	0.934	0.907	0.895	0.96	0.925	0.971	0.769	1.0	0.961	0.947	0.965	0.921	0.942
SE|ENSG00000169592|14109	0.649	0.634	0.675	0.787	0.609	0.555	0.653	0.427	0.798	0.454	0.763	0.503	0.613	0.767	0.622	0.663	0.607	0.494	0.895	0.615	0.471	0.794	0.912	0.581	0.75	0.668	0.949	0.903	0.786	1.0	0.818	0.842	0.806	0.806	0.868	0.799	0.714	0.726	0.87	0.769	0.874	0.529	1.0	0.893	0.859	0.898	0.675	0.767
SE|ENSG00000090905|14458	0.0	0.0	0.0	0.0	0.0	0.0	0.0	0.0	0.0	0.0	0.0	0.025	0.213	0.293	0.0	0.477	0.044	0.01	0.016	0.091	0.021	0.0	0.0	0.032	0.0	0.022	0.009	0.0	0.0	0.016	0.0	0.0	0.0	0.0	0.0	0.0	0.009	0.017	0.0	0.021	0.0	0.0	0.0	0.0	0.0	0.0	0.0	0.0
SE|ENSG00000122299|14859	0.921	1.0	1.0	0.957	1.0	1.0	0.895	0.953	0.878	1.0	0.812	1.0	1.0	0.861	1.0	0.861	1.0	0.853	0.787	0.874	0.853	0.743	0.925	0.885	0.936	1.0	0.882	0.918	1.0	0.814	0.96	0.847	0.85	1.0	0.909	1.0	1.0	0.861	0.906	0.868	0.828	0.814	1.0	0.783	0.77	1.0	1.0	0.822
SE|ENSG00000067365|15043	0.784	0.882	0.8	1.0	1.0	1.0	0.895	0.867	0.846	0.81	1.0	0.905	0.828	0.932	1.0	0.882	1.0	0.965	0.778	0.887	1.0	0.76	1.0	0.862	0.688	0.909	0.941	0.8	0.786	0.826	0.92	0.909	0.806	0.81	0.909	0.826	0.826	0.923	0.8	0.545	0.818	0.806	0.882	0.692	1.0	0.9	1.0	0.806
SE|ENSG00000010361|15401	0.106	0.079	0.0	0.324	0.143	0.143	0.204	0.117	0.129	0.161	0.03	0.138	0.062	0.018	0.023	0.0	0.075	0.309	0.222	0.244	0.056	0.434	0.228	0.173	0.088	0.093	0.075	0.285	0.217	0.204	0.486	0.133	0.161	0.101	0.099	0.088	0.171	0.161	0.299	0.093	0.155	0.049	0.0	0.113	0.305	0.035	0.113	0.235
SE|ENSG00000103197|15504	0.161	0.349	0.051	0.0	0.192	0.0	0.0	0.029	0.025	0.053	0.0	0.494	0.063	0.152	0.232	0.28	0.177	0.501	0.0	0.034	0.085	0.0	0.0	0.04	0.0	0.0	0.031	0.0	0.0	0.0	0.059	0.0	0.0	0.0	0.0	0.0	0.0	0.0	0.0	0.0	0.0	0.032	0.0	0.0	0.0	0.0	0.051	0.0
SE|ENSG00000103197|15507	0.102	0.0	0.176	0.082	0.058	0.087	0.12	0.124	0.039	0.018	0.01	0.104	0.141	0.287	0.108	0.156	0.116	0.048	0.063	0.012	0.023	0.033	0.05	0.017	0.048	0.059	0.044	0.071	0.044	0.048	0.032	0.044	0.066	0.056	0.022	0.044	0.048	0.062	0.033	0.018	0.011	0.06	0.0	0.074	0.026	0.02	0.0	0.053
SE|ENSG00000007545|15551	1.0	1.0	0.934	1.0	0.658	0.61	0.824	0.944	1.0	0.763	0.841	1.0	1.0	1.0	0.701	0.884	0.815	0.528	0.462	0.891	0.569	0.638	0.578	0.319	1.0	0.662	0.725	0.918	0.848	0.909	0.569	0.818	0.85	0.672	0.779	0.824	0.758	0.921	1.0	0.19	0.898	0.61	1.0	0.891	0.786	0.672	0.938	0.767
SE|ENSG00000130731|15712	0.861	0.944	0.956	0.871	0.979	0.94	0.928	0.968	0.887	1.0	0.975	0.961	0.951	0.965	0.987	0.981	0.98	0.788	0.706	0.663	0.823	0.888	0.87	0.841	0.878	0.858	0.87	0.864	0.916	0.953	0.942	0.944	0.849	0.919	0.865	0.906	0.816	0.798	0.893	0.92	0.846	0.959	0.778	1.0	0.805	0.78	0.833	0.88
SE|ENSG00000130731|15713	0.789	0.895	0.881	0.7	0.841	0.832	0.854	0.802	0.82	0.938	0.866	0.951	0.844	0.917	0.95	0.981	0.981	0.86	0.543	0.553	0.787	0.556	0.739	0.694	0.796	0.794	0.732	0.728	0.732	0.804	0.829	0.761	0.81	0.767	0.705	0.849	0.825	0.691	0.707	0.649	0.818	0.829	0.824	0.702	0.697	0.676	0.724	0.725
SE|ENSG00000130731|15714	0.864	0.951	0.957	0.877	0.98	0.942	0.934	0.969	0.89	1.0	0.976	0.961	0.952	0.967	0.987	0.982	0.981	0.799	0.736	0.685	0.825	0.894	0.874	0.848	0.878	0.859	0.877	0.866	0.921	0.957	0.944	0.949	0.86	0.925	0.867	0.916	0.822	0.811	0.9	0.929	0.85	0.961	0.805	1.0	0.82	0.796	0.838	0.886
SE|ENSG00000130731|15715	0.87	0.943	0.932	0.836	0.907	0.897	0.922	0.89	0.877	0.959	0.899	0.971	0.9	0.956	0.971	0.991	0.99	0.913	0.707	0.691	0.876	0.673	0.82	0.805	0.858	0.853	0.827	0.829	0.826	0.885	0.9	0.838	0.88	0.873	0.805	0.902	0.898	0.811	0.829	0.785	0.896	0.907	0.889	0.844	0.818	0.793	0.829	0.82
SE|ENSG00000142192|15728	0.919	0.957	0.825	0.95	0.962	0.873	0.931	0.937	0.837	0.955	0.875	0.882	0.9	0.883	0.847	0.94	0.93	0.953	0.875	0.922	0.927	0.933	0.958	0.915	0.884	0.845	0.909	0.873	0.742	0.777	0.924	0.831	0.886	0.832	0.842	0.799	0.857	0.865	0.776	0.84	0.812	0.832	0.88	0.773	0.793	0.714	0.917	0.785
SE|ENSG00000090565|15746	0.636	0.208	0.344	0.317	0.724	0.578	0.724	0.292	0.239	0.382	0.622	0.717	0.932	0.933	0.773	0.943	0.846	0.552	0.452	0.3	0.622	0.512	0.173	0.344	0.168	0.512	0.405	0.436	0.36	0.496	0.527	0.344	0.3	0.226	0.344	0.431	0.208	0.239	0.184	0.403	0.224	0.735	0.0	0.44	0.208	0.323	0.05	0.44
SE|ENSG00000068305|15956	0.061	0.0	0.0	0.016	0.016	0.0	0.09	0.0	0.0	0.301	0.0	0.039	0.651	0.665	0.0	0.672	0.132	0.025	0.0	0.0	0.016	0.0	0.0	0.0	0.028	0.011	0.0	0.107	0.0	0.0	0.012	0.0	0.0	0.0	0.022	0.016	0.0	0.0	0.0	0.017	0.0	0.0	0.0	0.0	0.0	0.022	0.019	0.018
SE|ENSG00000196547|16123	0.05	0.04	0.0	0.0	0.041	0.03	0.017	0.01	0.009	0.0	0.053	0.1	0.466	0.124	0.055	0.221	0.033	0.014	0.0	0.119	0.019	0.055	0.014	0.081	0.013	0.043	0.007	0.006	0.034	0.037	0.024	0.009	0.007	0.017	0.042	0.017	0.0	0.018	0.02	0.0	0.0	0.01	0.0	0.005	0.029	0.024	0.015	0.0
SE|ENSG00000182511|16131	0.947	0.903	0.825	0.903	0.871	0.638	0.813	0.948	0.707	0.968	0.907	0.898	0.913	0.966	0.868	0.895	0.941	0.969	0.826	0.736	0.718	0.875	0.676	0.471	0.883	0.804	0.81	0.714	0.73	0.895	0.545	0.848	0.828	0.855	0.868	0.815	0.753	0.887	0.645	0.75	0.793	0.916	1.0	0.726	0.877	0.667	0.667	0.957
SE|ENSG00000157823|16203	0.025	0.0	0.085	0.17	0.085	0.085	0.026	0.071	0.025	0.032	0.323	0.163	0.0	0.047	0.065	0.085	0.094	0.229	0.089	0.036	0.042	0.218	0.218	0.207	0.218	0.104	0.19	0.291	0.202	0.077	0.122	0.156	0.178	0.065	0.0	0.267	0.137	0.195	0.455	0.069	0.1	0.196	1.0	0.357	0.152	0.207	0.357	0.397
SE|ENSG00000104177|17764	1.0	1.0	0.881	0.922	1.0	1.0	1.0	0.962	0.891	0.722	0.903	1.0	1.0	0.816	1.0	1.0	1.0	0.426	0.816	0.899	0.828	0.811	0.951	0.895	0.934	0.96	0.772	0.894	0.975	0.947	0.906	0.886	1.0	0.967	0.727	0.964	0.881	0.923	0.917	0.906	0.811	0.899	1.0	0.878	0.85	0.856	1.0	1.0
SE|ENSG00000171953|17977	0.045	0.067	0.05	0.04	0.016	0.067	0.123	0.0	0.16	0.0	0.065	0.017	0.0	0.032	0.0	0.016	0.0	0.046	0.224	0.145	0.013	0.074	0.2	0.163	0.175	0.175	0.085	0.063	0.277	0.149	0.034	0.179	0.14	0.064	0.127	0.099	0.138	0.058	0.206	0.031	0.073	0.063	0.0	0.2	0.124	0.131	0.113	0.195
SE|ENSG00000127586|18287	0.887	1.0	1.0	1.0	1.0	1.0	1.0	0.96	0.863	1.0	1.0	1.0	0.933	1.0	0.954	0.917	1.0	1.0	0.894	0.892	1.0	0.963	0.91	0.918	0.83	0.909	1.0	0.826	0.98	0.793	1.0	0.964	0.968	1.0	0.871	0.923	0.867	0.89	0.95	0.744	1.0	1.0	1.0	0.85	0.778	0.944	0.938	0.815
SE|ENSG00000100429|18900	0.77	1.0	1.0	1.0	0.934	1.0	1.0	0.807	0.883	1.0	0.938	1.0	1.0	0.715	1.0	0.854	1.0	0.893	0.626	0.799	0.626	0.834	1.0	0.902	1.0	0.916	0.863	0.848	0.879	0.796	1.0	1.0	0.913	1.0	0.963	0.841	0.883	0.736	0.926	1.0	0.566	0.807	0.456	0.807	0.909	0.946	0.898	1.0
SE|ENSG00000075413|19143	0.458	0.53	0.485	0.297	0.91	0.809	0.629	0.309	0.241	0.706	0.209	0.829	0.987	0.988	0.935	0.948	0.875	0.887	0.078	0.458	0.947	0.119	0.458	0.086	0.297	0.679	0.458	0.599	0.354	0.547	0.331	0.297	0.575	0.235	0.0	0.608	0.388	0.086	0.195	0.5	0.514	0.953	1.0	0.629	0.388	0.166	0.372	0.35
SE|ENSG00000075413|19144	0.083	0.018	0.037	0.063	0.234	0.259	0.051	0.02	0.031	0.15	0.025	0.352	0.784	0.658	0.274	0.378	0.289	0.393	0.023	0.072	0.575	0.03	0.057	0.016	0.022	0.058	0.069	0.072	0.06	0.033	0.117	0.029	0.077	0.051	0.008	0.046	0.068	0.021	0.01	0.059	0.04	0.374	0.082	0.063	0.027	0.014	0.004	0.042
SE|ENSG00000066933|19931	1.0	0.333	0.571	0.444	1.0	0.882	1.0	0.889	0.333	1.0	1.0	1.0	1.0	1.0	0.882	0.667	1.0	1.0	0.467	0.333	0.8	0.333	0.714	0.455	0.714	1.0	0.862	0.565	0.778	0.455	0.5	0.467	0.879	0.714	1.0	0.652	0.4	0.486	0.4	0.636	0.714	1.0	1.0	1.0	0.267	0.385	1.0	1.0
SE|ENSG00000125871|20435	0.76	1.0	0.849	0.717	1.0	0.733	0.76	0.806	0.902	0.939	0.887	0.917	1.0	1.0	0.947	0.957	1.0	0.964	0.853	0.868	0.778	0.64	1.0	0.81	0.823	0.764	0.746	0.739	0.735	0.706	0.928	0.778	0.655	0.86	0.846	0.778	0.719	0.817	0.759	0.784	0.824	0.8	1.0	0.75	0.74	0.806	0.769	0.747
SE|ENSG00000126091|20737	0.914	1.0	1.0	0.801	1.0	0.602	0.876	0.766	0.834	0.92	0.801	0.865	0.644	0.765	1.0	0.849	0.92	1.0	1.0	1.0	1.0	1.0	1.0	1.0	1.0	0.847	1.0	1.0	0.779	1.0	0.791	1.0	1.0	1.0	1.0	1.0	1.0	1.0	1.0	1.0	0.834	0.88	1.0	1.0	1.0	0.895	1.0	1.0
SE|ENSG00000149657|20910	0.119	0.359	0.13	0.228	0.168	0.256	0.123	0.131	0.101	0.299	0.014	0.367	0.962	0.843	0.338	0.846	0.154	0.359	0.01	0.219	0.25	0.035	0.123	0.296	0.101	0.225	0.148	0.126	0.043	0.23	0.077	0.176	0.071	0.094	0.0	0.123	0.085	0.034	0.034	0.095	0.056	0.292	0.627	0.09	0.055	0.106	0.183	0.134
SE|ENSG00000107890|21168	1.0	0.546	0.231	0.107	1.0	0.886	0.575	0.808	0.643	0.844	0.474	0.935	0.919	1.0	1.0	1.0	0.783	0.836	0.0	0.137	1.0	0.118	0.265	0.0	0.098	0.445	0.107	0.131	0.091	0.167	0.131	0.147	0.419	0.643	0.131	0.167	0.429	0.131	0.0	0.375	0.231	1.0	0.178	0.147	0.0	0.0	0.167	0.325
SE|ENSG00000139746|21371	0.051	0.028	0.017	0.066	0.252	0.058	0.035	0.063	0.053	0.336	0.159	0.276	0.788	0.594	0.325	0.717	0.208	0.24	0.014	0.0	0.236	0.0	0.15	0.012	0.0	0.049	0.07	0.092	0.009	0.017	0.097	0.049	0.035	0.04	0.065	0.1	0.07	0.025	0.044	0.014	0.017	0.31	0.0	0.059	0.015	0.0	0.0	0.052
SE|ENSG00000204301|21744	0.851	0.6	0.75	1.0	0.914	0.873	0.797	0.714	1.0	0.862	1.0	0.901	0.705	0.846	0.722	0.953	0.857	1.0	1.0	1.0	0.942	0.857	0.938	0.938	0.895	1.0	1.0	0.84	0.889	0.833	1.0	0.789	0.902	0.8	0.818	1.0	0.6	0.833	1.0	1.0	0.846	0.93	0.2	1.0	1.0	1.0	1.0	0.913
SE|ENSG00000156256|21869	0.0	0.0	0.0	0.0	0.0	0.0	0.0	0.0	0.0	0.014	0.0	0.021	0.584	0.499	0.0	0.554	0.12	0.0	0.0	0.04	0.0	0.0	0.0	0.0	0.0	0.0	0.0	0.0	0.0	0.0	0.0	0.0	0.015	0.0	0.0	0.0	0.0	0.016	0.0	0.0	0.013	0.0	0.0	0.0	0.0	0.0	0.0	0.026
SE|ENSG00000228903|22112	0.923	1.0	0.79	1.0	0.7	0.912	1.0	0.933	0.916	0.581	0.945	0.71	0.757	1.0	0.906	0.838	0.638	1.0	0.937	1.0	1.0	1.0	0.908	1.0	1.0	0.895	1.0	0.895	1.0	0.851	1.0	0.951	1.0	1.0	1.0	1.0	1.0	1.0	1.0	1.0	1.0	1.0	1.0	0.961	1.0	0.948	1.0	1.0
SE|ENSG00000204427|22124	0.98	1.0	0.932	0.876	0.912	0.918	0.835	1.0	0.873	0.977	0.941	0.935	0.912	0.983	0.849	0.963	0.908	0.96	0.822	0.917	1.0	0.923	0.775	1.0	0.878	0.916	0.925	0.86	0.674	0.873	0.921	0.947	0.79	0.822	0.892	0.861	0.925	0.905	0.734	0.908	0.859	0.818	1.0	0.648	0.858	0.836	0.805	0.884
SE|ENSG00000167881|22422	0.961	1.0	1.0	0.763	1.0	0.8	0.805	0.734	0.932	1.0	0.791	1.0	0.509	1.0	0.786	0.879	0.805	0.967	1.0	1.0	0.937	1.0	1.0	1.0	0.945	0.969	1.0	1.0	1.0	1.0	1.0	1.0	1.0	1.0	1.0	0.943	1.0	1.0	0.906	1.0	0.954	1.0	1.0	1.0	0.929	1.0	1.0	1.0
SE|ENSG00000127603|22880	0.138	0.607	0.226	0.159	0.565	0.4	0.264	0.515	0.25	0.804	0.223	0.675	0.598	0.518	0.654	0.614	0.627	0.465	0.1	0.126	0.134	0.046	0.15	0.074	0.244	0.273	0.246	0.234	0.361	0.317	0.276	0.287	0.303	0.233	0.205	0.254	0.241	0.102	0.21	0.202	0.321	0.638	0.641	0.325	0.17	0.275	0.243	0.27
SE|ENSG00000041880|23853	0.627	1.0	0.627	0.708	0.691	0.272	1.0	0.813	0.359	0.0	0.627	0.263	1.0	0.495	0.157	0.691	0.691	0.829	0.627	0.91	0.599	0.894	1.0	0.691	1.0	1.0	0.887	0.101	0.849	1.0	0.737	1.0	1.0	1.0	0.0	1.0	0.495	0.651	0.755	0.894	0.691	1.0	0.0	0.44	0.887	1.0	1.0	0.771
SE|ENSG00000113068|24019	0.853	0.533	0.864	0.82	0.689	0.731	0.885	0.706	0.797	0.757	0.951	0.915	0.797	0.776	0.781	0.823	0.889	0.89	0.928	0.906	0.906	0.92	0.831	0.963	0.797	0.931	0.839	0.933	0.848	0.953	0.764	0.805	0.709	0.93	0.818	0.871	0.927	1.0	0.9	0.832	0.765	0.82	0.793	0.833	0.921	0.901	0.942	0.845
SE|ENSG00000113648|24181	0.256	0.086	0.248	0.122	0.156	0.277	0.303	0.201	0.107	0.191	0.121	0.225	0.933	0.793	0.189	0.58	0.107	0.11	0.07	0.036	0.128	0.091	0.081	0.054	0.117	0.094	0.177	0.202	0.102	0.113	0.105	0.165	0.167	0.125	0.123	0.224	0.099	0.078	0.11	0.11	0.178	0.574	0.0	0.196	0.136	0.151	0.253	0.211
SE|ENSG00000249249|24689	1.0	1.0	1.0	0.696	0.534	1.0	0.916	1.0	1.0	0.728	1.0	0.632	0.83	0.761	0.8	0.69	1.0	1.0	0.916	1.0	1.0	1.0	1.0	1.0	0.896	1.0	0.612	1.0	1.0	1.0	0.882	0.713	1.0	1.0	1.0	0.851	0.838	0.589	0.8	0.882	1.0	1.0	1.0	1.0	1.0	1.0	1.0	1.0
SE|ENSG00000153113|24970	0.113	0.05	0.113	0.113	0.068	0.341	0.334	0.028	0.042	0.12	0.099	0.166	0.34	0.315	0.068	0.25	0.053	0.049	0.03	0.044	0.309	0.0	0.0	0.025	0.05	0.065	0.084	0.067	0.027	0.124	0.106	0.015	0.15	0.105	0.026	0.09	0.08	0.039	0.043	0.086	0.04	0.369	0.151	0.284	0.028	0.022	0.0	0.014
SE|ENSG00000153113|24980	1.0	1.0	1.0	1.0	1.0	1.0	1.0	1.0	1.0	1.0	1.0	1.0	1.0	1.0	1.0	1.0	1.0	1.0	0.563	1.0	0.996	1.0	1.0	1.0	1.0	1.0	1.0	1.0	1.0	1.0	1.0	0.368	1.0	0.986	1.0	1.0	0.543	1.0	1.0	0.45	1.0	1.0	1.0	1.0	1.0	1.0	1.0	0.528
SE|ENSG00000179912|25129	0.014	0.0	0.012	0.04	0.0	0.0	0.0	0.075	0.0	0.0	0.0	0.138	0.395	0.492	0.028	0.37	0.088	0.01	0.0	0.0	0.0	0.0	0.0	0.039	0.0	0.033	0.0	0.0	0.0	0.0	0.0	0.012	0.0	0.011	0.0	0.0	0.0	0.0	0.0	0.0	0.022	0.0	0.0	0.0	0.0	0.0	0.0	0.0
SE|ENSG00000140853|25547	0.0	0.0	0.0	0.057	0.0	0.028	0.072	0.068	0.054	0.0	0.054	0.0	0.0	0.0	0.0	0.0	0.0	0.014	0.051	0.156	0.146	0.195	0.03	0.107	0.089	0.087	0.057	0.062	0.075	0.1	0.115	0.073	0.076	0.057	0.059	0.123	0.09	0.053	0.047	0.041	0.045	0.094	0.0	0.065	0.046	0.057	0.051	0.066
SE|ENSG00000124615|25676	0.724	1.0	0.6	0.556	0.941	0.625	0.76	0.545	0.333	1.0	0.667	0.758	0.833	0.75	1.0	0.833	0.714	0.636	1.0	1.0	0.641	0.5	1.0	1.0	0.429	0.818	1.0	1.0	0.429	1.0	1.0	1.0	0.733	0.75	0.2	0.714	1.0	1.0	1.0	1.0	1.0	0.8	1.0	0.833	1.0	1.0	1.0	1.0
SE|ENSG00000124615|25677	0.864	1.0	0.856	0.708	0.964	0.844	0.856	0.713	0.519	1.0	0.791	0.865	0.915	0.869	1.0	0.887	0.852	0.785	1.0	1.0	0.753	0.519	1.0	1.0	0.764	0.942	1.0	1.0	0.654	1.0	1.0	1.0	0.837	0.89	0.351	0.821	1.0	1.0	1.0	1.0	1.0	0.896	1.0	0.919	1.0	1.0	1.0	1.0
SE|ENSG00000082397|25729	0.0	0.0	0.0	0.0	0.0	0.0	0.012	0.0	0.0	0.0	0.0	0.026	0.599	0.293	0.0	0.406	0.063	0.0	0.0	0.0	0.0	0.0	0.0	0.0	0.0	0.091	0.0	0.0	0.0	0.0	0.0	0.0	0.0	0.0	0.0	0.0	0.0	0.0	0.0	0.0	0.0	0.0	0.0	0.0	0.0	0.0	0.0	0.0
SE|ENSG00000181929|25996	0.873	0.756	1.0	0.812	0.941	0.838	0.871	1.0	0.946	0.771	0.965	0.882	0.334	0.468	0.649	0.41	0.777	0.858	0.896	1.0	0.871	0.931	1.0	0.921	1.0	0.89	0.918	1.0	1.0	0.938	0.773	0.795	0.833	0.948	1.0	0.884	1.0	1.0	0.945	1.0	1.0	0.898	1.0	1.0	0.877	0.931	0.886	0.795
SE|ENSG00000105223|26459	0.938	0.909	0.73	0.832	0.919	0.811	0.743	0.961	0.874	0.834	0.887	0.874	0.753	0.757	0.759	0.827	0.786	0.895	0.957	0.973	0.909	0.964	0.958	1.0	0.841	0.86	0.927	0.989	0.88	0.963	0.884	0.879	0.888	0.906	0.944	0.898	0.934	0.912	0.963	0.956	0.926	0.66	1.0	0.927	0.972	0.943	0.951	0.871
SE|ENSG00000105223|26461	0.921	0.882	0.634	0.771	0.903	0.753	0.648	0.953	0.832	0.791	0.871	0.844	0.64	0.664	0.675	0.738	0.727	0.862	0.936	0.964	0.873	0.95	0.946	1.0	0.8	0.807	0.904	0.982	0.824	0.926	0.848	0.847	0.842	0.875	0.926	0.871	0.906	0.893	0.945	0.944	0.896	0.586	1.0	0.905	0.96	0.92	0.939	0.814
SE|ENSG00000105223|26465	0.926	0.892	0.676	0.774	0.91	0.763	0.672	0.955	0.85	0.813	0.88	0.854	0.679	0.697	0.695	0.751	0.746	0.866	0.942	0.966	0.884	0.951	0.951	1.0	0.8	0.818	0.907	0.986	0.843	0.931	0.858	0.852	0.861	0.883	0.929	0.887	0.915	0.898	0.95	0.949	0.91	0.652	1.0	0.915	0.961	0.924	0.939	0.833
SE|ENSG00000172785|26590	1.0	1.0	0.867	1.0	1.0	1.0	1.0	0.843	1.0	1.0	0.92	0.902	1.0	0.484	1.0	0.514	0.535	0.949	1.0	0.898	0.918	1.0	0.898	1.0	1.0	1.0	1.0	1.0	1.0	1.0	0.782	1.0	0.642	1.0	0.874	1.0	0.874	1.0	1.0	1.0	1.0	0.939	1.0	1.0	1.0	1.0	1.0	1.0
SE|ENSG00000136960|26884	0.038	0.333	0.039	0.042	0.259	0.048	0.077	0.045	0.125	0.182	0.097	0.107	0.286	0.154	0.373	0.158	0.259	0.063	0.032	0.013	0.186	0.103	0.071	0.049	0.098	0.031	0.036	0.016	0.098	0.025	0.037	0.04	0.032	0.023	0.2	0.068	0.021	0.039	0.064	0.047	0.04	0.093	1.0	0.096	0.04	0.055	0.0	0.061
SE|ENSG00000154553|27340	0.984	0.857	1.0	0.467	0.75	0.979	0.174	1.0	0.875	0.731	1.0	0.123	0.04	0.024	0.358	0.021	0.049	0.119	1.0	1.0	1.0	1.0	1.0	1.0	1.0	0.517	0.986	0.284	1.0	1.0	0.968	1.0	0.966	1.0	1.0	0.913	0.933	0.739	1.0	1.0	1.0	0.962	1.0	1.0	1.0	1.0	1.0	0.362
SE|ENSG00000129116|27644	0.0	0.0	0.0	0.0	0.0	0.0	0.0	0.0	0.0	0.0	0.0	0.023	0.626	0.391	0.0	0.381	0.076	0.0	0.0	0.0	0.0	0.0	0.0	0.0	0.0	0.0	0.0	0.0	0.0	0.0	0.0	0.0	0.0	0.0	0.0	0.0	0.0	0.023	0.0	0.031	0.0	0.0	0.0	0.0	0.0	0.0	0.0	0.138
SE|ENSG00000129116|27649	0.0	0.0	0.0	0.034	0.034	0.0	0.055	0.0	0.0	0.013	0.0	0.071	0.746	0.371	0.014	0.496	0.141	0.001	0.0	0.0	0.0	0.0	0.0	0.0	0.048	0.015	0.0	0.0	0.0	0.0	0.0	0.0	0.0	0.0	0.0	0.0	0.0	0.0	0.0	0.0	0.0	0.009	0.0	0.0	0.0	0.0	0.0	0.06
SE|ENSG00000121350|27680	1.0	1.0	0.933	0.842	0.897	0.809	0.889	0.77	0.834	1.0	1.0	0.667	1.0	0.875	1.0	0.8	0.927	0.933	0.641	0.88	0.88	1.0	0.77	0.889	0.77	0.74	0.746	0.656	0.71	0.527	0.919	0.638	0.728	0.77	1.0	0.737	1.0	0.837	0.546	0.604	0.873	1.0	1.0	0.601	0.862	0.909	1.0	0.777
SE|ENSG00000137817|28134	0.88	0.723	0.904	0.775	0.727	0.672	0.736	0.842	0.737	0.694	0.475	0.718	0.979	0.948	0.86	0.873	0.785	0.556	0.585	0.721	0.745	0.836	0.792	0.597	0.638	0.794	0.681	0.568	0.649	0.604	0.829	0.577	0.709	0.662	0.713	0.498	0.824	0.801	0.76	0.703	0.61	0.706	0.714	0.59	0.744	0.63	0.856	0.596
SE|ENSG00000062194|28684	0.217	0.327	0.346	0.416	0.189	0.305	0.393	0.319	0.235	0.07	0.143	0.16	0.073	0.146	0.239	0.095	0.204	0.215	0.457	0.379	0.277	0.474	0.429	0.455	0.226	0.294	0.303	0.385	0.266	0.348	0.449	0.248	0.296	0.284	0.431	0.159	0.261	0.356	0.351	0.251	0.251	0.178	0.0	0.317	0.563	0.214	0.329	0.287
SE|ENSG00000145362|28708	0.0	0.0	0.0	0.0	0.0	0.0	0.292	0.0	0.0	0.0	0.0	0.258	0.62	0.77	0.0	0.568	0.312	0.0	0.0	0.0	0.053	0.0	0.0	0.081	0.0	0.0	0.0	0.051	0.0	0.0	0.0	0.0	0.0	0.0	0.0	0.0	0.0	0.0	0.0	0.0	0.0	0.0	0.0	0.049	0.0	0.0	0.0	0.064
SE|ENSG00000203875|29194	0.869	0.717	0.659	0.951	0.876	0.918	0.907	0.924	0.924	0.882	0.91	0.809	0.778	0.722	0.847	0.69	0.602	0.953	0.888	0.93	0.75	0.867	0.975	0.93	0.903	0.951	0.854	0.875	0.897	0.888	0.894	0.826	0.93	0.949	0.958	0.825	0.921	0.897	0.969	0.872	0.925	0.835	0.722	0.922	0.784	0.684	0.893	0.919
SE|ENSG00000131591|29381	0.377	0.0	0.312	0.108	0.108	0.048	0.0	0.102	0.034	0.085	0.0	0.097	0.232	0.0	0.195	0.267	0.288	0.0	0.0	0.168	0.099	0.232	0.132	0.0	0.075	0.0	0.041	0.0	0.0	0.0	0.0	0.08	0.0	0.034	0.0	0.08	0.063	0.0	0.0	0.0	0.0	0.0	0.0	0.148	0.092	0.0	0.08	0.052
SE|ENSG00000154144|30394	0.326	0.265	0.38	0.472	0.249	0.376	0.443	0.529	0.541	0.424	0.583	0.266	0.399	0.271	0.284	0.234	0.36	0.467	0.659	0.514	0.349	0.525	0.594	0.552	0.503	0.525	0.406	0.526	0.443	0.435	0.476	0.498	0.487	0.484	0.417	0.506	0.538	0.61	0.744	0.577	0.587	0.286	0.644	0.578	0.568	0.63	0.357	0.375
SE|ENSG00000154144|30395	0.049	0.052	0.112	0.17	0.061	0.184	0.371	0.098	0.157	0.078	0.309	0.03	0.115	0.049	0.054	0.024	0.028	0.054	0.235	0.074	0.144	0.403	0.082	0.032	0.317	0.144	0.082	0.333	0.214	0.29	0.247	0.235	0.22	0.223	0.056	0.25	0.275	0.36	0.506	0.216	0.193	0.099	0.125	0.23	0.235	0.193	0.172	0.178
SE|ENSG00000065882|30681	0.006	0.0	0.0	0.018	0.026	0.088	0.0	0.0	0.01	0.029	0.011	0.111	0.724	0.686	0.03	0.638	0.053	0.015	0.013	0.0	0.038	0.009	0.013	0.0	0.006	0.037	0.0	0.0	0.0	0.0	0.024	0.018	0.0	0.024	0.0	0.0	0.01	0.006	0.0	0.0	0.006	0.103	0.0	0.0	0.004	0.009	0.0	0.014
SE|ENSG00000065882|30682	0.006	0.0	0.017	0.02	0.042	0.112	0.207	0.022	0.011	0.032	0.047	0.293	0.9	0.805	0.0	0.645	0.198	0.0	0.015	0.098	0.076	0.0	0.014	0.0	0.007	0.012	0.047	0.069	0.046	0.024	0.045	0.01	0.014	0.014	0.0	0.017	0.011	0.021	0.0	0.0	0.0	0.066	0.0	0.044	0.004	0.072	0.025	0.039
SE|ENSG00000185684|30752	0.691	1.0	0.83	0.786	0.71	1.0	1.0	0.55	0.786	1.0	1.0	0.87	1.0	1.0	1.0	0.55	1.0	0.87	0.912	1.0	0.71	0.722	1.0	0.786	0.0	0.71	1.0	0.902	1.0	0.859	0.786	0.504	0.647	0.753	0.744	1.0	0.699	0.841	1.0	0.733	1.0	1.0	0.379	1.0	0.924	1.0	0.83	0.528
SE|ENSG00000127419|31533	0.736	0.6	0.656	0.486	0.737	0.72	0.704	0.413	0.859	0.486	0.464	0.455	0.333	0.6	0.532	0.491	0.511	0.571	0.731	0.515	0.4	0.636	0.733	0.733	0.697	0.68	0.663	0.741	0.728	0.772	0.684	0.868	0.649	0.841	0.778	0.825	0.664	0.805	0.803	0.732	0.775	0.577	1.0	0.802	0.794	0.774	0.964	0.882
SE|ENSG00000127419|31534	0.77	0.615	0.714	0.544	0.762	0.736	0.733	0.462	0.868	0.55	0.571	0.475	0.524	0.655	0.566	0.556	0.585	0.591	0.746	0.543	0.486	0.667	0.765	0.765	0.75	0.714	0.697	0.785	0.743	0.788	0.723	0.88	0.669	0.856	0.789	0.856	0.686	0.83	0.825	0.744	0.8	0.639	1.0	0.818	0.814	0.782	0.967	0.892
SE|ENSG00000125733|31590	0.151	0.303	0.2	0.265	0.591	0.29	0.169	0.27	0.14	0.289	0.091	0.578	0.795	0.772	0.535	0.727	0.614	0.282	0.051	0.131	0.195	0.059	0.333	0.023	0.088	0.116	0.134	0.326	0.073	0.102	0.256	0.096	0.182	0.137	0.082	0.242	0.176	0.111	0.053	0.118	0.093	0.312	0.263	0.275	0.008	0.095	0.156	0.091
SE|ENSG00000174373|32199	0.713	0.134	0.408	0.187	0.921	0.431	0.315	0.334	0.08	0.142	0.171	0.93	1.0	0.915	0.853	0.921	0.918	0.85	0.101	0.249	0.901	0.284	0.228	0.225	0.142	0.216	0.267	0.221	0.11	0.142	0.245	0.276	0.145	0.142	0.202	0.178	0.065	0.207	0.094	0.332	0.206	0.695	0.0	0.142	0.094	0.137	0.209	0.178
SE|ENSG00000114867|32283	0.688	0.513	0.9	0.702	0.961	0.855	0.74	0.936	0.759	1.0	0.835	0.94	1.0	0.983	1.0	0.968	0.889	0.931	0.783	1.0	0.834	0.654	0.387	0.737	0.784	0.694	0.856	0.759	0.627	0.601	0.721	0.697	0.633	0.859	0.85	0.716	0.706	0.843	0.678	0.78	0.738	1.0	0.0	0.771	0.808	0.669	0.654	0.83
SE|ENSG00000114416|32414	0.0	0.0	0.063	0.065	0.027	0.347	0.573	0.0	0.0	0.071	0.037	0.611	0.989	0.954	0.087	0.971	0.691	0.095	0.014	0.0	0.095	0.023	0.016	0.025	0.0	0.142	0.019	0.347	0.072	0.037	0.014	0.087	0.087	0.026	0.016	0.0	0.02	0.029	0.017	0.028	0.037	0.351	0.245	0.103	0.0	0.029	0.04	0.162
SE|ENSG00000114416|32415	0.0	0.0	0.007	0.018	0.0	0.052	0.17	0.0	0.0	0.0	0.012	0.29	0.897	0.795	0.026	0.765	0.227	0.009	0.0	0.0	0.014	0.0	0.009	0.0	0.0	0.032	0.0	0.056	0.0	0.0	0.006	0.026	0.034	0.012	0.0	0.0	0.005	0.015	0.0	0.012	0.0	0.049	0.0	0.011	0.0	0.005	0.007	0.033
SE|ENSG00000116731|32550	0.882	0.696	0.896	1.0	0.741	0.851	0.863	1.0	1.0	0.721	0.612	0.916	1.0	0.927	0.667	0.508	1.0	1.0	0.696	0.563	0.882	0.579	1.0	0.558	0.851	0.489	0.682	0.632	0.534	0.767	0.667	0.518	0.793	0.612	0.696	0.851	0.512	0.753	0.632	0.558	1.0	0.838	1.0	0.612	0.889	0.721	1.0	0.821
SE|ENSG00000116731|32552	0.721	0.765	1.0	0.844	0.959	0.843	0.959	0.556	0.897	0.795	0.946	0.955	0.674	0.646	0.742	0.811	0.862	1.0	0.971	0.953	0.875	0.875	1.0	1.0	0.714	0.942	0.914	0.974	0.863	0.929	0.972	1.0	0.92	0.85	0.87	0.84	0.958	0.969	0.831	0.857	0.935	0.923	1.0	0.923	0.982	1.0	0.88	1.0
SE|ENSG00000184574|33042	0.387	0.0	0.156	0.136	0.0	0.0	0.04	0.029	0.0	0.0	0.24	0.0	0.0	0.24	0.083	0.073	0.026	0.174	0.835	0.698	0.0	0.596	0.296	0.74	0.153	0.059	0.153	0.159	0.123	0.095	0.481	0.084	0.071	0.249	0.05	0.112	0.103	0.144	0.071	0.347	0.015	0.038	0.0	0.024	0.396	0.146	0.059	0.129
SE|ENSG00000185507|33130	0.74	0.694	0.74	0.784	0.449	0.682	0.736	0.644	0.708	0.429	0.745	0.4	0.185	0.771	0.462	0.5	0.443	0.681	0.813	0.771	0.509	0.714	0.805	0.831	0.693	0.819	0.739	0.801	0.776	0.786	0.831	0.817	0.805	0.682	0.708	0.755	0.852	0.756	0.8	0.855	0.881	0.592	0.789	0.661	0.768	0.823	0.745	0.801
SE|ENSG00000010295|33405	0.214	0.305	0.388	0.248	0.173	0.268	0.202	0.344	0.348	0.053	0.429	0.193	0.253	0.218	0.147	0.213	0.027	0.356	0.544	0.463	0.127	0.276	0.359	0.218	0.316	0.303	0.581	0.476	0.422	0.327	0.591	0.343	0.405	0.298	0.491	0.333	0.385	0.315	0.178	0.39	0.317	0.213	1.0	0.566	0.514	0.461	0.337	0.477
SE|ENSG00000239697|33716	0.071	0.034	0.098	0.167	0.07	0.103	0.084	0.184	0.136	0.055	0.108	0.173	0.107	0.15	0.224	0.144	0.106	0.096	0.179	0.055	0.203	0.128	0.168	0.149	0.14	0.191	0.148	0.112	0.313	0.225	0.155	0.185	0.138	0.185	0.274	0.197	0.151	0.2	0.243	0.151	0.085	0.055	0.212	0.171	0.226	0.186	0.238	0.163
SE|ENSG00000176261|33845	0.339	0.631	0.349	0.695	0.268	0.176	0.507	0.428	0.533	0.524	0.42	0.384	0.222	0.0	0.0	0.461	0.407	0.578	0.82	0.918	0.527	0.0	0.562	0.774	0.741	0.562	0.562	0.631	0.545	0.562	0.582	0.682	0.402	0.461	0.702	0.794	1.0	0.702	0.794	0.524	0.666	0.097	1.0	0.55	0.517	0.461	0.6	0.811
SE|ENSG00000163870|34169	1.0	1.0	0.938	0.784	0.955	0.941	1.0	1.0	0.875	1.0	1.0	0.968	1.0	1.0	1.0	0.964	1.0	0.986	0.583	0.667	1.0	0.946	0.529	0.486	0.892	0.942	0.908	1.0	1.0	1.0	0.964	0.882	0.966	0.938	0.8	1.0	0.824	0.828	0.905	0.652	0.96	0.875	1.0	0.771	1.0	0.83	0.586	1.0
SE|ENSG00000127481|34708	0.0	0.242	0.0	0.0	0.0	0.176	0.0	0.09	0.0	0.0	0.0	0.063	0.0	0.045	0.06	0.074	0.0	0.087	0.138	0.0	0.113	0.084	0.096	0.116	0.138	0.042	0.015	0.176	0.045	0.151	0.03	0.096	0.107	0.101	0.113	0.084	0.0	0.048	0.132	0.033	0.207	0.39	0.0	0.138	0.09	0.0	0.074	0.151
SE|ENSG00000131876|35011	0.9	0.91	0.728	0.906	0.81	0.656	0.776	0.831	0.839	0.798	0.88	0.811	0.642	0.587	0.669	0.713	0.853	0.964	0.965	0.961	0.906	0.962	0.948	0.974	0.816	0.879	0.863	0.902	0.845	0.737	0.871	0.831	0.858	0.856	0.844	0.753	0.837	0.919	0.858	0.868	0.815	0.652	0.679	0.672	0.854	0.812	0.859	0.808
SE|ENSG00000127483|35533	0.692	0.692	0.775	0.75	0.5	0.539	0.706	0.481	0.729	0.37	0.787	0.491	0.333	0.609	0.377	0.445	0.238	0.745	0.77	1.0	0.398	0.949	0.563	0.805	0.732	0.833	0.766	0.725	0.764	0.717	0.691	0.815	0.764	0.778	0.556	0.581	0.839	0.801	0.813	0.74	0.767	0.496	0.467	0.667	0.752	0.686	0.333	0.829
SE|ENSG00000127483|35534	0.552	0.429	0.615	0.563	0.303	0.383	0.529	0.343	0.559	0.209	0.568	0.356	0.172	0.377	0.189	0.29	0.165	0.62	0.556	1.0	0.267	0.887	0.417	0.681	0.533	0.701	0.644	0.593	0.669	0.514	0.553	0.727	0.628	0.649	0.455	0.44	0.732	0.668	0.729	0.596	0.625	0.299	0.36	0.518	0.581	0.522	0.235	0.726
SE|ENSG00000136933|35613	0.804	1.0	0.862	0.889	0.762	0.813	0.813	0.885	1.0	1.0	0.905	0.833	0.625	0.929	0.952	0.692	0.941	0.773	1.0	1.0	0.951	0.913	1.0	0.919	1.0	0.953	1.0	1.0	1.0	1.0	0.869	0.875	1.0	1.0	0.778	0.909	0.892	0.81	0.941	1.0	1.0	0.695	1.0	1.0	1.0	1.0	1.0	1.0
SE|ENSG00000163681|35918	0.793	1.0	0.96	0.865	1.0	0.969	0.668	0.913	1.0	0.906	0.711	0.867	0.187	0.258	0.82	0.503	0.85	0.968	0.975	0.95	0.967	1.0	0.742	1.0	0.949	0.933	0.952	0.793	1.0	1.0	0.975	0.926	0.939	0.949	0.751	0.929	0.903	0.979	0.908	1.0	0.903	0.919	0.858	0.716	0.953	1.0	1.0	0.944
SE|ENSG00000137776|36039	0.739	0.679	0.71	0.822	0.602	0.818	0.737	0.701	0.715	0.769	0.751	0.715	0.727	0.812	0.754	0.731	0.703	0.88	0.869	0.838	0.908	0.857	0.754	0.905	0.73	0.789	0.776	0.732	0.906	0.797	0.787	0.864	0.813	0.757	0.722	0.811	0.836	0.868	0.843	0.775	0.832	0.71	0.396	0.713	0.856	0.764	0.741	0.807
SE|ENSG00000067066|36284	0.881	0.863	0.968	0.991	0.816	0.852	0.876	0.822	0.934	0.673	0.964	0.833	1.0	0.741	0.788	0.838	0.912	0.892	0.895	0.888	0.887	0.95	1.0	0.952	0.979	0.963	0.927	0.924	0.96	0.963	0.94	0.915	0.918	0.951	0.974	0.949	0.97	0.921	0.927	0.971	0.915	0.886	1.0	0.94	0.94	0.955	0.986	0.911
SE|ENSG00000164828|36558	0.925	0.863	0.979	1.0	0.831	0.749	0.77	0.893	1.0	0.904	0.854	0.874	0.67	0.828	0.912	0.736	0.9	0.96	0.866	0.937	0.788	0.838	0.8	0.956	0.928	0.978	0.953	0.969	0.98	0.904	0.98	0.938	0.938	1.0	1.0	0.906	1.0	0.975	1.0	0.969	0.908	0.821	0.489	1.0	0.961	0.966	1.0	0.882
SE|ENSG00000133226|36946	0.551	0.701	0.564	0.59	0.822	0.701	0.62	0.554	0.621	0.815	0.553	0.714	0.94	0.896	0.799	0.821	0.858	0.532	0.48	0.411	0.511	0.544	0.467	0.463	0.749	0.525	0.521	0.628	0.602	0.73	0.646	0.552	0.549	0.648	0.63	0.56	0.536	0.429	0.559	0.39	0.472	0.781	0.401	0.66	0.693	0.482	0.705	0.576
SE|ENSG00000175866|36997	0.356	0.416	0.0	0.234	0.712	0.234	0.433	0.647	0.433	0.393	0.294	0.757	0.517	0.401	0.597	0.554	0.588	0.696	0.696	0.364	0.068	0.0	0.276	0.276	0.554	0.169	0.517	0.304	1.0	0.0	0.323	0.203	0.346	0.133	0.337	0.337	0.0	0.203	0.337	0.0	0.234	0.186	0.0	0.56	0.433	0.604	0.0	0.0
SE|ENSG00000164088|37497	0.937	1.0	0.962	0.896	0.975	0.891	0.844	0.897	0.9	0.901	0.883	0.918	1.0	0.869	0.925	0.955	0.794	0.825	0.852	0.613	0.838	0.874	0.864	0.838	0.766	0.817	0.825	0.821	0.804	0.861	0.819	0.813	0.863	0.926	0.698	0.861	0.912	0.873	0.795	0.84	0.892	0.787	0.818	0.838	0.893	0.778	0.792	0.863
SE|ENSG00000141577|37549	0.913	0.935	0.933	0.737	0.954	1.0	1.0	0.907	1.0	0.965	0.952	0.968	1.0	0.938	0.881	0.897	1.0	0.834	0.904	0.895	0.657	0.809	0.866	0.924	0.82	0.858	0.946	0.957	0.921	0.971	0.836	0.868	0.943	0.93	1.0	0.898	0.853	0.718	0.927	0.911	0.853	0.721	1.0	0.89	0.929	0.839	0.88	1.0
SE|ENSG00000067113|37883	0.052	0.064	0.043	0.0	0.092	0.062	0.007	0.087	0.065	0.096	0.0	0.196	0.396	0.25	0.157	0.391	0.169	0.06	0.098	0.072	0.063	0.074	0.0	0.062	0.063	0.068	0.09	0.063	0.026	0.109	0.061	0.017	0.061	0.012	0.125	0.099	0.091	0.082	0.064	0.126	0.081	0.075	0.0	0.073	0.053	0.229	0.0	0.049
SE|ENSG00000197530|38184	1.0	1.0	1.0	0.852	0.938	0.912	0.603	0.933	0.901	0.955	0.945	0.927	0.832	0.881	0.954	0.796	0.901	1.0	1.0	1.0	0.924	1.0	1.0	1.0	1.0	1.0	1.0	0.907	1.0	1.0	1.0	0.67	0.938	0.912	1.0	1.0	1.0	0.879	1.0	0.895	0.945	1.0	1.0	1.0	0.879	1.0	1.0	1.0
SE|ENSG00000169241|38243	0.799	0.916	0.743	0.631	0.956	0.663	0.904	0.915	0.944	0.969	0.788	0.956	0.656	1.0	0.934	1.0	0.939	0.942	0.747	0.621	0.591	0.695	0.45	0.48	0.857	0.909	0.706	0.837	0.842	0.577	0.633	0.806	0.871	0.638	0.8	0.72	0.778	0.656	0.81	0.677	0.732	0.715	1.0	0.629	0.856	0.782	0.606	0.838
SE|ENSG00000169241|38251	0.9	0.971	0.848	0.831	0.98	0.88	0.94	0.973	0.966	0.975	0.87	0.976	0.864	1.0	0.98	1.0	0.973	0.967	0.892	0.866	0.753	0.884	0.667	0.767	0.91	0.953	0.884	0.902	0.929	0.741	0.816	0.899	0.944	0.882	0.91	0.853	0.917	0.887	0.876	0.886	0.911	0.877	1.0	0.834	0.933	0.891	0.845	0.908
SE|ENSG00000142252|38696	0.699	0.697	0.741	0.784	0.305	0.64	0.889	0.572	0.837	0.719	0.85	0.699	0.633	0.451	0.646	0.511	0.622	0.761	0.827	0.755	0.501	0.9	0.76	0.785	0.887	0.717	0.817	0.86	0.87	0.899	0.777	0.833	0.867	0.716	0.735	0.581	0.803	0.826	0.858	0.874	0.896	0.774	1.0	0.919	0.759	0.842	0.967	0.837
SE|ENSG00000174165|39006	1.0	0.452	0.712	0.733	0.815	1.0	0.924	0.805	0.733	0.579	0.647	0.687	1.0	0.751	1.0	1.0	0.712	1.0	0.712	1.0	1.0	0.815	0.815	1.0	0.751	1.0	0.602	1.0	0.808	0.927	1.0	0.524	1.0	0.786	1.0	0.452	1.0	0.832	1.0	0.927	0.733	0.858	1.0	1.0	1.0	0.92	0.924	1.0
SE|ENSG00000157181|39038	0.306	0.074	0.428	0.189	0.114	0.268	0.211	0.035	0.409	0.065	0.349	0.149	0.0	0.07	0.143	0.021	0.131	0.0	0.391	0.268	0.068	0.495	0.3	0.243	0.162	0.273	0.149	0.366	0.38	0.524	0.224	0.445	0.308	0.339	0.511	0.286	0.278	0.45	0.213	0.263	0.255	0.363	0.0	0.416	0.349	0.133	0.391	0.3
SE|ENSG00000143164|39124	0.455	0.333	0.231	0.538	0.3	0.417	0.811	0.156	0.5	0.286	0.429	0.698	0.977	0.965	0.647	0.944	0.75	0.435	0.143	0.176	0.375	0.133	0.5	0.333	0.176	0.267	0.714	0.122	0.125	0.368	0.191	0.053	0.235	0.071	0.273	0.24	0.077	0.091	0.111	0.118	0.143	0.333	0.0	0.231	0.063	0.111	0.333	0.379
SE|ENSG00000143164|39125	0.07	0.111	0.045	0.125	0.067	0.105	0.489	0.08	0.03	0.263	0.0	0.417	0.883	0.788	0.308	0.822	0.509	0.115	0.116	0.13	0.088	0.0	0.0	0.086	0.2	0.133	0.103	0.077	0.083	0.263	0.077	0.037	0.081	0.034	0.059	0.191	0.027	0.029	0.077	0.176	0.053	0.077	0.0	0.091	0.038	0.048	0.333	0.143
SE|ENSG00000143164|39135	0.0	0.0	0.0	0.045	0.0	0.0	0.034	0.0	0.013	0.021	0.009	0.121	0.231	0.248	0.01	0.25	0.133	0.043	0.0	0.0	0.029	0.0	0.0	0.0	0.0	0.0	0.0	0.051	0.0	0.0	0.007	0.0	0.008	0.008	0.025	0.0	0.0	0.0	0.0	0.0	0.0	0.0	0.0	0.0	0.0	0.0	0.016	0.02
SE|ENSG00000072694|39454	0.199	0.867	0.735	0.8	0.453	0.485	0.714	0.508	0.75	0.182	0.218	0.0	0.743	0.085	0.381	0.134	0.091	0.285	0.854	0.907	0.0	0.855	0.663	0.655	0.715	0.724	0.88	0.93	0.84	0.913	0.813	0.96	0.939	0.973	0.933	0.653	0.974	0.795	0.919	0.883	0.989	0.612	1.0	0.786	0.868	0.973	0.914	0.936
SE|ENSG00000124588|39559	1.0	0.951	0.979	0.926	0.819	0.913	0.928	0.897	0.977	0.975	1.0	0.98	0.988	0.919	0.976	0.917	0.897	0.941	0.974	0.926	0.93	1.0	0.981	0.888	0.904	0.862	0.88	0.882	0.977	0.677	0.781	1.0	0.884	0.741	0.811	0.866	0.841	0.804	0.965	0.891	0.886	0.903	0.843	0.923	0.694	1.0	0.822	0.872
SE|ENSG00000157349|39718	0.923	0.751	0.886	0.945	0.883	0.913	0.725	0.928	0.948	0.971	0.978	0.949	0.913	0.89	0.959	0.9	0.929	0.74	0.822	0.772	0.871	0.828	0.827	1.0	0.845	0.892	0.922	0.965	0.899	0.922	0.832	0.702	0.802	0.871	1.0	0.808	0.838	0.889	0.975	0.962	0.805	0.73	1.0	0.601	0.877	0.707	1.0	0.58
SE|ENSG00000152492|39859	0.013	0.322	0.018	0.008	0.26	0.018	0.007	0.1	0.0	0.662	0.031	0.263	0.0	0.007	0.171	0.049	0.1	0.038	0.05	0.014	0.003	0.007	0.007	0.013	0.047	0.011	0.017	0.016	0.022	0.009	0.033	0.013	0.011	0.018	0.023	0.017	0.015	0.02	0.021	0.007	0.02	0.032	0.0	0.014	0.02	0.026	0.009	0.02
SE|ENSG00000160818|40063	0.975	1.0	1.0	0.945	1.0	1.0	0.912	0.959	0.987	0.955	0.984	0.913	0.58	0.78	0.978	0.577	0.933	1.0	1.0	0.964	0.958	0.972	1.0	0.99	1.0	0.983	0.98	0.981	0.978	0.98	1.0	1.0	1.0	0.983	0.977	0.985	1.0	0.983	1.0	1.0	1.0	0.907	1.0	1.0	1.0	1.0	1.0	1.0
SE|ENSG00000131018|40228	0.524	0.804	0.472	0.573	0.919	0.659	0.737	0.572	0.413	0.956	0.385	0.98	1.0	0.93	0.784	0.916	0.829	0.473	0.533	0.711	0.905	0.437	0.578	0.578	0.443	0.515	0.552	0.526	0.559	0.441	0.515	0.445	0.388	0.401	0.272	0.328	0.362	0.47	0.387	0.265	0.514	0.943	0.578	0.589	0.413	0.448	0.661	0.477
SE|ENSG00000160752|40322	0.154	0.077	0.224	0.086	0.119	0.16	0.263	0.085	0.054	0.158	0.184	0.149	0.2	0.22	0.098	0.179	0.186	0.293	0.027	0.02	0.139	0.113	0.041	0.068	0.05	0.086	0.134	0.065	0.129	0.077	0.061	0.086	0.023	0.1	0.099	0.02	0.065	0.1	0.074	0.027	0.024	0.068	0.0	0.04	0.089	0.059	0.067	0.051
SE|ENSG00000160752|40325	0.254	0.143	0.321	0.149	0.167	0.181	0.333	0.181	0.093	0.186	0.25	0.228	0.286	0.292	0.14	0.273	0.222	0.343	0.057	0.047	0.154	0.153	0.054	0.128	0.094	0.135	0.241	0.104	0.178	0.111	0.115	0.138	0.045	0.229	0.169	0.059	0.153	0.153	0.167	0.053	0.068	0.139	0.0	0.059	0.172	0.091	0.067	0.086
SE|ENSG00000220804|40479	0.75	1.0	0.818	0.652	0.529	0.567	1.0	1.0	1.0	0.84	1.0	0.818	1.0	1.0	1.0	1.0	1.0	0.529	1.0	0.0	0.818	0.0	0.428	0.428	0.483	0.692	0.8	1.0	0.9	0.892	0.652	1.0	0.733	0.6	1.0	0.953	0.871	0.428	0.75	0.652	0.871	0.692	1.0	1.0	0.913	0.84	1.0	0.857
SE|ENSG00000178035|40924	0.031	0.027	0.028	0.012	0.018	0.04	0.035	0.012	0.013	0.034	0.016	0.062	0.519	0.437	0.035	0.309	0.06	0.033	0.016	0.024	0.052	0.018	0.008	0.017	0.02	0.035	0.015	0.035	0.021	0.013	0.035	0.017	0.028	0.008	0.0	0.014	0.017	0.017	0.033	0.014	0.015	0.052	0.021	0.045	0.027	0.011	0.005	0.012
SE|ENSG00000245060|41148	0.077	0.0	0.053	0.067	0.077	0.5	0.083	0.0	0.0	0.143	0.0	0.053	0.0	0.0	0.0	0.0	0.0	0.0	0.2	0.2	0.0	0.0	0.0	0.091	0.032	0.071	0.128	0.063	0.529	0.091	0.19	0.209	0.167	0.077	0.176	0.073	0.083	0.185	0.091	0.143	0.158	0.412	0.0	0.167	0.03	0.067	0.125	0.167
SE|ENSG00000223745|41221	0.753	1.0	1.0	0.786	1.0	1.0	0.81	1.0	0.899	1.0	0.753	0.81	1.0	1.0	1.0	1.0	1.0	1.0	0.855	1.0	1.0	1.0	0.87	0.0	0.81	0.88	0.733	0.631	0.786	1.0	0.846	1.0	0.722	0.588	0.786	1.0	0.737	1.0	0.921	0.81	1.0	1.0	0.411	0.875	0.859	0.907	0.928	0.665
SE|ENSG00000177943|41382	1.0	1.0	0.813	1.0	0.756	1.0	1.0	1.0	0.946	1.0	0.942	1.0	1.0	1.0	0.882	1.0	0.872	0.608	0.813	0.752	0.383	0.909	0.665	1.0	1.0	1.0	0.877	0.741	1.0	0.922	1.0	0.855	0.897	0.623	1.0	0.848	1.0	0.679	1.0	0.813	1.0	0.848	1.0	0.813	0.813	0.897	1.0	1.0
SE|ENSG00000160688|41393	0.789	0.951	0.954	0.862	0.838	0.837	0.873	0.87	0.78	0.775	0.728	0.925	0.815	1.0	0.899	0.92	0.788	0.894	0.848	0.86	0.828	0.851	0.74	0.867	0.705	0.682	0.806	0.715	0.67	0.686	0.882	0.82	0.629	0.777	0.77	0.68	0.858	0.728	0.819	0.825	0.765	0.881	0.518	0.82	0.814	0.753	0.749	0.709
SE|ENSG00000137965|41631	0.913	1.0	0.856	1.0	0.733	0.801	0.899	0.789	0.686	0.766	1.0	0.889	0.893	0.877	0.46	0.807	0.573	0.807	0.926	1.0	0.777	0.871	1.0	1.0	0.919	0.923	0.905	0.917	1.0	0.856	1.0	0.868	0.977	1.0	1.0	0.877	0.899	1.0	1.0	1.0	0.766	0.933	1.0	1.0	0.899	1.0	0.905	1.0
SE|ENSG00000137965|41633	0.951	1.0	0.92	1.0	0.865	0.915	0.946	0.893	0.864	0.818	1.0	0.939	0.965	0.958	0.6	0.867	0.746	0.837	0.947	1.0	0.867	0.928	1.0	1.0	0.947	0.955	0.902	0.939	1.0	0.905	1.0	0.909	0.984	1.0	1.0	0.949	0.933	1.0	1.0	1.0	0.84	0.963	1.0	1.0	0.889	1.0	0.967	1.0
SE|ENSG00000167700|41754	0.957	1.0	0.93	0.929	0.927	0.47	0.943	0.98	0.906	0.949	0.963	0.929	1.0	0.971	0.855	0.91	0.893	0.862	0.652	0.831	0.761	0.616	0.683	0.778	0.809	0.88	0.941	0.803	0.788	1.0	0.847	0.734	0.94	0.899	0.825	0.81	0.953	0.913	0.725	0.926	0.887	0.757	1.0	0.795	1.0	0.575	0.886	0.609
SE|ENSG00000115935|41791	0.61	1.0	0.717	0.917	0.13	0.443	0.703	0.807	0.813	0.5	0.836	0.143	0.0	0.156	0.167	0.176	0.111	0.621	0.797	0.864	0.25	0.865	0.81	0.86	0.898	0.885	0.765	0.684	0.891	0.96	0.909	0.838	0.87	0.743	0.933	0.842	0.892	0.771	0.853	0.96	0.882	0.435	1.0	0.77	0.864	0.886	0.818	0.881
SE|ENSG00000019582|41809	0.164	0.134	0.122	0.069	0.146	0.121	0.133	0.157	0.064	0.163	0.14	0.159	0.132	0.171	0.156	0.183	0.175	0.153	0.079	0.135	0.125	0.046	0.099	0.095	0.066	0.079	0.095	0.093	0.044	0.05	0.035	0.052	0.074	0.059	0.037	0.075	0.06	0.078	0.04	0.057	0.076	0.103	0.068	0.048	0.081	0.033	0.06	0.099
SE|ENSG00000102606|41904	0.94	1.0	0.957	1.0	0.903	0.81	0.869	0.921	1.0	1.0	0.776	0.976	1.0	0.968	1.0	0.937	0.918	0.827	0.938	0.827	0.867	0.939	0.516	0.85	0.796	0.81	0.918	0.882	0.745	1.0	0.767	0.858	0.939	0.848	1.0	0.842	0.793	0.764	0.895	1.0	0.931	0.769	1.0	0.924	0.85	1.0	0.761	0.949
SE|ENSG00000015532|41920	0.945	1.0	0.759	0.948	0.965	1.0	0.808	0.955	0.942	0.923	0.945	1.0	0.863	1.0	0.925	1.0	1.0	0.857	0.938	0.743	0.716	0.748	0.913	0.751	0.902	0.89	0.928	0.94	0.943	0.863	0.89	0.907	0.874	0.823	0.923	0.958	0.923	0.633	1.0	1.0	1.0	1.0	1.0	0.929	0.852	0.923	0.83	0.868
SE|ENSG00000164144|42138	0.68	0.859	0.683	0.452	0.903	0.666	0.566	0.807	0.0	0.805	0.267	0.801	0.87	0.849	0.893	0.785	0.77	0.646	0.324	0.378	0.494	0.345	0.378	0.251	0.455	0.51	0.629	0.654	0.351	0.468	0.56	0.56	0.496	0.378	0.68	0.404	0.362	0.452	0.039	0.288	0.313	0.64	0.646	0.378	0.294	0.262	0.549	0.202
SE|ENSG00000113851|42262	0.82	0.779	1.0	0.945	0.685	0.904	0.956	0.902	1.0	0.767	1.0	0.871	0.522	0.708	0.898	0.639	0.841	0.956	1.0	1.0	0.722	1.0	1.0	1.0	0.943	0.912	0.814	1.0	1.0	0.945	1.0	0.964	0.972	0.939	1.0	0.896	0.934	1.0	1.0	0.955	0.974	0.828	0.746	1.0	0.964	1.0	1.0	1.0
SE|ENSG00000113851|42263	0.887	0.883	1.0	0.971	0.812	0.948	0.975	0.949	1.0	0.845	1.0	0.932	0.657	0.846	0.95	0.762	0.922	0.977	1.0	1.0	0.833	1.0	1.0	1.0	0.971	0.959	0.901	1.0	1.0	0.973	1.0	0.984	0.986	0.975	1.0	0.955	0.969	1.0	1.0	0.977	0.986	0.91	0.744	1.0	0.982	1.0	1.0	1.0
SE|ENSG00000009307|42647	0.0	0.0	0.004	0.018	0.003	0.008	0.172	0.0	0.0	0.008	0.0	0.221	0.803	0.698	0.027	0.7	0.249	0.036	0.009	0.01	0.01	0.0	0.0	0.003	0.008	0.014	0.003	0.035	0.004	0.0	0.003	0.002	0.0	0.004	0.0	0.004	0.0	0.004	0.002	0.005	0.0	0.015	0.0	0.009	0.003	0.0	0.0	0.05
SE|ENSG00000160310|43072	0.385	0.201	0.317	0.273	0.299	0.359	0.404	0.242	0.194	0.161	0.366	0.311	0.618	0.487	0.394	0.335	0.332	0.322	0.148	0.123	0.31	0.147	0.229	0.139	0.255	0.188	0.245	0.15	0.131	0.201	0.229	0.174	0.187	0.159	0.29	0.23	0.2	0.142	0.11	0.159	0.163	0.304	0.596	0.307	0.329	0.181	0.366	0.138
SE|ENSG00000117543|43671	0.852	0.882	1.0	1.0	0.858	0.931	0.77	0.952	1.0	0.94	0.935	0.967	1.0	1.0	0.785	0.878	0.878	0.722	0.802	0.734	0.763	0.848	0.755	0.934	0.827	0.846	0.897	0.893	0.812	0.852	0.772	0.833	0.822	0.855	0.864	0.886	0.861	0.727	1.0	0.77	0.961	0.714	1.0	0.698	0.963	0.802	0.908	0.892
SE|ENSG00000120656|43699	0.0	0.0	0.0	0.0	0.0	0.0	0.0	0.0	0.014	0.0	0.0	0.068	0.614	0.282	0.0	0.336	0.056	0.016	0.0	0.012	0.0	0.0	0.0	0.013	0.0	0.0	0.0	0.013	0.0	0.0	0.006	0.0	0.0	0.0	0.0	0.0	0.0	0.0	0.0	0.0	0.0	0.0	0.0	0.0	0.0	0.0	0.0	0.07
SE|ENSG00000143458|43741	0.112	0.0	0.0	0.335	0.0	0.07	0.112	0.0	0.274	0.159	0.245	0.124	0.335	0.431	0.112	0.112	0.362	0.0	0.232	0.07	0.201	0.0	0.274	0.0	0.256	0.0	0.0	0.078	0.078	0.098	0.201	0.048	0.131	0.086	0.0	0.07	0.0	0.0	0.092	0.321	0.029	0.0	0.0	0.0	0.078	0.201	0.0	0.0
SE|ENSG00000163703|43780	1.0	0.775	0.821	0.713	0.811	0.821	0.863	0.891	0.767	0.879	0.696	0.792	1.0	0.959	0.786	0.868	0.821	0.641	0.392	0.753	0.916	0.572	0.572	0.821	1.0	0.775	0.672	0.583	0.706	0.838	0.753	0.728	0.715	0.223	0.521	0.689	0.462	0.56	0.35	0.462	0.932	0.769	1.0	0.687	0.756	0.582	0.534	0.607
SE|ENSG00000163703|43781	1.0	0.805	0.712	0.662	0.801	0.763	0.885	0.881	0.712	0.923	0.807	0.773	1.0	0.965	0.776	0.918	0.893	0.673	0.481	0.756	0.9	0.553	0.622	0.773	1.0	0.807	0.719	0.612	0.731	0.736	0.767	0.65	0.78	0.591	0.54	0.66	0.481	0.622	0.247	0.582	0.945	0.863	1.0	0.743	0.69	0.493	0.673	0.588
SE|ENSG00000204599|43902	0.0	0.151	0.384	0.07	0.049	0.049	0.065	0.07	0.158	0.02	0.065	0.032	0.0	0.026	0.0	0.054	0.043	0.061	0.0	0.301	0.026	0.135	0.135	0.135	0.135	0.094	0.057	0.077	0.172	0.126	0.257	0.319	0.172	0.238	0.0	0.265	0.221	0.254	0.129	0.088	0.125	0.135	0.0	0.3	0.139	0.225	0.238	0.115
SE|ENSG00000114982|44018	0.034	0.11	0.03	0.019	0.052	0.068	0.0	0.048	0.08	0.0	0.042	0.101	0.458	0.64	0.0	0.584	0.208	0.0	0.0	0.0	0.033	0.035	0.033	0.0	0.039	0.028	0.019	0.055	0.031	0.0	0.034	0.0	0.065	0.043	0.037	0.014	0.019	0.017	0.0	0.199	0.056	0.024	0.0	0.08	0.044	0.086	0.043	0.0
SE|ENSG00000136717|44120	0.652	1.0	1.0	1.0	1.0	0.828	0.946	0.663	0.652	0.915	0.505	1.0	0.983	1.0	0.886	0.966	0.697	1.0	0.528	0.889	1.0	1.0	1.0	1.0	0.828	0.925	0.889	0.728	0.506	0.707	0.906	0.581	0.661	0.758	0.287	0.674	0.446	0.743	0.659	0.641	0.915	0.709	1.0	0.573	1.0	0.414	0.609	0.71
SE|ENSG00000136717|44121	0.79	1.0	1.0	0.537	1.0	0.588	0.946	1.0	0.79	1.0	0.707	1.0	1.0	1.0	0.94	1.0	0.941	1.0	0.711	0.517	0.911	0.501	0.828	0.582	0.828	0.86	0.728	0.941	0.652	0.707	0.864	0.889	0.915	0.728	0.517	1.0	0.728	0.77	0.718	1.0	0.865	0.931	1.0	1.0	1.0	0.609	0.783	0.851
SE|ENSG00000136717|44124	1.0	1.0	1.0	0.763	1.0	1.0	0.828	1.0	0.79	0.922	1.0	0.596	0.73	0.636	1.0	0.728	0.941	1.0	0.925	1.0	1.0	1.0	1.0	1.0	0.906	1.0	0.901	0.82	1.0	1.0	1.0	1.0	0.956	0.906	1.0	1.0	1.0	1.0	1.0	1.0	0.942	0.965	1.0	0.948	1.0	1.0	1.0	0.855
SE|ENSG00000136717|44128	0.0	0.023	0.0	0.161	0.028	0.021	0.528	0.004	0.014	0.066	0.006	0.857	0.977	0.969	0.269	0.96	0.791	0.292	0.0	0.0	0.011	0.0	0.012	0.011	0.0	0.174	0.0	0.258	0.0	0.004	0.0	0.004	0.01	0.005	0.0	0.006	0.004	0.038	0.0	0.0	0.0	0.058	0.085	0.01	0.0	0.0	0.007	0.154
SE|ENSG00000186501|44506	0.063	0.437	0.104	0.062	0.118	0.165	0.125	0.147	0.2	0.037	0.109	0.154	0.086	0.125	0.092	0.195	0.089	0.094	0.241	0.224	0.048	0.135	0.105	0.143	0.097	0.197	0.182	0.163	0.271	0.186	0.181	0.206	0.143	0.159	0.171	0.256	0.179	0.226	0.207	0.241	0.23	0.156	0.0	0.342	0.308	0.326	0.308	0.238
SE|ENSG00000109323|44975	0.102	0.0	0.059	0.112	0.169	0.108	0.204	0.08	0.102	0.181	0.059	0.08	0.092	0.115	0.071	0.288	0.169	0.107	0.191	0.267	0.327	0.24	0.245	0.303	0.21	0.12	0.233	0.317	0.294	0.229	0.148	0.224	0.085	0.238	0.297	0.108	0.248	0.057	0.261	0.249	0.132	0.046	1.0	0.345	0.319	0.113	0.364	0.233
SE|ENSG00000173137|45127	0.032	0.0	0.032	0.103	0.073	0.04	0.055	0.093	0.092	0.063	0.028	0.051	0.0	0.0	0.048	0.0	0.049	0.018	0.073	0.195	0.057	0.127	0.143	0.053	0.06	0.037	0.165	0.118	0.186	0.118	0.127	0.108	0.057	0.095	0.156	0.103	0.063	0.087	0.087	0.25	0.104	0.087	0.0	0.066	0.151	0.137	0.139	0.1
SE|ENSG00000164081|45405	0.901	0.948	0.829	0.838	0.852	0.928	0.953	0.918	0.852	0.888	0.761	0.917	0.867	0.887	0.902	0.915	0.942	0.926	0.887	0.871	0.919	0.908	0.767	0.767	0.738	0.806	0.894	0.783	0.908	0.889	0.867	0.868	0.822	0.755	0.756	0.826	0.773	0.716	0.701	0.76	0.793	0.936	0.333	0.808	0.819	0.854	0.837	0.755
SE|ENSG00000010810|45515	0.552	0.471	0.457	0.542	0.027	0.391	0.459	0.598	0.764	0.059	0.631	0.052	0.097	0.038	0.083	0.079	0.113	0.366	0.68	0.733	0.181	0.672	0.571	0.6	0.653	0.631	0.585	0.566	0.662	0.718	0.583	0.626	0.568	0.665	0.615	0.55	0.629	0.617	0.592	0.742	0.582	0.132	0.455	0.429	0.585	0.556	0.343	0.604
SE|ENSG00000010810|45518	0.288	0.412	0.21	0.198	0.889	0.333	0.169	0.111	0.098	0.697	0.08	0.863	0.722	0.868	0.789	0.829	0.685	0.388	0.126	0.132	0.554	0.089	0.161	0.2	0.153	0.151	0.174	0.175	0.155	0.168	0.161	0.129	0.146	0.113	0.095	0.201	0.13	0.204	0.129	0.122	0.169	0.537	0.429	0.407	0.196	0.14	0.298	0.141
SE|ENSG00000104472|45553	0.787	1.0	0.96	0.914	0.778	0.899	0.829	0.96	0.824	0.951	0.925	0.874	0.586	0.766	0.935	0.957	0.85	0.905	0.917	0.966	0.971	0.981	1.0	0.962	1.0	0.861	0.938	0.902	1.0	0.973	0.916	0.967	0.891	0.926	0.866	0.92	1.0	0.975	0.935	0.959	0.98	0.894	1.0	0.886	0.9	0.82	0.861	0.894
SE|ENSG00000060971|45910	0.842	0.644	0.842	0.786	0.746	0.841	0.821	0.859	0.588	0.86	0.798	0.818	0.881	0.885	0.781	0.876	0.82	0.941	0.797	0.796	0.907	0.807	0.652	0.774	0.767	0.777	0.667	0.814	0.552	0.675	0.789	0.694	0.616	0.636	0.593	0.636	0.755	0.808	0.639	0.676	0.713	0.657	0.538	0.473	0.762	0.631	0.543	0.6
SE|ENSG00000240038|45940	0.957	0.922	0.953	0.897	0.924	1.0	0.825	0.947	0.947	0.946	0.893	0.745	0.339	0.526	0.911	0.638	0.936	0.846	0.975	0.833	1.0	0.87	0.81	1.0	1.0	0.886	0.957	0.969	0.95	0.91	1.0	1.0	0.971	0.961	0.942	0.987	0.929	0.959	0.888	0.975	0.96	0.924	0.846	0.958	0.903	0.974	0.968	0.901
SE|ENSG00000126091|46613	0.0	0.0	0.25	0.0	0.0	0.0	0.0	0.048	0.25	0.032	0.0	0.054	0.0	0.0	0.0	0.0	0.0	0.026	0.077	0.0	0.065	0.0	1.0	0.243	0.0	0.023	0.059	0.04	0.273	0.176	0.158	0.111	0.04	0.231	0.231	0.083	0.143	0.125	0.12	0.2	0.077	0.022	0.0	0.273	0.0	0.053	0.333	0.158
SE|ENSG00000110446|46827	0.751	0.673	0.745	0.652	0.9	0.746	0.747	0.755	0.619	0.708	0.83	0.488	0.652	0.676	0.644	0.778	0.643	0.541	0.668	0.708	0.37	0.604	0.753	0.766	0.801	0.705	0.682	0.736	0.54	0.532	0.534	0.592	0.576	0.509	0.438	0.628	0.599	0.73	0.479	0.612	0.437	0.54	0.561	0.409	0.589	0.462	0.629	0.593
SE|ENSG00000235162|47310	1.0	0.899	0.961	0.899	0.935	0.974	0.893	0.868	1.0	1.0	0.93	1.0	1.0	1.0	0.977	0.949	0.945	0.947	0.92	0.864	0.648	0.961	0.919	0.973	0.887	0.934	0.948	0.861	0.862	0.957	0.964	0.872	0.863	0.964	0.834	0.784	0.888	0.933	0.854	0.886	0.862	0.941	0.707	0.796	0.914	0.854	0.893	0.809
SE|ENSG00000182287|48204	0.0	0.0	0.0	0.068	0.0	0.0	0.082	0.0	0.0	0.028	0.0	0.42	0.868	0.751	0.037	0.694	0.257	0.015	0.0	0.0	0.0	0.0	0.0	0.0	0.0	0.0	0.0	0.063	0.0	0.0	0.0	0.0	0.0	0.0	0.0	0.0	0.011	0.0	0.0	0.0	0.0	0.0	0.0	0.0	0.0	0.0	0.0	0.073
SE|ENSG00000087085|48569	1.0	1.0	0.443	0.75	1.0	0.873	1.0	0.907	0.697	0.788	0.771	0.956	0.952	0.977	1.0	0.979	1.0	1.0	1.0	0.788	1.0	1.0	0.788	0.739	0.9	0.726	0.673	0.968	0.58	0.548	0.833	0.861	0.753	0.686	0.21	0.614	0.927	0.75	1.0	0.788	0.761	0.614	1.0	0.66	0.809	1.0	0.726	0.712
SE|ENSG00000108523|48889	1.0	0.8	0.745	0.805	0.818	1.0	0.818	0.867	1.0	0.714	0.88	0.667	0.158	0.455	1.0	0.444	0.857	0.962	1.0	0.826	0.714	1.0	1.0	0.917	0.862	1.0	0.915	0.932	1.0	1.0	1.0	1.0	0.918	1.0	0.846	0.786	0.941	0.939	0.8	1.0	0.959	0.8	1.0	1.0	1.0	0.958	1.0	0.879
SE|ENSG00000122644|49010	0.64	0.254	0.467	0.315	0.775	0.71	0.551	0.754	0.38	0.76	0.269	0.843	0.428	0.723	0.791	0.898	0.936	0.551	0.605	0.574	0.312	0.786	0.505	0.29	0.283	0.568	0.407	0.414	0.133	0.589	0.628	0.212	0.69	0.251	0.479	0.394	0.235	0.338	0.417	0.218	0.345	0.589	1.0	0.45	0.574	0.308	0.081	0.839
SE|ENSG00000159023|49237	0.051	0.0	0.0	0.102	0.849	0.069	0.06	0.149	0.0	0.26	0.0	0.923	1.0	0.413	0.26	0.513	0.637	0.458	0.0	0.0	0.678	0.112	0.0	0.019	0.024	0.065	0.017	0.06	0.149	0.046	0.06	0.032	0.034	0.028	0.081	0.028	0.054	0.035	0.012	0.027	0.059	0.123	0.26	0.0	0.036	0.04	0.0	0.05
SE|ENSG00000159023|49247	0.0	0.385	0.0	0.0	0.5	0.0	0.0	0.099	0.0	0.333	0.0	0.5	0.0	0.0	0.5	0.333	0.357	0.055	0.015	0.0	0.0	0.0	0.0	0.0	0.018	0.0	0.016	0.0	0.0	0.0	0.0	0.0	0.0	0.0	0.0	0.0	0.0	0.0	0.0	0.0	0.014	0.0	0.0	0.0	0.009	0.0	0.0	0.01
SE|ENSG00000100628|49352	1.0	0.833	1.0	0.919	1.0	1.0	0.818	0.912	1.0	0.852	0.971	1.0	0.978	1.0	1.0	0.993	0.958	0.714	0.824	0.943	0.333	0.917	0.95	0.895	0.935	0.942	0.729	0.941	0.852	0.865	0.965	1.0	0.928	0.958	0.829	0.927	0.963	0.936	0.895	0.881	0.97	0.897	1.0	0.912	0.949	0.882	1.0	0.927
SE|ENSG00000138768|49416	0.04	0.0	0.045	0.02	0.549	0.084	0.154	0.092	0.0	0.089	0.046	0.691	0.895	0.848	0.597	0.9	0.749	0.663	0.03	0.024	0.034	0.032	0.044	0.052	0.02	0.082	0.012	0.062	0.0	0.027	0.051	0.016	0.014	0.0	0.04	0.051	0.075	0.046	0.0	0.023	0.0	0.0	0.0	0.0	0.034	0.0	0.046	0.127
SE|ENSG00000077782|49573	0.091	0.273	0.086	0.02	0.368	0.008	0.03	0.055	0.059	0.022	0.071	0.217	0.04	0.024	0.095	0.051	0.07	0.011	0.022	0.0	0.016	0.024	0.043	0.119	0.04	0.0	0.013	0.007	0.167	0.02	0.031	0.0	0.013	0.053	0.077	0.015	0.097	0.073	0.02	0.075	0.022	0.025	0.0	0.0	0.016	0.039	0.158	0.012
SE|ENSG00000163166|49785	0.0	0.0	0.0	0.0	0.008	0.026	0.011	0.0	0.0	0.0	0.007	0.093	0.789	0.584	0.022	0.545	0.175	0.0	0.003	0.0	0.0	0.01	0.0	0.0	0.0	0.0	0.0	0.025	0.0	0.0	0.004	0.006	0.0	0.006	0.0	0.0	0.0	0.0	0.011	0.007	0.0	0.0	0.0	0.0	0.0	0.0	0.004	0.02
SE|ENSG00000136682|49795	0.249	0.091	0.222	0.26	0.237	0.18	0.051	0.309	0.253	0.209	0.226	0.08	0.084	0.072	0.103	0.264	0.152	0.116	0.189	0.242	0.167	0.043	0.137	0.183	0.102	0.262	0.353	0.376	0.453	0.301	0.303	0.393	0.376	0.359	0.388	0.387	0.3	0.297	0.547	0.326	0.272	0.307	0.0	0.422	0.143	0.43	0.248	0.51
SE|ENSG00000183963|50287	0.061	0.0	0.0	0.0	0.054	0.063	0.087	0.0	0.11	0.059	0.301	0.068	0.492	0.413	0.014	0.452	0.113	0.055	0.016	0.0	0.015	0.049	0.093	0.025	0.0	0.0	0.064	0.105	0.138	0.0	0.0	0.076	0.053	0.0	0.0	0.0	0.0	0.021	0.093	0.0	0.053	0.032	0.0	0.025	0.039	0.0	0.028	0.087
SE|ENSG00000183963|50289	1.0	1.0	1.0	1.0	0.971	0.985	0.818	1.0	1.0	0.957	0.926	0.878	0.128	0.323	0.837	0.248	0.607	0.927	0.926	0.814	0.947	0.846	0.714	1.0	1.0	0.826	1.0	0.61	1.0	1.0	1.0	1.0	0.933	0.846	1.0	1.0	0.846	0.938	1.0	1.0	1.0	0.95	1.0	0.826	1.0	1.0	1.0	1.0
SE|ENSG00000124942|50411	0.969	0.642	0.705	0.878	0.876	0.761	1.0	0.812	0.932	0.791	0.718	0.933	0.94	0.966	0.967	0.959	0.97	0.956	1.0	1.0	1.0	1.0	1.0	1.0	0.749	1.0	0.729	1.0	0.827	1.0	0.926	1.0	0.878	0.882	1.0	1.0	1.0	1.0	1.0	1.0	1.0	0.893	0.782	0.905	1.0	1.0	1.0	1.0
SE|ENSG00000160072|50578	0.33	0.343	0.093	0.09	0.243	0.247	0.142	0.276	0.072	0.297	0.127	0.718	0.48	0.596	0.735	0.574	0.637	0.137	0.119	0.042	0.108	0.078	0.103	0.01	0.178	0.207	0.152	0.207	0.102	0.065	0.194	0.15	0.156	0.217	0.169	0.347	0.112	0.055	0.069	0.177	0.127	0.526	0.1	0.052	0.342	0.194	0.122	0.293
SE|ENSG00000163528|50580	0.111	0.5	0.125	0.176	0.13	0.333	0.077	0.429	0.2	0.268	0.2	0.234	0.385	0.273	0.143	0.385	0.029	0.2	0.077	0.167	0.171	0.059	0.071	0.2	0.0	0.0	0.25	0.158	0.0	0.048	0.103	0.071	0.032	0.118	0.053	0.103	0.15	0.083	0.212	0.0	0.22	0.167	1.0	0.273	0.086	0.032	0.053	0.0
SE|ENSG00000134697|50740	0.032	0.016	0.039	0.015	0.019	0.014	0.094	0.047	0.01	0.032	0.046	0.038	0.023	0.0	0.0	0.035	0.03	0.038	0.056	0.054	0.038	0.125	0.039	0.065	0.047	0.04	0.192	0.081	0.296	0.062	0.073	0.063	0.092	0.091	0.179	0.167	0.134	0.026	0.188	0.034	0.152	0.011	0.0	0.077	0.122	0.197	0.161	0.05
SE|ENSG00000148660|50900	1.0	1.0	1.0	1.0	1.0	0.927	0.845	1.0	1.0	0.938	1.0	0.804	0.496	0.672	1.0	0.447	0.834	1.0	1.0	1.0	1.0	1.0	1.0	1.0	1.0	1.0	1.0	1.0	1.0	1.0	1.0	1.0	1.0	1.0	1.0	1.0	1.0	1.0	1.0	1.0	0.774	0.953	1.0	1.0	1.0	0.845	1.0	0.804
SE|ENSG00000148660|50905	0.088	0.0	0.02	0.0	0.162	0.274	0.216	0.078	0.0	0.287	0.0	0.307	0.505	0.518	0.211	0.579	0.128	0.19	0.0	0.112	0.149	0.038	0.098	0.025	0.063	0.034	0.091	0.11	0.036	0.0	0.211	0.081	0.091	0.064	0.0	0.028	0.028	0.024	0.032	0.0	0.014	0.315	0.584	0.12	0.033	0.0	0.0	0.0
SE|ENSG00000138279|51109	0.006	0.0	0.005	0.013	0.007	0.0	0.029	0.002	0.042	0.0	0.01	0.07	0.633	0.48	0.0	0.445	0.059	0.011	0.0	0.007	0.012	0.028	0.0	0.014	0.021	0.043	0.003	0.024	0.005	0.014	0.009	0.004	0.005	0.004	0.009	0.012	0.0	0.0	0.0	0.007	0.015	0.007	0.0	0.012	0.006	0.021	0.0	0.028
SE|ENSG00000092529|51191	0.308	0.251	0.1	0.229	0.941	0.143	0.384	0.498	0.043	0.889	0.0	1.0	1.0	0.997	0.781	0.994	0.945	0.862	0.032	0.082	0.472	0.121	0.121	0.229	0.0	0.331	0.151	0.588	0.113	0.06	0.129	0.0	0.382	0.033	0.037	0.0	0.0	0.095	0.0	0.113	0.245	0.728	0.588	0.245	0.151	0.177	0.015	0.211
SE|ENSG00000141127|51866	1.0	1.0	0.578	0.839	1.0	0.493	0.852	1.0	0.623	1.0	0.448	1.0	1.0	1.0	1.0	1.0	1.0	1.0	1.0	1.0	1.0	1.0	1.0	1.0	0.753	0.739	1.0	1.0	1.0	1.0	0.709	0.764	0.959	0.672	1.0	1.0	0.838	1.0	1.0	1.0	1.0	1.0	1.0	1.0	0.865	1.0	1.0	1.0
SE|ENSG00000160746|52842	0.957	1.0	0.837	1.0	0.923	0.852	0.895	0.905	1.0	0.867	0.667	0.848	1.0	0.867	0.848	0.829	0.871	0.804	1.0	1.0	0.868	0.9	1.0	1.0	0.889	1.0	1.0	1.0	0.875	1.0	0.917	1.0	1.0	1.0	1.0	1.0	1.0	1.0	1.0	1.0	1.0	0.929	1.0	1.0	1.0	0.4	1.0	1.0
SE|ENSG00000107745|53327	0.0	0.0	0.0	0.0	0.0	0.0	0.078	0.0	0.0	0.0	0.0	0.122	0.718	0.529	0.0	0.696	0.114	0.0	0.0	0.0	0.0	0.0	0.0	0.0	0.0	0.0	0.0	0.018	0.0	0.0	0.0	0.0	0.0	0.0	0.0	0.0	0.0	0.0	0.0	0.0	0.0	0.0	0.0	0.0	0.0	0.0	0.0	0.0
SE|ENSG00000173744|53584	0.045	0.078	0.041	0.051	0.0	0.0	0.073	0.029	0.07	0.043	0.055	0.094	0.672	0.41	0.022	0.324	0.044	0.019	0.025	0.0	0.022	0.03	0.024	0.008	0.0	0.036	0.025	0.086	0.0	0.025	0.018	0.028	0.063	0.034	0.0	0.013	0.015	0.007	0.0	0.02	0.019	0.023	0.312	0.039	0.03	0.045	0.0	0.054
SE|ENSG00000117640|53897	0.033	0.12	0.117	0.117	0.09	0.047	0.068	0.038	0.13	0.066	0.126	0.114	0.007	0.01	0.16	0.021	0.147	0.073	0.085	0.22	0.066	0.143	0.514	0.0	0.149	0.087	0.068	0.22	0.142	0.174	0.101	0.113	0.115	0.09	0.196	0.169	0.186	0.069	0.189	0.18	0.109	0.037	0.0	0.192	0.153	0.036	0.26	0.113
SE|ENSG00000066322|54588	0.048	0.068	0.087	0.045	0.328	0.047	0.042	0.019	0.09	0.061	0.086	0.664	0.033	0.052	0.417	0.218	0.415	0.064	0.064	0.105	0.034	0.079	0.046	0.052	0.054	0.038	0.078	0.039	0.092	0.023	0.025	0.076	0.044	0.061	0.062	0.091	0.046	0.09	0.027	0.025	0.029	0.025	0.0	0.114	0.043	0.025	0.107	0.089
SE|ENSG00000066322|54590	0.051	0.067	0.086	0.045	0.322	0.046	0.041	0.018	0.077	0.056	0.085	0.659	0.032	0.056	0.413	0.215	0.408	0.063	0.063	0.103	0.034	0.074	0.045	0.051	0.053	0.037	0.073	0.039	0.086	0.029	0.025	0.067	0.043	0.056	0.061	0.089	0.045	0.089	0.027	0.019	0.029	0.02	0.0	0.113	0.042	0.029	0.105	0.087
SE|ENSG00000197746|54752	0.088	0.379	0.106	0.108	0.618	0.358	0.147	0.113	0.104	0.553	0.079	0.733	0.878	0.769	0.69	0.839	0.601	0.393	0.078	0.1	0.364	0.076	0.058	0.083	0.137	0.138	0.113	0.189	0.122	0.19	0.264	0.117	0.163	0.141	0.153	0.292	0.111	0.073	0.099	0.164	0.169	0.689	0.485	0.416	0.046	0.269	0.086	0.16
SE|ENSG00000169764|54804	0.071	0.018	0.03	0.067	0.092	0.11	0.077	0.18	0.092	0.047	0.082	0.221	0.343	0.338	0.146	0.355	0.2	0.148	0.036	0.076	0.343	0.027	0.104	0.066	0.027	0.032	0.05	0.103	0.018	0.05	0.052	0.025	0.061	0.031	0.0	0.04	0.011	0.025	0.04	0.051	0.092	0.096	0.457	0.08	0.103	0.007	0.029	0.125
SE|ENSG00000068745|54833	0.086	0.351	0.019	0.136	0.239	0.17	0.079	0.023	0.082	0.206	0.065	0.137	0.0	0.126	0.176	0.0	0.124	0.18	0.036	0.079	0.039	0.0	0.054	0.031	0.015	0.046	0.06	0.013	0.033	0.02	0.061	0.018	0.018	0.079	0.032	0.026	0.049	0.121	0.033	0.0	0.047	0.114	0.0	0.098	0.086	0.008	0.0	0.09
SE|ENSG00000136068|54977	0.569	0.864	0.507	0.679	0.957	0.847	0.912	0.86	0.76	0.76	0.569	0.866	0.704	0.715	0.802	0.897	0.643	0.548	0.665	0.346	0.653	0.413	0.137	0.398	0.813	0.494	0.644	0.509	0.665	0.679	0.507	0.563	0.581	0.798	1.0	0.514	0.569	0.268	0.641	0.685	0.613	0.897	1.0	0.613	0.673	0.192	0.0	0.704
SE|ENSG00000136068|54978	0.786	0.881	0.662	0.867	0.969	0.91	0.942	0.943	0.771	0.914	0.759	0.899	0.802	0.771	0.844	0.922	0.725	0.72	0.851	0.56	0.8	0.428	0.288	0.643	0.913	0.645	0.781	0.657	0.702	0.829	0.708	0.762	0.752	0.851	1.0	0.708	0.729	0.565	0.752	0.835	0.78	0.965	1.0	0.669	0.756	0.321	0.183	0.859
SE|ENSG00000132424|55028	0.673	0.77	0.779	0.864	0.712	0.752	0.785	0.748	0.794	0.621	0.886	0.699	0.79	0.714	0.526	0.618	0.61	0.756	0.924	0.757	0.725	0.928	0.765	0.893	0.69	0.765	0.867	0.802	0.84	0.85	0.754	0.769	0.83	0.737	0.823	0.719	0.792	0.802	0.819	0.832	0.797	0.718	0.712	0.894	0.772	0.699	0.772	0.822
SE|ENSG00000140416|55484	0.37	0.528	0.306	0.236	0.544	0.071	0.137	0.707	0.287	0.169	0.281	0.029	0.002	0.002	0.267	0.003	0.022	0.367	0.327	0.273	0.396	0.439	0.507	0.423	0.239	0.177	0.343	0.082	0.469	0.296	0.412	0.279	0.219	0.453	0.679	0.243	0.242	0.249	0.419	0.522	0.512	0.034	0.019	0.182	0.53	0.484	0.457	0.088
SE|ENSG00000140416|55485	0.326	0.281	0.303	0.503	0.445	0.697	0.572	0.125	0.41	0.491	0.381	0.915	0.995	0.989	0.416	0.991	0.923	0.25	0.264	0.376	0.231	0.204	0.38	0.365	0.443	0.584	0.345	0.77	0.509	0.471	0.356	0.31	0.432	0.294	0.371	0.473	0.522	0.309	0.439	0.379	0.203	0.829	0.964	0.652	0.249	0.387	0.563	0.816
SE|ENSG00000077549|55624	0.004	0.006	0.003	0.002	0.003	0.042	0.018	0.005	0.006	0.032	0.007	0.067	0.615	0.551	0.021	0.455	0.086	0.007	0.007	0.0	0.03	0.0	0.006	0.003	0.002	0.005	0.005	0.007	0.004	0.003	0.003	0.0	0.006	0.002	0.001	0.007	0.004	0.004	0.0	0.002	0.007	0.13	0.145	0.008	0.004	0.002	0.003	0.004
SE|ENSG00000117305|55702	0.789	1.0	1.0	0.88	0.897	1.0	0.875	1.0	0.797	0.918	0.974	0.89	0.276	0.412	0.875	0.296	0.592	0.952	0.822	1.0	0.848	0.933	1.0	0.871	1.0	0.71	1.0	0.866	0.885	0.904	0.947	0.88	0.94	1.0	0.848	0.956	0.837	0.897	0.918	1.0	0.946	1.0	0.848	1.0	0.614	0.926	0.913	0.946
SE|ENSG00000117305|55704	0.881	1.0	1.0	0.934	0.92	1.0	0.864	1.0	0.855	0.946	0.98	0.915	0.405	0.402	0.924	0.4	0.653	0.969	0.888	1.0	0.857	0.942	1.0	0.914	1.0	0.846	1.0	0.908	0.949	0.892	0.953	0.942	0.949	1.0	0.889	0.968	0.893	0.949	0.957	1.0	0.966	1.0	0.5	1.0	0.766	0.975	0.933	0.976
SE|ENSG00000242282|56454	0.084	1.0	0.0	0.243	0.0	0.088	0.268	0.176	0.243	0.138	0.631	0.222	0.391	0.084	0.0	0.114	0.084	0.268	0.044	0.0	0.084	0.033	0.0	0.06	0.325	0.243	0.067	0.125	0.028	0.0	0.243	0.097	0.114	0.097	0.138	0.204	0.0	0.0	0.0	0.0	0.0	0.107	0.0	0.72	0.0	0.0	0.084	0.0
SE|ENSG00000108950|56804	0.319	0.21	0.207	0.193	0.208	0.348	0.391	0.197	0.333	0.144	0.155	0.545	0.25	0.463	0.158	0.2	0.111	0.03	0.165	0.094	0.026	0.174	0.159	0.167	0.2	0.169	0.257	0.161	0.152	0.097	0.176	0.135	0.24	0.247	0.222	0.19	0.231	0.131	0.067	0.216	0.0	0.208	0.0	0.133	0.182	0.3	0.273	0.111
SE|ENSG00000115687|57057	0.135	0.158	0.038	0.055	0.286	0.069	0.03	0.112	0.062	0.143	0.051	0.268	0.111	0.111	0.529	0.263	0.385	0.172	0.068	0.022	0.048	0.042	0.049	0.064	0.064	0.053	0.048	0.044	0.037	0.075	0.074	0.029	0.083	0.051	0.068	0.051	0.022	0.055	0.042	0.053	0.029	0.143	0.0	0.025	0.044	0.093	0.169	0.089
SE|ENSG00000058272|57133	0.603	0.621	0.563	0.219	0.95	0.658	0.484	0.692	0.277	1.0	0.541	0.905	0.826	0.872	0.837	0.838	0.833	0.98	0.667	0.586	0.906	0.383	0.815	0.632	0.506	0.345	0.495	0.45	0.381	0.352	0.607	0.377	0.408	0.398	0.339	0.441	0.426	0.414	0.246	0.368	0.362	0.874	0.316	0.371	0.339	0.275	0.399	0.404
SE|ENSG00000058272|57134	0.897	0.902	0.815	0.923	1.0	0.942	0.918	1.0	0.627	1.0	0.824	1.0	1.0	1.0	1.0	1.0	0.972	0.952	0.892	0.909	0.977	0.95	0.922	0.897	0.8	0.721	0.86	0.746	0.625	0.636	0.816	0.808	0.767	0.719	0.695	0.719	0.854	0.767	0.68	0.765	0.86	1.0	0.885	0.631	0.738	0.64	0.706	0.778
SE|ENSG00000058272|57136	0.943	0.89	0.848	0.978	1.0	0.934	0.941	1.0	0.818	1.0	0.897	1.0	1.0	1.0	1.0	1.0	0.959	0.909	0.848	0.914	0.974	0.975	0.884	0.93	0.879	0.892	0.935	0.845	0.808	0.893	0.851	0.895	0.893	0.818	0.804	0.838	0.936	0.882	0.849	0.876	0.916	1.0	0.923	0.769	0.837	0.8	0.855	0.913
SE|ENSG00000132485|57145	0.571	0.694	0.433	0.354	0.68	0.55	0.497	0.55	0.47	0.666	0.447	0.602	0.784	0.656	0.616	0.721	0.666	0.58	0.458	0.448	0.528	0.485	0.499	0.359	0.343	0.342	0.372	0.31	0.338	0.471	0.427	0.383	0.444	0.459	0.519	0.402	0.501	0.474	0.474	0.392	0.437	0.599	0.188	0.537	0.534	0.353	0.424	0.41
SE|ENSG00000060138|57491	0.673	0.469	0.585	0.532	0.49	0.553	0.539	0.531	0.565	0.366	0.479	0.39	0.323	0.386	0.371	0.363	0.38	0.403	0.559	0.619	0.586	0.516	0.569	0.595	0.554	0.594	0.629	0.638	0.649	0.443	0.572	0.564	0.56	0.513	0.603	0.681	0.549	0.601	0.535	0.629	0.566	0.589	0.618	0.589	0.568	0.519	0.429	0.56
SE|ENSG00000123636|57566	0.792	0.128	0.702	0.884	0.288	0.817	0.665	0.545	0.679	0.271	0.732	0.713	1.0	0.878	0.439	0.611	0.504	0.759	0.488	0.553	0.766	0.894	0.685	1.0	0.717	0.552	0.861	0.86	1.0	0.931	0.693	1.0	0.878	1.0	0.629	0.848	0.763	1.0	0.903	1.0	0.861	0.88	0.883	0.925	0.53	0.958	0.981	1.0
SE|ENSG00000164924|57770	0.796	0.659	0.801	0.667	0.942	0.811	0.743	0.774	0.593	0.702	0.66	0.891	0.947	0.956	0.778	0.877	0.852	0.869	0.699	0.705	0.963	0.563	0.644	0.655	0.672	0.693	0.699	0.707	0.618	0.624	0.714	0.714	0.725	0.676	0.627	0.732	0.699	0.762	0.643	0.737	0.686	0.768	0.583	0.623	0.742	0.563	0.578	0.667
SE|ENSG00000162664|58185	0.938	0.273	0.846	0.867	0.803	0.5	1.0	1.0	1.0	0.786	1.0	1.0	1.0	0.632	0.818	0.913	0.852	0.921	0.962	1.0	0.974	1.0	1.0	1.0	0.793	0.958	1.0	0.714	0.778	0.789	1.0	1.0	1.0	0.882	1.0	1.0	0.951	0.918	1.0	1.0	0.933	0.818	1.0	0.895	0.875	0.818	1.0	0.76
SE|ENSG00000162664|58186	0.912	0.28	0.805	0.795	0.761	0.425	1.0	1.0	1.0	0.674	1.0	1.0	1.0	0.557	0.784	0.879	0.771	0.873	0.943	1.0	0.957	1.0	1.0	1.0	0.692	0.925	1.0	0.608	0.655	0.756	1.0	1.0	1.0	0.838	1.0	1.0	0.933	0.875	1.0	1.0	0.892	0.771	1.0	0.851	0.805	0.756	1.0	0.721
SE|ENSG00000242247|58323	0.82	0.891	0.989	0.89	0.967	0.828	0.971	0.978	0.957	0.977	0.912	0.976	0.959	0.977	1.0	0.881	0.806	0.643	0.985	0.829	0.953	0.757	1.0	0.722	0.967	0.927	0.813	0.903	0.851	0.89	0.858	0.984	0.834	0.856	0.756	1.0	0.622	0.827	0.985	0.849	0.757	0.907	1.0	0.866	0.847	0.938	0.95	1.0
SE|ENSG00000085063|58842	0.214	0.255	0.355	0.244	0.4	0.319	0.285	0.321	0.303	0.327	0.26	0.386	0.622	0.496	0.268	0.488	0.394	0.27	0.307	0.313	0.388	0.283	0.292	0.25	0.11	0.241	0.211	0.182	0.373	0.27	0.216	0.272	0.234	0.256	0.315	0.285	0.3	0.364	0.204	0.129	0.327	0.189	0.139	0.238	0.142	0.329	0.339	0.325
SE|ENSG00000122912|59340	0.271	1.0	0.302	0.242	0.165	0.0	0.372	0.106	0.372	0.0	0.229	0.182	0.263	0.054	0.0	0.117	0.0	0.12	0.64	0.716	0.102	0.372	0.941	0.597	0.151	0.123	0.263	0.454	0.229	0.253	0.862	0.209	0.433	0.145	0.781	0.229	0.704	0.268	0.372	0.543	0.471	0.078	1.0	0.372	0.274	0.543	0.51	0.64
SE|ENSG00000122912|59341	0.304	1.0	0.333	0.297	0.143	0.059	0.333	0.13	0.5	0.0	0.273	0.273	0.231	0.045	0.0	0.182	0.053	0.103	0.677	0.724	0.161	0.451	0.935	0.676	0.13	0.105	0.318	0.556	0.31	0.263	0.889	0.217	0.5	0.176	0.778	0.143	0.714	0.333	0.412	0.583	0.444	0.125	1.0	0.389	0.29	0.538	0.529	0.667
SE|ENSG00000033867|59342	0.736	1.0	0.79	1.0	1.0	0.837	0.942	0.744	0.83	0.744	1.0	0.781	0.3	0.403	0.81	0.456	1.0	1.0	0.777	0.874	0.913	1.0	0.887	0.895	0.967	0.939	0.96	0.86	0.973	0.979	0.942	0.928	0.964	0.877	0.942	0.903	0.908	1.0	1.0	0.945	1.0	0.816	0.954	1.0	0.949	0.957	0.897	0.926
SE|ENSG00000163539|59362	0.0	0.0	0.0	0.0	0.0	0.0	0.158	0.0	0.0	0.0	0.0	0.0	0.297	0.629	0.0	0.691	0.133	0.0	0.0	0.0	0.0	0.0	0.0	0.0	0.0	0.0	0.0	0.0	0.0	0.0	0.0	0.0	0.0	0.0	0.0	0.0	0.0	0.0	0.0	0.086	0.0	0.0	0.0	0.0	0.0	0.0	0.0	0.0
SE|ENSG00000165630|59667	0.0	0.0	0.0	0.0	0.0	0.0	0.076	0.0	0.0	0.0	0.0	0.098	0.801	0.537	0.0	0.388	0.124	0.012	0.0	0.0	0.0	0.0	0.0	0.0	0.0	0.0	0.0	0.02	0.0	0.0	0.0	0.0	0.0	0.0	0.0	0.0	0.0	0.0	0.0	0.0	0.0	0.0	0.0	0.0	0.0	0.0	0.0	0.0
SE|ENSG00000168958|60107	0.625	0.8	0.667	0.711	0.789	0.745	0.703	0.888	0.806	0.781	0.859	0.807	0.91	0.927	0.809	0.772	0.768	0.532	0.442	0.508	0.578	0.45	0.605	0.619	0.721	0.639	0.694	0.843	0.711	0.667	0.687	0.505	0.541	0.609	0.639	0.711	0.667	0.483	0.714	0.617	0.69	0.763	0.8	0.944	0.778	0.663	0.815	0.585
SE|ENSG00000168958|60108	0.153	0.313	0.221	0.198	0.36	0.339	0.194	0.305	0.155	0.367	0.16	0.419	0.541	0.673	0.255	0.366	0.25	0.193	0.182	0.153	0.208	0.216	0.227	0.216	0.172	0.156	0.188	0.105	0.159	0.087	0.23	0.129	0.112	0.159	0.168	0.14	0.118	0.127	0.08	0.097	0.172	0.338	0.222	0.095	0.277	0.176	0.145	0.108
SE|ENSG00000143537|60297	0.073	0.344	0.093	0.113	0.216	0.06	0.06	0.227	0.054	0.229	0.163	0.316	0.066	0.084	0.394	0.182	0.403	0.194	0.076	0.148	0.067	0.149	0.065	0.113	0.125	0.113	0.058	0.071	0.044	0.15	0.064	0.062	0.101	0.072	0.048	0.056	0.128	0.046	0.063	0.095	0.096	0.041	0.068	0.04	0.064	0.065	0.076	0.023
SE|ENSG00000143537|60298	0.617	0.921	0.669	0.702	0.851	0.631	0.605	0.744	0.486	0.817	0.614	0.857	0.802	0.521	0.856	0.866	0.87	0.669	0.589	0.584	0.76	0.683	0.431	0.447	0.782	0.621	0.493	0.461	0.403	0.252	0.825	0.212	0.752	0.556	0.574	0.574	0.643	0.321	0.503	0.31	0.752	0.46	0.771	0.536	0.519	0.252	0.519	0.529
SE|ENSG00000093183|60477	0.101	0.0	0.099	0.071	0.047	0.036	0.04	0.025	0.043	0.026	0.105	0.031	0.0	0.037	0.075	0.061	0.0	0.095	0.081	0.193	0.173	0.183	0.12	0.155	0.113	0.143	0.03	0.077	0.045	0.097	0.101	0.026	0.089	0.181	0.091	0.073	0.188	0.258	0.016	0.031	0.091	0.048	0.0	0.108	0.095	0.094	0.0	0.1
SE|ENSG00000107521|61055	0.81	0.895	0.748	0.778	0.763	0.769	0.875	0.864	0.778	0.944	0.646	0.886	1.0	0.941	0.87	0.925	0.897	0.725	0.536	0.6	0.667	0.686	0.747	0.655	0.727	0.649	0.632	0.759	0.673	0.791	0.651	0.761	0.702	0.831	0.824	0.739	0.758	0.767	0.78	0.693	0.8	0.8	1.0	0.671	0.759	0.586	0.732	0.68
SE|ENSG00000198520|61138	0.925	1.0	1.0	1.0	1.0	0.849	1.0	0.701	0.87	1.0	0.856	1.0	1.0	1.0	1.0	1.0	1.0	1.0	0.756	0.828	1.0	0.688	0.525	1.0	0.894	0.95	0.922	0.925	1.0	0.789	0.516	0.768	0.819	0.789	0.901	0.756	0.905	0.789	1.0	0.886	1.0	0.874	1.0	0.923	0.689	0.797	0.839	0.877
SE|ENSG00000138050|61318	1.0	0.928	1.0	1.0	1.0	1.0	0.946	1.0	1.0	1.0	0.891	0.964	1.0	0.88	1.0	1.0	1.0	1.0	1.0	0.938	0.974	1.0	0.954	1.0	0.861	0.762	1.0	0.93	0.93	0.809	0.849	0.783	0.884	0.885	0.892	1.0	0.913	0.949	0.906	1.0	0.804	0.953	1.0	1.0	0.96	0.854	0.762	1.0
SE|ENSG00000151665|61603	0.17	0.523	0.0	0.354	0.622	0.0	0.622	0.141	0.0	0.154	0.12	0.12	0.18	0.0	0.0	0.154	0.0	0.451	0.496	0.17	0.578	0.64	0.354	0.247	0.422	0.422	1.0	0.622	0.622	0.451	0.422	1.0	0.354	0.687	1.0	0.215	0.12	0.354	0.0	0.215	0.215	0.0	0.0	0.268	0.422	0.268	0.154	0.622
SE|ENSG00000251474|61789	1.0	1.0	0.938	0.852	0.958	1.0	1.0	0.571	0.926	1.0	1.0	1.0	1.0	0.92	1.0	0.867	1.0	0.818	0.903	0.885	0.44	0.955	0.857	0.871	0.852	0.864	0.915	0.952	0.912	0.86	0.92	0.75	0.863	0.914	1.0	0.951	0.88	0.815	0.83	0.88	0.969	0.886	1.0	0.895	0.758	0.885	0.964	0.916
SE|ENSG00000115392|62065	1.0	1.0	1.0	0.916	1.0	1.0	1.0	1.0	0.708	0.939	0.88	1.0	1.0	1.0	0.846	1.0	1.0	0.944	0.801	0.908	0.592	0.925	0.819	0.897	1.0	0.838	0.866	0.876	0.943	0.838	0.919	1.0	0.858	0.898	0.811	1.0	0.768	0.789	0.906	0.949	0.807	0.819	1.0	0.846	0.788	0.805	0.636	0.788
SE|ENSG00000115392|62071	0.0	0.18	0.0	0.088	0.099	0.0	0.113	0.0	0.0	0.0	0.123	0.046	0.0	0.0	0.0	0.0	0.0	0.119	0.0	0.03	0.0	0.103	0.0	0.204	0.071	0.204	0.093	0.113	0.133	0.133	0.123	0.056	0.06	0.141	0.204	0.099	0.106	0.218	0.204	0.0	0.083	0.046	0.0	0.083	0.133	0.0	0.0	0.126
SE|ENSG00000163644|62137	0.727	0.756	0.741	0.523	0.806	0.609	0.784	0.903	0.692	0.889	0.662	0.926	1.0	0.947	0.789	1.0	0.765	0.515	0.6	0.561	0.6	0.295	0.625	0.455	0.791	0.825	0.607	0.685	0.607	0.594	0.681	0.616	0.689	0.542	0.371	0.683	0.547	0.6	0.652	0.701	0.577	0.646	1.0	0.797	0.455	0.686	0.688	0.587
SE|ENSG00000141367|62160	0.019	0.041	0.018	0.018	0.029	0.131	0.061	0.027	0.03	0.076	0.005	0.085	0.433	0.351	0.029	0.364	0.102	0.022	0.01	0.018	0.089	0.013	0.015	0.007	0.048	0.019	0.04	0.023	0.025	0.068	0.028	0.034	0.031	0.023	0.0	0.052	0.027	0.0	0.012	0.034	0.028	0.217	0.369	0.052	0.023	0.034	0.021	0.052
SE|ENSG00000138071|62494	0.0	0.0	0.0	0.0	0.0	0.0	0.011	0.0	0.0	0.0	0.0	0.039	0.377	0.259	0.0	0.191	0.077	0.0	0.0	0.0	0.0	0.0	0.0	0.0	0.0	0.0	0.0	0.0	0.0	0.0	0.0	0.0	0.0	0.0	0.0	0.0	0.0	0.0	0.0	0.0	0.002	0.0	0.0	0.0	0.0	0.0	0.0	0.004
SE|ENSG00000023516|62820	0.359	0.0	0.171	0.307	0.427	0.21	0.39	0.305	0.242	0.176	0.131	0.516	0.39	0.561	0.104	0.228	0.535	0.545	0.018	0.058	0.359	0.207	0.176	0.09	0.096	0.121	0.211	0.13	0.066	0.08	0.182	0.134	0.115	0.109	0.113	0.163	0.152	0.126	0.192	0.082	0.111	0.39	0.0	0.084	0.071	0.11	0.176	0.204
SE|ENSG00000161692|62854	0.685	1.0	1.0	0.432	0.42	1.0	0.62	0.702	0.449	0.521	1.0	0.919	1.0	0.765	0.475	1.0	0.405	1.0	0.926	1.0	0.352	1.0	1.0	1.0	1.0	0.83	1.0	1.0	0.71	1.0	1.0	1.0	0.62	0.592	0.685	1.0	1.0	0.83	1.0	0.912	0.845	0.352	0.0	1.0	0.851	1.0	0.803	0.576
SE|ENSG00000122203|63150	0.813	1.0	0.947	0.89	0.922	0.916	0.867	0.963	0.877	0.966	0.607	0.817	0.592	0.49	0.887	0.649	0.876	0.937	0.973	0.954	0.742	1.0	0.883	1.0	0.964	0.935	0.924	0.921	0.979	0.864	0.976	0.912	0.938	0.944	1.0	0.844	0.925	0.85	0.939	0.965	0.964	0.831	1.0	0.857	0.924	0.98	0.839	0.881
SE|ENSG00000145349|63152	0.154	0.169	0.169	0.323	0.378	0.233	0.33	0.193	0.0	0.0	0.132	0.608	0.948	0.805	0.123	0.872	0.262	0.313	0.084	0.108	0.129	0.048	0.132	0.1	0.1	0.137	0.132	0.184	0.145	0.089	0.219	0.115	0.132	0.054	0.108	0.189	0.135	0.226	0.108	0.144	0.114	0.063	0.0	0.16	0.149	0.045	0.055	0.207
SE|ENSG00000204843|63241	0.054	0.0	0.027	0.013	0.02	0.062	0.052	0.034	0.018	0.048	0.0	0.092	0.403	0.435	0.023	0.488	0.097	0.021	0.0	0.095	0.007	0.097	0.099	0.027	0.016	0.041	0.0	0.074	0.0	0.03	0.091	0.0	0.01	0.0	0.0	0.025	0.078	0.0	0.045	0.054	0.011	0.012	0.0	0.033	0.021	0.021	0.0	0.099
SE|ENSG00000015133|63819	0.654	0.286	0.857	0.873	0.161	0.667	0.846	0.723	0.892	0.25	0.826	0.0	0.0	0.0	0.364	0.167	0.5	0.224	0.847	0.91	0.357	0.931	0.787	0.909	0.655	0.891	0.846	0.816	0.941	0.833	0.966	0.901	0.886	0.961	0.783	0.927	0.886	0.866	0.924	0.963	1.0	0.692	1.0	0.927	0.851	1.0	0.921	0.985
SE|ENSG00000144677|64228	0.534	0.672	0.621	0.45	0.633	0.406	0.741	0.648	0.0	0.704	0.711	0.577	0.766	0.711	0.716	0.711	0.789	0.572	0.0	1.0	0.45	0.45	0.0	1.0	0.766	0.522	0.686	0.589	0.45	0.45	1.0	0.711	0.766	1.0	1.0	1.0	1.0	1.0	1.0	1.0	1.0	0.783	0.45	0.891	1.0	1.0	1.0	1.0
SE|ENSG00000206530|64307	0.714	0.571	1.0	1.0	0.733	0.333	1.0	0.667	1.0	0.6	1.0	0.643	1.0	1.0	1.0	1.0	0.8	0.6	1.0	1.0	0.75	0.5	0.714	0.429	0.6	1.0	0.7	0.474	0.667	0.882	0.5	0.833	1.0	0.455	0.0	0.867	1.0	0.714	0.8	0.9	0.5	1.0	1.0	0.875	1.0	0.6	0.6	0.333
SE|ENSG00000186635|64388	0.327	0.495	0.302	0.634	0.416	0.281	0.261	0.564	0.455	0.275	0.494	0.277	0.148	0.064	0.361	0.163	0.293	0.409	0.369	0.529	0.148	0.644	0.558	0.642	0.513	0.477	0.612	0.551	0.828	0.709	0.747	0.547	0.617	0.695	0.804	0.458	0.673	0.522	0.745	0.666	0.787	0.234	0.522	0.748	0.519	0.768	0.805	0.681
SE|ENSG00000144199|64549	0.851	1.0	1.0	0.74	0.487	0.833	0.903	0.781	1.0	1.0	0.833	0.88	0.755	1.0	0.611	1.0	0.762	1.0	1.0	1.0	1.0	1.0	1.0	1.0	0.781	1.0	1.0	1.0	0.865	1.0	1.0	1.0	0.811	0.851	1.0	1.0	1.0	0.895	1.0	1.0	1.0	0.891	1.0	1.0	0.877	1.0	1.0	0.641
SE|ENSG00000204642|64935	0.427	0.427	0.427	0.096	1.0	0.0	0.271	0.258	0.293	1.0	0.0	0.0	0.0	1.0	0.0	0.427	0.0	0.498	0.482	0.271	0.0	0.511	0.573	1.0	0.271	0.77	0.401	0.427	0.208	0.749	0.332	0.383	0.199	0.293	0.303	0.199	0.691	0.332	0.0	0.39	0.289	0.176	1.0	0.34	0.427	0.249	0.395	0.456
SE|ENSG00000170873|64943	1.0	1.0	0.745	0.83	0.576	0.684	0.95	0.862	0.583	0.882	0.789	0.86	1.0	0.949	1.0	0.821	0.862	0.681	0.703	1.0	0.702	0.887	1.0	0.735	0.8	0.594	0.821	0.673	0.813	0.839	0.773	0.725	0.685	0.636	0.829	0.816	0.778	0.681	0.784	0.787	0.664	0.838	0.75	0.706	0.659	0.776	0.84	0.902
SE|ENSG00000135838|65547	0.989	1.0	0.931	0.934	1.0	1.0	1.0	0.945	0.828	0.792	0.831	1.0	1.0	0.924	1.0	1.0	0.842	0.941	0.818	0.765	0.761	0.862	0.86	0.935	0.856	0.906	0.943	0.903	0.828	0.901	0.921	0.936	1.0	0.906	0.695	0.97	0.842	0.792	0.859	0.823	0.826	0.952	1.0	0.854	0.874	0.854	0.832	0.952
SE|ENSG00000135838|65549	0.979	1.0	0.836	0.895	1.0	1.0	1.0	0.915	0.68	0.656	0.678	1.0	1.0	0.761	1.0	1.0	0.718	0.864	0.635	0.633	0.745	0.56	0.846	0.878	0.671	0.861	0.903	0.832	0.734	0.718	0.886	0.884	1.0	0.785	0.741	0.899	0.787	0.683	0.868	0.808	0.77	0.892	1.0	0.718	0.796	0.801	0.827	0.943
SE|ENSG00000047849|65598	0.988	1.0	1.0	0.984	1.0	1.0	0.914	0.992	0.974	0.975	1.0	0.908	0.473	0.638	0.99	0.546	0.82	0.996	1.0	1.0	1.0	1.0	1.0	1.0	0.967	0.965	1.0	0.975	1.0	0.981	1.0	1.0	1.0	1.0	1.0	1.0	1.0	0.991	1.0	1.0	1.0	1.0	1.0	1.0	1.0	1.0	1.0	1.0
SE|ENSG00000047849|65601	0.013	0.059	0.0	0.03	0.0	0.006	0.315	0.005	0.0	0.048	0.0	0.373	0.869	0.797	0.021	0.729	0.297	0.032	0.031	0.012	0.03	0.018	0.0	0.04	0.033	0.161	0.004	0.059	0.061	0.01	0.03	0.006	0.015	0.0	0.0	0.0	0.0	0.009	0.007	0.019	0.019	0.0	0.111	0.01	0.01	0.0	0.0	0.1
SE|ENSG00000131236|66307	0.073	0.0	0.023	0.084	0.0	0.055	0.223	0.019	0.112	0.0	0.122	0.0	0.0	0.099	0.0	0.035	0.065	0.139	0.089	0.044	0.071	0.085	0.582	0.12	0.087	0.071	0.11	0.118	0.088	0.053	0.186	0.156	0.158	0.057	0.08	0.08	0.142	0.106	0.095	0.038	0.069	0.074	0.0	0.029	0.061	0.1	0.0	0.188
SE|ENSG00000189046|66566	0.842	0.889	0.778	0.737	0.81	0.848	0.746	0.895	0.744	0.928	0.902	0.871	0.86	0.778	0.819	0.787	0.842	0.545	0.83	0.842	0.536	0.731	0.786	0.632	0.872	0.778	0.818	0.662	0.701	0.833	0.743	0.667	0.873	0.684	0.778	0.78	0.929	0.629	0.5	0.778	0.775	0.814	0.846	0.875	0.785	0.875	0.769	0.681
SE|ENSG00000197226|67890	0.105	0.03	0.025	0.058	0.012	0.016	0.093	0.052	0.047	0.072	0.091	0.088	0.409	0.434	0.051	0.316	0.059	0.047	0.078	0.017	0.053	0.042	0.027	0.021	0.047	0.019	0.048	0.036	0.009	0.045	0.048	0.043	0.083	0.079	0.013	0.078	0.037	0.057	0.052	0.038	0.018	0.045	0.0	0.081	0.015	0.125	0.044	0.069
SE|ENSG00000151914|68024	0.009	0.025	0.011	0.039	0.103	0.035	0.189	0.008	0.06	0.07	0.0	0.146	0.765	0.601	0.029	0.619	0.191	0.077	0.0	0.0	0.014	0.015	0.0	0.0	0.0	0.084	0.0	0.101	0.0	0.0	0.014	0.055	0.018	0.018	0.0	0.0	0.0	0.0	0.0	0.029	0.036	0.127	0.574	0.041	0.0	0.094	0.0	0.048
SE|ENSG00000111906|68043	0.474	0.411	0.569	0.644	0.474	0.503	0.51	0.643	0.496	0.486	0.633	0.399	0.356	0.318	0.461	0.384	0.639	0.609	0.639	0.66	0.57	0.667	0.696	0.715	0.574	0.56	0.594	0.588	0.671	0.639	0.612	0.617	0.57	0.585	0.537	0.628	0.604	0.57	0.765	0.613	0.542	0.461	0.904	0.666	0.582	0.617	0.551	0.596
SE|ENSG00000164294|69040	1.0	1.0	1.0	0.692	0.833	0.963	1.0	1.0	1.0	0.786	0.92	0.758	0.765	0.875	0.667	0.707	0.75	0.838	1.0	1.0	0.946	1.0	1.0	1.0	1.0	0.833	1.0	0.882	1.0	0.5	0.9	0.8	1.0	0.818	1.0	0.905	1.0	1.0	1.0	1.0	1.0	0.879	1.0	0.739	1.0	1.0	1.0	0.538
SE|ENSG00000109171|69388	0.342	0.18	0.201	0.385	0.469	0.577	0.532	0.34	0.173	0.535	0.107	0.617	0.845	0.764	0.654	0.761	0.658	0.709	0.141	0.083	0.52	0.19	0.073	0.279	0.419	0.228	0.386	0.405	0.251	0.267	0.348	0.171	0.302	0.238	0.338	0.255	0.205	0.198	0.273	0.241	0.285	0.511	0.0	0.265	0.319	0.07	0.396	0.201
SE|ENSG00000115486|69390	1.0	1.0	1.0	1.0	0.833	0.813	1.0	1.0	0.4	0.758	1.0	1.0	1.0	1.0	1.0	1.0	1.0	1.0	0.333	1.0	1.0	1.0	0.625	1.0	1.0	0.778	0.81	1.0	0.733	0.667	0.833	0.5	0.647	0.714	0.167	0.75	0.524	0.889	1.0	1.0	1.0	1.0	1.0	0.333	0.625	1.0	1.0	1.0
SE|ENSG00000150540|69445	0.339	0.368	0.171	0.143	0.116	0.261	0.306	0.182	0.214	0.321	0.178	0.169	0.217	0.162	0.368	0.161	0.212	0.145	0.188	0.333	0.127	0.077	0.255	0.245	0.111	0.043	0.084	0.189	0.278	0.037	0.247	0.026	0.113	0.133	0.0	0.258	0.105	0.133	0.073	0.122	0.047	0.119	0.0	0.043	0.135	0.037	0.273	0.091
SE|ENSG00000118418|69684	0.091	0.061	0.17	0.059	0.052	0.03	0.12	0.046	0.052	0.087	0.05	0.161	0.868	0.7	0.031	0.645	0.177	0.036	0.008	0.023	0.009	0.003	0.028	0.021	0.048	0.084	0.073	0.08	0.074	0.077	0.089	0.079	0.066	0.058	0.068	0.06	0.105	0.054	0.082	0.101	0.081	0.079	0.0	0.067	0.048	0.054	0.028	0.082
SE|ENSG00000124831|70065	0.007	0.0	0.0	0.0	0.007	0.014	0.0	0.021	0.0	0.017	0.0	0.056	0.412	0.346	0.0	0.403	0.052	0.013	0.0	0.0	0.007	0.008	0.0	0.0	0.0	0.01	0.0	0.0	0.009	0.0	0.0	0.0	0.0	0.0	0.0	0.0	0.0	0.016	0.0	0.0	0.0	0.049	0.0	0.0	0.0	0.0	0.0	0.02
SE|ENSG00000124831|70068	0.142	0.119	0.046	0.057	0.089	0.262	0.174	0.116	0.126	0.108	0.073	0.149	0.757	0.549	0.066	0.685	0.176	0.053	0.033	0.138	0.158	0.071	0.03	0.072	0.082	0.038	0.058	0.021	0.039	0.087	0.06	0.054	0.043	0.045	0.091	0.073	0.081	0.028	0.092	0.114	0.048	0.246	0.529	0.08	0.008	0.034	0.058	0.024
SE|ENSG00000124831|70070	0.004	0.0	0.011	0.012	0.0	0.0	0.02	0.0	0.0	0.0	0.0	0.019	0.28	0.262	0.0	0.399	0.042	0.008	0.0	0.0	0.021	0.0	0.0	0.0	0.007	0.003	0.0	0.0	0.0	0.0	0.006	0.004	0.003	0.0	0.011	0.0	0.0	0.0	0.0	0.0	0.0	0.018	0.0	0.006	0.0	0.0	0.022	0.008
SE|ENSG00000124831|70071	0.009	0.0	0.0	0.006	0.0	0.021	0.032	0.0	0.011	0.013	0.0	0.015	0.381	0.281	0.0	0.337	0.065	0.003	0.0	0.012	0.007	0.029	0.0	0.011	0.0	0.003	0.0	0.014	0.0	0.0	0.003	0.004	0.0	0.009	0.023	0.004	0.0	0.0	0.0	0.008	0.004	0.006	0.0	0.006	0.0	0.011	0.0	0.017
SE|ENSG00000092841|70652	0.357	0.491	0.194	0.162	0.623	0.629	0.308	0.274	0.11	0.558	0.16	0.756	0.878	0.797	0.777	0.781	0.754	0.648	0.094	0.178	0.533	0.084	0.167	0.067	0.204	0.218	0.284	0.289	0.1	0.198	0.242	0.146	0.228	0.144	0.123	0.36	0.141	0.117	0.081	0.12	0.13	0.506	0.233	0.322	0.082	0.087	0.122	0.151
SE|ENSG00000175348|71270	0.927	0.903	0.874	0.983	0.915	0.885	0.879	0.971	0.797	0.985	0.861	0.971	0.932	0.83	0.969	0.983	0.963	0.939	0.684	0.842	0.802	0.709	0.861	0.802	0.903	0.89	0.925	0.883	0.83	0.834	0.922	0.828	0.933	0.793	0.923	0.861	0.909	0.849	0.879	0.899	0.842	0.923	1.0	0.933	0.838	0.935	0.848	0.896
SE|ENSG00000093167|71425	0.0	0.0	0.014	0.016	0.0	0.0	0.044	0.025	0.0	0.0	0.0	0.083	0.689	0.518	0.012	0.317	0.064	0.018	0.0	0.123	0.042	0.024	0.018	0.013	0.0	0.036	0.0	0.012	0.0	0.032	0.0	0.0	0.022	0.0	0.0	0.0	0.011	0.017	0.015	0.034	0.0	0.0	0.0	0.0	0.0	0.0	0.0	0.041
SE|ENSG00000116698|71459	0.136	0.333	0.111	0.241	0.176	0.161	0.075	0.373	0.106	0.226	0.063	0.163	0.222	0.314	0.149	0.434	0.091	0.049	0.048	0.17	0.06	0.052	0.0	0.114	0.063	0.057	0.158	0.045	0.294	0.226	0.196	0.111	0.087	0.127	0.143	0.108	0.139	0.035	0.121	0.211	0.133	0.111	0.0	0.176	0.053	0.029	0.053	0.185
SE|ENSG00000115904|71518	0.687	1.0	0.725	0.666	0.874	0.679	0.918	0.784	0.738	1.0	1.0	1.0	1.0	0.968	0.804	0.833	0.874	0.957	0.467	0.679	0.754	0.697	0.409	0.526	0.745	0.745	0.68	0.535	0.869	0.708	0.734	0.58	0.731	0.746	0.776	0.658	0.554	0.708	0.662	0.642	0.693	0.664	1.0	0.707	0.86	0.458	0.58	0.86
SE|ENSG00000196586|71775	0.037	0.0	0.192	0.0	0.182	0.0	0.0	0.091	0.0	0.0	0.0	0.199	0.091	0.066	0.259	0.253	0.544	0.343	0.0	0.0	0.0	0.041	0.0	0.033	0.0	0.0	0.0	0.0	0.0	0.0	0.017	0.015	0.0	0.0	0.0	0.081	0.0	0.033	0.0	0.0	0.036	0.022	0.0	0.0	0.0	0.0	0.105	0.0
SE|ENSG00000140398|71978	0.12	0.091	0.024	0.0	0.194	0.13	0.095	0.081	0.032	0.018	0.088	0.306	0.333	0.333	0.35	0.222	0.366	0.0	0.0	0.0	0.029	0.0	0.0	0.0	0.0	0.015	0.031	0.071	0.021	0.022	0.027	0.0	0.065	0.017	0.0	0.2	0.054	0.0	0.027	0.022	0.045	0.086	0.032	0.038	0.235	0.013	0.032	0.053
SE|ENSG00000067225|72033	0.024	0.073	0.026	0.052	0.022	0.081	0.081	0.024	0.061	0.096	0.055	0.208	0.871	0.857	0.049	0.736	0.206	0.011	0.054	0.039	0.058	0.03	0.009	0.023	0.061	0.041	0.048	0.066	0.051	0.061	0.05	0.046	0.059	0.05	0.059	0.062	0.041	0.038	0.035	0.083	0.057	0.131	0.117	0.058	0.064	0.035	0.031	0.087
SE|ENSG00000111731|72196	0.597	0.781	0.51	0.781	1.0	0.856	0.929	0.563	0.0	0.806	0.781	0.947	1.0	0.919	0.669	0.953	0.842	0.766	0.337	0.471	0.939	0.64	0.64	0.372	0.91	0.581	0.471	0.566	0.748	0.454	0.856	0.372	0.471	0.322	0.165	0.607	0.442	0.372	0.64	0.229	0.64	0.953	1.0	0.766	0.268	0.263	0.597	0.543
SE|ENSG00000197461|72394	0.064	0.373	0.059	0.071	0.216	0.072	0.029	0.178	0.089	0.266	0.0	0.105	0.019	0.025	0.143	0.066	0.124	0.134	0.059	0.0	0.05	0.054	0.0	0.041	0.0	0.0	0.027	0.0	0.0	0.0	0.021	0.0	0.074	0.033	0.0	0.064	0.028	0.044	0.227	0.044	0.339	0.0	0.0	0.0	0.0	0.022	0.029	0.186
SE|ENSG00000111011|72812	0.049	0.18	0.081	0.189	0.206	0.218	0.097	0.13	0.22	0.183	0.151	0.122	0.062	0.103	0.146	0.038	0.224	0.143	0.146	0.211	0.207	0.434	0.096	0.144	0.283	0.147	0.206	0.279	0.218	0.263	0.107	0.155	0.212	0.22	0.193	0.125	0.189	0.124	0.161	0.244	0.168	0.17	0.029	0.405	0.312	0.066	0.155	0.264
SE|ENSG00000143434|72900	0.0	0.0	0.071	0.327	0.0	0.0	0.249	0.0	0.092	0.026	0.0	0.546	0.577	0.642	0.049	0.529	0.315	0.048	0.0	0.0	0.0	0.0	0.0	0.0	0.0	0.142	0.0	0.224	0.0	0.0	0.0	0.0	0.0	0.378	0.0	0.0	0.0	0.0	0.0	0.0	0.0	0.0	0.0	0.0	0.0	0.0	0.0	0.188
SE|ENSG00000265681|73202	0.125	0.151	0.143	0.282	0.124	0.333	0.208	0.047	0.129	0.147	0.2	0.069	0.059	0.028	0.101	0.044	0.11	0.081	0.119	0.186	0.049	0.282	0.112	0.167	0.256	0.176	0.232	0.361	0.362	0.274	0.343	0.249	0.452	0.244	0.159	0.25	0.232	0.137	0.395	0.261	0.241	0.176	0.446	0.167	0.156	0.219	0.177	0.297
SE|ENSG00000265681|73204	0.072	0.036	0.063	0.208	0.074	0.098	0.141	0.067	0.062	0.112	0.042	0.047	0.021	0.0	0.031	0.0	0.061	0.044	0.106	0.053	0.032	0.298	0.05	0.058	0.07	0.105	0.099	0.191	0.217	0.261	0.353	0.169	0.317	0.128	0.216	0.402	0.166	0.047	0.366	0.115	0.161	0.228	0.173	0.344	0.05	0.212	0.0	0.221
SE|ENSG00000001631|73366	0.334	1.0	0.334	1.0	0.601	0.556	1.0	1.0	1.0	0.413	0.693	0.479	1.0	0.751	0.819	1.0	1.0	0.751	0.889	1.0	1.0	1.0	1.0	1.0	0.905	1.0	1.0	0.905	1.0	1.0	1.0	0.875	0.667	0.883	1.0	0.834	0.81	0.847	0.883	0.883	0.847	0.667	1.0	1.0	0.858	0.819	1.0	0.734
SE|ENSG00000125746|73996	1.0	1.0	1.0	0.862	1.0	0.706	0.88	0.911	0.706	1.0	0.855	1.0	1.0	0.572	1.0	1.0	1.0	1.0	0.903	0.65	0.813	0.795	0.958	1.0	0.886	0.892	0.907	0.901	0.649	0.75	0.885	0.804	0.849	0.842	0.925	0.824	0.7	0.76	0.912	0.635	0.857	0.809	0.667	0.832	0.867	0.738	0.966	0.693
SE|ENSG00000136280|74229	0.68	0.75	0.66	0.698	0.649	0.68	0.609	0.771	0.644	0.535	0.66	0.638	0.651	0.702	0.481	0.579	0.552	0.835	0.831	0.87	0.672	0.84	0.696	0.813	0.622	0.711	0.628	0.721	0.691	0.564	0.789	0.708	0.814	0.798	0.786	0.7	0.762	0.78	0.733	0.8	0.716	0.573	0.875	0.694	0.683	0.833	0.733	0.734
SE|ENSG00000196923|74292	0.037	0.149	0.0	0.05	0.078	0.264	0.118	0.081	0.085	0.276	0.025	0.376	0.67	0.597	0.065	0.522	0.284	0.01	0.0	0.036	0.071	0.026	0.02	0.021	0.0	0.063	0.015	0.052	0.176	0.045	0.076	0.135	0.04	0.114	0.0	0.046	0.0	0.033	0.114	0.08	0.075	0.245	0.31	0.074	0.0	0.056	0.121	0.216
SE|ENSG00000168056|74633	0.667	0.687	0.567	0.666	0.721	0.614	0.682	0.776	0.659	0.731	0.747	0.645	0.568	0.679	0.744	0.612	0.777	0.392	0.55	0.451	0.534	0.573	0.656	0.482	0.635	0.613	0.582	0.613	0.499	0.644	0.642	0.641	0.689	0.671	0.493	0.685	0.551	0.577	0.594	0.627	0.519	0.668	0.578	0.659	0.534	0.5	0.654	0.61
SE|ENSG00000169919|74949	0.986	0.958	0.933	0.968	0.816	0.888	0.838	0.898	0.95	0.977	0.931	0.859	0.838	0.93	0.918	0.953	0.885	0.947	0.87	0.841	0.951	0.888	0.584	0.825	0.96	0.946	0.84	0.904	0.801	0.854	0.875	0.767	0.725	0.741	0.854	0.86	0.878	0.92	0.922	0.78	0.958	0.935	1.0	0.695	0.966	0.84	0.816	0.899
SE|ENSG00000169919|74952	0.964	1.0	0.916	0.946	0.953	0.858	1.0	0.787	0.858	0.981	0.961	0.828	1.0	1.0	0.94	0.938	0.899	0.95	0.821	0.905	0.897	0.901	0.855	0.84	0.923	0.863	0.872	0.85	0.865	0.751	0.798	0.905	0.785	0.908	0.828	0.802	0.925	0.852	0.792	0.84	0.889	0.863	1.0	0.738	0.963	0.714	0.479	0.825
SE|ENSG00000161203|75143	0.745	0.842	0.651	0.526	0.702	0.702	0.668	0.687	0.523	0.747	0.645	0.727	0.894	0.815	0.621	0.827	0.664	0.68	0.574	0.687	0.553	0.619	0.556	0.523	0.6	0.566	0.598	0.591	0.558	0.526	0.586	0.49	0.554	0.517	0.517	0.604	0.599	0.575	0.482	0.454	0.483	0.696	0.906	0.557	0.49	0.554	0.526	0.457
SE|ENSG00000105829|76005	0.731	1.0	0.803	0.62	1.0	0.786	0.924	0.867	0.886	1.0	1.0	0.924	1.0	0.765	1.0	1.0	1.0	1.0	1.0	1.0	0.891	1.0	0.765	0.919	1.0	0.753	0.723	0.765	0.939	0.817	0.649	0.685	0.792	0.74	1.0	1.0	0.803	0.851	0.576	0.88	0.887	1.0	1.0	0.213	0.688	1.0	1.0	0.765
SE|ENSG00000128563|76516	0.875	0.929	0.906	0.815	0.69	0.931	0.857	0.835	0.924	0.881	0.952	0.746	0.45	0.504	0.706	0.567	0.787	0.923	0.889	0.96	0.925	0.945	0.952	0.884	1.0	0.874	0.859	0.824	0.9	0.861	0.909	0.896	0.954	0.956	0.93	0.93	0.928	0.955	0.943	0.889	0.959	0.741	0.883	0.895	0.787	0.951	0.977	0.972
SE|ENSG00000253729|76532	0.843	1.0	0.791	0.797	0.698	0.687	0.68	0.655	0.77	0.76	0.897	0.683	0.535	0.79	0.722	0.629	0.84	0.859	0.807	0.934	0.955	0.961	0.965	0.907	0.864	0.935	0.785	0.743	0.764	0.955	0.761	0.811	0.873	0.88	0.805	0.723	0.831	0.944	0.779	0.817	0.83	0.703	1.0	0.859	0.945	0.777	0.809	0.809
SE|ENSG00000061938|76722	0.048	0.023	0.011	0.063	0.058	0.057	0.051	0.148	0.008	0.068	0.084	0.099	0.464	0.235	0.118	0.141	0.126	0.083	0.016	0.126	0.044	0.136	0.046	0.068	0.038	0.0	0.024	0.023	0.016	0.029	0.045	0.037	0.029	0.073	0.053	0.02	0.02	0.074	0.008	0.0	0.04	0.042	0.0	0.012	0.0	0.062	0.059	0.009
SE|ENSG00000061938|76730	0.21	0.165	0.104	0.29	0.267	0.072	0.2	0.127	0.16	0.1	0.169	0.112	0.081	0.122	0.157	0.096	0.137	0.078	0.317	0.242	0.059	0.243	0.226	0.099	0.138	0.163	0.22	0.204	0.371	0.314	0.326	0.282	0.234	0.227	0.283	0.197	0.127	0.275	0.299	0.133	0.337	0.254	0.545	0.266	0.145	0.238	0.228	0.224
SE|ENSG00000122786|76756	0.111	0.304	0.043	0.05	0.135	0.629	0.293	0.035	0.116	0.487	0.126	0.243	0.109	0.123	0.08	0.146	0.09	0.026	0.105	0.044	0.104	0.0	0.116	0.08	0.099	0.062	0.058	0.096	0.039	0.073	0.082	0.047	0.14	0.0	0.026	0.079	0.071	0.048	0.023	0.02	0.039	0.539	0.657	0.24	0.014	0.0	0.048	0.04
SE|ENSG00000140750|76854	0.871	0.9	0.601	0.376	0.907	0.693	0.751	0.725	0.858	0.871	0.568	1.0	0.53	1.0	0.913	1.0	0.556	0.79	0.461	0.186	1.0	0.073	1.0	0.503	1.0	0.376	0.623	0.521	0.317	0.158	0.751	0.334	0.563	0.334	0.429	0.131	0.305	0.751	0.273	0.35	0.376	0.623	1.0	0.273	0.389	0.327	0.601	0.376
SE|ENSG00000140750|76855	0.239	0.415	0.222	0.084	0.4	0.202	0.311	0.314	0.149	0.273	0.188	0.406	0.158	0.255	0.233	0.249	0.168	0.219	0.083	0.063	0.332	0.059	0.077	0.158	0.184	0.089	0.27	0.18	0.134	0.118	0.437	0.075	0.211	0.149	0.145	0.142	0.1	0.243	0.073	0.203	0.184	0.224	0.239	0.113	0.123	0.129	0.2	0.181
SE|ENSG00000140750|76858	0.045	0.0	0.086	0.0	0.075	0.0	0.063	0.131	0.086	0.0	0.0	0.0	0.0	0.274	0.098	0.377	0.0	0.121	0.131	0.169	0.031	0.34	0.0	0.159	0.086	0.0	0.147	0.201	0.274	0.144	0.105	0.274	0.086	0.151	0.139	0.189	0.185	0.121	0.0	0.287	0.04	0.031	0.0	0.048	0.144	0.355	0.082	0.028
SE|ENSG00000140750|76863	0.495	0.37	0.264	0.129	0.595	0.603	0.29	0.381	0.275	0.478	0.281	0.538	0.75	0.616	0.405	0.481	0.28	0.464	0.511	0.325	0.865	0.16	0.615	0.255	0.224	0.221	0.212	0.138	0.146	0.102	0.296	0.173	0.175	0.186	0.159	0.219	0.263	0.397	0.143	0.184	0.12	0.368	0.111	0.132	0.136	0.063	0.278	0.107
SE|ENSG00000213983|77297	0.973	0.745	0.977	0.906	0.888	0.891	0.902	0.826	0.913	0.731	0.93	0.746	0.664	0.879	0.852	0.936	0.894	0.961	0.956	0.947	0.902	0.938	0.948	0.976	0.926	0.92	0.869	0.891	0.965	0.879	0.938	0.941	0.923	0.918	0.849	0.862	0.936	0.948	0.937	0.964	0.93	0.808	1.0	0.867	0.989	0.98	0.926	0.893
SE|ENSG00000197694|77312	0.517	0.851	0.685	0.728	0.618	0.453	0.588	0.803	0.753	0.584	0.79	0.611	0.151	0.285	0.647	0.395	0.703	0.748	0.675	0.746	0.561	0.869	0.655	0.773	0.778	0.612	0.727	0.745	0.794	0.757	0.729	0.827	0.701	0.855	0.823	0.687	0.717	0.758	0.914	0.793	0.901	0.49	0.0	0.73	0.832	0.866	0.755	0.896
SE|ENSG00000197694|77320	0.803	1.0	0.646	0.589	1.0	0.864	0.7	0.846	0.701	0.937	0.802	0.939	0.954	1.0	0.838	0.922	0.941	0.922	0.729	0.784	0.957	0.661	0.822	0.707	0.723	0.607	0.725	0.648	0.506	0.592	0.718	0.533	0.626	0.693	0.609	0.658	0.598	0.648	0.499	0.585	0.518	0.895	1.0	0.683	0.628	0.582	0.734	0.604
SE|ENSG00000173875|77440	0.0	0.0	0.016	0.0	0.0	0.134	0.019	0.099	0.128	0.0	0.106	0.073	0.079	0.0	0.031	0.086	0.054	0.041	0.079	0.147	0.181	0.306	0.114	0.205	0.106	0.04	0.044	0.097	0.054	0.141	0.017	0.112	0.074	0.093	0.072	0.029	0.052	0.177	0.111	0.114	0.11	0.079	0.114	0.111	0.096	0.088	0.075	0.176
SE|ENSG00000231721|77745	0.237	0.071	0.031	0.222	0.224	0.319	0.089	0.228	0.231	0.192	0.059	0.118	0.0	0.071	0.0	0.082	0.097	0.0	0.133	0.187	0.187	0.263	0.263	0.211	0.241	0.292	0.191	0.216	0.169	0.211	0.327	0.294	0.241	0.246	0.2	0.211	0.256	0.243	0.059	0.517	0.267	0.238	0.152	0.225	0.287	0.174	0.417	0.263
SE|ENSG00000074800|78013	1.0	1.0	1.0	0.995	1.0	1.0	0.974	1.0	1.0	0.995	1.0	0.957	0.207	0.502	0.994	0.723	0.938	1.0	1.0	1.0	1.0	1.0	1.0	1.0	1.0	1.0	1.0	0.983	1.0	1.0	1.0	1.0	1.0	1.0	1.0	1.0	1.0	1.0	1.0	1.0	1.0	0.995	1.0	1.0	1.0	1.0	1.0	0.991
SE|ENSG00000124222|78965	0.827	0.835	0.78	0.798	0.813	0.817	0.755	0.863	0.791	0.869	0.733	0.827	0.957	0.933	0.89	0.799	0.841	0.789	0.671	0.648	0.792	0.629	0.725	0.621	0.757	0.734	0.764	0.643	0.768	0.795	0.736	0.728	0.717	0.785	0.738	0.808	0.76	0.786	0.795	0.68	0.775	0.763	1.0	0.763	0.84	0.773	0.784	0.793
SE|ENSG00000166579|78985	0.189	0.072	0.065	0.107	0.344	0.354	0.094	0.089	0.021	0.173	0.084	0.474	0.829	0.488	0.265	0.578	0.423	0.485	0.064	0.018	0.33	0.091	0.031	0.1	0.099	0.138	0.159	0.15	0.04	0.11	0.142	0.042	0.163	0.106	0.069	0.08	0.089	0.034	0.0	0.028	0.048	0.442	0.168	0.221	0.016	0.0	0.05	0.093
SE|ENSG00000046651|79054	0.856	0.781	0.897	0.885	0.946	0.882	0.883	0.874	0.802	0.883	0.766	0.947	0.909	0.945	0.962	0.856	0.92	0.819	0.789	0.748	0.828	0.888	0.806	0.739	0.767	0.85	0.86	0.867	0.878	0.746	0.782	0.869	0.848	0.885	0.719	0.893	0.851	0.825	0.768	0.82	0.753	0.897	0.694	0.812	0.87	0.828	0.912	0.709
SE|ENSG00000196696|79174	1.0	0.922	1.0	1.0	1.0	0.945	0.348	1.0	1.0	1.0	1.0	1.0	1.0	1.0	1.0	1.0	1.0	1.0	0.419	1.0	0.759	1.0	1.0	1.0	0.465	0.0	1.0	0.867	0.915	1.0	1.0	1.0	0.361	0.45	0.296	0.558	0.542	1.0	1.0	0.904	1.0	1.0	1.0	1.0	0.619	1.0	0.427	1.0
SE|ENSG00000198814|79506	0.263	0.0	0.202	0.24	0.213	0.073	0.148	0.094	0.387	0.092	0.313	0.139	0.558	0.835	0.283	1.0	0.37	0.319	0.869	0.387	0.457	0.499	0.268	0.601	0.826	0.5	0.387	0.575	0.441	0.581	0.501	0.463	0.329	0.604	0.654	0.621	0.568	0.517	0.506	0.532	0.637	0.525	0.716	0.336	0.321	0.619	0.448	0.747
SE|ENSG00000178761|79724	0.099	0.508	0.156	0.155	0.1	0.108	0.088	0.08	0.022	0.031	0.02	0.079	0.203	0.144	0.144	0.104	0.114	0.041	0.07	0.07	0.122	0.068	0.029	0.0	0.036	0.068	0.0	0.056	0.017	0.074	0.079	0.0	0.114	0.021	0.046	0.043	0.108	0.024	0.043	0.044	0.062	0.254	0.0	0.038	0.029	0.106	0.023	0.066
SE|ENSG00000083457|80201	0.281	0.272	0.119	0.298	0.183	0.172	0.174	0.304	0.31	0.151	0.428	0.052	0.037	0.032	0.184	0.066	0.19	0.282	0.167	0.119	0.094	0.309	0.418	0.227	0.387	0.257	0.353	0.317	0.34	0.459	0.406	0.327	0.415	0.46	0.253	0.31	0.306	0.317	0.288	0.253	0.418	0.127	0.063	0.42	0.189	0.27	0.272	0.303
SE|ENSG00000112561|80342	0.035	0.554	0.134	0.107	0.051	0.051	0.09	0.08	0.128	0.0	0.058	0.0	0.022	0.035	0.0	0.0	0.018	0.012	0.08	0.089	0.046	0.25	0.147	0.231	0.038	0.124	0.161	0.089	0.228	0.244	0.164	0.195	0.291	0.248	0.209	0.062	0.072	0.21	0.229	0.463	0.152	0.08	0.199	0.204	0.294	0.406	0.498	0.297
SE|ENSG00000242574|80765	0.94	0.94	0.983	0.991	0.338	0.962	0.967	0.881	0.971	0.949	0.955	0.873	1.0	0.899	0.957	1.0	0.961	0.906	0.993	0.923	0.959	0.971	0.966	0.955	0.981	0.972	0.97	0.978	0.992	0.994	0.976	0.973	0.984	0.976	0.985	0.97	0.979	0.982	0.987	0.981	0.971	0.957	1.0	1.0	0.956	0.976	0.981	0.995
SE|ENSG00000085224|80883	0.819	1.0	0.729	0.809	0.828	1.0	0.718	1.0	0.665	1.0	0.63	0.919	0.739	1.0	1.0	0.809	0.85	0.809	0.707	0.531	0.711	0.586	0.773	0.762	0.62	0.569	0.569	0.606	0.546	0.762	0.579	0.754	0.701	0.85	0.531	0.714	0.922	0.934	0.804	0.63	0.734	1.0	1.0	0.711	0.799	0.786	0.762	0.862
SE|ENSG00000147010|80959	0.985	1.0	0.991	0.977	0.932	0.979	0.988	1.0	0.993	0.953	0.948	0.936	0.672	0.744	1.0	0.747	0.944	0.981	0.986	0.953	1.0	0.96	1.0	1.0	1.0	1.0	0.989	0.981	0.987	0.988	0.969	0.977	0.993	0.991	0.99	0.985	0.98	0.982	0.984	0.97	1.0	1.0	1.0	0.971	1.0	0.979	0.961	0.959
SE|ENSG00000164062|81019	0.943	1.0	0.943	0.888	0.957	0.888	0.948	0.969	0.962	0.936	0.941	0.945	1.0	1.0	0.927	0.945	0.875	0.937	0.953	1.0	0.816	0.815	0.708	0.963	0.866	0.964	0.956	0.892	0.902	0.928	0.981	0.721	0.81	0.8	0.933	0.945	0.92	0.943	0.86	0.877	0.931	0.704	1.0	0.73	0.979	0.893	0.812	0.935
SE|ENSG00000123562|81312	0.219	0.196	0.241	0.373	0.138	0.089	0.233	0.211	0.32	0.213	0.258	0.157	0.081	0.154	0.218	0.154	0.227	0.199	0.305	0.284	0.275	0.378	0.379	0.299	0.281	0.236	0.252	0.316	0.26	0.269	0.239	0.295	0.254	0.492	0.298	0.273	0.248	0.277	0.395	0.242	0.284	0.126	0.429	0.119	0.24	0.219	0.177	0.222
SE|ENSG00000125354|81604	0.991	1.0	0.994	0.986	0.865	0.948	0.971	0.959	0.99	0.926	0.991	0.474	1.0	1.0	0.658	0.822	0.92	0.824	0.987	0.982	0.683	0.988	0.985	0.972	0.983	0.991	0.99	0.994	0.99	0.997	0.993	0.985	0.996	0.994	1.0	0.989	0.992	0.976	0.99	0.989	0.984	0.949	1.0	0.997	0.991	0.994	0.983	0.99
SE|ENSG00000125354|81605	0.714	0.843	0.787	0.955	0.376	0.74	0.69	0.912	0.925	0.71	0.949	0.213	0.0	0.043	0.35	0.406	0.321	0.233	0.97	0.974	0.11	0.965	0.962	0.948	0.895	0.902	0.892	0.896	0.958	0.942	0.928	0.953	0.903	0.951	0.965	0.786	0.931	0.936	0.955	0.95	0.949	0.477	0.736	0.914	0.953	0.943	0.964	0.892
SE|ENSG00000111237|81726	0.06	0.172	0.045	0.138	0.008	0.009	0.05	0.057	0.128	0.213	0.079	0.008	0.149	0.101	0.016	0.126	0.038	0.021	0.188	0.096	0.024	0.062	0.086	0.09	0.128	0.104	0.107	0.175	0.2	0.094	0.073	0.051	0.049	0.075	0.403	0.066	0.138	0.101	0.265	0.12	0.208	0.065	0.238	0.046	0.225	0.339	0.145	0.213
SE|ENSG00000161791|81735	0.484	0.268	0.191	0.17	0.939	0.404	0.242	0.131	0.146	0.805	0.138	0.896	1.0	0.944	0.698	0.825	0.681	0.596	0.098	0.077	0.85	0.097	0.217	0.129	0.161	0.139	0.133	0.17	0.11	0.107	0.198	0.107	0.096	0.087	0.063	0.225	0.131	0.078	0.108	0.14	0.145	0.432	0.361	0.089	0.119	0.088	0.052	0.088
SE|ENSG00000125351|82052	0.048	0.036	0.0	0.026	0.297	0.039	0.058	0.124	0.011	0.181	0.0	0.171	0.02	0.084	0.171	0.11	0.437	0.293	0.044	0.016	0.095	0.073	0.016	0.0	0.014	0.0	0.022	0.011	0.019	0.037	0.138	0.021	0.022	0.088	0.009	0.018	0.0	0.022	0.0	0.009	0.0	0.024	0.015	0.024	0.0	0.0	0.055	0.0
SE|ENSG00000125351|82053	0.162	0.194	0.121	0.094	0.652	0.161	0.161	0.319	0.035	0.644	0.039	0.484	0.264	0.227	0.575	0.416	0.781	0.689	0.137	0.084	0.31	0.191	0.098	0.199	0.077	0.178	0.093	0.197	0.12	0.024	0.465	0.099	0.168	0.206	0.111	0.084	0.077	0.08	0.05	0.089	0.1	0.179	0.039	0.101	0.049	0.105	0.16	0.044
SE|ENSG00000183354|82064	0.071	0.0	0.176	0.307	0.141	0.46	0.124	0.096	0.068	0.0	0.127	0.062	0.0	0.051	0.17	0.102	0.132	0.516	0.0	0.285	0.166	0.651	0.285	0.347	0.056	0.285	0.299	0.181	0.176	0.347	0.307	0.186	0.364	0.151	0.127	0.347	0.21	0.347	0.444	0.262	0.106	0.151	0.273	0.127	0.516	0.127	0.242	0.132
SE|ENSG00000117143|82314	0.298	0.827	0.276	0.24	0.783	0.35	0.311	0.678	0.085	0.824	0.127	0.879	0.851	0.825	0.817	0.93	0.944	0.923	0.044	0.133	0.696	0.076	0.279	0.063	0.106	0.11	0.412	0.261	0.036	0.117	0.29	0.242	0.403	0.25	0.115	0.454	0.184	0.23	0.018	0.447	0.261	0.838	0.332	0.598	0.041	0.261	0.237	0.251
SE|ENSG00000117143|82316	0.221	0.711	0.072	0.102	0.667	0.285	0.22	0.46	0.056	0.694	0.089	0.766	0.726	0.679	0.694	0.888	0.872	0.858	0.015	0.037	0.538	0.032	0.214	0.027	0.101	0.064	0.243	0.197	0.025	0.026	0.204	0.061	0.245	0.073	0.019	0.169	0.11	0.131	0.019	0.228	0.091	0.733	0.335	0.508	0.009	0.107	0.112	0.131
SE|ENSG00000196776|82770	0.621	0.525	0.692	0.699	0.387	0.656	0.544	0.667	0.72	0.586	0.84	0.516	0.214	0.522	0.316	0.0	0.19	0.55	0.716	0.92	0.313	0.551	0.831	0.5	0.638	0.659	0.8	0.789	0.855	0.726	0.766	0.851	0.704	0.888	0.762	0.84	0.753	0.621	0.776	0.565	0.818	0.663	0.741	0.818	0.72	0.603	0.589	0.717
SE|ENSG00000196776|82773	0.3	0.72	0.109	0.176	0.574	0.0	0.3	0.391	0.3	0.673	0.211	0.461	1.0	0.146	0.682	0.0	0.0	0.255	0.029	0.037	0.0	0.153	0.079	0.06	0.209	0.391	0.034	0.135	0.125	0.263	0.036	0.222	0.213	0.125	1.0	0.079	0.032	0.116	0.0	0.079	0.029	0.3	1.0	0.0	0.222	0.0	0.051	0.562
SE|ENSG00000066117|82996	0.848	1.0	0.906	0.893	0.779	0.916	1.0	0.919	0.781	0.912	0.745	1.0	1.0	1.0	0.939	0.934	0.846	0.676	0.814	0.834	0.888	0.68	0.664	0.751	0.969	0.835	0.841	0.901	0.875	0.729	0.852	0.91	0.776	0.673	0.722	0.831	0.886	0.763	0.841	0.747	0.66	0.956	1.0	0.81	0.7	0.769	0.916	0.758
SE|ENSG00000156171|83098	0.926	0.882	1.0	0.894	0.91	0.877	0.969	0.972	0.954	1.0	0.948	0.949	1.0	1.0	1.0	1.0	1.0	1.0	0.96	0.821	1.0	0.81	0.944	0.746	0.895	0.932	0.961	0.912	0.916	0.894	0.852	0.824	0.87	0.855	0.948	0.966	0.86	0.914	0.89	0.87	0.835	0.9	0.419	0.882	0.786	0.905	0.796	0.898
SE|ENSG00000205581|83128	1.0	0.836	0.811	0.87	0.644	0.71	0.836	0.915	0.811	0.728	0.733	0.889	0.936	0.922	0.828	0.938	0.79	0.417	0.676	0.393	0.634	0.775	0.682	0.486	0.874	0.637	0.766	0.692	0.686	0.811	0.567	0.714	0.725	0.617	0.63	0.641	0.678	0.699	0.517	0.737	0.627	0.617	1.0	0.851	0.617	0.648	0.802	0.711
SE|ENSG00000205581|83130	1.0	0.826	0.829	0.892	0.686	0.674	0.857	0.922	0.808	0.75	0.768	0.886	0.944	0.926	0.842	0.947	0.786	0.412	0.63	0.385	0.644	0.778	0.667	0.506	0.889	0.651	0.775	0.735	0.726	0.843	0.586	0.719	0.76	0.647	0.633	0.676	0.634	0.733	0.531	0.743	0.651	0.644	1.0	0.881	0.625	0.689	0.813	0.714
SE|ENSG00000120910|83511	0.0	0.0	0.0	0.0	0.0	0.0	0.02	0.0	0.0	0.0	0.0	0.075	0.709	0.568	0.0	0.688	0.184	0.022	0.0	0.0	0.0	0.0	0.0	0.0	0.0	0.0	0.0	0.0	0.0	0.0	0.0	0.0	0.0	0.0	0.0	0.014	0.0	0.031	0.0	0.0	0.0	0.0	0.0	0.0	0.0	0.0	0.0	0.0
SE|ENSG00000120899|83675	0.236	0.294	0.399	0.099	0.886	0.193	0.265	0.251	0.062	0.448	0.079	0.96	1.0	0.797	0.785	0.871	0.769	0.822	0.219	0.174	0.47	0.184	0.419	0.221	0.055	0.114	0.111	0.082	0.086	0.028	0.065	0.074	0.092	0.076	0.113	0.047	0.099	0.158	0.048	0.072	0.078	0.284	0.134	0.03	0.083	0.04	0.121	0.044
SE|ENSG00000183077|84329	0.44	0.611	1.0	0.069	0.466	0.511	0.677	0.511	0.282	0.611	0.852	0.626	0.511	0.511	0.511	0.677	0.511	0.08	0.246	0.211	0.125	0.148	0.25	0.061	0.183	0.13	0.395	0.343	0.657	0.343	0.169	0.343	0.55	0.116	0.411	1.0	0.239	0.207	0.343	0.0	0.466	0.478	1.0	0.567	1.0	0.148	0.0	1.0
SE|ENSG00000141569|84936	0.715	0.708	0.639	0.625	0.568	0.626	0.708	0.735	0.675	0.675	0.754	0.618	0.492	0.747	0.475	0.683	0.741	0.842	0.832	0.936	0.536	0.893	0.879	0.803	0.868	0.742	0.855	0.82	0.874	0.889	0.889	0.852	0.645	1.0	0.836	0.779	0.757	0.963	0.829	0.857	0.806	0.675	1.0	0.847	0.858	0.799	0.757	0.667
SE|ENSG00000132541|85593	1.0	0.906	0.867	0.805	0.929	0.892	1.0	0.769	1.0	0.883	0.861	0.921	0.798	0.794	1.0	0.852	0.892	1.0	1.0	0.971	0.942	1.0	1.0	0.958	1.0	0.873	1.0	0.938	1.0	1.0	0.917	1.0	0.873	0.805	1.0	1.0	0.912	1.0	1.0	0.846	0.906	0.896	1.0	0.899	0.912	1.0	1.0	1.0
SE|ENSG00000132541|85595	1.0	0.885	0.868	0.846	0.925	0.908	1.0	0.767	1.0	0.877	0.846	0.915	0.799	0.783	1.0	0.843	0.892	1.0	1.0	0.97	0.941	1.0	1.0	0.959	1.0	0.877	1.0	0.941	1.0	1.0	0.915	1.0	0.903	0.839	1.0	1.0	0.923	1.0	1.0	0.823	0.892	0.888	1.0	0.877	0.92	1.0	1.0	1.0
SE|ENSG00000154114|85945	1.0	1.0	0.902	1.0	0.857	0.833	0.824	1.0	1.0	1.0	1.0	1.0	1.0	1.0	1.0	0.92	0.867	0.9	0.722	1.0	1.0	0.6	1.0	0.889	1.0	0.8	1.0	0.931	0.733	0.6	0.818	1.0	0.771	0.636	1.0	0.786	1.0	0.644	0.895	0.905	0.677	1.0	0.0	0.6	1.0	1.0	1.0	0.889
SE|ENSG00000104529|86777	1.0	0.68	0.727	0.46	0.761	0.727	0.788	1.0	0.539	0.842	0.587	0.761	1.0	1.0	0.444	0.68	0.727	0.307	0.347	0.444	0.727	0.587	0.727	0.554	0.727	0.383	0.399	0.299	0.497	0.399	0.531	0.383	0.727	0.545	0.347	0.501	0.347	0.516	1.0	1.0	0.639	0.347	1.0	0.68	0.39	0.132	0.176	0.827
SE|ENSG00000180900|86833	0.166	0.079	0.032	0.091	0.162	0.105	0.091	0.055	0.043	0.084	0.069	0.223	0.542	0.506	0.205	0.419	0.147	0.084	0.05	0.05	0.096	0.036	0.031	0.055	0.084	0.081	0.057	0.046	0.033	0.06	0.036	0.1	0.055	0.056	0.032	0.067	0.076	0.0	0.077	0.012	0.053	0.185	0.117	0.111	0.077	0.178	0.048	0.042
SE|ENSG00000180900|86838	0.852	0.552	0.863	0.891	0.149	0.671	0.95	0.531	0.843	0.425	0.978	0.302	0.413	0.646	0.116	0.413	0.084	0.197	1.0	0.978	0.746	0.908	0.939	0.817	0.771	0.934	0.792	0.913	0.951	0.929	0.915	0.954	0.851	0.878	0.955	0.852	0.917	0.959	0.963	0.93	0.828	0.584	1.0	0.858	1.0	0.967	0.89	0.904
SE|ENSG00000091164|87167	0.0	0.0	0.0	0.0	0.0	0.0	0.026	0.0	0.0	0.015	0.0	0.029	0.262	0.345	0.0	0.168	0.032	0.0	0.0	0.0	0.0	0.0	0.0	0.0	0.0	0.0	0.0	0.0	0.0	0.0	0.0	0.0	0.0	0.0	0.0	0.0	0.0	0.0	0.0	0.0	0.0	0.0	0.0	0.0	0.0	0.0	0.0	0.0
SE|ENSG00000198467|87871	0.032	0.009	0.295	0.365	0.156	0.008	0.501	0.043	0.082	0.046	0.085	0.711	0.991	0.984	0.329	0.985	0.881	0.295	0.197	0.347	0.053	0.255	0.045	0.249	0.074	0.386	0.049	0.45	0.083	0.032	0.011	0.092	0.083	0.185	0.102	0.056	0.228	0.348	0.0	0.0	0.026	0.005	0.034	0.052	0.11	0.174	0.367	0.735
SE|ENSG00000198467|87872	0.898	0.917	0.665	0.277	0.628	0.978	0.124	0.873	0.825	0.763	0.72	0.06	0.001	0.004	0.284	0.003	0.023	0.315	0.374	0.226	0.782	0.254	0.723	0.414	0.884	0.213	0.973	0.187	0.692	0.963	1.0	0.903	0.806	0.891	1.0	0.919	0.39	0.302	0.832	1.0	0.926	0.975	0.9	0.969	0.701	0.847	0.678	0.082
SE|ENSG00000167985|88474	0.476	0.66	0.712	0.672	0.732	0.686	0.619	0.795	0.754	0.676	0.598	0.714	0.658	0.83	0.705	0.773	0.8	0.735	0.878	0.911	0.76	0.816	0.696	0.852	0.607	0.735	0.782	0.729	0.816	0.769	0.843	0.804	0.716	0.725	0.833	0.801	0.831	0.773	0.846	0.797	0.831	0.758	0.655	0.811	0.777	0.742	0.507	0.839
SE|ENSG00000135018|88702	0.879	0.931	0.877	0.891	0.929	0.863	0.764	0.877	0.896	0.845	0.782	0.833	0.757	0.657	0.854	0.663	0.742	0.882	0.724	0.84	0.924	0.898	0.799	0.867	0.937	0.872	0.901	0.826	0.936	0.96	0.885	0.92	0.917	0.921	0.966	0.942	0.89	0.911	0.876	0.936	0.894	0.813	1.0	0.874	0.918	0.912	0.876	0.957
SE|ENSG00000108669|88905	0.937	0.797	0.958	0.986	0.69	0.756	0.839	0.956	0.964	0.74	0.988	0.483	0.632	0.696	0.67	0.718	0.729	0.811	0.983	1.0	0.831	0.984	1.0	0.982	0.947	1.0	0.945	0.96	1.0	0.976	0.934	0.96	0.927	0.951	0.944	0.968	0.946	0.98	1.0	0.976	0.992	0.887	1.0	0.962	0.925	0.989	1.0	0.951
SE|ENSG00000148120|89091	0.0	0.103	0.0	0.077	0.131	0.032	0.263	0.17	0.0	0.043	1.0	0.127	0.033	0.108	0.14	0.083	0.161	0.071	0.0	0.0	0.0	0.0	0.2	0.0	0.0	0.0	0.048	0.071	0.0	0.0	0.0	0.067	0.0	0.0	0.2	0.0	0.0	0.0	0.0	0.0	0.0	0.048	0.0	0.12	0.0	0.0	0.077	0.0
SE|ENSG00000165028|89357	0.0	0.0	0.0	0.391	1.0	0.461	0.391	0.3	0.138	0.72	0.0	0.3	0.019	0.0	0.3	0.0	0.0	1.0	0.3	0.114	0.0	0.325	0.325	0.511	0.0	0.682	0.419	0.339	0.391	0.226	0.031	0.237	0.643	0.243	0.375	0.243	0.176	0.391	0.496	0.331	0.243	0.165	0.0	0.259	0.204	0.771	0.72	0.155
SE|ENSG00000148153|89504	0.776	1.0	0.851	0.912	0.826	0.823	0.935	0.876	0.756	1.0	1.0	0.843	0.848	0.955	0.77	0.695	0.869	0.932	0.96	0.904	0.923	0.93	0.794	1.0	0.924	0.928	0.958	1.0	0.892	0.9	0.973	0.977	0.88	0.938	1.0	0.921	0.979	0.791	0.932	0.852	0.946	0.953	1.0	0.922	0.866	0.904	0.951	0.959
SE|ENSG00000148180|89716	0.865	1.0	1.0	0.404	1.0	0.944	0.524	0.73	1.0	1.0	1.0	0.565	0.117	0.086	0.753	0.161	0.463	0.927	1.0	1.0	0.207	1.0	1.0	1.0	1.0	0.746	0.826	0.655	1.0	0.871	1.0	0.826	0.91	1.0	1.0	1.0	1.0	0.803	1.0	1.0	1.0	0.926	1.0	1.0	1.0	0.404	1.0	0.504
SE|ENSG00000148180|89717	0.928	1.0	1.0	0.311	0.871	1.0	0.815	0.803	1.0	0.803	0.871	0.516	0.297	0.296	0.859	0.369	1.0	0.905	1.0	1.0	0.475	1.0	1.0	1.0	1.0	0.898	1.0	0.655	0.772	0.871	0.882	1.0	0.91	1.0	1.0	1.0	1.0	0.803	1.0	0.772	1.0	1.0	1.0	1.0	1.0	1.0	1.0	0.575
SE|ENSG00000187239|90245	0.083	0.476	0.132	0.214	0.0	0.342	0.232	0.667	0.0	0.532	0.0	0.366	0.577	0.548	0.154	0.509	0.645	0.476	0.0	0.0	0.0	0.0	0.0	0.0	0.185	0.033	0.0	0.0	0.312	0.102	0.07	0.28	0.142	0.061	0.0	0.312	0.054	0.078	0.0	0.083	0.0	0.267	0.0	0.0	0.061	0.0	0.0	0.0
SE|ENSG00000187239|90248	0.132	0.231	0.021	0.059	0.875	0.105	0.048	0.088	0.061	0.474	0.097	1.0	1.0	0.81	0.619	0.538	0.25	0.25	0.05	0.069	0.563	0.037	0.216	0.122	0.02	0.108	0.084	0.053	0.043	0.059	0.123	0.029	0.063	0.094	0.094	0.068	0.119	0.127	0.041	0.054	0.105	0.25	0.125	0.059	0.056	0.024	0.043	0.081
SE|ENSG00000187239|90249	0.132	0.091	0.067	0.064	0.9	0.171	0.101	0.108	0.069	0.5	0.073	1.0	1.0	0.862	0.714	0.625	0.437	0.351	0.063	0.074	0.588	0.063	0.13	0.122	0.045	0.11	0.099	0.072	0.043	0.05	0.11	0.056	0.084	0.072	0.111	0.082	0.176	0.152	0.041	0.076	0.162	0.195	0.125	0.094	0.09	0.029	0.102	0.081
SE|ENSG00000141551|90353	0.627	0.764	0.733	0.702	0.902	0.738	0.684	0.741	0.743	0.931	0.772	0.935	0.919	0.844	0.96	0.948	0.887	0.896	0.713	0.704	0.892	0.709	0.683	0.595	0.797	0.693	0.669	0.743	0.616	0.688	0.764	0.672	0.693	0.804	0.686	0.762	0.632	0.721	0.681	0.661	0.747	0.799	0.91	0.748	0.686	0.656	0.721	0.629
SE|ENSG00000107263|90412	0.041	0.101	0.025	0.014	0.019	0.081	0.013	0.018	0.01	0.022	0.022	0.108	0.049	0.152	0.381	0.138	0.03	0.144	0.008	0.02	0.021	0.01	0.0	0.015	0.018	0.016	0.015	0.026	0.027	0.007	0.035	0.019	0.02	0.045	0.022	0.013	0.037	0.015	0.009	0.012	0.019	0.0	0.0	0.021	0.024	0.005	0.033	0.009
SE|ENSG00000107263|90417	0.0	0.0	0.007	0.008	0.0	0.0	0.0	0.0	0.008	0.0	0.018	0.021	0.2	0.34	0.0	0.432	0.111	0.012	0.012	0.063	0.0	0.021	0.0	0.01	0.0	0.006	0.007	0.005	0.004	0.003	0.006	0.003	0.006	0.006	0.009	0.005	0.0	0.01	0.007	0.007	0.0	0.056	0.0	0.0	0.002	0.014	0.0	0.007
SE|ENSG00000026508|91000	0.003	0.247	0.005	0.011	0.014	0.002	0.013	0.062	0.0	0.532	0.017	0.016	0.034	0.0	0.066	0.041	0.075	0.08	0.001	0.002	0.009	0.012	0.0	0.016	0.011	0.009	0.008	0.0	0.003	0.004	0.018	0.002	0.002	0.0	0.008	0.007	0.003	0.001	0.001	0.001	0.017	0.003	0.0	0.002	0.013	0.001	0.0	0.0
SE|ENSG00000026508|91008	0.071	0.818	0.093	0.086	0.715	0.04	0.089	0.191	0.038	0.807	0.059	0.397	0.0	0.017	0.457	0.381	0.469	0.8	0.1	0.075	0.077	0.061	0.104	0.107	0.045	0.056	0.041	0.045	0.04	0.039	0.253	0.03	0.037	0.076	0.048	0.042	0.075	0.043	0.03	0.032	0.104	0.051	0.045	0.056	0.082	0.038	0.069	0.046
SE|ENSG00000133943|91145	0.198	0.0	0.165	0.086	0.149	0.2	0.215	0.22	0.072	0.121	0.396	0.23	0.054	0.103	0.099	0.06	0.141	0.437	0.496	0.516	0.054	0.33	0.663	0.484	0.568	0.368	0.145	0.147	0.261	0.116	0.319	0.261	0.231	0.304	0.068	0.167	0.18	0.208	0.422	0.158	0.158	0.0	0.522	0.132	0.141	0.474	0.277	0.247
SE|ENSG00000133943|91162	0.194	0.359	0.265	0.192	0.142	0.207	0.294	0.124	0.288	0.077	0.342	0.076	0.025	0.05	0.099	0.056	0.12	0.253	0.321	0.281	0.134	0.317	0.331	0.247	0.272	0.245	0.233	0.171	0.343	0.107	0.113	0.268	0.212	0.238	0.384	0.185	0.296	0.17	0.311	0.326	0.339	0.265	0.272	0.468	0.148	0.192	0.317	0.321
SE|ENSG00000140299|91166	0.324	0.054	0.343	0.245	0.2	0.356	0.368	0.224	0.087	0.405	0.248	0.428	0.81	0.795	0.404	0.695	0.345	0.289	0.141	0.153	0.332	0.128	0.182	0.172	0.176	0.159	0.232	0.248	0.263	0.154	0.12	0.132	0.206	0.217	0.103	0.166	0.142	0.227	0.096	0.106	0.127	0.366	0.287	0.229	0.091	0.231	0.294	0.106
SE|ENSG00000171634|91381	0.818	0.167	0.5	0.714	0.548	0.771	0.688	0.5	0.289	0.444	0.463	0.769	1.0	1.0	0.818	0.926	0.615	0.619	0.447	0.136	0.786	0.739	0.333	0.419	0.481	0.422	0.565	0.395	0.524	0.404	0.34	0.571	0.696	0.4	0.2	0.516	0.4	0.265	0.176	0.442	0.354	0.9	0.349	0.333	0.452	0.657	0.526	0.4
SE|ENSG00000171634|91392	0.208	0.0	0.128	0.128	0.192	0.421	0.111	0.221	0.154	0.161	0.158	0.164	0.091	0.255	0.105	0.023	0.077	0.063	0.101	0.111	0.051	0.146	0.023	0.024	0.04	0.092	0.111	0.027	0.096	0.071	0.123	0.073	0.08	0.014	0.037	0.068	0.123	0.081	0.088	0.162	0.053	0.368	0.0	0.083	0.101	0.048	0.1	0.058
SE|ENSG00000168734|91477	0.556	0.345	0.754	0.947	0.396	0.715	0.783	0.531	0.918	0.27	0.797	0.55	0.959	0.747	0.227	0.887	0.505	0.492	0.785	0.821	0.868	0.92	0.598	0.922	0.873	0.811	0.919	0.789	0.938	0.905	0.795	0.857	0.922	0.871	0.964	0.812	0.88	0.842	0.936	0.922	0.896	0.497	0.463	0.855	0.917	0.963	0.925	0.93
SE|ENSG00000168734|91478	0.011	0.026	0.164	0.555	0.023	0.073	0.147	0.047	0.46	0.008	0.237	0.046	0.507	0.164	0.0	0.26	0.015	0.015	0.2	0.209	0.181	0.36	0.051	0.549	0.172	0.168	0.419	0.07	0.468	0.411	0.227	0.152	0.344	0.382	0.672	0.098	0.302	0.26	0.37	0.319	0.219	0.034	0.0	0.19	0.281	0.551	0.306	0.434
SE|ENSG00000168734|91479	0.164	0.164	0.701	0.909	0.54	0.494	0.595	0.468	0.824	0.068	0.841	0.128	0.804	0.824	0.0	0.815	0.105	0.105	0.68	0.622	0.746	0.934	0.144	1.0	0.779	0.662	0.941	0.54	1.0	0.788	0.714	0.866	1.0	0.788	1.0	0.746	0.804	0.913	1.0	0.876	0.866	0.242	0.0	0.779	0.779	0.771	0.841	0.909
SE|ENSG00000133884|92174	0.023	0.0	0.013	0.01	0.0	0.042	0.022	0.016	0.0	0.068	0.019	0.086	0.406	0.24	0.03	0.287	0.066	0.018	0.008	0.03	0.07	0.032	0.0	0.0	0.029	0.0	0.032	0.038	0.027	0.044	0.017	0.014	0.018	0.01	0.031	0.044	0.054	0.022	0.019	0.026	0.016	0.06	0.0	0.035	0.008	0.029	0.0	0.019
SE|ENSG00000149182|92778	0.043	0.628	0.057	0.049	0.59	0.19	0.336	0.458	0.21	0.628	0.143	0.539	0.553	0.415	0.415	0.511	0.539	0.71	0.151	0.084	0.023	0.195	0.206	0.1	0.139	0.213	0.133	0.148	0.121	0.093	0.27	0.163	0.099	0.109	0.0	0.097	0.146	0.116	0.225	0.184	0.298	0.157	0.206	0.245	0.125	0.158	0.048	0.157
SE|ENSG00000110514|92824	0.134	0.0	0.077	0.029	0.115	0.176	0.067	0.06	0.263	0.089	0.0	0.379	0.588	0.629	0.238	0.53	0.052	0.135	0.0	0.0	0.201	0.038	0.0	0.097	0.125	0.06	0.136	0.106	0.053	0.065	0.056	0.015	0.052	0.021	0.0	0.082	0.065	0.047	0.057	0.151	0.046	0.3	0.0	0.102	0.088	0.068	0.106	0.055
SE|ENSG00000110514|92833	0.0	0.0	0.0	0.035	0.0	0.0	0.0	0.0	0.0	0.0	0.0	0.196	0.698	0.462	0.015	0.496	0.105	0.0	0.018	0.0	0.0	0.0	0.0	0.02	0.0	0.0	0.0	0.009	0.0	0.0	0.0	0.0	0.0	0.0	0.024	0.0	0.0	0.0	0.0	0.0	0.0	0.0	0.0	0.0	0.0	0.014	0.0	0.014
SE|ENSG00000109920|92920	0.255	0.473	0.176	0.287	0.379	0.23	0.127	0.197	0.116	0.538	0.272	0.18	0.32	0.136	0.389	0.431	0.523	0.222	0.157	0.19	0.473	0.244	0.245	0.088	0.192	0.169	0.166	0.124	0.145	0.175	0.137	0.147	0.204	0.273	0.223	0.162	0.14	0.142	0.121	0.102	0.056	0.2	0.0	0.187	0.341	0.163	0.354	0.104
SE|ENSG00000143549|92955	0.026	0.022	0.014	0.035	0.016	0.014	0.183	0.022	0.011	0.144	0.033	0.195	0.936	0.742	0.018	0.4	0.095	0.045	0.015	0.016	0.017	0.017	0.017	0.029	0.015	0.032	0.031	0.125	0.037	0.032	0.03	0.031	0.02	0.021	0.023	0.013	0.025	0.034	0.031	0.021	0.012	0.025	0.087	0.025	0.016	0.03	0.034	0.045
SE|ENSG00000143549|92956	0.706	0.567	0.723	0.487	0.662	0.116	0.949	0.495	0.246	0.975	0.567	0.951	0.998	0.998	1.0	1.0	0.871	0.865	0.246	0.089	0.362	0.313	0.157	0.528	0.329	0.716	0.567	0.968	0.504	0.604	0.782	0.495	0.395	0.545	0.116	0.353	0.263	0.68	1.0	0.395	0.29	0.723	1.0	0.466	0.466	0.329	0.495	0.847
SE|ENSG00000143549|92959	0.009	0.0	0.006	0.008	0.005	0.007	0.207	0.01	0.011	0.108	0.002	0.255	0.958	0.8	0.032	0.54	0.121	0.015	0.006	0.001	0.003	0.002	0.007	0.004	0.009	0.014	0.002	0.115	0.008	0.004	0.005	0.007	0.009	0.002	0.012	0.004	0.005	0.013	0.0	0.001	0.008	0.002	0.028	0.007	0.003	0.007	0.022	0.037
SE|ENSG00000198561|93026	0.64	0.333	0.918	1.0	0.379	0.762	0.778	0.246	1.0	0.318	1.0	0.302	1.0	0.824	0.321	0.644	0.333	0.221	1.0	1.0	0.837	0.6	1.0	1.0	0.818	0.842	0.778	0.615	0.5	1.0	1.0	0.727	1.0	1.0	1.0	0.923	1.0	0.76	1.0	0.818	0.833	0.882	1.0	1.0	0.813	1.0	1.0	1.0
SE|ENSG00000198561|93028	0.633	0.333	0.911	1.0	0.365	0.75	0.778	0.233	1.0	0.231	1.0	0.279	1.0	0.806	0.234	0.628	0.303	0.185	1.0	1.0	0.829	0.6	1.0	1.0	0.8	0.829	0.762	0.6	0.5	1.0	1.0	0.684	1.0	1.0	1.0	0.917	1.0	0.739	1.0	0.818	0.822	0.882	1.0	1.0	0.806	1.0	1.0	1.0
SE|ENSG00000198561|93036	0.0	0.747	0.011	0.0	0.084	0.0	0.026	0.222	0.031	0.479	0.0	0.074	0.0	0.006	0.067	0.035	0.033	0.013	0.0	0.036	0.003	0.0	0.0	0.019	0.0	0.0	0.015	0.0	0.0	0.039	0.042	0.0	0.0	0.0	0.0	0.017	0.021	0.0	0.0	0.063	0.163	0.0	0.0	0.023	0.017	0.0	0.095	0.019
SE|ENSG00000152556|93060	0.755	0.831	0.831	0.926	0.927	0.749	0.972	0.881	0.847	0.841	0.958	0.996	0.999	0.999	0.979	0.996	0.991	0.929	0.952	1.0	0.852	0.891	0.931	0.789	0.905	0.881	0.704	0.954	0.781	0.78	0.821	0.787	0.763	0.908	0.78	0.944	1.0	0.743	0.668	0.809	0.896	0.875	1.0	0.822	0.755	0.744	1.0	0.968
SE|ENSG00000277072|93133	0.635	0.913	0.751	0.67	0.802	0.699	0.615	0.709	0.509	0.839	0.517	0.953	0.67	0.767	0.635	0.883	0.498	0.864	0.67	0.6	0.711	0.384	0.521	0.448	0.557	0.238	0.601	0.68	0.46	0.582	0.225	0.622	0.473	0.386	0.57	0.509	0.473	0.307	0.367	0.619	0.683	0.81	0.209	0.474	0.619	0.399	0.367	0.471
SE|ENSG00000149136|93162	0.009	0.0	0.0	0.0	0.0	0.0	0.019	0.0	0.0	0.017	0.0	0.036	0.451	0.32	0.0	0.247	0.0	0.015	0.0	0.0	0.008	0.004	0.0	0.0	0.0	0.0	0.0	0.0	0.0	0.0	0.0	0.0	0.0	0.0	0.0	0.0	0.0	0.0	0.0	0.0	0.0	0.034	0.0	0.009	0.0	0.0	0.0	0.009
SE|ENSG00000166900|93366	0.698	1.0	0.941	0.711	1.0	1.0	0.683	1.0	1.0	0.961	1.0	0.926	0.694	0.888	0.739	0.642	1.0	0.983	0.862	1.0	1.0	1.0	0.602	1.0	0.936	1.0	0.876	1.0	1.0	1.0	0.936	0.931	1.0	1.0	1.0	0.906	1.0	1.0	1.0	0.919	0.952	0.85	1.0	1.0	0.714	0.934	0.922	1.0
SE|ENSG00000115414|93476	0.846	0.619	0.517	0.752	0.772	0.564	0.652	0.78	0.616	0.327	0.696	0.525	0.588	0.588	0.594	0.578	0.605	0.837	0.684	0.663	0.783	0.872	0.862	0.789	0.542	0.753	0.754	0.551	0.681	0.84	0.79	0.832	0.692	0.792	0.849	0.635	0.757	0.775	0.813	0.799	0.746	0.523	0.882	0.591	0.718	0.763	0.571	0.727
SE|ENSG00000115414|93477	0.889	0.714	0.65	0.838	0.83	0.673	0.731	0.841	0.727	0.527	0.8	0.654	0.669	0.702	0.693	0.714	0.732	0.893	0.752	0.757	0.865	0.917	0.901	0.854	0.763	0.83	0.82	0.697	0.784	0.906	0.861	0.886	0.776	0.866	0.897	0.725	0.843	0.845	0.876	0.87	0.818	0.662	0.895	0.68	0.814	0.828	0.642	0.774
SE|ENSG00000149743|93797	1.0	0.808	1.0	1.0	0.885	0.901	1.0	1.0	1.0	1.0	0.778	0.923	1.0	1.0	1.0	1.0	1.0	1.0	0.613	0.728	0.604	0.584	0.584	0.678	1.0	0.678	0.584	0.937	0.778	0.584	0.76	0.808	0.808	0.678	0.885	1.0	0.885	0.468	0.778	0.831	0.808	1.0	1.0	0.831	1.0	0.849	1.0	0.738
SE|ENSG00000173264|93912	1.0	0.916	1.0	0.93	0.975	0.976	0.977	0.945	0.966	0.983	0.987	0.923	1.0	1.0	0.966	1.0	0.978	0.942	0.933	0.882	0.918	0.919	0.858	0.899	0.984	0.906	0.899	0.98	0.963	1.0	0.927	0.961	0.943	0.927	0.893	0.978	0.962	0.891	0.963	0.903	0.927	0.966	0.357	0.915	1.0	1.0	0.868	0.972
SE|ENSG00000144134|94312	1.0	1.0	0.533	1.0	1.0	0.533	1.0	0.923	0.65	0.488	0.863	0.837	1.0	0.666	1.0	0.851	1.0	1.0	0.8	1.0	0.774	1.0	1.0	1.0	0.588	0.8	0.923	0.432	0.695	0.507	0.8	0.873	0.631	0.741	1.0	1.0	0.774	0.72	0.571	0.533	0.533	0.82	1.0	0.863	0.695	0.615	0.222	0.65
SE|ENSG00000172663|94363	0.962	1.0	0.96	0.907	0.975	0.872	0.933	0.947	0.967	0.806	0.909	0.85	0.254	0.315	0.95	0.4	0.934	1.0	0.908	0.955	0.934	1.0	1.0	0.943	1.0	0.974	1.0	1.0	0.932	1.0	0.977	0.95	0.979	0.971	0.915	0.875	1.0	0.973	0.96	0.969	0.889	0.838	1.0	0.811	0.938	0.882	0.918	0.861
SE|ENSG00000131626|94610	0.826	1.0	1.0	1.0	0.97	0.832	0.841	0.811	1.0	0.882	0.952	0.788	0.137	0.357	0.736	0.365	0.742	0.983	0.98	0.941	0.869	1.0	1.0	0.958	0.957	0.968	0.978	0.953	1.0	0.928	0.985	0.947	0.808	0.931	1.0	0.912	0.963	0.847	0.964	0.94	1.0	0.548	1.0	0.914	0.917	0.926	0.967	0.953
SE|ENSG00000257621|94838	0.032	0.6	0.191	0.333	0.048	0.111	0.385	0.111	0.167	0.294	0.176	0.188	0.2	0.2	0.333	0.231	0.286	0.333	0.36	0.524	1.0	0.294	0.444	0.6	0.263	0.306	0.244	0.267	0.576	0.8	0.5	0.395	0.29	0.2	0.375	0.179	0.419	0.333	0.333	0.308	0.294	0.25	0.333	0.667	0.25	0.6	0.2	0.231
SE|ENSG00000257621|94840	0.0	0.0	0.1	0.19	0.0	0.0	0.0	0.448	0.039	0.063	0.052	0.031	0.169	0.0	0.233	0.233	0.207	0.08	0.169	0.258	0.378	0.057	0.233	0.603	0.0	0.169	0.115	0.142	0.089	0.151	0.119	0.115	0.088	0.039	0.086	0.152	0.158	0.042	0.19	0.288	0.108	0.0	1.0	0.138	0.026	0.114	0.144	0.213
SE|ENSG00000257621|94845	0.105	0.335	0.105	0.126	0.13	0.082	0.044	0.043	0.13	0.046	0.134	0.032	0.0	0.0	0.082	0.0	0.0	0.169	0.196	0.349	0.0	0.183	0.101	0.028	0.212	0.141	0.066	0.17	0.091	0.171	0.15	0.124	0.171	0.231	0.198	0.076	0.196	0.178	0.226	0.177	0.467	0.183	0.183	0.061	0.148	0.069	0.042	0.175
SE|ENSG00000073921|95059	0.684	0.785	0.604	0.316	0.872	0.661	0.62	0.754	0.316	0.876	0.421	0.792	0.501	0.62	0.725	0.707	0.786	0.877	0.173	0.335	0.555	0.149	0.611	0.258	0.419	0.463	0.461	0.392	0.208	0.247	0.398	0.272	0.35	0.27	0.219	0.499	0.191	0.299	0.197	0.292	0.298	0.733	0.838	0.413	0.269	0.183	0.227	0.244
SE|ENSG00000073921|95065	0.237	0.226	0.241	0.366	0.239	0.181	0.206	0.262	0.226	0.348	0.321	0.299	0.391	0.225	0.236	0.386	0.346	0.4	0.523	0.576	0.265	0.458	0.318	0.455	0.375	0.463	0.29	0.314	0.448	0.441	0.331	0.371	0.346	0.367	0.385	0.253	0.451	0.343	0.401	0.376	0.357	0.275	0.273	0.307	0.396	0.396	0.304	0.363
SE|ENSG00000074266|95092	0.76	0.905	0.853	0.946	0.844	0.946	0.86	0.873	0.959	0.787	0.949	0.9	0.863	0.847	0.622	0.858	1.0	0.962	0.946	0.934	0.936	0.985	0.866	0.848	0.922	0.942	0.927	0.98	1.0	1.0	0.969	1.0	0.97	0.921	0.923	1.0	0.905	0.928	0.939	1.0	0.875	1.0	1.0	1.0	0.981	0.889	0.837	0.972
SE|ENSG00000135424|95172	0.0	0.0	0.026	0.102	0.0	0.0	0.027	0.0	0.0	0.017	0.0	0.115	0.666	0.493	0.023	0.655	0.284	0.068	0.0	0.0	0.0	0.0	0.0	0.0	0.0	0.149	0.0	0.11	0.0	0.0	0.0	0.0	0.0	0.0	0.0	0.0	0.0	0.045	0.0	0.0	0.0	0.0	0.0	0.0	0.0	0.0	0.0	0.142
SE|ENSG00000162769|95597	1.0	1.0	0.775	1.0	1.0	1.0	0.863	1.0	0.489	1.0	1.0	0.632	1.0	1.0	1.0	1.0	1.0	1.0	0.775	0.8	0.731	0.943	0.651	0.554	1.0	0.489	0.589	1.0	1.0	0.821	1.0	1.0	0.775	1.0	1.0	0.863	1.0	0.775	0.462	1.0	0.696	0.589	0.0	0.417	0.501	1.0	0.775	0.863
SE|ENSG00000099783|96005	0.935	0.838	0.92	0.959	0.921	0.971	0.95	0.908	0.905	0.947	0.983	0.929	0.702	0.686	0.967	0.726	0.909	0.985	0.951	0.984	0.985	0.985	0.967	0.985	0.947	0.964	0.949	0.954	0.891	0.958	0.986	0.961	0.94	0.94	0.872	0.964	0.978	0.973	0.944	0.968	0.941	0.951	0.964	0.921	0.934	0.878	0.768	0.901
SE|ENSG00000132589|96297	0.8	0.813	0.915	0.865	0.764	0.865	0.886	0.792	0.905	0.727	0.902	0.88	0.872	0.743	0.672	0.713	0.918	0.914	0.856	0.977	0.888	0.97	1.0	0.943	0.822	0.892	0.876	0.885	0.836	0.862	0.903	0.877	0.859	0.951	0.845	0.841	0.897	0.955	0.885	0.969	0.859	0.83	1.0	0.886	0.891	0.907	1.0	0.943
SE|ENSG00000170525|96452	0.029	0.126	0.054	0.005	0.011	0.026	0.013	0.101	0.048	0.0	0.0	0.058	0.419	0.475	0.035	0.603	0.123	0.071	0.048	0.0	0.033	0.038	0.07	0.0	0.095	0.037	0.02	0.073	0.013	0.011	0.017	0.0	0.013	0.0	0.0	0.0	0.0	0.02	0.013	0.007	0.029	0.0	0.0	0.017	0.08	0.0	0.0	0.0
SE|ENSG00000165629|96513	0.702	0.957	0.893	0.889	0.827	0.719	0.831	0.922	0.956	0.781	0.871	0.525	0.027	0.071	0.793	0.154	0.668	0.93	0.971	0.945	0.705	0.976	0.907	0.987	0.913	0.898	0.769	0.744	0.941	0.874	0.837	0.883	0.931	0.908	0.946	0.743	0.945	0.96	0.858	0.924	0.918	0.533	0.58	0.891	0.952	0.914	0.952	0.814
SE|ENSG00000086598|96527	0.0	0.0	0.0	0.008	0.004	0.0	0.045	0.0	0.0	0.002	0.0	0.051	0.643	0.437	0.004	0.476	0.051	0.0	0.0	0.0	0.0	0.0	0.0	0.0	0.0	0.002	0.0	0.014	0.0	0.0	0.0	0.0	0.0	0.004	0.0	0.0	0.0	0.004	0.0	0.0	0.0	0.0	0.0	0.0	0.0	0.0	0.0	0.0
SE|ENSG00000158545|96675	0.252	0.212	0.239	0.165	0.209	0.183	0.243	0.135	0.218	0.072	0.092	0.125	0.0	0.126	0.224	0.231	0.139	0.201	0.336	0.298	0.229	0.244	0.252	0.257	0.209	0.229	0.199	0.168	0.199	0.278	0.242	0.235	0.256	0.283	0.424	0.193	0.284	0.285	0.257	0.283	0.292	0.288	0.0	0.346	0.202	0.304	0.135	0.284
SE|ENSG00000107863|96902	0.787	0.936	0.84	0.71	0.946	0.889	1.0	0.956	1.0	1.0	1.0	0.942	0.921	0.909	0.878	0.921	0.863	0.891	0.847	0.568	0.812	0.652	0.88	0.763	0.84	1.0	0.973	0.687	0.665	0.707	0.799	0.612	0.817	0.787	0.577	0.884	0.526	0.72	0.661	0.643	0.602	0.848	1.0	0.863	0.578	0.498	0.732	0.683
SE|ENSG00000136754|96950	0.355	0.304	0.078	0.183	0.768	0.531	0.117	0.254	0.098	0.527	0.133	0.828	1.0	0.796	0.725	0.822	0.691	0.67	0.146	0.178	0.742	0.063	0.339	0.064	0.283	0.203	0.248	0.172	0.156	0.106	0.271	0.253	0.153	0.245	0.098	0.271	0.174	0.105	0.054	0.184	0.275	0.624	0.095	0.354	0.174	0.028	0.044	0.083
SE|ENSG00000136754|96951	0.247	0.336	0.036	0.027	0.947	0.205	0.043	0.105	0.03	0.402	0.047	0.953	1.0	0.943	0.74	0.705	0.678	0.563	0.043	0.028	0.693	0.024	0.091	0.036	0.046	0.055	0.096	0.069	0.044	0.013	0.046	0.055	0.054	0.055	0.046	0.078	0.041	0.059	0.006	0.056	0.049	0.396	0.0	0.128	0.031	0.007	0.032	0.034
SE|ENSG00000136754|96952	0.425	0.643	0.396	0.207	0.905	0.333	0.359	0.43	0.213	0.492	0.252	0.926	1.0	0.917	0.672	0.609	0.631	0.57	0.163	0.145	0.646	0.305	0.214	0.481	0.186	0.27	0.285	0.349	0.235	0.249	0.196	0.193	0.249	0.15	0.304	0.206	0.23	0.408	0.133	0.234	0.205	0.419	0.778	0.312	0.165	0.295	0.382	0.295
SE|ENSG00000136754|96955	0.537	0.655	0.513	0.292	0.947	0.397	0.411	0.526	0.242	0.6	0.3	0.951	1.0	0.959	0.747	0.705	0.727	0.664	0.22	0.215	0.796	0.325	0.267	0.549	0.269	0.331	0.335	0.426	0.256	0.307	0.257	0.237	0.321	0.196	0.366	0.302	0.3	0.474	0.195	0.306	0.275	0.612	0.8	0.419	0.221	0.361	0.429	0.37
SE|ENSG00000150093|97079	0.0	0.0	0.0	0.005	0.0	0.001	0.024	0.0	0.0	0.004	0.003	0.036	0.409	0.163	0.005	0.266	0.061	0.001	0.0	0.0	0.001	0.0	0.0	0.0	0.0	0.0	0.0	0.009	0.001	0.0	0.0	0.0	0.0	0.0	0.0	0.0	0.0	0.0	0.0	0.0	0.0	0.001	0.0	0.002	0.0	0.0	0.0	0.004
SE|ENSG00000148498|97099	1.0	0.753	0.696	0.364	0.945	0.816	0.678	0.442	1.0	0.909	0.489	0.79	0.617	0.48	0.915	0.696	0.81	0.734	1.0	0.696	0.849	1.0	0.851	1.0	0.775	0.301	0.501	1.0	1.0	1.0	0.882	1.0	1.0	1.0	1.0	1.0	0.741	1.0	1.0	1.0	0.604	0.775	0.8	0.8	0.696	0.534	0.534	1.0
SE|ENSG00000172661|97465	0.808	1.0	0.868	0.949	1.0	0.863	1.0	0.963	0.877	0.846	1.0	0.831	0.622	0.657	0.767	0.578	0.552	0.868	0.934	1.0	0.781	0.751	0.831	1.0	0.804	1.0	1.0	1.0	1.0	1.0	1.0	0.952	0.967	0.908	0.898	0.946	0.939	0.954	0.939	1.0	1.0	0.943	1.0	1.0	1.0	1.0	0.916	1.0
SE|ENSG00000172661|97467	0.808	1.0	0.857	0.934	1.0	0.905	1.0	0.962	0.857	0.808	1.0	0.82	0.26	0.696	0.881	0.468	0.659	0.789	0.957	1.0	0.749	0.77	0.76	1.0	0.885	1.0	1.0	1.0	1.0	1.0	1.0	0.942	0.95	0.959	0.831	0.964	0.942	0.93	0.923	1.0	1.0	0.937	1.0	1.0	1.0	1.0	0.894	1.0
SE|ENSG00000183426|97850	0.816	1.0	1.0	0.84	0.967	0.861	0.919	1.0	0.928	0.939	0.974	0.91	0.905	1.0	0.94	1.0	0.913	0.74	0.922	0.861	0.613	0.767	1.0	0.867	0.869	0.889	0.932	0.852	0.824	0.952	1.0	0.867	0.641	0.851	0.694	0.871	1.0	0.805	0.588	0.902	0.948	0.959	0.0	0.9	0.785	0.858	0.94	1.0
SE|ENSG00000132305|97864	1.0	1.0	1.0	1.0	1.0	1.0	0.957	1.0	1.0	1.0	1.0	0.874	0.613	0.41	1.0	0.574	0.863	1.0	1.0	1.0	1.0	1.0	1.0	1.0	1.0	1.0	1.0	1.0	1.0	1.0	1.0	1.0	1.0	1.0	1.0	1.0	0.974	1.0	1.0	1.0	1.0	1.0	1.0	1.0	1.0	1.0	1.0	0.939
SE|ENSG00000132305|97865	1.0	1.0	1.0	1.0	1.0	1.0	0.968	1.0	1.0	1.0	1.0	0.918	0.643	0.493	1.0	0.665	0.9	1.0	1.0	1.0	1.0	1.0	1.0	1.0	1.0	1.0	1.0	1.0	1.0	1.0	1.0	1.0	1.0	1.0	1.0	1.0	0.98	1.0	1.0	1.0	1.0	1.0	1.0	1.0	1.0	1.0	1.0	0.955
SE|ENSG00000138326|98179	0.0	0.005	0.0	0.012	0.004	0.008	0.019	0.001	0.001	0.038	0.0	0.092	0.684	0.471	0.009	0.408	0.068	0.019	0.001	0.006	0.004	0.0	0.001	0.005	0.0	0.011	0.003	0.022	0.001	0.0	0.0	0.001	0.001	0.002	0.0	0.0	0.002	0.002	0.0	0.0	0.002	0.041	0.04	0.003	0.0	0.0	0.001	0.005
SE|ENSG00000138326|98183	0.706	0.819	0.826	0.52	0.803	0.87	0.773	0.674	0.573	0.944	0.571	0.831	0.968	0.964	0.624	0.732	0.544	0.319	0.212	0.233	0.484	0.246	0.35	0.136	0.663	0.516	0.779	0.776	0.736	0.634	0.454	0.683	0.646	0.445	0.764	0.735	0.503	0.35	0.712	0.62	0.693	0.875	0.698	0.724	0.597	0.82	0.76	0.665
SE|ENSG00000092148|98253	1.0	1.0	1.0	1.0	1.0	1.0	1.0	0.967	1.0	0.968	1.0	0.913	0.368	0.399	1.0	0.381	0.939	1.0	1.0	1.0	1.0	0.94	1.0	1.0	1.0	1.0	1.0	1.0	1.0	1.0	1.0	1.0	1.0	1.0	1.0	1.0	1.0	0.963	1.0	1.0	1.0	1.0	1.0	1.0	1.0	1.0	1.0	1.0
SE|ENSG00000141759|98354	0.024	0.01	0.015	0.008	0.047	0.031	0.023	0.018	0.016	0.015	0.009	0.051	0.29	0.385	0.062	0.237	0.102	0.086	0.009	0.006	0.034	0.015	0.017	0.012	0.022	0.028	0.004	0.01	0.007	0.018	0.019	0.003	0.021	0.009	0.0	0.014	0.02	0.02	0.0	0.0	0.016	0.009	0.0	0.046	0.012	0.009	0.005	0.005
SE|ENSG00000176155|98418	0.889	0.778	0.857	0.615	1.0	0.857	1.0	0.96	0.538	0.76	1.0	0.926	1.0	1.0	1.0	1.0	1.0	0.857	1.0	1.0	0.707	0.5	0.833	0.6	1.0	0.632	0.92	0.9	0.727	0.727	0.9	0.818	0.579	1.0	1.0	1.0	0.714	1.0	0.714	0.75	0.929	0.8	1.0	0.882	0.81	0.806	0.6	0.789
SE|ENSG00000078668|98603	0.019	0.0	0.049	0.02	0.018	0.091	0.14	0.016	0.042	0.125	0.021	0.265	0.795	0.732	0.088	0.727	0.455	0.013	0.015	0.0	0.039	0.0	0.0	0.012	0.0	0.047	0.016	0.201	0.0	0.0	0.006	0.0	0.013	0.019	0.058	0.045	0.012	0.016	0.036	0.0	0.0	0.132	0.0	0.017	0.011	0.0	0.027	0.137
SE|ENSG00000065613|98883	0.026	0.235	0.0	0.076	0.588	0.022	0.0	0.381	0.0	0.257	0.051	0.392	0.0	0.0	0.624	0.133	0.598	0.393	0.045	0.0	0.0	0.018	0.133	0.041	0.0	0.027	0.011	0.0	0.0	0.0	0.0	0.0	0.023	0.035	0.064	0.017	0.03	0.042	0.026	0.0	0.053	0.0	0.48	0.03	0.12	0.0	0.058	0.0
SE|ENSG00000148700|98978	0.249	0.739	0.584	0.807	0.431	0.357	0.514	0.629	0.787	0.35	0.526	0.081	0.0	0.021	0.136	0.106	0.163	0.141	0.881	0.758	0.138	0.789	0.466	0.731	0.721	0.603	0.703	0.732	0.869	0.765	0.447	0.774	0.707	0.792	0.842	0.639	0.666	0.717	0.829	0.619	0.683	0.121	0.378	0.489	0.75	0.875	0.881	0.83
SE|ENSG00000183605|99155	1.0	1.0	0.91	0.962	1.0	0.871	1.0	0.981	0.871	0.884	0.899	1.0	0.958	0.977	0.925	0.946	0.864	0.674	0.889	1.0	0.817	0.915	1.0	0.609	1.0	0.967	0.809	1.0	1.0	1.0	0.956	1.0	0.801	0.821	0.941	0.955	0.792	0.871	0.935	0.828	0.871	0.76	1.0	1.0	0.92	0.78	0.717	1.0
SE|ENSG00000173442|99488	0.0	0.0	0.009	0.019	0.007	0.02	0.112	0.0	0.0	0.021	0.008	0.354	0.863	0.786	0.0	0.757	0.301	0.034	0.0	0.008	0.007	0.0	0.0	0.021	0.005	0.036	0.0	0.024	0.004	0.01	0.01	0.005	0.0	0.0	0.0	0.0	0.0	0.005	0.0	0.022	0.0	0.007	0.0	0.0	0.007	0.0	0.0	0.011
SE|ENSG00000013561|99563	0.744	1.0	0.959	0.813	0.846	0.92	0.846	1.0	1.0	0.9	0.81	1.0	0.586	0.625	0.84	0.641	0.923	0.92	0.867	0.939	0.813	0.955	1.0	0.814	0.913	0.826	0.902	0.946	0.939	1.0	0.882	1.0	0.925	0.926	1.0	0.889	1.0	1.0	0.854	0.9	0.891	0.818	1.0	1.0	1.0	1.0	1.0	0.923
SE|ENSG00000013561|99567	1.0	0.8	0.889	0.81	0.829	0.784	0.793	1.0	1.0	0.744	0.84	0.902	0.571	0.811	0.7	0.818	0.7	0.962	0.892	1.0	0.769	0.953	1.0	1.0	0.882	0.842	1.0	0.947	0.943	0.733	0.908	0.906	0.937	1.0	1.0	1.0	1.0	0.962	0.949	0.929	0.923	0.937	1.0	1.0	0.943	1.0	1.0	0.895
SE|ENSG00000013561|99572	1.0	0.846	0.915	0.837	0.778	0.784	0.864	1.0	1.0	0.762	0.918	0.902	0.625	0.792	0.774	0.846	0.7	0.968	0.881	1.0	0.746	0.958	1.0	1.0	0.959	0.87	1.0	0.949	0.949	0.714	0.939	0.875	0.929	1.0	1.0	1.0	1.0	0.95	0.941	0.95	0.926	0.944	1.0	1.0	0.941	1.0	1.0	0.882
SE|ENSG00000111752|99805	1.0	1.0	0.947	1.0	0.792	1.0	1.0	0.917	0.882	1.0	1.0	0.907	1.0	0.939	1.0	1.0	1.0	0.833	1.0	1.0	0.736	1.0	1.0	1.0	1.0	0.969	0.778	1.0	0.797	0.944	0.727	0.803	0.899	0.958	0.889	0.775	0.952	0.953	0.956	0.895	0.885	0.889	1.0	1.0	0.778	0.964	1.0	0.907
SE|ENSG00000069493|99887	0.86	0.876	1.0	0.964	1.0	0.893	0.838	1.0	0.838	1.0	0.813	1.0	1.0	0.659	1.0	1.0	1.0	1.0	0.594	0.86	0.0	0.842	1.0	0.944	1.0	0.843	0.962	0.708	0.78	1.0	0.942	0.795	0.922	0.937	0.703	0.9	0.795	0.942	0.819	0.897	0.709	0.893	0.0	0.674	0.542	0.846	1.0	0.936
SE|ENSG00000111790|100315	0.388	0.739	0.326	0.347	0.531	0.487	0.582	0.311	0.478	0.64	0.439	0.56	0.757	0.698	0.531	0.641	0.63	0.531	0.354	0.453	0.789	0.318	0.421	0.509	0.232	0.207	0.412	0.319	0.29	0.23	0.26	0.206	0.366	0.122	0.493	0.198	0.286	0.302	0.172	0.107	0.161	0.661	1.0	0.388	0.372	0.211	0.442	0.204
SE|ENSG00000134283|100633	0.935	0.813	0.949	0.947	0.748	0.872	0.981	0.98	0.969	0.881	0.947	0.837	0.4	0.706	0.935	0.649	0.908	0.903	0.911	0.925	0.892	0.918	0.939	0.955	0.962	0.948	0.909	0.975	0.98	0.963	0.965	0.974	0.963	0.939	0.937	0.955	0.937	0.965	0.918	0.938	0.967	0.956	0.765	0.9	0.949	0.958	0.933	0.957
SE|ENSG00000100889|100809	1.0	1.0	0.94	0.8	0.946	0.898	0.952	0.922	1.0	1.0	0.85	1.0	0.81	0.655	0.943	1.0	0.831	1.0	0.791	0.8	0.803	0.952	0.871	0.653	0.727	0.766	0.936	0.919	0.983	0.746	0.964	0.963	0.747	0.917	1.0	1.0	0.702	0.841	0.877	1.0	0.705	0.969	1.0	0.945	0.616	0.789	0.922	0.833
SE|ENSG00000139613|101466	0.427	0.852	0.671	0.776	0.543	0.377	0.637	0.766	0.919	0.503	0.825	0.409	0.047	0.112	0.328	0.205	0.536	0.836	0.93	0.806	0.362	0.913	0.689	0.92	0.59	0.856	0.547	0.62	0.804	0.79	0.615	0.73	0.56	0.66	0.716	0.53	0.905	0.798	0.884	0.84	0.795	0.143	1.0	0.616	0.941	0.888	0.942	0.836
SE|ENSG00000139613|101472	0.281	0.11	0.201	0.128	0.337	0.289	0.145	0.246	0.168	0.343	0.381	0.4	0.552	0.569	0.296	0.367	0.322	0.158	0.1	0.243	0.183	0.113	0.06	0.139	0.243	0.151	0.212	0.256	0.175	0.077	0.233	0.216	0.16	0.235	0.235	0.246	0.255	0.2	0.14	0.158	0.163	0.447	0.0	0.116	0.156	0.16	0.118	0.231
SE|ENSG00000100296|101732	0.343	0.29	0.033	0.09	0.069	0.267	0.162	0.0	0.135	0.28	0.059	0.214	0.86	0.773	0.263	0.517	0.223	0.19	0.027	0.09	0.25	0.072	0.214	0.034	0.224	0.116	0.0	0.027	0.029	0.176	0.3	0.0	0.138	0.0	0.0	0.061	0.176	0.0	0.026	0.205	0.101	0.45	0.0	0.133	0.052	0.062	0.159	0.0
SE|ENSG00000121749|101986	0.124	0.183	0.139	0.028	0.13	0.138	0.081	0.206	0.0	0.505	0.051	0.055	0.123	0.087	0.081	0.079	0.046	0.0	0.035	0.052	0.019	0.054	0.11	0.016	0.087	0.034	0.109	0.052	0.076	0.014	0.058	0.04	0.036	0.051	0.076	0.011	0.036	0.082	0.094	0.079	0.101	0.119	0.0	0.0	0.05	0.039	0.096	0.017
SE|ENSG00000136111|102258	0.0	0.111	0.0	0.0	0.0	0.0	0.0	0.0	0.0	0.0	0.0	0.091	1.0	0.63	0.0	0.615	0.127	0.071	0.0	0.0	0.0	0.0	0.0	0.0	0.0	0.035	0.0	0.0	0.0	0.0	0.0	0.0	0.0	0.006	0.0	0.0	0.0	0.0	0.0	0.0	0.0	0.0	0.0	0.0	0.0	0.0	0.0	0.022
SE|ENSG00000075415|102548	0.001	0.0	0.006	0.007	0.001	0.002	0.037	0.001	0.008	0.008	0.001	0.073	0.773	0.543	0.006	0.463	0.057	0.003	0.008	0.005	0.003	0.002	0.003	0.004	0.01	0.006	0.008	0.024	0.007	0.005	0.003	0.003	0.005	0.005	0.006	0.004	0.003	0.001	0.002	0.004	0.003	0.002	0.0	0.012	0.003	0.01	0.018	0.025
SE|ENSG00000075415|102552	0.997	1.0	1.0	0.962	1.0	0.987	0.821	1.0	1.0	0.941	0.998	0.577	0.033	0.086	0.972	0.119	0.644	0.965	0.997	1.0	0.996	1.0	0.988	0.998	1.0	0.948	1.0	0.788	0.993	1.0	1.0	1.0	1.0	0.992	1.0	1.0	0.995	1.0	0.995	1.0	0.996	1.0	1.0	1.0	1.0	1.0	0.984	0.901
SE|ENSG00000234608|102974	0.545	0.869	0.466	0.685	0.482	0.482	0.488	0.543	0.696	0.484	0.613	0.487	0.531	0.679	0.655	0.679	0.524	0.909	0.814	0.718	0.612	0.815	0.9	0.709	0.709	0.696	0.617	0.649	0.725	0.599	0.61	0.882	0.693	0.803	0.67	0.686	0.714	0.796	0.613	0.689	0.665	0.629	1.0	0.664	0.803	0.74	0.74	0.514
SE|ENSG00000108515|103253	0.04	0.0	0.0	0.082	0.111	0.055	0.044	0.0	0.317	0.0	0.196	0.005	0.011	0.012	0.007	0.016	0.009	0.031	0.12	0.139	0.099	0.091	0.354	0.057	0.199	0.032	0.141	0.038	0.183	0.354	0.052	0.283	0.044	0.305	0.196	0.154	0.413	0.165	0.228	0.215	0.166	0.215	0.0	0.206	0.59	0.463	0.337	0.04
SE|ENSG00000078674|103280	0.873	1.0	1.0	1.0	0.945	1.0	1.0	1.0	1.0	1.0	1.0	1.0	1.0	1.0	1.0	0.817	0.762	0.966	0.873	0.579	0.854	1.0	1.0	0.817	0.805	0.868	0.894	0.823	0.851	0.767	0.966	0.786	0.733	0.811	1.0	0.801	0.932	0.906	0.87	0.805	0.779	1.0	1.0	0.745	0.955	1.0	1.0	0.876
SE|ENSG00000078674|103296	0.048	0.074	0.096	0.118	0.065	0.094	0.126	0.064	0.138	0.041	0.028	0.054	0.0	0.08	0.021	0.029	0.057	0.141	0.208	0.174	0.032	0.203	0.119	0.198	0.224	0.091	0.159	0.277	0.28	0.073	0.101	0.222	0.106	0.108	0.126	0.056	0.134	0.234	0.102	0.274	0.102	0.067	0.0	0.055	0.171	0.051	0.162	0.18
SE|ENSG00000078674|103297	0.142	0.276	0.24	0.199	0.119	0.111	0.211	0.12	0.257	0.037	0.111	0.108	0.126	0.198	0.102	0.188	0.098	0.099	0.284	0.229	0.126	0.203	0.205	0.207	0.131	0.233	0.169	0.234	0.25	0.347	0.304	0.17	0.192	0.205	0.465	0.08	0.271	0.271	0.219	0.42	0.202	0.114	0.0	0.104	0.337	0.266	0.456	0.28
SE|ENSG00000188026|103479	0.0	0.0	0.0	0.0	0.0	0.0	0.103	0.0	0.0	0.0	0.0	0.108	0.725	0.597	0.0	0.654	0.129	0.053	0.0	0.0	0.0	0.0	0.0	0.0	0.0	0.0	0.0	0.255	0.0	0.0	0.0	0.0	0.0	0.0	0.0	0.0	0.0	0.0	0.0	0.0	0.0	0.062	0.0	0.0	0.0	0.0	0.0	0.557
SE|ENSG00000111450|103624	0.464	0.575	0.64	0.684	0.311	0.328	0.436	0.745	0.619	0.289	0.46	0.306	0.213	0.098	0.159	0.245	0.165	0.428	0.765	0.619	0.402	0.808	0.813	0.549	0.673	0.562	0.504	0.505	0.787	0.644	0.425	0.537	0.487	0.404	0.774	0.671	0.504	0.73	0.634	0.655	0.638	0.254	0.0	0.627	0.392	0.717	0.684	0.588
SE|ENSG00000081189|104171	0.843	1.0	1.0	1.0	1.0	0.86	0.642	1.0	0.822	0.277	0.822	0.194	0.014	0.038	1.0	0.0	0.324	0.39	0.89	0.793	0.885	0.939	1.0	0.933	0.929	0.849	0.885	0.879	0.828	0.939	0.936	0.833	1.0	1.0	0.874	0.915	1.0	1.0	1.0	1.0	1.0	0.86	1.0	1.0	0.915	0.809	1.0	0.813
SE|ENSG00000121310|104483	0.561	0.568	0.585	0.639	0.651	0.516	0.621	0.43	0.552	0.576	0.505	0.637	0.413	0.4	0.57	0.445	0.448	0.411	0.432	0.772	0.573	0.794	0.413	0.552	0.576	0.519	0.755	0.632	0.821	0.798	0.552	0.751	0.581	0.617	0.717	0.528	0.783	0.521	0.94	0.676	0.598	0.508	0.606	0.725	0.711	0.881	0.711	0.78
SE|ENSG00000119640|104716	0.0	0.0	0.076	0.263	0.123	0.129	0.068	0.0	0.029	0.123	0.039	0.109	0.096	0.054	0.257	0.027	0.085	0.317	0.159	0.125	0.246	0.239	0.343	0.17	0.151	0.076	0.395	0.076	0.189	0.106	0.29	0.127	0.222	0.235	0.147	0.116	0.356	0.334	0.116	0.232	0.495	0.037	0.0	0.189	0.154	0.172	0.095	0.085
SE|ENSG00000148840|104934	0.703	0.629	0.67	0.772	0.905	1.0	0.67	0.937	1.0	0.575	0.898	0.67	0.361	0.67	0.52	0.381	0.448	0.924	0.765	0.852	0.871	0.901	0.859	0.94	1.0	0.91	0.928	0.76	0.908	0.815	0.826	0.815	0.811	0.92	0.253	0.844	0.877	1.0	1.0	0.826	0.931	0.753	0.0	0.629	0.937	1.0	1.0	1.0
SE|ENSG00000148840|104936	0.867	0.81	0.854	0.89	0.952	1.0	0.824	0.944	1.0	0.565	0.917	0.824	0.556	0.6	0.8	0.267	0.714	0.949	0.896	0.932	0.956	0.944	0.973	0.962	1.0	0.941	0.957	0.872	0.92	0.889	0.889	0.897	0.87	0.964	0.895	0.913	0.892	1.0	1.0	0.923	0.95	0.818	0.5	0.684	0.953	1.0	1.0	1.0
SE|ENSG00000178209|104960	0.053	0.0	0.029	0.03	0.0	0.0	0.023	0.071	0.028	0.031	0.0	0.18	0.679	0.63	0.026	0.407	0.106	0.039	0.0	0.092	0.015	0.0	0.076	0.0	0.0	0.044	0.012	0.0	0.014	0.0	0.0	0.015	0.008	0.0	0.033	0.017	0.0	0.0	0.04	0.0	0.01	0.0	0.0	0.021	0.014	0.014	0.0	0.051
SE|ENSG00000166685|105215	0.052	0.02	0.0	0.047	0.056	0.0	0.037	0.0	0.033	0.0	0.04	0.185	0.711	0.443	0.0	0.426	0.025	0.0	0.0	0.0	0.018	0.0	0.024	0.0	0.077	0.033	0.0	0.043	0.0	0.0	0.0	0.0	0.081	0.021	0.0	0.0	0.0	0.0	0.0	0.045	0.0	0.0	0.0	0.0	0.0	0.0	0.0	0.074
SE|ENSG00000100503|105621	0.714	0.529	0.621	0.352	0.667	0.333	0.543	0.446	0.106	0.143	0.167	0.905	1.0	0.931	0.625	0.846	0.778	0.788	0.086	0.068	0.934	0.305	0.36	0.657	0.271	0.339	0.4	0.171	0.231	0.176	0.316	0.293	0.165	0.143	0.0	0.128	0.2	0.429	0.195	0.233	0.133	0.375	0.0	0.259	0.243	0.378	0.727	0.2
SE|ENSG00000089159|106011	0.026	0.0	0.0	0.0	0.0	0.0	0.069	0.006	0.0	0.0	0.0	0.104	0.647	0.397	0.038	0.407	0.042	0.007	0.0	0.0	0.0	0.04	0.0	0.0	0.0	0.023	0.0	0.014	0.0	0.0	0.0	0.0	0.02	0.014	0.0	0.032	0.0	0.0	0.0	0.0	0.0	0.043	0.5	0.0	0.027	0.0	0.167	0.043
SE|ENSG00000119596|106180	1.0	1.0	0.818	1.0	1.0	1.0	1.0	0.974	1.0	1.0	0.949	0.965	1.0	1.0	0.952	1.0	1.0	0.81	0.707	0.87	0.789	0.902	0.818	0.903	0.964	0.901	1.0	1.0	1.0	1.0	0.971	0.926	0.91	0.958	1.0	0.924	0.957	0.955	0.884	0.957	0.878	1.0	1.0	1.0	0.934	0.938	0.826	0.965
SE|ENSG00000166979|107267	0.752	1.0	1.0	1.0	0.855	0.943	0.713	0.785	0.356	0.805	1.0	0.866	1.0	0.688	0.734	0.859	0.642	1.0	1.0	0.525	0.768	1.0	1.0	1.0	0.921	1.0	1.0	1.0	0.892	1.0	0.859	0.815	0.768	1.0	1.0	0.917	0.734	1.0	1.0	1.0	1.0	0.913	1.0	0.847	0.734	0.525	1.0	1.0
SE|ENSG00000254413|107518	0.202	0.11	0.087	0.099	0.114	0.042	0.111	0.149	0.173	0.0	0.163	0.051	0.006	0.017	0.075	0.013	0.037	0.009	0.286	0.39	0.039	0.294	0.282	0.144	0.047	0.215	0.102	0.154	0.062	0.095	0.159	0.183	0.152	0.15	0.083	0.081	0.134	0.059	0.131	0.102	0.207	0.035	0.054	0.105	0.19	0.142	0.135	0.209
SE|ENSG00000254413|107519	0.197	0.107	0.084	0.096	0.111	0.041	0.108	0.145	0.169	0.0	0.159	0.05	0.005	0.016	0.073	0.013	0.035	0.033	0.28	0.383	0.038	0.288	0.276	0.14	0.067	0.21	0.099	0.15	0.064	0.092	0.155	0.178	0.148	0.146	0.081	0.079	0.13	0.058	0.127	0.107	0.202	0.034	0.052	0.102	0.186	0.138	0.132	0.204
SE|ENSG00000254413|107520	0.182	0.098	0.077	0.088	0.102	0.037	0.099	0.139	0.156	0.0	0.146	0.045	0.005	0.015	0.067	0.012	0.032	0.008	0.261	0.361	0.035	0.269	0.263	0.129	0.061	0.195	0.091	0.138	0.055	0.085	0.143	0.165	0.137	0.134	0.074	0.072	0.126	0.053	0.117	0.091	0.187	0.031	0.048	0.094	0.177	0.127	0.121	0.189
SE|ENSG00000254413|107521	0.182	0.098	0.077	0.088	0.102	0.037	0.099	0.133	0.156	0.0	0.146	0.051	0.005	0.015	0.067	0.012	0.032	0.008	0.26	0.36	0.034	0.268	0.257	0.129	0.061	0.194	0.091	0.138	0.055	0.084	0.143	0.164	0.136	0.134	0.074	0.072	0.119	0.053	0.117	0.091	0.186	0.031	0.048	0.093	0.171	0.139	0.121	0.188
SE|ENSG00000188130|107702	0.85	1.0	1.0	1.0	0.95	1.0	1.0	0.864	0.921	1.0	0.953	1.0	1.0	0.795	1.0	0.856	1.0	0.877	0.749	0.766	0.781	0.859	1.0	0.905	1.0	0.945	0.91	0.86	0.899	0.838	1.0	1.0	0.924	1.0	0.965	0.874	0.868	0.86	0.95	1.0	0.57	0.807	0.704	0.851	0.919	0.939	0.917	1.0
SE|ENSG00000133460|109533	0.037	0.056	0.067	0.083	0.027	0.083	0.071	0.0	0.143	0.238	0.135	0.111	0.125	0.167	0.286	0.333	0.143	0.333	0.0	0.2	0.0	0.0	0.0	0.111	0.059	0.106	0.12	0.02	0.014	0.043	0.081	0.093	0.029	0.07	0.037	0.02	0.029	0.067	0.081	0.061	0.042	0.027	0.0	0.0	0.054	0.042	0.043	0.024
SE|ENSG00000104872|111319	0.954	1.0	0.96	0.886	1.0	0.951	0.878	1.0	0.926	1.0	1.0	0.876	1.0	1.0	0.89	1.0	1.0	0.965	0.913	0.952	1.0	0.97	1.0	0.985	0.978	0.812	1.0	0.969	0.751	0.73	1.0	1.0	0.937	0.866	0.829	0.786	0.966	1.0	0.878	0.903	0.966	1.0	0.49	0.812	0.914	0.862	0.804	0.824
SE|ENSG00000161265|113048	0.314	0.538	0.647	0.4	0.4	0.429	0.419	0.615	0.412	1.0	0.143	0.623	0.75	0.867	0.351	0.333	0.273	0.0	0.267	0.111	0.3	0.048	0.667	1.0	0.2	0.333	0.259	0.238	0.36	0.25	0.143	0.241	0.52	0.333	0.167	0.176	0.0	0.4	1.0	0.6	0.0	0.222	0.0	0.667	0.36	0.429	0.077	0.444
SE|ENSG00000064607|113692	0.937	0.864	0.908	1.0	0.967	1.0	0.88	0.915	0.919	0.665	0.965	0.751	0.328	0.652	0.934	0.525	0.776	0.952	0.95	0.83	0.967	0.875	0.92	1.0	0.972	0.95	0.914	0.852	1.0	0.952	0.953	0.803	0.91	0.958	1.0	0.937	0.973	0.894	1.0	0.977	1.0	0.951	0.923	1.0	0.948	0.925	0.935	1.0
SE|ENSG00000064607|113698	0.656	0.353	0.353	1.0	0.814	1.0	0.636	0.522	0.672	0.384	0.903	0.276	0.077	0.0	0.214	0.057	0.353	0.831	0.758	0.45	0.621	0.466	0.75	1.0	0.884	0.686	0.604	0.522	1.0	0.686	0.814	0.45	0.496	0.863	1.0	0.667	0.845	0.5	1.0	0.766	1.0	0.522	0.831	1.0	0.656	0.621	0.766	1.0
SE|ENSG00000064607|113701	0.636	0.333	0.333	1.0	0.8	1.0	0.615	0.5	0.652	0.364	0.895	0.259	0.071	0.0	0.2	0.053	0.333	0.8	0.742	0.429	0.6	0.444	0.733	1.0	0.875	0.667	0.583	0.5	1.0	0.667	0.8	0.448	0.474	0.852	1.0	0.647	0.833	0.478	1.0	0.75	1.0	0.5	0.818	1.0	0.636	0.6	0.75	1.0
SE|ENSG00000127527|114122	0.0	0.0	0.0	0.0	0.0	0.0	0.0	0.0	0.0	0.057	0.035	0.0	0.798	0.752	0.0	0.486	0.274	0.0	0.0	0.0	0.0	0.07	0.0	0.0	0.0	0.0	0.064	0.038	0.0	0.0	0.0	0.0	0.0	0.0	0.0	0.0	0.0	0.0	0.0	0.0	0.059	0.101	0.0	0.0	0.0	0.0	0.0	0.093
SE|ENSG00000130511|114173	0.156	0.032	0.153	0.195	0.066	0.124	0.119	0.119	0.198	0.06	0.237	0.067	0.024	0.067	0.092	0.05	0.078	0.104	0.165	0.237	0.11	0.281	0.243	0.115	0.403	0.204	0.103	0.189	0.228	0.118	0.238	0.15	0.197	0.31	0.178	0.092	0.189	0.308	0.153	0.242	0.103	0.071	0.048	0.187	0.318	0.262	0.056	0.201
SE|ENSG00000079805|114738	0.166	0.337	0.204	0.411	0.206	0.185	0.268	0.193	0.247	0.189	0.104	0.12	0.074	0.012	0.416	0.051	0.349	0.372	0.155	0.21	0.106	0.501	0.151	0.337	0.318	0.226	0.174	0.374	0.482	0.651	0.23	0.71	0.338	0.736	0.437	0.393	0.435	0.143	0.466	0.358	0.543	0.083	0.0	0.564	0.314	0.725	0.594	0.504
SE|ENSG00000079805|114739	0.097	0.214	0.147	0.333	0.143	0.109	0.164	0.133	0.19	0.13	0.158	0.093	0.041	0.006	0.333	0.048	0.268	0.241	0.107	0.16	0.06	0.366	0.087	0.228	0.273	0.195	0.114	0.3	0.483	0.655	0.164	0.628	0.262	0.677	0.314	0.292	0.333	0.111	0.36	0.259	0.471	0.061	0.0	0.429	0.234	0.625	0.391	0.5
SE|ENSG00000130332|115966	0.115	0.111	0.227	0.365	0.057	0.067	0.099	0.075	0.143	0.039	0.13	0.016	0.023	0.0	0.036	0.027	0.018	0.104	0.319	0.235	0.049	0.159	0.343	0.158	0.111	0.209	0.263	0.211	0.291	0.167	0.294	0.131	0.297	0.165	0.209	0.13	0.207	0.312	0.494	0.204	0.304	0.071	0.273	0.295	0.303	0.339	0.129	0.136
SE|ENSG00000130332|115970	0.129	0.111	0.247	0.365	0.057	0.067	0.111	0.086	0.161	0.039	0.136	0.016	0.023	0.0	0.036	0.027	0.036	0.108	0.326	0.241	0.054	0.159	0.37	0.158	0.146	0.215	0.293	0.221	0.295	0.167	0.297	0.138	0.304	0.17	0.227	0.13	0.207	0.316	0.494	0.204	0.304	0.082	0.273	0.301	0.308	0.327	0.129	0.136
SE|ENSG00000198276|116438	0.015	0.0	0.0	0.015	0.0	0.05	0.057	0.0	0.028	0.032	0.021	0.054	0.559	0.365	0.0	0.37	0.089	0.0	0.009	0.014	0.0	0.0	0.0	0.008	0.011	0.029	0.017	0.011	0.035	0.0	0.035	0.021	0.041	0.0	0.051	0.034	0.0	0.0	0.0	0.0	0.0	0.08	0.37	0.013	0.008	0.034	0.0	0.023
SE|ENSG00000198276|116439	0.112	0.0	0.0	0.201	0.0	0.0	0.306	1.0	0.346	0.37	0.638	0.656	1.0	0.985	0.227	0.972	0.613	0.0	0.059	0.15	0.398	0.346	0.0	0.169	0.0	0.248	0.386	0.329	0.414	0.0	0.306	0.227	0.059	0.248	0.329	0.248	0.128	0.181	0.37	0.227	0.0	0.502	0.726	0.306	1.0	0.227	0.0	0.0
SE|ENSG00000087460|116712	0.214	0.206	0.174	0.162	0.307	0.227	0.167	0.255	0.162	0.304	0.211	0.306	0.382	0.392	0.362	0.363	0.349	0.248	0.147	0.151	0.359	0.197	0.191	0.199	0.236	0.221	0.176	0.236	0.151	0.194	0.274	0.17	0.203	0.182	0.18	0.284	0.172	0.187	0.139	0.134	0.198	0.383	0.437	0.177	0.108	0.159	0.265	0.117
SE|ENSG00000087460|116717	0.307	0.362	0.352	0.317	0.477	0.319	0.323	0.384	0.284	0.419	0.303	0.462	0.531	0.572	0.546	0.498	0.468	0.329	0.213	0.231	0.554	0.3	0.245	0.308	0.281	0.377	0.287	0.324	0.208	0.337	0.39	0.251	0.291	0.397	0.29	0.375	0.304	0.266	0.257	0.287	0.273	0.471	0.607	0.291	0.233	0.263	0.29	0.266
SE|ENSG00000215440|116745	0.925	1.0	1.0	0.704	0.979	0.833	0.817	0.876	0.831	1.0	0.901	1.0	0.825	0.873	1.0	1.0	1.0	0.891	0.823	0.843	0.878	0.974	0.816	0.865	0.869	0.801	0.795	0.775	0.897	0.783	0.77	0.79	0.816	0.696	0.904	0.707	0.931	0.972	0.954	0.704	0.797	0.897	0.728	0.725	0.953	0.349	0.479	0.623
SE|ENSG00000215440|116747	0.885	1.0	1.0	0.676	0.975	0.817	0.789	0.835	0.81	1.0	0.888	1.0	0.796	0.83	1.0	1.0	1.0	0.872	0.789	0.823	0.87	0.97	0.798	0.82	0.841	0.77	0.781	0.741	0.862	0.761	0.709	0.719	0.789	0.653	0.898	0.613	0.895	0.963	0.943	0.662	0.77	0.855	0.646	0.652	0.938	0.288	0.41	0.603
SE|ENSG00000196562|116976	0.991	0.393	1.0	1.0	0.384	0.984	0.986	0.83	1.0	0.773	0.901	0.659	1.0	1.0	0.725	0.552	0.584	0.299	0.881	0.943	0.988	0.984	0.923	0.804	1.0	0.95	0.888	0.97	0.831	1.0	1.0	1.0	1.0	0.944	1.0	1.0	0.956	1.0	1.0	0.863	0.875	1.0	1.0	1.0	0.939	1.0	1.0	1.0
SE|ENSG00000101365|118540	1.0	1.0	1.0	0.989	0.981	1.0	1.0	1.0	1.0	1.0	1.0	0.895	0.157	0.325	0.969	0.386	0.891	0.993	0.986	1.0	1.0	1.0	1.0	1.0	1.0	0.976	1.0	0.991	0.973	1.0	1.0	1.0	1.0	0.991	1.0	1.0	0.961	1.0	0.98	1.0	1.0	1.0	1.0	1.0	1.0	1.0	0.989	0.974
SE|ENSG00000101365|118546	1.0	1.0	1.0	0.985	0.975	1.0	1.0	1.0	1.0	1.0	1.0	0.86	0.118	0.292	0.961	0.299	0.858	0.991	0.983	1.0	1.0	1.0	1.0	1.0	1.0	0.971	1.0	0.987	0.966	1.0	1.0	1.0	1.0	0.988	1.0	1.0	0.947	1.0	0.972	1.0	1.0	1.0	1.0	1.0	1.0	1.0	0.986	0.964
SE|ENSG00000141644|119026	0.83	1.0	0.8	0.934	0.822	0.857	0.789	0.846	0.846	0.938	0.882	0.76	0.765	0.727	0.953	0.59	0.769	0.86	0.859	0.907	0.92	1.0	0.826	0.785	0.902	0.887	0.851	0.891	0.96	0.88	1.0	0.898	0.933	0.95	0.941	0.937	0.88	0.867	0.961	0.778	0.944	0.951	1.0	0.857	1.0	0.94	0.939	0.923
SE|ENSG00000185359|119969	0.0	0.143	0.04	0.034	0.0	0.032	0.043	0.0	0.019	0.0	0.103	0.0	0.0	0.0	0.0	0.0	0.019	0.081	0.128	0.262	0.04	0.098	0.143	0.2	0.0	0.174	0.097	0.064	0.138	0.12	0.075	0.042	0.039	0.083	0.032	0.024	0.077	0.077	0.12	0.071	0.111	0.0	0.133	0.0	0.1	0.143	0.041	0.125
SE|ENSG00000161513|120747	1.0	1.0	1.0	1.0	0.71	1.0	0.759	0.808	0.846	1.0	1.0	0.773	0.724	1.0	0.875	1.0	0.904	0.817	0.909	0.838	1.0	0.84	0.923	0.759	1.0	0.611	0.647	1.0	0.724	0.611	0.814	0.702	0.814	1.0	0.724	1.0	1.0	0.405	0.647	0.647	0.909	0.88	1.0	1.0	1.0	1.0	0.825	1.0
SE|ENSG00000182628|121330	0.829	1.0	0.476	0.722	0.894	1.0	1.0	0.722	0.912	0.894	0.907	0.66	0.66	0.602	0.722	0.618	0.393	0.792	0.921	1.0	0.66	1.0	1.0	0.951	1.0	1.0	1.0	0.925	0.854	1.0	0.917	0.901	0.877	1.0	1.0	1.0	1.0	0.849	1.0	1.0	0.764	1.0	0.139	1.0	1.0	0.819	0.781	0.877
SE|ENSG00000108848|121553	0.882	0.957	1.0	0.956	0.97	1.0	0.94	0.958	0.895	1.0	0.903	0.917	0.899	0.956	1.0	0.904	0.955	0.952	0.969	0.734	1.0	0.87	0.831	0.848	0.87	0.965	0.971	0.836	0.887	0.839	0.971	0.923	0.957	0.974	0.95	0.951	0.962	0.958	1.0	0.897	0.847	0.875	0.738	0.829	0.677	0.845	0.974	0.834
SE|ENSG00000108848|121555	0.869	0.956	1.0	0.94	0.966	1.0	0.926	0.954	0.88	1.0	0.882	0.906	0.878	0.949	1.0	0.894	0.937	0.944	0.964	0.694	1.0	0.839	0.822	0.814	0.817	0.96	0.96	0.791	0.866	0.794	0.963	0.914	0.948	0.966	0.941	0.94	0.955	0.944	1.0	0.876	0.822	0.835	0.657	0.763	0.652	0.809	0.973	0.816
SE|ENSG00000006282|121589	0.962	0.864	0.923	0.97	0.877	0.895	0.782	0.921	0.852	0.877	0.926	0.949	1.0	1.0	1.0	0.976	1.0	0.989	0.879	0.913	0.957	0.836	0.86	0.84	0.778	0.923	0.946	0.86	0.838	0.75	0.853	0.788	0.709	0.87	0.909	0.844	0.898	0.775	0.812	0.878	0.912	0.947	1.0	0.848	0.919	0.838	0.812	0.859
SE|ENSG00000006282|121590	0.962	0.864	0.923	0.97	0.877	0.895	0.782	0.921	0.852	0.876	0.926	0.949	1.0	1.0	1.0	0.976	1.0	0.989	0.879	0.913	0.957	0.836	0.86	0.84	0.778	0.923	0.946	0.86	0.838	0.75	0.853	0.788	0.709	0.87	0.909	0.844	0.898	0.775	0.812	0.878	0.912	0.947	1.0	0.848	0.921	0.842	0.812	0.859
SE|ENSG00000005243|121790	0.878	1.0	1.0	0.838	0.899	0.917	0.765	1.0	0.87	0.886	0.803	0.881	0.62	0.502	0.801	0.69	0.957	0.896	0.69	1.0	0.951	1.0	1.0	1.0	0.856	0.65	0.838	1.0	0.527	1.0	0.906	1.0	1.0	1.0	1.0	0.763	0.597	0.69	1.0	0.87	1.0	0.897	1.0	1.0	1.0	1.0	1.0	1.0
SE|ENSG00000108379|121920	0.143	0.0	0.0	0.059	0.4	1.0	0.0	0.0	0.143	0.0	0.0	0.0	0.0	0.0	0.0	0.0	0.0	0.17	0.385	0.111	0.143	0.0	0.143	0.158	0.0	0.0	0.0	0.125	0.302	0.419	0.6	0.149	0.158	0.059	0.273	0.0	0.294	0.246	0.353	0.25	0.357	0.143	1.0	0.4	0.45	0.282	0.346	0.442
SE|ENSG00000266967|122229	0.649	0.607	0.643	0.708	0.535	0.643	0.622	0.719	0.446	0.64	0.548	0.612	0.788	0.59	0.495	0.632	0.539	0.254	0.388	0.662	0.693	0.507	0.69	0.635	0.555	0.519	0.369	0.289	0.405	0.356	0.637	0.601	0.443	0.337	0.419	0.333	0.403	0.495	0.442	0.531	0.495	0.613	0.296	0.236	0.59	0.437	0.369	0.397
SE|ENSG00000131471|122246	0.981	1.0	1.0	1.0	1.0	0.87	0.892	1.0	0.6	0.806	0.8	0.933	0.905	0.913	0.943	0.843	0.895	1.0	1.0	1.0	0.855	1.0	1.0	1.0	0.846	1.0	1.0	1.0	1.0	1.0	0.931	0.9	1.0	1.0	1.0	1.0	1.0	1.0	1.0	1.0	0.938	0.865	1.0	0.918	1.0	1.0	1.0	1.0
SE|ENSG00000131471|122247	0.981	1.0	1.0	1.0	1.0	0.872	0.892	1.0	0.6	0.806	0.8	0.935	0.905	0.914	0.943	0.843	0.895	1.0	1.0	1.0	0.855	1.0	1.0	1.0	0.846	1.0	1.0	1.0	1.0	1.0	0.931	0.889	1.0	1.0	1.0	1.0	1.0	1.0	1.0	1.0	0.941	0.867	1.0	0.919	1.0	1.0	1.0	1.0
SE|ENSG00000131471|122248	0.981	1.0	1.0	1.0	1.0	0.87	0.892	1.0	0.6	0.806	0.8	0.933	0.905	0.913	0.943	0.843	0.895	1.0	1.0	1.0	0.855	1.0	1.0	1.0	0.846	1.0	1.0	1.0	1.0	1.0	0.931	0.889	1.0	1.0	1.0	1.0	1.0	1.0	1.0	1.0	0.938	0.865	1.0	0.918	1.0	1.0	1.0	1.0
SE|ENSG00000108773|122438	0.48	0.962	0.499	0.465	0.78	0.555	0.616	0.657	0.589	0.859	0.472	0.668	0.811	0.947	0.666	0.833	0.698	0.307	0.52	0.249	0.28	0.503	0.611	0.287	0.217	0.379	0.578	0.639	0.615	0.403	0.351	0.471	0.541	0.578	0.664	0.566	0.469	0.292	0.675	0.516	0.217	0.704	1.0	0.479	0.514	0.49	0.86	0.563
SE|ENSG00000176658|123038	0.025	0.0	0.039	0.047	0.0	0.011	0.052	0.0	0.0	0.0	0.063	0.0	0.0	0.0	0.025	0.0	0.0	0.009	0.121	0.135	0.039	0.057	0.0	0.029	0.072	0.012	0.017	0.439	0.251	0.188	0.242	0.1	0.035	0.055	0.069	0.0	0.0	0.014	0.061	0.032	0.052	0.0	0.0	0.032	0.037	0.104	0.0	0.069
SE|ENSG00000167543|123256	0.045	0.627	0.642	0.451	0.0	0.528	0.443	0.085	0.405	0.0	0.026	0.0	0.0	0.101	0.272	0.0	0.252	0.205	0.593	0.252	0.036	0.359	0.627	0.561	0.141	0.065	0.201	0.47	0.521	0.737	0.651	0.428	0.594	0.448	0.535	0.289	0.428	0.404	0.68	0.573	0.449	0.123	0.0	0.607	0.561	0.771	0.691	0.477
[truncated: 439 more rows]
