# Supplementary material for: Proteotranscriptomics of ocular adnexal B-cell lymphoma reveals an oncogenic role of alternative splicing and identifies a diagnostic marker
Source: J Exp Clin Cancer Res. 2022 Jul 30;41:234. doi: 10.1186/s13046-022-02445-8 (PMC9338531; doi:10.1186/s13046-022-02445-8)
Supplement: Supplementary file 17 — Additional file 17: Table S10. Association of AASE with PFS in OABL calculated by cox regression analysis. [file 13046_2022_2445_MOESM17_ESM.csv]

AASE	geneSymbol	HR	lower.95	upper.95	p.value
A5|ENSG00000092148|83209	HECTD1	5.39343394137863e-11	1.2196119101378e-17	0.00023851136118151	0.00245912836596632
RI|ENSG00000032444|28119	PNPLA6	3.31178047208316e-05	3.16225601868569e-08	0.0346837505580269	0.00364453611840588
SE|ENSG00000092148|98253	HECTD1	1.75709731733903e-21	3.82280128376972e-36	8.07625286647257e-07	0.00553030416882674
SE|ENSG00000196586|71775	MYO6	168892.870261629	31.1022129762064	917130933.642355	0.00608152612577943
MX|ENSG00000183077|12537	AFMID	6790.72034503982	11.5983289284655	3975907.4853759	0.00665221059064116
RI|ENSG00000170043|26060	TRAPPC1	2243688839618118	16670.3835062127	3.0198103163918e+26	0.00686127742249774
SE|ENSG00000120910|83511	PPP3CC	1.20577149410969e+96	2.76942571909075e+25	5.24977032597518e+166	0.00767836880291346
SE|ENSG00000242247|58323	ARFGAP3	8.92042243784901e-06	1.24264393412591e-09	0.0640359915534881	0.0102689201180833
RI|ENSG00000182325|5229	FBXL6	0.00148448233766218	9.64551020082592e-06	0.228467729020936	0.0112604052094195
SE|ENSG00000141577|157418	CEP131	0.00131626213129193	7.7435778364871e-06	0.223739727921317	0.011361564453809
SE|ENSG00000141577|157417	CEP131	0.00123853522662033	6.83013587828668e-06	0.224588432048039	0.011640934644278
SE|ENSG00000138768|49416	USO1	279.165222937861	3.51158329050306	22193.1861644042	0.0116498468948877
SE|ENSG00000196776|82770	CD47	0.000401304641904455	8.63904574925345e-07	0.186415745776065	0.0125574022212069
MX|ENSG00000272762|8428		7.22313225509721e-11	7.14740422437352e-19	0.00729966263789969	0.0130227758011335
SE|ENSG00000107263|90412	RAPGEF1	802879351622.035	321.561315591588	2.00464179615354e+21	0.0130320978586131
SE|ENSG00000115687|182815	PASK	2.92216437765555e+21	28944.3520080684	2.95015920468999e+38	0.0133526943351312
SE|ENSG00000251369|2197	ZNF550	0.00205212120284073	1.48871890031728e-05	0.282874183316337	0.013801953667947
SE|ENSG00000172661|97467	WASHC2C	6.03543400061049e-06	4.13864310646747e-10	0.0880154742475896	0.0140192382615906
SE|ENSG00000242247|184404	ARFGAP3	0.000559015308871444	1.36291908139986e-06	0.229285890716026	0.0146977594981279
SE|ENSG00000090006|240567	LTBP4	6.74082793649944e-06	3.71774294928442e-10	0.122221363578235	0.0173075288292254
SE|ENSG00000103197|15504	TSC2	933.868293098963	3.25067163767308	268286.09163362	0.0178772853516886
RI|ENSG00000184922|27866	FMNL1	0.000160832700629592	1.162556736173e-07	0.222502324290507	0.0179218772913298
SE|ENSG00000130349|136687	MTRES1	41495.2950199678	6.1569684503496	279660278.05395	0.0180759378142087
SE|ENSG00000125351|82052	UPF3B	141550.489056567	7.22863202782357	2771830254.33182	0.0186592437905903
SE|ENSG00000120899|83675	PTK2B	118.995496850241	2.20242305119129	6429.24994041302	0.0188818239835212
MX|ENSG00000169756|47580	LIMS1	7.11041297994524e-46	1.35100404576843e-83	3.74225176480632e-08	0.0189833493478118
SE|ENSG00000100503|105621	NIN	56.2474256004126	1.90075005879096	1664.48653890158	0.0197238777079032
A5|ENSG00000139631|52838	CSAD	13399214.4408391	13.2478264511569	13552332399094.2	0.0200066431997626
A5|ENSG00000267120|10899		19883636407.3551	40.4112584627392	9783387397955821568	0.020221340975603
SE|ENSG00000173153|228928	ESRRA	3.75998897963335e-08	2.00400369072664e-14	0.0705463627256999	0.0203552082253789
SE|ENSG00000149182|227479	ARFGAP2	261227.736175843	6.75528438679942	10101710933.2813	0.0206441124627339
SE|ENSG00000196562|5993	SULF2	0.000234551184166808	1.96157884426196e-07	0.280459070788719	0.0208006380148307
SE|ENSG00000026508|225615	CD44	77.293504387835	1.92904720754086	3097.01379893562	0.0209495803042329
SE|ENSG00000160752|40322	FDPS	1075122.36840214	7.74654911193192	149213293601.693	0.0215140126354279
SE|ENSG00000165525|237348	NEMF	1.44346065212719e-05	1.0085559949449e-09	0.206590280032321	0.022431536405667
MX|ENSG00000026508|13510	CD44	4261.10308606028	3.15926284786037	5747226.61089418	0.0230379788135439
SE|ENSG00000026508|91008	CD44	76.144078038017	1.80813125344626	3206.58171756552	0.0231875319371203
SE|ENSG00000183354|82064	KIAA2026	313.391433840822	2.14468214787157	45794.2874669218	0.0238222771774677
SE|ENSG00000183077|84329	AFMID	0.000394667854852238	4.38776128449539e-07	0.354993595946231	0.0239212609804861
RI|ENSG00000167595|27560	PROSER3	11114.0956159949	3.36712787055839	36685010.5223336	0.0242174442590825
SE|ENSG00000137817|28134	PARP6	313744.365476008	4.79698053442836	20520309841.0474	0.0252785259611299
A5|ENSG00000173442|84189	EHBP1L1	0.000936719358281137	1.95947940138133e-06	0.447794018942008	0.0267469275436259
SE|ENSG00000132589|96297	FLOT2	108962747.508467	8.42495241994431	1409251916543442	0.0267568165038222
A5|ENSG00000173442|84187	EHBP1L1	0.000970853667881181	1.96121086746112e-06	0.480599439905474	0.0284212750588523
SE|ENSG00000196562|116976	SULF2	0.00964338572689495	0.000151092476946031	0.61548324679923	0.0286080514553004
SE|ENSG00000183605|99155	SFXN4	0.000656581897248483	9.00285136170431e-07	0.478848056548172	0.0293389139653633
RI|ENSG00000158887|20605	MPZ	21.3442906677366	1.35161188229592	337.063287232247	0.0297077618568752
SE|ENSG00000198561|93026	CTNND1	0.0203054002568517	0.000598155926375934	0.689300667952963	0.0302456653023003
SE|ENSG00000136068|54977	FLNB	0.0324293629315471	0.00145320475285097	0.723685755969898	0.0304580016008494
MX|ENSG00000078403|14348	MLLT10	0.0105688643569817	0.000170361181929154	0.655671042730438	0.0307427673086274
SE|ENSG00000198561|93028	CTNND1	0.0230361308890678	0.000743571848403856	0.713667855335539	0.0313551237198321
A5|ENSG00000104177|22852	MYEF2	0.0280659553764115	0.00108181136202596	0.728128654255918	0.0314797283625451
SE|ENSG00000141577|37549	CEP131	5.14286630741796e-05	6.12505525618262e-09	0.431817718367147	0.0321838183569314
SE|ENSG00000117620|184768	SLC35A3	12.2120070391862	1.2270236025635	121.540543811515	0.0328040803502908
SE|ENSG00000143537|60297	ADAM15	1655045368.91558	5.4557192627751	502074069657245056	0.0331524909221289
RI|ENSG00000164896|4766	FASTK	2.67028295525198e-07	2.32648195222684e-13	0.306488990997082	0.0334970256049042
SE|ENSG00000026508|91000	CD44	263464729351823712	18.3407966428088	3.78465913800127e+33	0.0345816770568798
SE|ENSG00000108433|9774	GOSR2	375236470.956592	4.16220776989007	33828779561303660	0.0346389428662584
MX|ENSG00000138768|45519	USO1	3.40760452936173e-06	2.80473925732272e-11	0.414005280462707	0.0350657569977443
SE|ENSG00000065978|183518	YBX1	3.35019069562507e+56	8458.50962335126	1.32692143141477e+109	0.0351776319370016
SE|ENSG00000065978|183520	YBX1	3.1797941132373e+53	3121.8713163566	3.23879160220445e+103	0.0360005987777809
SE|ENSG00000186575|1420	NF2	498.761101268121	1.46759436226297	169503.673858903	0.0367107567611892
SE|ENSG00000015532|41920	XYLT2	5.91777416596526e-05	6.22428649768578e-09	0.562635590318448	0.0372489333051069
SE|ENSG00000122378|234529	PRXL2A	737.688000058678	1.46692452929607	370969.040712481	0.0374617428341597
MX|ENSG00000258461|58321		1315469.31805311	2.09560146946934	825757927711.944	0.0385851506608925
A5|ENSG00000060138|52526	YBX3	4.35154475498388e-06	3.49124128566381e-11	0.542384218254551	0.0391926529285879
SE|ENSG00000065978|183525	YBX1	9.86139048114673e+51	342.216396125265	2.84168214389277e+101	0.0393610712365645
SE|ENSG00000065978|183516	YBX1	5.52756020320309e+61	1014.62700426095	3.01134522063011e+120	0.0393716700954244
MX|ENSG00000067225|57681	PKM	1.56790025013798e-08	5.73374174155262e-16	0.428744667128498	0.0396961604095342
MX|ENSG00000067225|57684	PKM	1.56790025013798e-08	5.73374174155262e-16	0.428744667128498	0.0396961604095342
A3|ENSG00000115307|7144	AUP1	3.61416706493595e-10	3.62783692981888e-19	0.360054870876456	0.0397254062999615
MX|ENSG00000067225|57686	PKM	1.6244670406886e-08	5.8778503351614e-16	0.448955488114025	0.0402116849874785
SE|ENSG00000065978|183522	YBX1	9.25079293355009e+59	410.060223058932	2.08694150486096e+117	0.0404372715136593
MX|ENSG00000067225|57675	PKM	8.50878727043168e-09	1.59072283595704e-16	0.455135609905931	0.0406912097384753
SE|ENSG00000023516|62820	AKAP11	410.174651832075	1.27023762354369	132450.213949891	0.0412395521545076
RI|ENSG00000179532|37524	DNHD1	0.0316926221006523	0.00113853165224103	0.882208495159268	0.0419707908346756
SE|ENSG00000060138|57491	YBX3	6.51372310374413e-06	6.43991122917324e-11	0.658838098265172	0.042261976537552
MX|ENSG00000026508|13509	CD44	0.000147476221853293	2.95323499972778e-08	0.736454634125849	0.0423190052515944
MX|ENSG00000026508|13508	CD44	134.089196460534	1.1808754559482	15225.9177857113	0.0424763669282651
SE|ENSG00000141759|98354	TXNL4A	9351331846913696	3.30812750037046	2.64341103241366e+31	0.0427779129535458
SE|ENSG00000136068|54978	FLNB	0.0330031019399474	0.00121540806233701	0.89616382465344	0.0428624802207436
MX|ENSG00000172661|70763	WASHC2C	3.90383923397764e-07	2.3367874833361e-13	0.652175727293178	0.043546295855581
SE|ENSG00000169592|14109	INO80E	0.00290296149561952	9.49161698380953e-06	0.887855616110967	0.0454248278733482
SE|ENSG00000067225|72033	PKM	6.30894667231081e-25	1.14030600911751e-48	0.34905374343213	0.0457494187859037
SE|ENSG00000092529|175264	CAPN3	38.9135962209215	1.06701306486272	1419.16535111942	0.0460088279553637
A3|ENSG00000243678|92838	NME2	1.71424575529833e-06	3.67984130894437e-12	0.798577509963698	0.0461803923168582
SE|ENSG00000172661|97465	WASHC2C	9.82788992059341e-05	1.11675038248985e-08	0.864897131944158	0.0464495213099136
SE|ENSG00000157916|144673	RER1	1343.0936288154	1.11611478190807	1616232.06233381	0.0465557299842319
SE|ENSG00000166295|194430	ANAPC16	4425.42053775474	1.10005656995607	17803036.1990962	0.0474251689779002
SE|ENSG00000148090|222350	AUH	10.3932625948197	1.02571991263523	105.311309680398	0.0475400467340807
MX|ENSG00000258461|58322		24.6466974968915	1.01583814900392	597.988663941123	0.0488817005585056
