# Supplementary material for: Proteotranscriptomics of ocular adnexal B-cell lymphoma reveals an oncogenic role of alternative splicing and identifies a diagnostic marker
Source: J Exp Clin Cancer Res. 2022 Jul 30;41:234. doi: 10.1186/s13046-022-02445-8 (PMC9338531; doi:10.1186/s13046-022-02445-8)
Supplement: Supplementary file 18 — Additional file 18: Table S11. AASE analysis of ADAR knockdown/knockout/overexpression cancer cell lines. [file 13046_2022_2445_MOESM18_ESM.xlsx]

## Sheet: geoList
sraList	geoList	cell type	treat	rMATS (test)	length	rMATS (group)
SRR12492031	GSE147487	A549	siADAR	A549_kd	150	1
SRR12492032	GSE147487	A549	siADAR	A549_kd	150	1
SRR12492033	GSE147487	A549	siADAR	A549_kd	150	1
SRR12492034	GSE147487	A549	siADAR	A549_kd	150	1
SRR12492035	GSE147487	A549	siADAR	A549_kd	150	1
SRR12492036	GSE147487	A549	siADAR	A549_kd	150	1
SRR12492043	GSE147487	A549	control	A549_kd	150	2
SRR12492044	GSE147487	A549	control	A549_kd	150	2
SRR12492045	GSE147487	A549	control	A549_kd	150	2
SRR12492046	GSE147487	A549	control	A549_kd	150	2
SRR12492047	GSE147487	A549	control	A549_kd	150	2
SRR12492048	GSE147487	A549	control	A549_kd	150	2
SRR13500339	GSE165282	Cal62	control	Cal62_kd	75	2
SRR13500340	GSE165282	Cal62	control	Cal62_kd	75	2
SRR13500341	GSE165282	Cal62	siADAR	Cal62_kd	75	1
SRR13500342	GSE165282	Cal62	siADAR	Cal62_kd	75	1
SRR13500343	GSE165282	Cal62	siADAR	Cal62_kd	75	1
SRR13500344	GSE165282	Cal62	siADAR	Cal62_kd	75	1
SRR388226	GSE28040	U87MG	control	U87MG_kd	60	2
SRR388227	GSE28040	U87MG	control	U87MG_kd	60	2
SRR388228	GSE28040	U87MG	siADAR	U87MG_kd	60	1
SRR388229	GSE28040	U87MG	siADAR	U87MG_kd	60	1
SRR6289324	GSE106874	AGS	control	AGSMKN_kd	100	2
SRR6289325	GSE106874	AGS	shADAR	AGSMKN_kd	100	1
SRR6289326	GSE106874	MKN-45	control	AGSMKN_kd	100	2
SRR6289327	GSE106874	MKN-45	shADAR	AGSMKN_kd	100	1
SRR8158979	GSE122168	A549	control	A549_ko	150	2
SRR8158981	GSE122168	A549	control	A549_ko	150	2
SRR8158983	GSE122168	A549	sgADAR	A549_ko	150	1
SRR8158985	GSE122168	A549	sgADAR	A549_ko	150	1
SRR8158995	GSE122168	NCI-H1650	control	H1650_ko	150	2
SRR8158996	GSE122168	NCI-H1650	control	H1650_ko	150	2
SRR8158997	GSE122168	NCI-H1650	sgADAR	H1650_ko	150	1
SRR8158998	GSE122168	NCI-H1650	sgADAR	H1650_ko	150	1
SRR901895	GSE47997	HepG2	control	HepG2_kd	75	2
SRR901896	GSE47997	HepG2	control	HepG2_kd	75	2
SRR901897	GSE47997	HepG2	siADAR	HepG2_kd	75	1
SRR901898	GSE47997	HepG2	siADAR	HepG2_kd	75	1
SRR901899	GSE47997	K562	control	K562_kd	75	2
SRR901900	GSE47997	K562	control	K562_kd	75	2
SRR901901	GSE47997	K562	siADAR	K562_kd	75	1
SRR901902	GSE47997	K562	siADAR	K562_kd	75	1
SRR9209785	GSE132288	ZR-75-1	control	ZR75_kd	100	2
SRR9209788	GSE132288	ZR-75-1	shADAR	ZR75_kd	100	1
SRR9209791	GSE132288	ZR-75-1	control	ZR75_kd	100	2
SRR9209794	GSE132288	ZR-75-1	shADAR	ZR75_kd	100	1
SRR9209797	GSE132288	ZR-75-1	control	ZR75_kd	100	2
SRR9209800	GSE132288	ZR-75-1	shADAR	ZR75_kd	100	1
SRR9110159	GSE131658	BGI EC109	control	EC109_kd	100	2
SRR9110160	GSE131658	BGI EC109	shADAR	EC109_kd	100	1
SRR9110161	GSE131658	BGI EC109	shADAR	EC109_kd	100	1
SRR9110164	GSE131658	BGI EC109	control	EC109_kd	100	2
SRR9209779	GSE132287	MDA-MB-231	control	MB231_oe	100	1
SRR9209780	GSE132287	MDA-MB-231	control	MB231_oe	100	1
SRR9209781	GSE132287	MDA-MB-231	control	MB231_oe	100	1
SRR9209782	GSE132287	MDA-MB-231	ADARp110	MB231_oe	100	2
SRR9209783	GSE132287	MDA-MB-231	ADARp110	MB231_oe	100	2
SRR9209784	GSE132287	MDA-MB-231	ADARp110	MB231_oe	100	2

## Sheet: eventTable
	AASE_A549_KD	AASE_A549_KO	AASE_AGSMKN_KD	AASE_Cal62_KD	AASE_EC109_KD	AASE_H1650_KO	AASE_HepG2_KD	AASE_K562_KD	AASE_MB231_OE	AASE_U87MG_KD	AASE_ZR75_KD	freq
A3|ENSG00000183506	1	0	0	0	0	0	0	0	0	0	0	1
A3|ENSG00000076928	1	0	0	0	0	0	0	0	0	0	0	1
A3|ENSG00000198182	1	0	0	0	0	0	0	0	0	0	0	1
A3|ENSG00000105705	1	0	0	0	1	0	0	0	1	0	0	3
A3|ENSG00000090661	1	0	0	0	0	0	0	0	0	0	0	1
A3|ENSG00000077463	1	0	0	0	0	0	0	0	0	0	0	1
A3|ENSG00000101197	1	0	0	0	0	0	0	0	0	0	0	1
A3|ENSG00000101126	1	0	0	0	0	0	0	0	0	0	0	1
A3|ENSG00000160410	1	0	0	0	0	0	0	0	0	0	0	1
A3|ENSG00000125835	1	0	0	1	0	0	0	0	0	0	0	2
A3|ENSG00000214087	1	0	0	0	1	0	0	1	0	0	0	3
A3|ENSG00000180891	1	0	0	0	0	0	0	0	0	0	0	1
A3|ENSG00000166582	1	0	0	0	0	0	0	0	0	0	0	1
A3|ENSG00000140995	1	0	0	0	0	1	0	0	0	0	0	2
A3|ENSG00000197912	1	0	0	0	0	0	0	0	0	0	0	1
A3|ENSG00000157353	1	0	0	0	0	0	0	0	0	0	0	1
A3|ENSG00000125170	1	0	0	0	1	0	0	0	0	0	0	2
A3|ENSG00000005194	1	1	0	0	0	0	0	0	0	0	0	2
A3|ENSG00000197818	1	0	0	0	0	0	0	0	0	0	0	1
A3|ENSG00000103197	1	0	0	0	0	0	0	0	0	0	0	1
A3|ENSG00000186654	1	0	0	0	0	0	0	0	0	0	0	1
A3|ENSG00000114107	1	0	0	0	0	0	1	0	0	1	0	3
A3|ENSG00000013306	1	0	0	0	0	0	0	0	0	0	0	1
A3|ENSG00000140853	1	0	0	0	0	0	0	0	0	0	0	1
A3|ENSG00000105223	1	0	0	0	0	0	0	0	0	0	0	1
A3|ENSG00000166922	1	0	0	0	0	0	0	0	1	0	0	2
A3|ENSG00000125089	1	0	0	0	1	0	0	0	0	0	0	2
A3|ENSG00000163346	1	0	0	0	0	0	0	0	0	0	0	1
A3|ENSG00000072682	1	0	0	0	0	1	0	0	0	0	0	2
A3|ENSG00000131725	1	0	0	0	0	0	0	0	0	0	0	1
A3|ENSG00000177728	1	0	0	0	0	0	0	0	1	0	0	2
A3|ENSG00000013441	1	0	0	0	0	0	0	0	0	0	0	1
A3|ENSG00000048162	1	0	0	1	0	0	0	0	0	0	0	2
A3|ENSG00000158552	1	0	0	0	0	0	0	0	1	0	0	2
A3|ENSG00000088448	1	0	0	0	0	0	0	0	0	0	0	1
A3|ENSG00000183323	1	0	0	0	0	0	0	0	0	0	0	1
A3|ENSG00000124593	1	0	0	0	0	0	0	0	0	0	0	1
A3|ENSG00000173511	1	0	0	0	0	0	0	0	0	0	0	1
A3|ENSG00000165046	1	0	0	0	0	0	0	0	0	0	0	1
A3|ENSG00000169242	1	0	0	0	0	0	0	0	0	0	0	1
A3|ENSG00000066322	1	0	0	0	0	0	0	0	0	1	0	2
A3|ENSG00000164327	1	0	0	0	0	0	0	0	0	0	0	1
A3|ENSG00000115875	1	0	0	0	0	0	0	0	0	0	0	1
A3|ENSG00000115204	1	0	0	0	0	0	0	0	0	0	0	1
A3|ENSG00000134574	1	0	0	0	0	0	0	0	0	0	0	1
A3|ENSG00000168036	1	0	0	0	0	0	0	0	0	1	0	2
A3|ENSG00000032444	1	0	0	0	1	0	0	0	0	1	0	3
A3|ENSG00000143971	1	0	0	0	0	0	0	0	0	0	0	1
A3|ENSG00000115282	1	0	0	0	0	0	0	0	0	0	0	1
A3|ENSG00000074054	1	0	0	0	0	0	0	0	0	0	0	1
A3|ENSG00000157911	1	0	0	0	0	0	0	0	1	0	0	2
A3|ENSG00000115290	1	0	0	0	0	0	0	0	0	0	0	1
A3|ENSG00000126254	1	0	0	0	0	0	0	0	0	0	0	1
A3|ENSG00000198589	1	0	0	0	0	0	0	0	1	0	0	2
A3|ENSG00000064012	1	0	0	0	0	0	0	0	0	0	0	1
A3|ENSG00000103253	1	0	0	0	0	0	0	0	0	0	0	1
A3|ENSG00000163512	1	0	0	0	0	0	0	0	0	0	0	1
A3|ENSG00000114388	1	0	0	0	0	0	0	0	1	0	0	2
A3|ENSG00000196923	1	0	0	0	0	0	0	0	0	0	0	1
A3|ENSG00000142046	1	0	0	0	0	0	0	0	1	0	0	2
A3|ENSG00000070087	1	0	0	0	0	0	0	0	0	1	0	2
A3|ENSG00000118495	1	0	0	0	0	0	1	0	0	0	0	2
A3|ENSG00000135365	1	0	0	0	0	0	0	0	1	0	0	2
A3|ENSG00000126705	1	0	0	0	0	0	0	0	0	0	0	1
A3|ENSG00000138326	1	0	0	0	0	0	0	0	0	0	0	1
A3|ENSG00000175197	1	0	0	0	1	0	0	0	0	0	0	2
A3|ENSG00000146826	1	0	0	0	1	0	0	0	0	0	0	2
A3|ENSG00000150760	1	0	0	0	0	0	0	0	0	1	0	2
A3|ENSG00000123415	1	0	0	0	0	0	0	0	1	0	0	2
A3|ENSG00000028203	1	0	0	0	0	0	0	0	0	0	0	1
A3|ENSG00000138381	1	0	0	0	0	0	0	0	0	0	0	1
A3|ENSG00000148444	1	0	0	0	1	0	0	0	1	0	0	3
A3|ENSG00000148362	1	0	0	0	0	0	0	0	0	0	1	2
A3|ENSG00000165948	1	0	0	0	0	0	0	0	0	0	0	1
A3|ENSG00000100239	1	0	0	0	1	0	0	0	1	0	0	3
A3|ENSG00000126457	1	0	0	0	0	0	0	0	0	0	0	1
A3|ENSG00000013275	1	0	0	0	0	0	0	0	0	0	0	1
A3|ENSG00000105197	1	0	0	0	0	0	0	0	0	1	0	2
A3|ENSG00000130332	1	0	0	0	0	0	0	0	0	0	0	1
A3|ENSG00000070404	1	0	0	0	0	0	0	0	0	0	0	1
A3|ENSG00000080189	1	0	0	0	0	0	0	0	0	0	0	1
A3|ENSG00000101363	1	0	0	0	0	0	0	0	0	0	0	1
A3|ENSG00000088766	1	0	0	0	0	0	0	0	0	0	0	1
A3|ENSG00000101224	1	0	0	0	0	0	0	0	0	0	0	1
A3|ENSG00000225377	1	0	0	0	0	0	0	0	0	0	0	1
A3|ENSG00000177337	1	0	0	0	0	0	0	0	0	0	0	1
A3|ENSG00000167889	1	0	0	0	0	0	0	0	0	0	0	1
A3|ENSG00000108846	1	0	0	0	0	0	0	0	0	0	0	1
A3|ENSG00000118046	1	0	0	0	0	0	0	0	0	1	0	2
A3|ENSG00000007202	1	0	0	0	0	0	0	0	0	0	0	1
A3|ENSG00000105053	1	0	0	0	0	0	0	0	0	0	0	1
A3|ENSG00000141002	1	0	0	0	1	0	0	0	0	0	0	2
A3|ENSG00000132613	1	0	0	0	0	0	0	0	1	0	0	2
A3|ENSG00000103018	1	0	0	0	0	0	0	0	1	0	0	2
A3|ENSG00000168904	1	0	0	0	0	0	0	0	0	0	0	1
A3|ENSG00000140545	1	0	0	0	0	0	0	0	1	0	0	2
A3|ENSG00000169375	1	0	0	0	0	0	0	0	0	0	0	1
A3|ENSG00000154237	1	0	0	0	0	0	0	0	0	0	0	1
A3|ENSG00000092439	1	0	0	0	0	0	0	0	0	0	0	1
A3|ENSG00000115760	1	0	0	0	1	0	0	0	1	1	0	4
A3|ENSG00000118181	1	0	0	0	1	0	0	0	0	0	0	2
A3|ENSG00000284829	1	0	0	0	0	0	0	0	0	0	0	1
A3|ENSG00000058799	1	0	0	0	0	0	0	0	0	0	0	1
A3|ENSG00000112541	1	0	0	0	0	0	0	0	0	0	0	1
A3|ENSG00000113648	1	0	0	1	0	0	0	0	0	0	0	2
A3|ENSG00000185033	1	0	0	0	0	0	0	0	0	0	0	1
A3|ENSG00000152409	1	0	0	0	0	0	0	0	1	0	0	2
A3|ENSG00000283515	1	0	0	0	0	0	0	0	0	0	0	1
A3|ENSG00000172262	1	0	0	0	0	0	0	0	0	0	0	1
A3|ENSG00000182095	1	0	0	0	0	0	0	0	0	0	0	1
A3|ENSG00000099282	1	0	0	0	0	0	0	0	0	0	0	1
A3|ENSG00000124549	1	0	0	0	0	0	0	0	0	0	0	1
A3|ENSG00000160796	1	0	0	0	1	1	0	0	1	0	0	4
A3|ENSG00000114346	1	0	0	0	1	0	0	0	0	0	0	2
A3|ENSG00000147996	1	0	0	1	0	0	0	0	0	0	0	2
A3|ENSG00000092931	1	0	0	0	0	0	0	0	1	0	0	2
A3|ENSG00000029993	1	0	0	0	1	0	0	0	0	0	0	2
A3|ENSG00000187514	1	1	0	0	0	0	0	0	0	0	0	2
A3|ENSG00000234857	1	0	0	0	0	0	0	0	0	0	0	1
A3|ENSG00000100911	1	0	0	0	0	0	0	0	0	0	0	1
A3|ENSG00000115129	1	0	0	0	0	0	0	0	0	0	0	1
A3|ENSG00000126773	1	0	0	1	0	0	0	0	0	0	0	2
A3|ENSG00000284879	1	0	0	0	0	0	0	0	0	0	0	1
A3|ENSG00000122861	1	0	0	0	0	0	0	0	1	0	0	2
A3|ENSG00000184014	1	0	0	0	0	0	0	0	0	0	0	1
A3|ENSG00000114650	1	0	0	0	0	0	0	0	0	0	0	1
A3|ENSG00000064961	1	0	0	0	0	0	0	0	0	0	0	1
A3|ENSG00000185475	1	0	0	0	0	0	0	0	0	0	0	1
A3|ENSG00000255154	1	0	0	1	0	0	0	0	0	0	0	2
A3|ENSG00000149476	1	0	0	0	0	0	0	0	0	0	0	1
A3|ENSG00000269893	1	0	0	0	0	0	0	0	0	0	0	1
A3|ENSG00000197050	1	0	0	0	0	0	0	0	0	0	0	1
A3|ENSG00000115756	1	0	0	0	0	0	0	0	0	0	0	1
A3|ENSG00000003756	1	0	0	0	0	0	0	0	1	0	0	2
A3|ENSG00000100316	1	0	0	0	1	0	0	0	0	0	0	2
A3|ENSG00000158863	1	0	0	0	0	0	0	0	0	0	0	1
A3|ENSG00000108021	1	0	0	0	0	0	0	0	0	1	0	2
A3|ENSG00000119185	1	0	0	0	0	0	0	0	0	0	0	1
A3|ENSG00000165458	1	0	0	0	1	0	0	0	1	0	0	3
A3|ENSG00000171960	1	0	0	0	0	0	0	0	0	0	0	1
A3|ENSG00000136861	1	0	0	0	0	0	0	0	0	0	0	1
A3|ENSG00000142327	1	0	0	0	0	0	0	0	0	0	0	1
A3|ENSG00000141524	1	0	0	0	1	0	0	0	0	0	0	2
A3|ENSG00000178026	1	0	0	0	0	0	0	0	0	0	0	1
A3|ENSG00000151665	1	0	0	0	0	0	0	0	0	0	0	1
A3|ENSG00000064205	1	0	0	0	1	0	0	0	0	0	0	2
A3|ENSG00000161692	1	0	0	0	0	0	0	0	0	0	0	1
A3|ENSG00000115694	1	0	0	0	1	0	0	0	0	0	1	3
A3|ENSG00000169230	1	0	0	0	0	0	0	0	1	0	0	2
A3|ENSG00000204634	1	0	0	0	0	0	0	0	0	0	0	1
A3|ENSG00000167747	1	0	0	0	1	0	0	0	1	0	0	3
A3|ENSG00000164114	1	0	0	0	0	0	0	0	0	0	0	1
A3|ENSG00000152520	1	0	0	0	0	0	0	0	1	0	0	2
A3|ENSG00000093010	1	0	0	0	0	0	0	0	0	0	0	1
A3|ENSG00000170906	1	0	0	0	0	0	0	0	0	0	0	1
A3|ENSG00000225830	1	0	0	0	0	0	0	0	0	0	0	1
A3|ENSG00000093167	1	0	0	0	0	0	0	0	0	0	0	1
A3|ENSG00000067225	1	0	0	0	1	0	0	0	0	0	0	2
A3|ENSG00000151553	1	0	0	0	0	0	0	0	0	1	0	2
A3|ENSG00000104133	1	0	0	0	0	0	0	0	0	0	1	2
A3|ENSG00000184307	1	0	0	0	0	0	0	0	0	0	0	1
A3|ENSG00000122515	1	0	0	1	1	1	0	0	0	0	0	4
A3|ENSG00000183696	1	0	0	0	1	0	0	0	0	0	0	2
A3|ENSG00000227038	1	0	0	0	0	0	0	0	0	0	0	1
A3|ENSG00000105854	1	0	0	0	1	0	0	0	0	0	0	2
A3|ENSG00000089289	1	0	0	0	0	0	0	0	0	0	0	1
A3|ENSG00000274272	1	0	0	0	0	0	0	0	1	0	0	2
A3|ENSG00000253729	1	0	0	0	0	0	0	0	0	0	0	1
A3|ENSG00000161036	1	0	0	0	0	0	0	0	0	0	0	1
A3|ENSG00000240758	1	0	0	0	0	0	0	0	0	0	0	1
A3|ENSG00000196305	1	0	0	0	1	0	0	0	0	0	0	2
A3|ENSG00000102172	1	0	0	0	0	0	0	0	0	0	0	1
A3|ENSG00000172732	1	0	0	0	0	0	0	0	0	0	0	1
A3|ENSG00000147421	1	0	0	0	0	0	0	0	0	0	1	2
A3|ENSG00000196663	1	0	0	0	1	0	0	0	0	0	0	2
A3|ENSG00000147852	1	0	0	0	0	0	0	0	0	0	0	1
A3|ENSG00000179526	1	0	0	0	1	0	0	0	0	0	0	2
A3|ENSG00000175893	1	0	0	0	1	0	0	0	0	0	0	2
A3|ENSG00000135047	1	0	0	0	1	0	0	0	0	0	0	2
A3|ENSG00000136856	1	0	0	0	1	0	0	0	0	0	0	2
A3|ENSG00000185187	1	0	0	0	0	0	0	0	0	0	0	1
A3|ENSG00000166471	1	0	0	0	0	0	0	0	0	0	0	1
A3|ENSG00000184060	1	0	0	0	0	0	0	0	0	0	0	1
A3|ENSG00000149136	1	0	0	0	1	0	0	0	0	0	0	2
A3|ENSG00000146223	1	0	0	0	0	0	0	0	1	0	0	2
A3|ENSG00000172932	1	0	0	0	1	0	0	0	0	0	0	2
A3|ENSG00000149196	1	0	0	0	0	0	0	0	1	0	0	2
A3|ENSG00000009830	1	0	0	0	0	0	0	0	0	0	0	1
A3|ENSG00000151632	1	0	0	0	0	0	0	0	0	0	0	1
A3|ENSG00000196139	1	0	0	0	0	0	0	0	0	0	0	1
A3|ENSG00000078403	1	0	0	0	0	0	0	0	0	0	0	1
A3|ENSG00000269897	1	0	0	0	0	0	0	0	0	0	0	1
A3|ENSG00000198258	1	0	0	0	0	0	0	0	1	0	0	2
A3|ENSG00000148634	1	0	0	0	0	0	0	0	0	0	0	1
A3|ENSG00000139350	1	0	0	0	0	0	0	0	0	0	0	1
A3|ENSG00000067167	1	0	0	0	0	0	0	0	0	0	0	1
A3|ENSG00000013364	1	0	0	0	0	0	0	0	0	0	0	1
A3|ENSG00000119718	1	0	0	0	0	0	0	0	0	0	0	1
A3|ENSG00000162191	1	0	0	0	0	0	0	0	0	0	0	1
A5|ENSG00000100413	1	0	0	0	0	0	0	0	0	0	0	1
A5|ENSG00000100209	1	0	0	0	0	0	0	0	0	0	0	1
A5|ENSG00000239382	1	0	0	0	0	0	0	0	1	0	0	2
A5|ENSG00000167733	1	0	0	0	0	0	0	0	0	0	0	1
A5|ENSG00000077463	1	0	0	0	0	0	0	0	0	0	0	1
A5|ENSG00000244687	1	0	0	0	1	0	0	0	0	0	0	2
A5|ENSG00000124155	1	0	0	0	0	0	0	0	0	0	0	1
A5|ENSG00000108433	1	0	0	0	0	0	0	0	1	0	0	2
A5|ENSG00000108773	1	0	0	0	1	0	0	0	0	0	0	2
A5|ENSG00000133030	1	0	0	0	0	0	0	0	0	0	0	1
A5|ENSG00000171208	1	0	0	0	0	0	0	0	1	0	0	2
A5|ENSG00000178188	1	0	0	0	0	0	0	0	0	1	0	2
A5|ENSG00000168488	1	0	0	0	1	0	0	0	0	0	0	2
A5|ENSG00000162004	1	0	0	0	0	0	0	0	0	0	0	1
A5|ENSG00000104064	1	0	0	0	0	0	0	0	0	0	0	1
A5|ENSG00000125107	1	0	0	0	0	0	0	0	0	0	0	1
A5|ENSG00000221838	1	0	0	0	0	0	0	0	0	0	0	1
A5|ENSG00000163660	1	0	0	0	0	0	0	0	0	0	0	1
A5|ENSG00000126456	1	0	0	0	0	1	0	0	1	0	0	3
A5|ENSG00000204344	1	0	0	0	0	0	0	0	0	0	0	1
A5|ENSG00000049656	1	0	0	0	1	0	0	0	0	0	0	2
A5|ENSG00000132376	1	0	0	1	0	0	0	0	1	0	0	3
A5|ENSG00000107404	1	0	0	0	0	0	0	0	0	1	0	2
A5|ENSG00000145819	1	0	0	0	0	0	0	0	0	1	0	2
A5|ENSG00000122861	1	0	0	0	0	1	0	0	0	0	0	2
A5|ENSG00000145979	1	0	0	0	0	0	0	0	0	0	0	1
A5|ENSG00000165195	1	0	0	0	0	0	0	0	0	0	0	1
A5|ENSG00000130713	1	0	0	0	0	0	0	0	0	0	0	1
A5|ENSG00000140416	1	0	0	0	0	0	0	0	1	1	0	3
A5|ENSG00000121988	1	0	0	0	0	0	0	0	1	0	1	3
A5|ENSG00000117308	1	0	0	0	0	0	0	0	0	0	0	1
A5|ENSG00000071054	1	0	0	0	0	0	0	0	0	1	0	2
A5|ENSG00000167595	1	0	0	0	0	0	0	0	0	0	0	1
A5|ENSG00000107521	1	0	0	0	0	0	0	0	1	1	0	3
A5|ENSG00000003509	1	0	0	0	1	0	0	0	1	0	0	3
A5|ENSG00000157470	1	0	0	0	0	0	0	0	0	0	0	1
A5|ENSG00000115282	1	0	0	1	0	1	0	0	0	0	0	3
A5|ENSG00000157911	1	0	0	0	0	0	0	0	0	0	0	1
A5|ENSG00000138375	1	0	0	0	0	0	0	0	0	0	0	1
A5|ENSG00000020129	1	0	0	0	0	0	0	0	0	0	0	1
A5|ENSG00000168385	1	0	0	0	0	0	0	0	0	0	0	1
A5|ENSG00000029534	1	0	0	0	0	0	0	0	0	0	0	1
A5|ENSG00000157224	1	0	0	0	0	0	0	0	0	1	0	2
A5|ENSG00000087274	1	0	0	0	0	0	0	0	0	0	0	1
A5|ENSG00000105854	1	0	0	0	1	0	0	0	0	0	0	2
A5|ENSG00000234741	1	0	0	0	1	0	0	0	0	0	0	2
A5|ENSG00000164062	1	0	0	0	0	0	0	0	0	0	0	1
A5|ENSG00000111237	1	0	0	0	0	0	0	0	1	0	0	2
A5|ENSG00000143569	1	0	0	0	0	0	0	0	0	0	0	1
A5|ENSG00000104783	1	0	0	0	0	0	0	0	1	0	0	2
A5|ENSG00000147687	1	0	0	0	0	0	0	0	0	0	0	1
A5|ENSG00000147862	1	0	0	0	0	0	0	0	0	0	0	1
A5|ENSG00000096746	1	0	0	0	0	0	0	0	1	0	0	2
A5|ENSG00000135047	1	0	0	0	0	0	0	0	0	0	0	1
A5|ENSG00000148343	1	0	0	0	0	0	0	0	0	0	0	1
A5|ENSG00000130714	1	0	0	0	0	0	0	0	0	0	0	1
A5|ENSG00000171634	1	0	0	0	0	0	0	0	0	0	0	1
A5|ENSG00000148950	1	0	0	0	0	0	0	0	0	0	0	1
A5|ENSG00000095066	1	0	0	0	0	0	0	0	0	0	0	1
A5|ENSG00000148498	1	0	0	0	0	0	0	0	0	0	0	1
A5|ENSG00000108094	1	0	0	0	0	0	0	0	0	0	0	1
A5|ENSG00000002016	1	0	0	0	0	0	0	0	0	0	0	1
A5|ENSG00000139116	1	0	0	0	0	0	0	0	0	1	0	2
A5|ENSG00000050426	1	0	0	0	0	0	0	0	0	0	0	1
A5|ENSG00000139613	1	0	0	0	0	0	0	0	0	0	0	1
A5|ENSG00000125458	1	0	0	0	0	0	0	0	0	0	0	1
A5|ENSG00000061936	1	0	0	0	0	0	0	0	0	0	0	1
A5|ENSG00000092098	1	0	0	0	0	0	0	0	0	0	0	1
A5|ENSG00000198431	1	0	0	0	0	0	0	0	0	1	0	2
A5|ENSG00000182670	1	0	0	0	1	0	0	0	0	0	0	2
A5|ENSG00000100139	1	0	0	0	0	0	0	0	0	0	0	1
A5|ENSG00000198089	1	0	0	0	1	0	0	0	0	0	0	2
A5|ENSG00000114374	1	0	0	0	0	0	0	0	0	0	0	1
A5|ENSG00000130724	1	0	0	0	0	0	0	0	1	0	0	2
A5|ENSG00000105464	1	0	0	0	0	0	0	0	0	0	0	1
A5|ENSG00000269858	1	0	0	0	0	0	0	0	0	0	0	1
A5|ENSG00000171570	1	0	0	0	0	0	0	0	0	0	0	1
A5|ENSG00000105518	1	0	0	0	0	0	0	0	0	0	0	1
A5|ENSG00000171703	1	0	0	0	0	0	0	0	0	0	0	1
A5|ENSG00000197122	1	0	0	0	0	0	0	0	0	0	0	1
A5|ENSG00000173418	1	0	0	0	0	0	0	0	0	0	0	1
A5|ENSG00000125844	1	0	0	0	0	0	0	0	0	0	0	1
A5|ENSG00000101365	1	1	0	0	0	0	0	0	0	0	0	2
A5|ENSG00000269190	1	0	0	0	0	0	0	0	0	0	0	1
A5|ENSG00000132475	1	0	0	0	0	0	0	0	0	0	0	1
A5|ENSG00000167105	1	0	0	0	0	0	0	0	0	0	0	1
A5|ENSG00000126581	1	0	0	0	1	0	0	0	0	0	0	2
A5|ENSG00000141696	1	0	0	0	0	0	0	0	0	0	0	1
A5|ENSG00000133265	1	0	0	0	1	0	0	0	0	0	0	2
A5|ENSG00000125691	1	0	0	1	0	0	0	0	1	0	0	3
A5|ENSG00000270647	1	0	0	0	0	0	0	0	0	0	0	1
A5|ENSG00000166451	1	0	0	0	0	0	0	0	0	0	0	1
A5|ENSG00000132613	1	0	0	0	0	0	0	0	0	0	0	1
A5|ENSG00000227827	1	0	0	0	0	0	0	0	0	0	0	1
A5|ENSG00000103227	1	0	0	0	0	0	0	0	0	0	0	1
A5|ENSG00000185043	1	0	0	0	0	0	0	0	0	0	0	1
A5|ENSG00000137834	1	0	0	0	0	0	0	0	0	0	0	1
A5|ENSG00000185088	1	0	0	0	0	0	0	0	0	0	0	1
A5|ENSG00000184436	1	0	0	0	0	0	0	0	0	0	0	1
A5|ENSG00000172053	1	0	0	0	0	0	0	0	0	0	0	1
A5|ENSG00000135446	1	0	0	0	0	0	0	0	0	0	0	1
A5|ENSG00000134824	1	0	0	0	0	0	0	0	0	0	0	1
A5|ENSG00000111912	1	0	0	0	0	0	0	0	0	0	0	1
A5|ENSG00000166578	1	0	0	0	0	0	0	0	0	0	0	1
A5|ENSG00000118965	1	0	0	0	0	0	0	0	0	0	0	1
A5|ENSG00000112659	1	0	0	0	0	0	0	0	0	0	0	1
A5|ENSG00000155975	1	0	0	0	0	0	0	0	0	0	0	1
A5|ENSG00000182378	1	0	0	0	0	0	0	0	0	0	0	1
A5|ENSG00000215472	1	0	0	0	0	0	0	0	0	0	0	1
A5|ENSG00000070614	1	0	0	0	0	0	0	0	0	0	0	1
A5|ENSG00000152102	1	0	0	0	0	0	0	0	0	0	0	1
A5|ENSG00000121940	1	0	0	0	1	0	0	0	1	0	0	3
A5|ENSG00000264522	1	0	0	0	0	0	0	0	0	0	0	1
A5|ENSG00000072786	1	0	0	0	0	0	0	0	0	0	0	1
A5|ENSG00000177700	1	0	0	0	0	0	0	0	0	0	0	1
A5|ENSG00000197956	1	0	0	0	0	0	0	0	0	0	0	1
A5|ENSG00000109180	1	0	0	0	0	0	0	0	0	0	0	1
A5|ENSG00000197321	1	0	0	0	0	0	0	0	0	0	0	1
A5|ENSG00000171729	1	0	0	0	0	0	0	0	1	0	0	2
A5|ENSG00000114270	1	0	0	0	0	0	0	0	1	0	0	2
A5|ENSG00000101452	1	0	0	0	0	0	0	0	0	0	0	1
A5|ENSG00000132773	1	0	0	0	0	0	0	0	0	0	0	1
A5|ENSG00000100316	1	0	0	0	0	0	0	0	0	0	0	1
A5|ENSG00000131080	1	0	0	0	0	0	0	0	0	0	0	1
A5|ENSG00000213563	1	0	0	0	0	0	0	0	0	0	0	1
A5|ENSG00000118985	1	0	0	0	0	0	0	0	0	0	0	1
A5|ENSG00000009413	1	0	0	0	0	0	0	0	0	0	0	1
A5|ENSG00000153294	1	0	0	0	0	0	0	0	0	0	0	1
A5|ENSG00000115306	1	0	0	0	0	0	0	0	0	0	0	1
A5|ENSG00000105419	1	0	0	0	0	0	0	0	0	0	0	1
A5|ENSG00000136044	1	0	0	0	0	0	0	0	0	0	0	1
A5|ENSG00000115194	1	0	0	0	0	0	0	0	0	0	0	1
A5|ENSG00000187957	1	0	0	0	0	0	0	0	0	0	0	1
A5|ENSG00000066322	1	0	0	0	1	0	0	0	0	0	0	2
A5|ENSG00000136068	1	0	0	0	0	0	0	0	0	0	0	1
A5|ENSG00000171067	1	0	0	0	0	0	0	0	0	0	0	1
A5|ENSG00000109586	1	0	0	0	0	0	0	0	0	1	0	2
A5|ENSG00000257379	1	0	0	0	0	0	0	0	0	0	0	1
A5|ENSG00000143543	1	0	0	0	0	0	0	0	0	0	1	2
A5|ENSG00000143727	1	0	0	1	0	0	0	0	0	0	0	2
A5|ENSG00000135404	1	0	0	0	0	0	0	0	0	0	0	1
A5|ENSG00000117280	1	0	0	0	0	0	0	0	0	0	0	1
A5|ENSG00000141504	1	0	0	0	0	0	0	0	0	0	0	1
A5|ENSG00000070610	1	0	0	0	0	0	0	0	0	0	0	1
A5|ENSG00000130762	1	0	0	0	0	0	0	0	0	0	0	1
A5|ENSG00000178026	1	0	0	0	0	0	0	0	0	0	0	1
A5|ENSG00000196387	1	0	0	0	0	0	0	0	0	0	0	1
A5|ENSG00000145214	1	0	0	0	0	0	0	0	0	0	0	1
A5|ENSG00000148690	1	0	0	0	0	0	0	0	0	0	0	1
A5|ENSG00000109332	1	0	0	1	1	0	0	0	0	0	0	3
A5|ENSG00000075292	1	0	0	0	0	0	0	0	0	1	0	2
A5|ENSG00000144048	1	0	0	0	0	0	0	0	0	0	0	1
A5|ENSG00000129083	1	0	0	0	0	0	0	0	0	0	0	1
A5|ENSG00000225138	1	0	0	0	0	0	0	0	0	0	0	1
A5|ENSG00000189077	1	0	0	0	0	0	0	0	0	0	0	1
A5|ENSG00000136710	1	0	0	0	0	0	0	0	0	0	0	1
A5|ENSG00000167747	1	0	0	0	1	0	0	0	0	0	0	2
A5|ENSG00000070159	1	0	0	0	0	0	0	0	0	0	0	1
A5|ENSG00000137692	1	0	0	0	0	0	0	0	0	0	0	1
A5|ENSG00000182180	1	0	0	0	1	0	0	0	0	0	0	2
A5|ENSG00000215375	1	0	0	0	0	0	0	0	0	0	0	1
A5|ENSG00000112787	1	0	0	0	1	0	0	0	0	0	0	2
A5|ENSG00000164050	1	0	0	0	0	0	0	0	0	0	0	1
A5|ENSG00000169045	1	0	0	0	0	0	0	0	0	0	0	1
A5|ENSG00000114503	1	0	0	0	0	0	0	0	0	0	0	1
A5|ENSG00000127824	1	0	0	0	0	0	0	0	0	0	0	1
A5|ENSG00000136273	1	0	0	0	0	0	0	0	1	1	0	3
A5|ENSG00000108825	1	0	0	0	0	0	0	0	0	0	0	1
A5|ENSG00000184216	1	0	0	0	0	0	0	0	0	0	0	1
A5|ENSG00000146918	1	0	0	0	1	0	0	0	0	0	0	2
A5|ENSG00000087842	1	0	0	0	0	0	0	0	0	0	0	1
A5|ENSG00000044446	1	0	0	0	0	0	0	0	0	0	0	1
A5|ENSG00000152082	1	0	0	0	0	0	0	0	0	0	0	1
A5|ENSG00000094841	1	0	0	0	0	0	0	0	0	0	0	1
A5|ENSG00000139508	1	0	0	0	0	0	0	0	0	0	0	1
A5|ENSG00000226752	1	0	0	0	0	0	0	0	0	0	0	1
A5|ENSG00000104983	1	0	0	0	0	0	0	0	0	0	0	1
A5|ENSG00000166169	1	0	0	1	0	0	0	0	1	0	0	3
A5|ENSG00000179526	1	0	0	0	0	0	0	0	0	0	0	1
A5|ENSG00000107186	1	0	0	0	0	0	0	0	0	0	0	1
A5|ENSG00000167272	1	0	0	0	0	0	0	0	0	0	0	1
A5|ENSG00000231806	1	0	0	0	0	0	0	0	1	0	0	2
A5|ENSG00000026508	1	0	0	0	0	0	0	0	0	0	0	1
A5|ENSG00000132109	1	0	0	0	0	0	0	0	0	0	0	1
A5|ENSG00000226763	1	0	0	0	0	0	0	0	0	0	0	1
A5|ENSG00000175334	1	0	0	0	0	0	0	0	0	0	0	1
A5|ENSG00000255717	1	0	0	0	0	0	0	0	0	0	0	1
A5|ENSG00000248643	1	0	0	0	0	0	0	0	0	0	0	1
A5|ENSG00000184428	1	0	0	0	0	0	0	0	0	0	0	1
A5|ENSG00000254536	1	0	0	0	0	0	0	0	0	0	0	1
A5|ENSG00000129255	1	0	0	0	0	0	0	0	0	0	0	1
A5|ENSG00000151632	1	0	0	0	0	0	0	0	0	0	0	1
A5|ENSG00000122565	1	0	0	0	0	0	0	0	0	0	0	1
A5|ENSG00000123992	1	0	0	0	0	0	0	0	0	0	0	1
A5|ENSG00000138326	1	0	0	0	0	0	0	0	0	0	0	1
A5|ENSG00000180229	1	0	0	0	0	1	0	0	0	1	0	3
A5|ENSG00000179832	1	0	0	0	0	0	0	0	0	0	0	1
A5|ENSG00000205426	1	0	0	0	0	0	0	0	0	0	0	1
A5|ENSG00000082898	1	0	0	1	0	0	0	0	0	0	0	2
A5|ENSG00000110958	1	0	0	0	0	0	0	0	0	0	0	1
A5|ENSG00000007392	1	0	0	0	0	0	0	0	0	0	0	1
A5|ENSG00000187109	1	0	0	0	1	0	0	0	0	0	0	2
A5|ENSG00000092096	1	0	0	0	0	0	0	0	0	0	0	1
A5|ENSG00000257341	1	0	0	0	0	0	0	0	0	1	0	2
MX|ENSG00000248405	1	0	0	0	0	0	0	0	0	0	0	1
MX|ENSG00000269858	1	0	0	0	0	0	0	0	0	0	0	1
MX|ENSG00000161249	1	0	0	0	0	0	0	0	0	0	1	2
MX|ENSG00000214046	1	0	0	0	1	0	0	0	0	0	0	2
MX|ENSG00000268790	1	0	0	0	0	0	0	0	0	0	0	1
MX|ENSG00000000419	1	0	0	0	0	0	0	0	1	0	0	2
MX|ENSG00000061656	1	0	0	0	0	0	0	0	0	0	0	1
MX|ENSG00000125966	1	0	0	0	0	0	0	0	0	0	0	1
MX|ENSG00000132639	1	0	0	0	0	0	0	0	0	0	0	1
MX|ENSG00000161533	1	0	0	0	0	0	0	0	0	1	0	2
MX|ENSG00000108423	1	0	0	0	0	0	0	0	0	0	0	1
MX|ENSG00000141314	1	0	0	0	0	0	0	0	0	0	0	1
MX|ENSG00000254788	1	0	0	0	0	0	0	0	0	0	0	1
MX|ENSG00000103148	1	0	0	0	0	0	0	0	0	0	0	1
MX|ENSG00000182718	1	0	0	1	0	1	0	0	0	0	1	4
MX|ENSG00000182979	1	0	0	0	0	0	0	0	0	1	0	2
MX|ENSG00000130779	1	0	0	0	0	0	0	0	0	1	0	2
MX|ENSG00000004838	1	0	0	0	0	0	0	0	0	0	0	1
MX|ENSG00000112655	1	0	0	0	0	0	0	0	0	0	0	1
MX|ENSG00000173698	1	0	0	0	0	0	0	0	0	0	0	1
MX|ENSG00000137070	1	1	0	0	0	0	0	0	0	0	0	2
MX|ENSG00000113648	1	0	0	0	0	0	0	0	0	1	0	2
MX|ENSG00000153310	1	0	0	0	0	0	0	0	0	0	0	1
MX|ENSG00000147044	1	0	0	0	0	0	0	0	0	0	0	1
MX|ENSG00000184349	1	0	0	0	0	0	0	0	0	0	0	1
MX|ENSG00000204120	1	0	0	0	0	0	0	0	0	0	0	1
MX|ENSG00000123352	1	0	0	0	0	0	0	0	0	0	0	1
MX|ENSG00000127419	1	0	0	0	0	0	0	0	0	0	0	1
MX|ENSG00000079819	1	0	0	0	0	0	0	0	0	0	0	1
MX|ENSG00000136933	1	0	0	0	0	0	0	0	0	0	0	1
MX|ENSG00000117335	1	0	0	0	0	0	0	0	0	0	0	1
MX|ENSG00000160691	1	0	0	0	0	0	0	0	0	0	0	1
MX|ENSG00000138347	1	0	0	0	0	0	0	0	0	0	0	1
MX|ENSG00000101040	1	0	0	0	0	0	0	0	0	0	0	1
MX|ENSG00000273189	1	0	0	0	0	0	0	0	0	0	0	1
MX|ENSG00000075151	1	0	0	1	0	0	0	0	0	1	0	3
MX|ENSG00000109586	1	0	0	0	0	0	0	0	0	1	0	2
MX|ENSG00000071054	1	0	0	0	0	0	0	0	0	0	0	1
MX|ENSG00000168958	1	0	0	0	0	0	0	0	0	0	0	1
MX|ENSG00000122481	1	0	0	0	0	0	0	0	0	0	0	1
MX|ENSG00000132676	1	0	0	0	0	0	0	0	0	0	0	1
MX|ENSG00000148737	1	0	0	1	0	0	0	0	0	0	0	2
MX|ENSG00000198363	1	0	0	0	0	0	0	0	0	0	0	1
MX|ENSG00000070159	1	0	0	0	0	0	0	0	0	0	0	1
MX|ENSG00000064012	1	0	0	0	0	0	0	0	0	0	0	1
MX|ENSG00000157570	1	0	0	0	0	0	0	0	0	0	0	1
MX|ENSG00000172888	1	0	0	0	0	0	0	0	0	0	0	1
MX|ENSG00000137501	1	0	0	0	0	0	0	0	0	0	0	1
MX|ENSG00000204371	1	0	0	0	0	0	0	0	0	0	0	1
MX|ENSG00000197694	1	0	0	0	1	0	0	0	0	0	0	2
MX|ENSG00000157168	1	0	0	0	0	1	0	0	0	0	0	2
MX|ENSG00000117143	1	0	0	0	0	0	0	0	0	0	0	1
MX|ENSG00000143569	1	0	0	0	0	0	0	0	0	0	0	1
MX|ENSG00000130158	1	0	0	0	1	0	0	0	0	0	0	2
MX|ENSG00000134014	1	0	0	0	0	0	0	0	0	0	0	1
MX|ENSG00000070501	1	0	0	0	0	0	0	0	0	0	0	1
MX|ENSG00000133059	1	0	0	0	0	0	0	0	0	0	0	1
MX|ENSG00000147687	1	0	0	0	0	0	0	0	0	0	0	1
MX|ENSG00000198467	1	0	0	1	0	0	0	0	0	1	0	3
MX|ENSG00000154529	1	0	0	0	0	0	0	0	0	0	0	1
MX|ENSG00000148396	1	0	0	0	0	0	0	0	1	0	0	2
MX|ENSG00000126777	1	0	0	0	0	0	0	0	0	0	0	1
MX|ENSG00000135365	1	0	0	0	0	0	0	0	0	0	0	1
MX|ENSG00000101017	1	0	0	0	0	0	0	0	0	0	0	1
MX|ENSG00000255717	1	0	0	0	1	0	0	0	0	0	0	2
MX|ENSG00000110075	1	0	0	0	0	0	0	1	0	0	0	2
MX|ENSG00000149380	1	0	0	0	0	0	0	0	0	0	0	1
MX|ENSG00000171204	1	0	0	0	0	0	0	0	0	0	0	1
MX|ENSG00000140859	1	0	0	0	1	0	0	0	0	1	0	3
MX|ENSG00000148498	1	0	0	0	0	0	0	0	0	0	0	1
MX|ENSG00000111206	1	0	0	1	0	0	0	0	0	0	0	2
MX|ENSG00000139116	1	0	0	0	0	0	0	0	0	0	0	1
MX|ENSG00000134283	1	0	0	0	0	0	0	0	0	0	0	1
MX|ENSG00000170946	1	0	0	0	0	0	0	0	0	0	0	1
MX|ENSG00000139644	1	0	0	0	1	0	0	0	0	0	0	2
MX|ENSG00000177990	1	0	0	0	0	0	0	0	0	0	0	1
MX|ENSG00000105810	1	0	0	0	0	0	0	0	0	0	0	1
MX|ENSG00000255526	1	0	0	0	0	0	0	0	0	0	0	1
MX|ENSG00000029364	1	0	0	0	0	0	0	0	0	0	0	1
MX|ENSG00000063241	1	0	0	0	0	0	0	0	0	0	0	1
MX|ENSG00000142230	1	0	0	0	0	0	0	0	0	0	0	1
MX|ENSG00000011422	1	0	0	0	0	0	0	0	0	1	0	2
MX|ENSG00000171570	1	0	0	0	0	0	0	0	0	0	0	1
MX|ENSG00000105197	1	0	0	0	0	0	0	0	1	1	0	3
MX|ENSG00000006015	1	0	0	0	0	0	0	0	0	0	0	1
MX|ENSG00000129351	1	0	0	0	1	0	0	0	0	0	0	2
MX|ENSG00000161091	1	0	0	0	1	0	0	0	0	0	0	2
MX|ENSG00000134444	1	0	0	0	0	0	0	0	0	0	0	1
MX|ENSG00000180891	1	0	0	0	0	0	0	0	1	0	0	2
MX|ENSG00000142494	1	0	0	0	0	0	0	0	0	0	0	1
MX|ENSG00000141002	1	0	0	0	0	0	0	0	0	0	0	1
MX|ENSG00000261373	1	0	0	0	0	0	0	0	0	0	0	1
MX|ENSG00000141756	1	0	0	0	1	0	0	0	0	0	0	2
MX|ENSG00000132613	1	0	0	0	0	0	0	0	0	0	0	1
MX|ENSG00000033011	1	0	0	0	0	0	0	0	0	0	0	1
MX|ENSG00000140374	1	0	0	0	0	0	0	0	0	0	1	2
MX|ENSG00000242028	1	0	0	0	0	0	0	0	0	0	0	1
MX|ENSG00000125871	1	0	0	0	0	0	0	0	0	0	0	1
MX|ENSG00000185519	1	0	0	0	0	0	0	0	0	0	0	1
MX|ENSG00000106305	1	0	0	0	0	0	0	0	0	0	0	1
MX|ENSG00000113448	1	0	0	0	0	0	0	0	0	0	0	1
MX|ENSG00000113719	1	0	0	0	0	0	0	0	0	0	0	1
MX|ENSG00000008394	1	0	0	0	0	0	0	0	0	0	0	1
MX|ENSG00000152942	1	0	0	0	0	0	0	0	0	0	0	1
MX|ENSG00000112659	1	0	0	0	0	0	0	0	0	0	0	1
MX|ENSG00000112685	1	0	0	0	0	0	0	0	0	0	0	1
MX|ENSG00000135480	1	0	0	0	0	0	0	0	0	0	0	1
MX|ENSG00000169062	1	0	0	0	0	0	0	0	0	0	0	1
MX|ENSG00000120708	1	0	0	0	0	0	0	0	0	0	0	1
MX|ENSG00000161011	1	0	0	0	0	0	0	0	0	0	0	1
MX|ENSG00000116237	1	0	0	0	0	0	0	0	0	0	0	1
MX|ENSG00000152102	1	1	0	0	0	0	0	0	0	0	0	2
MX|ENSG00000130751	1	0	0	0	0	0	0	0	0	0	0	1
MX|ENSG00000072786	1	0	0	0	0	0	0	0	0	0	0	1
MX|ENSG00000183856	1	0	0	0	0	0	0	0	0	0	0	1
MX|ENSG00000143761	1	0	0	0	0	0	0	0	0	0	0	1
MX|ENSG00000088448	1	0	0	1	0	0	0	0	0	0	0	2
MX|ENSG00000224531	1	0	0	0	0	0	0	0	1	0	0	2
MX|ENSG00000285402	1	0	0	0	0	0	0	0	0	0	0	1
MX|ENSG00000168275	1	0	0	0	0	0	0	0	0	0	0	1
MX|ENSG00000131828	1	0	0	0	0	0	0	0	0	0	0	1
MX|ENSG00000196150	1	0	0	0	0	0	0	0	0	0	0	1
MX|ENSG00000108021	1	0	0	0	0	0	0	0	0	0	0	1
MX|ENSG00000276386	1	0	0	0	0	0	0	0	0	0	0	1
MX|ENSG00000263956	1	0	0	0	0	0	0	0	0	0	0	1
MX|ENSG00000136861	1	0	0	0	0	0	0	0	0	0	0	1
MX|ENSG00000065534	1	0	0	0	0	0	0	0	0	0	0	1
MX|ENSG00000135749	1	0	0	0	1	0	0	0	0	0	0	2
MX|ENSG00000162664	1	0	0	0	0	0	0	0	0	0	0	1
MX|ENSG00000204634	1	0	0	0	0	0	0	0	0	0	0	1
MX|ENSG00000047849	1	0	0	0	1	0	0	0	0	0	0	2
MX|ENSG00000167996	1	0	0	0	0	0	0	0	0	0	0	1
MX|ENSG00000160766	1	0	0	0	0	0	0	0	0	1	0	2
MX|ENSG00000148225	1	0	0	0	0	0	0	0	0	0	0	1
MX|ENSG00000157020	1	0	0	0	0	0	0	0	0	0	0	1
MX|ENSG00000114316	1	0	0	0	0	0	0	0	0	0	0	1
MX|ENSG00000129103	1	0	0	0	0	0	0	0	1	0	0	2
MX|ENSG00000134308	1	0	0	0	0	0	0	0	0	0	0	1
MX|ENSG00000158636	1	0	0	0	0	0	0	0	0	0	0	1
MX|ENSG00000240758	1	0	0	0	1	0	0	0	0	0	0	2
MX|ENSG00000244754	1	0	0	0	0	0	0	0	0	0	0	1
MX|ENSG00000130985	1	0	0	0	1	0	0	0	0	0	0	2
MX|ENSG00000147459	1	0	0	0	0	0	0	0	0	0	0	1
MX|ENSG00000087088	1	0	0	0	0	0	0	0	0	0	0	1
MX|ENSG00000070081	1	0	0	0	0	0	0	0	0	0	0	1
MX|ENSG00000137145	1	0	0	0	0	0	0	0	0	0	0	1
MX|ENSG00000196781	1	0	0	0	0	0	0	0	0	0	0	1
MX|ENSG00000231806	1	0	0	0	0	0	0	0	0	0	0	1
MX|ENSG00000196502	1	0	0	0	0	0	0	0	0	0	0	1
MX|ENSG00000136811	1	0	0	0	1	0	0	0	0	0	0	2
MX|ENSG00000148950	1	0	0	0	0	0	0	0	0	0	0	1
MX|ENSG00000151465	1	0	0	0	0	0	0	0	0	0	0	1
MX|ENSG00000144785	1	0	0	0	0	0	0	0	0	0	0	1
MX|ENSG00000151632	1	0	0	0	0	0	0	0	0	0	0	1
MX|ENSG00000268621	1	0	0	0	1	0	0	0	0	0	0	2
MX|ENSG00000150093	1	0	0	1	1	0	0	0	0	0	0	3
MX|ENSG00000118518	1	0	0	0	0	0	0	0	0	0	0	1
MX|ENSG00000265479	1	0	0	0	0	0	0	0	0	0	0	1
MX|ENSG00000226210	1	0	0	0	0	0	0	0	0	0	0	1
MX|ENSG00000103356	1	0	0	0	0	0	0	0	0	0	0	1
MX|ENSG00000110958	1	0	0	0	0	0	0	1	0	0	0	2
MX|ENSG00000188026	1	0	0	1	0	0	0	0	0	0	0	2
MX|ENSG00000088451	1	0	0	0	0	0	0	0	0	0	0	1
MX|ENSG00000119707	1	0	0	0	0	0	0	0	0	0	0	1
RI|ENSG00000186866	1	0	0	0	0	0	0	0	1	0	0	2
RI|ENSG00000100201	1	0	0	0	0	0	0	0	0	0	0	1
RI|ENSG00000182944	1	0	0	1	1	0	0	0	0	0	0	3
RI|ENSG00000161179	1	0	0	0	0	0	0	0	0	1	0	2
RI|ENSG00000104880	1	0	0	0	1	0	0	0	0	0	0	2
RI|ENSG00000064932	1	0	0	0	1	0	0	0	1	1	0	4
RI|ENSG00000154889	1	0	0	0	0	0	0	0	0	0	0	1
RI|ENSG00000169733	1	0	0	0	0	0	0	0	0	0	0	1
RI|ENSG00000169738	1	0	0	1	1	0	0	0	0	0	0	3
RI|ENSG00000214087	1	0	0	0	1	0	0	0	0	0	0	2
RI|ENSG00000184009	1	0	0	0	0	0	0	0	0	0	0	1
RI|ENSG00000172794	1	0	0	0	0	0	0	0	0	0	0	1
RI|ENSG00000100360	1	0	0	0	1	0	0	0	1	0	0	3
RI|ENSG00000126581	1	0	0	1	0	0	0	0	1	0	0	3
RI|ENSG00000178971	1	0	0	0	1	0	0	0	0	0	0	2
RI|ENSG00000141002	1	0	0	0	1	0	0	0	0	0	0	2
RI|ENSG00000123815	1	0	0	0	0	0	0	0	0	0	0	1
RI|ENSG00000168488	1	1	0	1	1	0	0	0	1	0	0	5
RI|ENSG00000162062	1	0	0	0	0	0	0	0	0	0	0	1
RI|ENSG00000140990	1	0	0	0	0	0	0	0	0	0	0	1
RI|ENSG00000166965	1	0	0	0	0	0	0	0	0	0	0	1
RI|ENSG00000140474	1	0	0	0	0	0	0	0	0	0	0	1
RI|ENSG00000197375	1	0	0	0	0	0	0	0	0	0	0	1
RI|ENSG00000141452	1	0	0	0	0	0	0	0	1	0	0	2
RI|ENSG00000099949	1	0	0	0	0	0	0	0	0	0	0	1
RI|ENSG00000185684	1	0	0	0	0	0	0	0	1	0	0	2
RI|ENSG00000123737	1	0	0	0	0	0	0	0	0	0	0	1
RI|ENSG00000064961	1	0	0	0	1	0	0	0	0	0	0	2
RI|ENSG00000106462	1	0	0	0	1	0	0	0	0	0	0	2
RI|ENSG00000197530	1	0	0	0	0	0	0	0	0	0	0	1
RI|ENSG00000177728	1	0	0	0	0	0	0	0	0	0	0	1
RI|ENSG00000196628	1	0	0	0	0	0	0	0	0	0	0	1
RI|ENSG00000060971	1	0	0	0	0	0	0	0	0	0	0	1
RI|ENSG00000127054	1	0	0	0	0	0	0	0	1	1	0	3
RI|ENSG00000111674	1	0	0	0	1	0	0	0	0	0	0	2
RI|ENSG00000004534	1	0	0	0	1	0	0	0	0	0	0	2
RI|ENSG00000112096	1	0	0	0	0	0	0	0	1	1	0	3
RI|ENSG00000113108	1	0	0	0	0	0	1	0	0	0	0	2
RI|ENSG00000137942	1	0	0	1	0	0	0	0	0	0	0	2
RI|ENSG00000115556	1	0	0	0	0	0	0	0	0	0	0	1
RI|ENSG00000167578	1	0	0	0	0	0	0	0	0	0	0	1
RI|ENSG00000128699	1	0	0	0	0	0	0	0	0	0	0	1
RI|ENSG00000143575	1	0	0	0	0	0	0	0	0	0	0	1
RI|ENSG00000168036	1	0	0	0	0	0	0	0	0	1	0	2
RI|ENSG00000136883	1	0	0	0	0	0	0	0	0	0	0	1
RI|ENSG00000204713	1	0	0	0	0	0	0	0	1	0	1	3
RI|ENSG00000145029	1	0	0	0	0	0	0	0	0	0	0	1
RI|ENSG00000163930	1	0	0	1	0	0	0	0	0	1	0	3
RI|ENSG00000121716	1	0	0	0	1	0	0	0	0	0	0	2
RI|ENSG00000077454	1	0	0	0	0	0	0	0	0	0	0	1
RI|ENSG00000177042	1	0	0	1	0	0	0	0	0	0	0	2
RI|ENSG00000136908	1	0	0	0	0	0	0	0	0	0	0	1
RI|ENSG00000130734	1	0	0	0	1	0	0	0	0	0	0	2
RI|ENSG00000183401	1	0	0	1	1	0	0	0	0	1	0	4
RI|ENSG00000104763	1	0	0	0	0	0	0	0	0	1	0	2
RI|ENSG00000142046	1	0	0	0	0	0	0	0	1	0	0	2
RI|ENSG00000160781	1	0	0	0	0	0	0	0	0	0	0	1
RI|ENSG00000104783	1	0	0	0	0	0	0	0	0	0	0	1
RI|ENSG00000110619	1	0	0	0	0	0	0	0	1	0	0	2
RI|ENSG00000168002	1	0	0	0	0	0	0	0	0	0	0	1
RI|ENSG00000149761	1	0	0	0	0	0	0	0	0	0	0	1
RI|ENSG00000137504	1	0	0	0	1	1	0	0	0	0	0	3
RI|ENSG00000222009	1	0	0	0	0	0	0	0	0	0	0	1
RI|ENSG00000175197	1	0	0	0	1	0	0	0	0	0	0	2
RI|ENSG00000148824	1	0	0	0	0	0	0	0	0	0	0	1
RI|ENSG00000139190	1	0	0	0	0	0	0	0	0	0	0	1
RI|ENSG00000136718	1	0	0	1	0	0	0	0	0	0	0	2
RI|ENSG00000071889	1	0	0	0	0	0	0	0	0	0	0	1
RI|ENSG00000099797	1	0	0	0	0	0	0	0	0	0	0	1
RI|ENSG00000125826	1	0	0	0	0	0	0	0	0	0	0	1
RI|ENSG00000169718	1	0	0	0	0	0	0	0	0	0	0	1
RI|ENSG00000037042	1	0	0	0	0	0	0	0	0	0	0	1
RI|ENSG00000141696	1	0	0	0	0	0	0	0	0	0	0	1
RI|ENSG00000125691	1	0	0	0	1	0	0	0	1	0	1	4
RI|ENSG00000108602	1	0	0	0	0	0	0	0	0	0	0	1
RI|ENSG00000161939	1	0	0	0	0	0	0	0	0	0	0	1
RI|ENSG00000142507	1	0	0	0	0	0	0	0	0	0	0	1
RI|ENSG00000160014	1	0	0	1	0	0	0	0	0	0	0	2
RI|ENSG00000130175	1	0	0	0	0	0	0	0	0	0	0	1
RI|ENSG00000213614	1	0	0	0	0	0	0	0	1	0	0	2
RI|ENSG00000127586	1	0	0	0	1	0	0	0	1	0	0	3
RI|ENSG00000204231	1	0	0	0	0	0	0	0	0	0	0	1
RI|ENSG00000118181	1	0	0	0	0	0	0	0	0	0	0	1
RI|ENSG00000079616	1	0	0	0	1	0	0	0	1	0	0	3
RI|ENSG00000167900	1	0	0	0	1	0	0	0	0	0	0	2
RI|ENSG00000164587	1	0	0	0	0	0	0	0	0	0	0	1
RI|ENSG00000088986	1	0	0	0	0	0	0	0	0	0	0	1
RI|ENSG00000038382	1	0	0	0	0	1	0	0	1	0	0	3
RI|ENSG00000119729	1	0	0	0	0	0	0	0	1	1	0	3
RI|ENSG00000109534	1	0	0	0	0	0	0	0	1	0	0	2
RI|ENSG00000156508	1	0	0	0	1	0	0	0	0	0	0	2
RI|ENSG00000152952	1	0	0	0	0	0	0	0	0	0	0	1
RI|ENSG00000082014	1	0	0	0	0	0	0	0	1	0	0	2
RI|ENSG00000182481	1	0	0	0	0	0	0	0	0	0	0	1
RI|ENSG00000213928	1	0	0	0	0	0	0	0	0	0	0	1
RI|ENSG00000163382	1	0	0	0	0	0	0	0	0	0	1	2
RI|ENSG00000071894	1	0	0	1	0	0	0	0	1	0	0	3
RI|ENSG00000111843	1	0	0	0	0	0	0	0	1	0	0	2
RI|ENSG00000174547	1	0	0	0	0	0	0	0	0	0	0	1
RI|ENSG00000188986	1	0	0	0	0	0	0	0	0	0	0	1
RI|ENSG00000149532	1	0	0	0	0	0	0	0	0	0	0	1
RI|ENSG00000159214	1	0	0	0	0	0	0	0	0	0	0	1
RI|ENSG00000142208	1	0	0	0	0	0	0	0	0	0	0	1
RI|ENSG00000138101	1	0	0	0	0	0	0	0	0	0	0	1
RI|ENSG00000142937	1	0	0	0	0	0	0	0	0	0	0	1
RI|ENSG00000163479	1	0	0	0	0	1	0	0	0	1	0	3
RI|ENSG00000100316	1	0	0	0	0	0	0	0	0	0	0	1
RI|ENSG00000131080	1	0	0	0	0	0	0	0	0	0	0	1
RI|ENSG00000213563	1	0	0	0	0	0	0	0	0	0	0	1
RI|ENSG00000113360	1	0	0	0	0	0	0	0	0	0	0	1
RI|ENSG00000259522	1	0	0	0	0	0	0	0	0	0	0	1
RI|ENSG00000187961	1	0	0	0	0	0	0	0	0	0	0	1
RI|ENSG00000132424	1	0	0	0	0	0	0	0	0	1	0	2
RI|ENSG00000143543	1	0	0	0	0	0	0	0	1	0	0	2
RI|ENSG00000242114	1	0	0	0	0	0	0	0	0	0	0	1
RI|ENSG00000256349	1	0	0	0	0	0	0	0	0	0	0	1
RI|ENSG00000028528	1	0	0	0	0	0	0	0	0	0	0	1
RI|ENSG00000112110	1	0	0	0	0	0	0	0	0	0	0	1
RI|ENSG00000107874	1	0	0	0	0	0	0	0	0	0	0	1
RI|ENSG00000115307	1	0	0	0	1	0	0	0	1	0	0	3
RI|ENSG00000092841	1	0	0	0	1	0	0	0	0	0	0	2
RI|ENSG00000112787	1	0	0	0	1	0	0	0	0	0	0	2
RI|ENSG00000040487	1	0	0	0	0	0	0	0	0	0	0	1
RI|ENSG00000274272	1	0	0	0	0	0	0	0	1	0	0	2
RI|ENSG00000169871	1	0	0	0	0	0	0	0	0	0	0	1
RI|ENSG00000183735	1	0	0	0	0	0	0	0	0	0	0	1
RI|ENSG00000074800	1	0	0	1	0	0	0	0	0	0	0	2
RI|ENSG00000149600	1	0	0	0	0	0	0	0	0	0	0	1
RI|ENSG00000071082	1	0	0	0	0	0	0	0	0	0	0	1
RI|ENSG00000109736	1	0	0	0	0	0	0	0	1	0	0	2
RI|ENSG00000198960	1	0	0	0	0	0	0	0	0	0	0	1
RI|ENSG00000146701	1	0	0	0	0	0	0	0	0	0	0	1
RI|ENSG00000132793	1	0	0	1	0	0	0	0	0	0	0	2
RI|ENSG00000141569	1	0	0	0	0	0	0	0	0	0	0	1
RI|ENSG00000124380	1	0	0	0	0	0	0	0	0	0	0	1
RI|ENSG00000181396	1	0	0	0	0	0	0	0	0	0	0	1
RI|ENSG00000160948	1	0	0	0	0	0	0	0	0	0	0	1
RI|ENSG00000197136	1	0	0	0	0	0	0	0	1	0	0	2
RI|ENSG00000267426	1	0	0	0	0	0	0	0	0	0	0	1
RI|ENSG00000134333	1	0	0	0	0	0	0	0	0	0	0	1
RI|ENSG00000163527	1	0	0	0	0	0	0	0	0	0	0	1
RI|ENSG00000159069	1	0	0	0	1	0	0	0	1	0	0	3
RI|ENSG00000185522	1	0	0	0	1	0	0	0	0	0	0	2
RI|ENSG00000157600	1	0	0	0	0	0	0	0	0	0	0	1
RI|ENSG00000125611	1	0	0	0	0	0	0	0	0	0	0	1
RI|ENSG00000255717	1	0	0	0	1	0	0	0	0	0	1	3
RI|ENSG00000174669	1	0	0	0	1	0	0	0	0	0	0	2
RI|ENSG00000009830	1	0	0	0	0	0	0	0	1	0	0	2
RI|ENSG00000160957	1	0	0	0	0	0	0	0	0	0	0	1
RI|ENSG00000111752	1	0	0	0	0	0	0	0	0	0	0	1
RI|ENSG00000133316	1	0	0	0	0	0	0	0	0	0	0	1
RI|ENSG00000163435	1	0	0	0	0	0	0	0	0	0	0	1
RI|ENSG00000135476	1	0	0	0	0	0	0	0	0	0	0	1
RI|ENSG00000111554	1	0	0	0	0	0	0	0	0	0	0	1
RI|ENSG00000150990	1	0	0	0	0	0	0	0	0	0	0	1
RI|ENSG00000176915	1	0	0	0	0	0	0	0	0	0	0	1
RI|ENSG00000085872	1	0	0	0	0	0	0	0	0	0	0	1
RI|ENSG00000006453	1	0	0	0	0	0	0	0	0	0	0	1
RI|ENSG00000213741	1	0	0	0	0	0	0	0	0	0	0	1
SE|ENSG00000160305	1	0	0	0	0	0	0	0	1	0	0	2
SE|ENSG00000160285	1	0	0	0	0	0	0	0	0	0	0	1
SE|ENSG00000182670	1	0	0	0	0	0	0	0	0	0	0	1
SE|ENSG00000281903	1	0	0	0	0	0	0	0	0	0	0	1
SE|ENSG00000280071	1	0	0	0	0	0	0	0	0	0	0	1
SE|ENSG00000100239	1	0	0	1	0	0	0	0	1	0	0	3
SE|ENSG00000205593	1	0	0	0	0	0	0	0	0	0	0	1
SE|ENSG00000185386	1	0	0	0	0	0	0	0	0	0	0	1
SE|ENSG00000100211	1	0	0	0	0	0	0	0	0	0	0	1
SE|ENSG00000100083	1	0	0	0	0	0	0	0	1	0	0	2
SE|ENSG00000100330	1	0	0	0	0	0	0	0	0	0	0	1
SE|ENSG00000186575	1	0	0	0	0	0	0	0	0	0	0	1
SE|ENSG00000100014	1	0	0	1	0	0	1	0	0	0	0	3
SE|ENSG00000183506	1	0	0	0	0	0	0	0	0	0	0	1
SE|ENSG00000015475	1	1	0	0	0	0	0	0	0	0	0	2
SE|ENSG00000083828	1	0	0	0	0	0	0	0	0	0	0	1
SE|ENSG00000121417	1	0	0	0	0	0	0	0	0	0	0	1
SE|ENSG00000186230	1	0	0	0	0	0	0	0	1	0	0	2
SE|ENSG00000240225	1	0	0	0	0	0	0	0	0	0	0	1
SE|ENSG00000063241	1	0	0	1	0	0	0	0	0	1	0	3
SE|ENSG00000197619	1	0	0	0	0	0	0	0	0	1	0	2
SE|ENSG00000126453	1	0	0	0	0	1	0	0	0	0	0	2
SE|ENSG00000104870	1	0	0	0	1	0	0	0	0	0	0	2
SE|ENSG00000087076	1	1	0	0	0	0	0	0	0	0	0	2
SE|ENSG00000105552	1	0	0	0	0	0	0	0	0	0	0	1
SE|ENSG00000012061	1	0	0	0	0	0	0	0	0	0	0	1
SE|ENSG00000167637	1	0	0	0	0	0	0	0	0	0	0	1
SE|ENSG00000076928	1	0	0	1	0	0	0	0	1	0	0	3
SE|ENSG00000269858	1	0	0	0	0	0	0	0	0	0	0	1
SE|ENSG00000267254	1	0	0	0	0	1	0	0	0	0	0	2
SE|ENSG00000189042	1	0	0	0	0	0	0	0	0	0	0	1
SE|ENSG00000267120	1	0	0	0	0	0	0	0	0	0	0	1
SE|ENSG00000161249	1	1	0	0	0	0	0	0	0	0	0	2
SE|ENSG00000213096	1	0	0	0	0	0	0	0	1	0	0	2
SE|ENSG00000284428	1	0	0	0	0	0	0	0	0	0	0	1
SE|ENSG00000105662	1	0	0	0	0	0	0	0	0	0	0	1
SE|ENSG00000105655	1	0	0	0	0	0	0	0	0	0	0	1
SE|ENSG00000214046	1	0	0	1	0	0	0	0	0	0	0	2
SE|ENSG00000167460	1	0	0	0	1	0	0	0	0	0	0	2
SE|ENSG00000142453	1	0	0	0	0	0	0	0	0	0	0	1
SE|ENSG00000079805	1	0	0	1	0	0	0	0	0	1	0	3
SE|ENSG00000127452	1	0	0	0	0	0	0	0	0	0	0	1
SE|ENSG00000090661	1	0	0	0	0	0	0	0	1	0	0	2
SE|ENSG00000077463	1	0	0	0	1	0	0	0	0	0	0	2
SE|ENSG00000175221	1	0	0	0	0	0	0	0	0	0	0	1
SE|ENSG00000011304	1	0	0	0	0	0	0	0	0	0	0	1
SE|ENSG00000101150	1	0	0	1	1	0	0	0	0	1	0	4
SE|ENSG00000258366	1	0	0	0	0	0	0	0	0	0	0	1
SE|ENSG00000101126	1	0	0	0	1	0	0	0	0	0	0	2
SE|ENSG00000124140	1	0	0	0	0	0	0	0	0	0	0	1
SE|ENSG00000174365	1	0	0	0	1	0	0	0	0	1	0	3
SE|ENSG00000080845	1	0	0	0	0	0	0	0	0	0	0	1
SE|ENSG00000088367	1	0	0	1	0	1	0	0	1	1	0	5
SE|ENSG00000101294	1	0	0	0	0	0	0	0	0	1	0	2
SE|ENSG00000089050	1	0	0	0	0	0	0	0	0	0	0	1
SE|ENSG00000132639	1	0	0	0	0	0	0	0	0	0	0	1
SE|ENSG00000125772	1	0	0	0	0	0	0	0	0	0	0	1
SE|ENSG00000088833	1	0	0	1	0	0	0	0	0	0	0	2
SE|ENSG00000074657	1	0	0	0	0	0	0	0	1	0	0	2
SE|ENSG00000049759	1	0	0	0	0	0	0	0	0	0	0	1
SE|ENSG00000141644	1	0	0	0	0	1	0	0	0	0	0	2
SE|ENSG00000134775	1	0	0	1	0	0	0	0	0	0	0	2
SE|ENSG00000124155	1	0	0	0	1	0	0	0	0	0	0	2
SE|ENSG00000154889	1	0	0	1	1	0	0	0	1	0	1	5
SE|ENSG00000101557	1	0	0	0	0	0	0	0	0	0	0	1
SE|ENSG00000173818	1	0	0	0	1	0	0	0	1	0	0	3
SE|ENSG00000129667	1	0	0	0	0	0	0	0	1	0	0	2
SE|ENSG00000161533	1	0	0	0	0	1	0	0	0	1	0	3
SE|ENSG00000133193	1	0	0	0	0	0	0	0	0	0	0	1
SE|ENSG00000266173	1	0	0	0	0	0	0	0	0	0	0	1
SE|ENSG00000108423	1	0	0	0	0	0	0	0	0	0	0	1
SE|ENSG00000153944	1	0	0	0	0	0	0	0	0	0	0	1
SE|ENSG00000108846	1	0	0	0	0	1	0	0	0	0	0	2
SE|ENSG00000002919	1	0	0	0	0	0	0	0	0	1	0	2
SE|ENSG00000005243	1	0	0	0	0	0	0	0	0	1	0	2
SE|ENSG00000108433	1	1	0	0	0	0	0	0	0	0	0	2
SE|ENSG00000186566	1	0	0	0	1	1	0	0	0	0	0	3
SE|ENSG00000108852	1	0	0	0	0	0	0	0	0	0	0	1
SE|ENSG00000198496	1	0	0	0	1	0	0	0	0	0	1	3
SE|ENSG00000266967	1	0	0	0	0	0	0	0	0	0	0	1
SE|ENSG00000131467	1	0	0	0	0	0	0	0	0	0	0	1
SE|ENSG00000126581	1	0	0	0	0	0	0	0	0	0	0	1
SE|ENSG00000277791	1	0	0	0	0	0	0	0	0	1	0	2
SE|ENSG00000278540	1	0	0	0	0	0	0	0	0	0	0	1
SE|ENSG00000170921	1	0	0	0	0	0	0	0	0	1	0	2
SE|ENSG00000126858	1	0	0	0	0	0	0	0	0	1	0	2
SE|ENSG00000126246	1	0	0	0	0	0	0	0	0	0	0	1
SE|ENSG00000197381	1	0	0	0	0	0	0	0	1	0	0	2
SE|ENSG00000196535	1	0	0	1	1	0	0	0	1	1	0	5
SE|ENSG00000007202	1	0	0	0	0	0	0	0	0	0	0	1
SE|ENSG00000076351	1	0	0	0	0	0	0	0	0	0	0	1
SE|ENSG00000108602	1	0	0	0	0	0	0	0	0	0	0	1
SE|ENSG00000142494	1	0	0	0	0	0	0	0	0	0	0	1
SE|ENSG00000176974	1	0	0	0	1	0	0	0	1	0	0	3
SE|ENSG00000177302	1	0	0	0	0	0	0	0	0	0	0	1
SE|ENSG00000108591	1	0	0	0	0	0	0	0	0	0	0	1
SE|ENSG00000072310	1	0	0	0	0	0	0	0	0	1	0	2
SE|ENSG00000133030	1	0	0	1	0	0	0	0	0	1	0	3
SE|ENSG00000188933	1	0	0	0	0	0	0	0	0	0	0	1
SE|ENSG00000166582	1	0	0	0	0	0	0	0	0	0	0	1
SE|ENSG00000178971	1	0	0	0	0	0	0	0	0	0	0	1
SE|ENSG00000129197	1	0	0	0	0	0	0	1	0	1	0	3
SE|ENSG00000029725	1	0	0	0	0	0	0	0	0	0	0	1
SE|ENSG00000108509	1	0	0	0	0	0	0	0	1	0	0	2
SE|ENSG00000141002	1	0	0	0	0	0	0	0	0	1	0	2
SE|ENSG00000185324	1	0	0	1	0	1	0	0	0	0	0	3
SE|ENSG00000178773	1	0	0	0	1	0	0	0	1	0	0	3
SE|ENSG00000167522	1	0	0	1	1	0	0	1	1	1	0	6
SE|ENSG00000172530	1	0	0	1	0	0	0	0	0	0	0	2
SE|ENSG00000103194	1	0	0	1	0	0	0	0	0	0	1	3
SE|ENSG00000103168	1	0	0	0	1	0	0	0	0	0	0	2
SE|ENSG00000103121	1	0	0	1	0	0	0	0	0	0	0	2
SE|ENSG00000176715	1	0	0	0	0	0	0	0	0	0	0	1
SE|ENSG00000040199	1	0	0	0	0	0	0	0	1	0	0	2
SE|ENSG00000102977	1	0	0	0	0	0	0	0	0	0	0	1
SE|ENSG00000172831	1	0	0	0	0	0	0	0	0	0	0	1
SE|ENSG00000217555	1	0	0	0	0	0	0	0	0	0	0	1
SE|ENSG00000171208	1	0	0	0	0	0	0	0	0	0	0	1
SE|ENSG00000185947	1	0	0	1	0	0	0	0	0	1	0	3
SE|ENSG00000149925	1	0	0	0	0	0	0	1	0	1	0	3
SE|ENSG00000169592	1	0	0	0	0	0	0	0	1	0	0	2
SE|ENSG00000176953	1	0	0	0	1	0	0	0	1	0	0	3
SE|ENSG00000188603	1	0	0	1	0	0	0	0	0	0	1	3
SE|ENSG00000169189	1	0	0	0	0	0	0	0	0	0	0	1
SE|ENSG00000090905	1	0	0	1	0	0	0	0	1	1	0	4
SE|ENSG00000227827	1	0	0	0	0	0	0	0	0	0	0	1
SE|ENSG00000183889	1	0	0	0	0	0	0	0	1	0	0	2
SE|ENSG00000153066	1	0	0	0	0	0	0	0	0	0	0	1
SE|ENSG00000103274	1	0	0	0	0	0	0	0	0	0	0	1
SE|ENSG00000273611	1	0	0	0	0	0	0	0	0	0	0	1
SE|ENSG00000033011	1	0	0	0	0	0	0	0	0	0	0	1
SE|ENSG00000168096	1	0	0	0	0	0	0	0	0	0	0	1
SE|ENSG00000102858	1	0	0	0	0	0	0	0	0	0	0	1
SE|ENSG00000006194	1	0	0	0	1	0	0	0	0	0	0	2
SE|ENSG00000006327	1	0	0	0	0	0	0	0	0	0	0	1
SE|ENSG00000162066	1	0	0	0	0	0	0	0	0	0	0	1
SE|ENSG00000103197	1	0	0	0	0	0	0	0	0	0	0	1
SE|ENSG00000162039	1	0	0	0	0	0	0	0	0	0	1	2
SE|ENSG00000162004	1	0	0	0	0	0	0	0	0	0	0	1
SE|ENSG00000103202	1	0	0	0	1	0	0	0	0	0	0	2
SE|ENSG00000103148	1	0	0	0	0	0	0	0	0	0	0	1
SE|ENSG00000185596	1	0	0	0	0	0	0	0	0	0	0	1
SE|ENSG00000140479	1	0	0	0	0	0	0	0	0	0	0	1
SE|ENSG00000068305	1	0	0	0	0	0	0	0	1	0	0	2
SE|ENSG00000103852	1	0	0	0	1	0	0	0	0	0	0	2
SE|ENSG00000196547	1	0	0	0	0	0	0	0	1	0	0	2
SE|ENSG00000140526	1	0	0	0	0	1	0	0	0	0	0	2
SE|ENSG00000140545	1	0	0	0	0	0	0	0	1	0	1	3
SE|ENSG00000189136	1	0	0	0	0	0	0	0	0	0	0	1
SE|ENSG00000166411	1	0	0	0	0	0	0	0	0	0	0	1
SE|ENSG00000140400	1	0	0	0	1	0	0	0	1	0	1	4
SE|ENSG00000138629	1	0	0	0	0	0	0	0	0	0	0	1
SE|ENSG00000091157	1	0	0	0	0	0	0	0	0	0	0	1
SE|ENSG00000174446	1	0	0	0	0	0	0	0	0	0	0	1
SE|ENSG00000074621	1	0	0	0	0	0	0	0	0	0	0	1
SE|ENSG00000166797	1	0	0	0	0	0	0	0	0	0	0	1
SE|ENSG00000074410	1	0	0	0	0	0	0	0	0	1	0	2
SE|ENSG00000182718	1	0	0	1	1	1	0	0	0	0	0	4
SE|ENSG00000104093	1	0	0	0	0	0	0	0	0	0	0	1
SE|ENSG00000168781	1	0	0	0	0	0	0	0	0	1	0	2
SE|ENSG00000168803	1	0	0	0	0	0	0	0	1	0	0	2
SE|ENSG00000134138	1	0	0	0	0	0	0	0	0	0	0	1
SE|ENSG00000140157	1	0	0	1	0	0	0	0	0	0	1	3
SE|ENSG00000276141	1	0	0	0	0	0	0	0	0	0	0	1
SE|ENSG00000185347	1	0	0	0	0	0	0	0	0	0	0	1
SE|ENSG00000182979	1	0	0	1	0	0	0	0	0	1	1	4
SE|ENSG00000251602	1	0	0	0	0	0	0	0	0	0	0	1
SE|ENSG00000075413	1	0	0	1	0	0	0	0	0	1	0	3
SE|ENSG00000140153	1	0	0	0	0	0	0	0	0	0	0	1
SE|ENSG00000131375	1	0	0	0	0	0	0	0	0	0	0	1
SE|ENSG00000136295	1	0	0	0	0	0	0	0	0	0	0	1
SE|ENSG00000164180	1	0	0	0	0	0	0	0	0	0	0	1
SE|ENSG00000066933	1	0	0	0	0	0	0	1	0	1	0	3
SE|ENSG00000172053	1	0	0	0	1	0	0	0	0	0	0	2
SE|ENSG00000150403	1	0	0	0	0	0	0	0	0	0	0	1
SE|ENSG00000130779	1	0	0	0	0	0	0	0	0	0	1	2
SE|ENSG00000221988	1	0	0	0	1	0	0	0	0	0	0	2
SE|ENSG00000100479	1	0	0	0	0	0	0	0	0	0	0	1
SE|ENSG00000135341	1	0	0	0	0	0	0	0	0	0	0	1
SE|ENSG00000196505	1	0	0	0	0	0	0	0	0	0	0	1
SE|ENSG00000001084	1	0	0	0	0	0	0	0	0	0	0	1
SE|ENSG00000124608	1	0	0	0	0	0	0	0	0	0	0	1
SE|ENSG00000173698	1	0	0	0	0	0	0	0	0	0	0	1
SE|ENSG00000120008	1	0	0	0	0	0	0	0	0	1	0	2
SE|ENSG00000157578	1	0	0	0	0	0	0	0	0	0	1	2
SE|ENSG00000143740	1	0	0	0	0	0	0	0	1	0	0	2
SE|ENSG00000175061	1	0	0	0	1	0	0	0	0	0	0	2
SE|ENSG00000137177	1	0	0	0	0	0	0	0	0	1	0	2
SE|ENSG00000134824	1	0	0	0	0	0	0	0	0	0	0	1
SE|ENSG00000137210	1	0	0	0	1	0	0	0	0	0	0	2
SE|ENSG00000137486	1	0	0	0	0	0	0	0	0	0	0	1
SE|ENSG00000124787	1	0	0	0	0	0	0	0	0	0	0	1
SE|ENSG00000127603	1	0	0	0	0	0	0	0	0	1	1	3
SE|ENSG00000101166	1	0	0	0	0	0	0	0	0	0	0	1
SE|ENSG00000119636	1	0	0	0	0	0	0	0	0	0	0	1
SE|ENSG00000113068	1	0	0	0	0	0	0	0	0	1	0	2
SE|ENSG00000280987	1	0	0	0	0	0	0	0	1	0	0	2
SE|ENSG00000128335	1	0	0	0	0	0	0	0	0	0	0	1
SE|ENSG00000100697	1	0	0	0	0	0	0	0	0	0	0	1
SE|ENSG00000185033	1	0	0	0	0	0	0	0	1	0	0	2
SE|ENSG00000169567	1	0	0	0	0	0	0	0	0	0	0	1
SE|ENSG00000124177	1	0	0	0	0	0	0	0	1	0	0	2
SE|ENSG00000166402	1	0	0	0	0	0	0	0	0	0	0	1
SE|ENSG00000126456	1	0	0	0	0	0	0	0	0	0	0	1
SE|ENSG00000151292	1	0	0	0	0	0	0	0	0	0	0	1
SE|ENSG00000186871	1	0	0	0	0	0	0	0	0	0	0	1
SE|ENSG00000147044	1	0	0	0	0	0	0	0	0	1	0	2
SE|ENSG00000184349	1	0	0	0	0	0	0	0	0	0	0	1
SE|ENSG00000145730	1	0	0	1	0	0	0	0	0	1	0	3
SE|ENSG00000204120	1	0	0	0	0	0	0	1	0	0	0	2
SE|ENSG00000131844	1	0	0	0	0	0	0	0	0	0	0	1
SE|ENSG00000152942	1	0	0	1	1	0	0	0	0	0	0	3
SE|ENSG00000112851	1	0	0	1	0	1	0	0	0	1	0	4
SE|ENSG00000100320	1	0	0	1	0	0	1	0	0	0	0	3
SE|ENSG00000155542	1	0	0	1	0	0	0	0	0	0	0	2
SE|ENSG00000234602	1	0	0	0	0	0	0	0	0	0	0	1
SE|ENSG00000112659	1	0	0	0	0	0	0	0	1	0	0	2
SE|ENSG00000113300	1	0	0	0	0	0	0	0	0	0	0	1
SE|ENSG00000197119	1	0	0	0	0	0	0	0	0	0	1	2
SE|ENSG00000104731	1	0	0	0	0	0	0	0	0	0	0	1
SE|ENSG00000105223	1	0	0	0	1	0	0	0	0	1	0	3
SE|ENSG00000150712	1	0	0	0	0	0	0	0	1	0	0	2
SE|ENSG00000112576	1	0	0	0	0	0	0	0	0	0	0	1
SE|ENSG00000158987	1	0	0	1	0	0	0	0	0	1	0	3
SE|ENSG00000198130	1	0	0	0	0	0	0	0	0	0	0	1
SE|ENSG00000038382	1	0	0	1	0	0	0	0	0	1	0	3
SE|ENSG00000260456	1	0	0	0	0	0	0	0	0	0	0	1
SE|ENSG00000158423	1	0	0	0	0	0	0	0	0	0	1	2
SE|ENSG00000114744	1	0	0	0	0	0	0	0	0	0	0	1
SE|ENSG00000158163	1	0	0	0	0	1	0	0	0	0	0	2
SE|ENSG00000152818	1	0	0	0	0	0	0	0	0	1	1	3
SE|ENSG00000069869	1	0	0	0	0	0	0	0	0	0	0	1
SE|ENSG00000145495	1	0	0	0	0	0	0	0	0	0	0	1
SE|ENSG00000137601	1	0	0	0	0	0	0	0	0	0	0	1
SE|ENSG00000121350	1	0	0	0	0	0	0	0	0	0	0	1
SE|ENSG00000132694	1	0	0	1	0	0	0	0	0	0	0	2
SE|ENSG00000106070	1	0	0	0	1	0	0	0	1	0	0	3
SE|ENSG00000144043	1	0	0	0	0	0	0	0	0	0	0	1
SE|ENSG00000241258	1	0	0	0	0	0	0	0	0	0	0	1
SE|ENSG00000143624	1	0	0	0	0	0	0	0	1	0	0	2
SE|ENSG00000132376	1	0	0	0	1	0	0	0	0	0	0	2
SE|ENSG00000062194	1	0	0	0	1	0	0	0	0	0	0	2
SE|ENSG00000145348	1	0	0	0	0	0	0	0	0	0	0	1
SE|ENSG00000227345	1	0	0	0	0	0	0	0	1	0	0	2
SE|ENSG00000204564	1	0	0	0	0	0	0	0	1	0	0	2
SE|ENSG00000138641	1	0	0	0	0	0	0	0	0	0	0	1
SE|ENSG00000165533	1	0	0	0	0	0	0	0	0	0	0	1
SE|ENSG00000131591	1	0	0	0	0	0	0	0	0	0	0	1
SE|ENSG00000163629	1	0	0	0	0	0	0	0	0	0	0	1
SE|ENSG00000251022	1	0	0	0	0	0	0	0	0	0	0	1
SE|ENSG00000198625	1	0	0	0	0	0	0	0	0	0	0	1
SE|ENSG00000164190	1	0	0	0	0	0	0	0	0	0	0	1
SE|ENSG00000239521	1	0	0	0	0	0	0	0	0	0	0	1
SE|ENSG00000064042	1	0	0	0	0	0	0	0	1	0	0	2
SE|ENSG00000116237	1	0	0	0	0	0	0	0	0	0	0	1
SE|ENSG00000163138	1	0	0	0	0	0	0	0	0	0	0	1
SE|ENSG00000038219	1	0	0	0	0	0	0	0	0	1	0	2
SE|ENSG00000115073	1	0	0	0	0	0	0	0	0	0	0	1
SE|ENSG00000125733	1	0	0	0	0	0	0	0	0	0	0	1
SE|ENSG00000109065	1	0	0	0	0	0	0	0	0	0	0	1
SE|ENSG00000140262	1	0	0	0	0	0	0	0	0	0	0	1
SE|ENSG00000164073	1	0	0	0	1	0	0	0	1	0	1	4
SE|ENSG00000160796	1	0	0	0	1	0	0	0	1	0	0	3
SE|ENSG00000063761	1	0	0	0	0	0	0	0	0	0	0	1
SE|ENSG00000174373	1	0	0	0	0	0	0	0	0	1	0	2
SE|ENSG00000114867	1	0	0	0	1	1	0	0	0	0	0	3
SE|ENSG00000175193	1	0	0	0	0	0	0	0	1	0	0	2
SE|ENSG00000114416	1	0	0	0	0	0	0	0	0	1	0	2
SE|ENSG00000204410	1	0	0	0	0	0	0	0	0	0	0	1
SE|ENSG00000266338	1	0	0	0	0	0	0	0	0	1	0	2
SE|ENSG00000180964	1	0	0	0	0	0	0	0	0	0	0	1
SE|ENSG00000153914	1	0	0	0	1	0	0	0	0	0	0	2
SE|ENSG00000145819	1	0	0	0	0	0	0	0	0	1	0	2
SE|ENSG00000178802	1	0	0	0	0	0	0	0	0	0	0	1
SE|ENSG00000131323	1	0	0	0	0	0	0	0	0	0	0	1
SE|ENSG00000112701	1	0	0	0	0	0	0	0	0	0	0	1
SE|ENSG00000196739	1	0	0	0	0	0	0	0	0	0	0	1
SE|ENSG00000138459	1	0	0	0	0	0	0	0	0	0	0	1
SE|ENSG00000070010	1	0	0	0	0	0	0	0	0	1	0	2
SE|ENSG00000080822	1	0	0	1	0	0	0	0	1	0	0	3
SE|ENSG00000178904	1	0	0	0	1	0	0	0	1	0	0	3
SE|ENSG00000079819	1	0	0	0	0	0	0	0	0	1	0	2
SE|ENSG00000117597	1	0	0	0	0	0	0	0	0	0	0	1
SE|ENSG00000135317	1	0	0	0	0	0	0	0	0	0	0	1
SE|ENSG00000163898	1	0	0	0	1	0	0	0	0	0	0	2
SE|ENSG00000136933	1	0	0	0	0	0	0	0	1	0	0	2
SE|ENSG00000130751	1	0	0	0	0	0	0	0	0	0	0	1
SE|ENSG00000141664	1	0	0	0	0	0	0	0	0	0	0	1
SE|ENSG00000125375	1	0	0	0	1	0	0	0	1	0	0	3
SE|ENSG00000204954	1	0	0	0	0	0	0	0	0	0	0	1
SE|ENSG00000206195	1	0	0	0	1	0	0	0	0	0	0	2
SE|ENSG00000284770	1	0	0	0	0	0	0	0	0	0	0	1
SE|ENSG00000184014	1	0	0	0	0	0	0	0	0	0	0	1
SE|ENSG00000175866	1	0	0	0	0	0	0	0	0	0	0	1
SE|ENSG00000117020	1	0	0	0	0	0	0	0	0	0	0	1
SE|ENSG00000058600	1	0	0	0	0	0	0	0	0	0	0	1
SE|ENSG00000117335	1	0	0	1	1	0	0	0	0	1	0	4
SE|ENSG00000160679	1	0	0	0	0	0	0	0	0	0	0	1
SE|ENSG00000172915	1	0	0	0	0	0	0	0	0	0	0	1
SE|ENSG00000141577	1	1	0	0	0	0	0	0	0	0	0	2
SE|ENSG00000197530	1	0	0	0	0	0	0	0	0	0	0	1
SE|ENSG00000242193	1	0	0	0	0	0	0	0	0	0	0	1
SE|ENSG00000183856	1	0	0	1	1	0	0	0	0	0	0	3
SE|ENSG00000183458	1	1	0	0	1	0	0	0	1	0	0	4
SE|ENSG00000213024	1	0	0	0	0	0	0	0	0	0	0	1
SE|ENSG00000114098	1	0	0	0	0	0	0	0	1	0	0	2
SE|ENSG00000145293	1	0	0	0	0	0	0	0	0	0	0	1
SE|ENSG00000135597	1	0	0	0	0	0	0	0	0	0	0	1
SE|ENSG00000117523	1	0	0	0	1	0	0	0	0	0	0	2
SE|ENSG00000164535	1	0	0	0	0	0	0	0	0	0	0	1
SE|ENSG00000131018	1	0	0	0	0	0	0	0	1	1	0	3
SE|ENSG00000143952	1	0	0	0	1	0	0	0	0	0	0	2
SE|ENSG00000116871	1	0	0	0	0	0	0	0	0	0	0	1
SE|ENSG00000178035	1	0	0	0	0	0	0	0	0	1	0	2
SE|ENSG00000143363	1	0	0	0	0	0	0	0	1	0	0	2
SE|ENSG00000177728	1	0	0	0	0	0	0	0	0	0	0	1
SE|ENSG00000120913	1	0	0	0	1	0	0	0	0	0	1	3
SE|ENSG00000105323	1	0	0	0	0	0	0	0	0	0	0	1
SE|ENSG00000172965	1	0	0	1	1	0	0	0	1	0	0	4
SE|ENSG00000133657	1	0	0	1	0	0	0	0	0	1	0	3
SE|ENSG00000088682	1	0	0	0	0	0	0	0	0	0	0	1
SE|ENSG00000136231	1	0	0	0	1	0	0	0	0	0	0	2
SE|ENSG00000198860	1	0	0	0	0	0	0	0	0	0	0	1
SE|ENSG00000058673	1	0	0	0	0	1	0	0	0	0	0	2
SE|ENSG00000124813	1	0	0	0	0	0	0	0	0	0	0	1
SE|ENSG00000269893	1	0	0	0	0	0	0	0	0	0	0	1
SE|ENSG00000113161	1	0	0	0	0	0	0	0	0	0	0	1
SE|ENSG00000204406	1	0	0	0	0	0	0	0	0	0	0	1
SE|ENSG00000132561	1	0	0	0	0	0	0	0	0	0	0	1
SE|ENSG00000013441	1	0	0	0	0	0	0	0	0	0	0	1
SE|ENSG00000144711	1	0	0	0	0	0	0	0	0	0	0	1
SE|ENSG00000197321	1	0	0	0	0	0	0	0	1	0	0	2
SE|ENSG00000160310	1	0	0	0	1	0	0	0	0	1	0	3
SE|ENSG00000162994	1	0	0	0	0	0	0	0	0	0	1	2
SE|ENSG00000039560	1	0	0	1	0	0	0	0	0	1	0	3
SE|ENSG00000156113	1	0	0	0	0	0	0	0	0	0	0	1
SE|ENSG00000171729	1	0	0	0	0	0	0	0	0	0	0	1
SE|ENSG00000084072	1	0	0	0	0	0	0	0	0	0	0	1
SE|ENSG00000134759	1	0	0	0	1	0	0	0	1	1	0	4
SE|ENSG00000088448	1	0	0	1	1	0	0	0	1	0	0	4
SE|ENSG00000270580	1	0	0	0	0	0	0	0	0	0	0	1
SE|ENSG00000163684	1	0	0	1	0	0	0	0	0	1	0	3
SE|ENSG00000270629	1	0	0	0	0	0	0	0	0	0	0	1
SE|ENSG00000115756	1	0	0	0	1	0	0	0	1	0	0	3
SE|ENSG00000010810	1	0	0	0	0	1	0	0	0	0	0	2
SE|ENSG00000196878	1	0	0	0	0	0	0	0	0	0	0	1
SE|ENSG00000189410	1	0	0	0	0	0	0	0	1	0	0	2
SE|ENSG00000136643	1	0	0	0	0	0	0	0	0	0	0	1
SE|ENSG00000163319	1	0	0	1	0	0	0	0	0	0	0	2
SE|ENSG00000131115	1	0	0	0	0	0	0	0	0	0	0	1
SE|ENSG00000263001	1	0	0	1	0	0	0	0	1	0	0	3
SE|ENSG00000162542	1	0	0	0	0	0	0	0	1	0	0	2
SE|ENSG00000197043	1	0	0	0	0	0	0	0	0	0	0	1
SE|ENSG00000169855	1	0	0	0	0	0	0	0	0	1	0	2
SE|ENSG00000058453	1	0	0	0	1	0	0	0	0	0	0	2
SE|ENSG00000171735	1	0	0	0	1	0	0	0	0	0	0	2
SE|ENSG00000138674	1	0	0	1	0	0	0	0	1	0	0	3
SE|ENSG00000171603	1	0	0	1	0	0	0	0	0	1	0	3
SE|ENSG00000254635	1	0	0	0	0	0	0	0	1	0	0	2
SE|ENSG00000272888	1	0	0	0	0	0	0	0	0	0	0	1
SE|ENSG00000169398	1	0	0	0	0	0	0	0	0	1	0	2
SE|ENSG00000233184	1	0	0	0	0	0	0	0	0	1	0	2
SE|ENSG00000082074	1	0	0	0	0	0	0	0	0	0	0	1
SE|ENSG00000128242	1	0	0	0	0	0	0	0	0	0	0	1
SE|ENSG00000131374	1	0	0	0	0	0	0	0	1	1	0	3
SE|ENSG00000111801	1	0	0	0	0	0	0	0	0	1	0	2
SE|ENSG00000175203	1	0	0	0	0	0	0	0	0	0	1	2
SE|ENSG00000138095	1	0	0	0	1	0	0	0	0	0	0	2
SE|ENSG00000162616	1	0	0	0	0	0	0	0	0	0	0	1
SE|ENSG00000112414	1	0	0	0	1	0	0	0	0	0	0	2
SE|ENSG00000144674	1	0	0	1	0	0	0	0	0	1	0	3
SE|ENSG00000159023	1	0	0	0	0	0	0	0	0	1	0	2
SE|ENSG00000131080	1	0	0	0	0	0	0	0	0	0	0	1
SE|ENSG00000107140	1	0	0	0	0	0	0	0	0	0	0	1
SE|ENSG00000143669	1	0	0	0	0	0	0	0	0	0	0	1
SE|ENSG00000115415	1	0	0	0	0	1	0	0	0	0	0	2
SE|ENSG00000131778	1	0	0	0	0	0	0	0	0	0	0	1
SE|ENSG00000077782	1	0	0	0	0	0	0	0	0	1	0	2
SE|ENSG00000136682	1	0	0	0	1	0	0	0	0	0	0	2
SE|ENSG00000151693	1	0	0	1	0	0	0	0	0	1	0	3
SE|ENSG00000203761	1	0	0	0	0	0	0	0	0	0	0	1
SE|ENSG00000118985	1	0	0	1	0	0	0	0	1	0	0	3
SE|ENSG00000225470	1	0	0	1	0	1	0	0	0	1	0	4
SE|ENSG00000169242	1	0	0	0	0	0	0	0	0	0	0	1
SE|ENSG00000148660	1	0	0	0	1	0	0	0	0	0	0	2
SE|ENSG00000072858	1	0	0	0	0	0	0	0	0	0	0	1
SE|ENSG00000108021	1	0	0	0	0	0	0	0	0	1	0	2
SE|ENSG00000196208	1	0	0	0	0	0	0	0	0	0	1	2
SE|ENSG00000185630	1	0	0	0	0	0	0	0	0	0	0	1
SE|ENSG00000141552	1	0	0	0	0	0	0	0	0	0	0	1
SE|ENSG00000101040	1	1	0	0	0	0	0	0	0	1	0	3
SE|ENSG00000159596	1	0	0	0	0	0	0	0	0	0	0	1
SE|ENSG00000163617	1	0	0	0	0	0	0	0	0	0	0	1
SE|ENSG00000123473	1	0	0	0	0	0	0	0	0	0	0	1
SE|ENSG00000134717	1	0	0	0	0	0	0	0	0	0	0	1
SE|ENSG00000157036	1	0	0	0	0	1	0	0	1	0	0	3
SE|ENSG00000172939	1	0	0	0	0	0	0	0	0	1	0	2
SE|ENSG00000138802	1	0	0	0	0	0	0	0	0	1	0	2
SE|ENSG00000099622	1	0	0	0	0	0	0	0	0	0	0	1
SE|ENSG00000119912	1	0	0	0	0	0	0	0	0	0	0	1
SE|ENSG00000078114	1	0	0	0	0	0	0	0	0	0	0	1
SE|ENSG00000075151	1	0	0	0	0	1	0	0	0	1	0	3
SE|ENSG00000198837	1	0	0	0	0	0	0	0	1	0	0	2
SE|ENSG00000130713	1	0	0	0	0	0	0	0	0	0	0	1
SE|ENSG00000276386	1	0	0	0	0	0	0	0	0	0	0	1
SE|ENSG00000119004	1	0	0	0	0	0	0	0	0	0	0	1
SE|ENSG00000169682	1	0	0	1	1	0	0	0	0	1	0	4
SE|ENSG00000142634	1	0	0	0	1	0	0	0	0	0	0	2
SE|ENSG00000133619	1	0	0	0	0	0	0	0	0	0	0	1
SE|ENSG00000052795	1	0	0	1	0	0	0	0	0	0	0	2
SE|ENSG00000024526	1	0	0	0	0	0	0	0	0	0	0	1
SE|ENSG00000075651	1	0	0	1	0	0	0	0	1	0	0	3
SE|ENSG00000177556	1	0	0	1	0	0	0	0	0	0	0	2
SE|ENSG00000112419	1	0	0	0	0	0	0	0	0	0	1	2
SE|ENSG00000115194	1	0	0	0	0	0	0	0	0	0	0	1
SE|ENSG00000010803	1	1	0	0	1	0	0	0	0	0	1	4
SE|ENSG00000163517	1	0	0	0	0	0	0	0	1	0	0	2
SE|ENSG00000146263	1	0	0	0	0	0	0	0	0	0	0	1
SE|ENSG00000197872	1	0	0	0	0	0	0	0	0	0	0	1
SE|ENSG00000136122	1	0	0	0	0	0	0	0	0	1	0	2
SE|ENSG00000128641	1	0	0	0	0	0	0	0	0	1	0	2
SE|ENSG00000162614	1	0	0	0	0	0	0	0	0	0	0	1
SE|ENSG00000136068	1	0	0	1	0	0	0	0	0	1	0	3
SE|ENSG00000134602	1	0	0	0	0	0	0	0	0	0	0	1
SE|ENSG00000163029	1	0	0	0	0	0	1	0	0	0	0	2
SE|ENSG00000117114	1	0	0	0	0	0	0	0	0	0	0	1
SE|ENSG00000140416	1	0	0	1	0	1	0	0	0	1	0	4
SE|ENSG00000213593	1	0	0	0	0	0	0	0	0	0	0	1
SE|ENSG00000078246	1	0	0	0	0	0	0	0	0	0	0	1
SE|ENSG00000198794	1	0	0	0	0	0	0	0	0	0	0	1
SE|ENSG00000204580	1	0	0	0	0	0	0	0	0	0	0	1
SE|ENSG00000157216	1	0	0	0	0	0	0	0	0	1	0	2
SE|ENSG00000173209	1	0	0	0	0	0	0	0	0	0	0	1
SE|ENSG00000166619	1	0	0	1	0	0	0	0	0	0	0	2
SE|ENSG00000279457	1	0	0	0	1	0	0	0	1	0	0	3
SE|ENSG00000117308	1	0	0	0	0	0	0	0	0	0	0	1
SE|ENSG00000153560	1	0	0	0	1	0	0	0	0	1	0	3
SE|ENSG00000128699	1	0	0	0	0	0	0	0	0	0	0	1
SE|ENSG00000138119	1	0	0	0	0	0	0	0	0	1	0	2
SE|ENSG00000053747	1	0	0	0	1	0	0	0	1	0	0	3
SE|ENSG00000213390	1	0	0	0	0	0	0	0	0	1	0	2
SE|ENSG00000071054	1	0	0	1	0	0	0	0	0	1	0	3
SE|ENSG00000187953	1	0	0	1	0	1	0	0	0	0	0	3
SE|ENSG00000280670	1	0	0	1	0	0	0	0	0	0	0	2
SE|ENSG00000143643	1	0	0	0	0	0	0	0	0	0	0	1
SE|ENSG00000150938	1	0	0	0	0	0	0	0	1	0	0	2
SE|ENSG00000117280	1	0	0	0	0	0	0	0	0	0	0	1
SE|ENSG00000162664	1	0	0	0	0	0	0	0	0	0	0	1
SE|ENSG00000164615	1	0	0	1	0	0	0	0	0	0	0	2
SE|ENSG00000067208	1	0	0	0	0	0	1	0	0	0	0	2
SE|ENSG00000174796	1	0	0	0	0	0	0	0	0	0	0	1
SE|ENSG00000146409	1	0	0	0	0	0	0	0	0	0	0	1
SE|ENSG00000204138	1	0	0	0	0	0	0	0	0	1	1	3
SE|ENSG00000213199	1	0	0	0	0	0	0	0	0	0	0	1
SE|ENSG00000107614	1	0	0	1	0	0	0	0	0	0	0	2
SE|ENSG00000163539	1	0	0	0	0	0	0	0	0	0	0	1
SE|ENSG00000101333	1	0	0	0	0	0	0	0	0	1	0	2
SE|ENSG00000004866	1	0	0	0	0	0	0	1	0	1	0	3
SE|ENSG00000188428	1	0	0	0	0	0	0	0	0	0	0	1
SE|ENSG00000088543	1	0	0	0	0	0	0	0	0	1	0	2
SE|ENSG00000114120	1	1	0	0	0	0	0	0	1	1	0	4
SE|ENSG00000142892	1	0	0	0	0	0	0	0	0	0	0	1
SE|ENSG00000115761	1	0	0	0	0	0	0	0	0	0	0	1
SE|ENSG00000168958	1	0	0	1	0	0	0	0	0	0	0	2
SE|ENSG00000123472	1	0	0	0	0	0	0	0	0	0	0	1
SE|ENSG00000171720	1	0	0	0	0	0	0	0	0	1	0	2
SE|ENSG00000091409	1	0	0	0	0	0	0	0	0	0	0	1
SE|ENSG00000123240	1	0	0	0	0	0	0	0	0	0	0	1
SE|ENSG00000059377	1	0	0	0	0	0	0	0	1	0	0	2
SE|ENSG00000093183	1	0	0	1	0	0	0	0	1	0	0	3
SE|ENSG00000133961	1	0	0	0	0	0	0	0	0	1	0	2
SE|ENSG00000021574	1	0	0	0	0	1	0	0	0	0	0	2
SE|ENSG00000107521	1	0	0	0	0	0	0	0	0	1	0	2
SE|ENSG00000072803	1	0	0	0	0	0	0	0	0	0	0	1
SE|ENSG00000119787	1	0	0	0	0	0	0	0	0	0	0	1
SE|ENSG00000245937	1	0	0	0	0	0	0	0	0	0	0	1
SE|ENSG00000013810	1	0	0	0	0	0	0	0	0	0	0	1
SE|ENSG00000048342	1	0	0	0	0	0	0	0	0	0	0	1
SE|ENSG00000251474	1	0	0	0	0	0	0	0	0	1	0	2
SE|ENSG00000115966	1	0	0	0	0	0	1	0	0	1	0	3
SE|ENSG00000119844	1	0	0	0	0	0	0	0	1	0	0	2
SE|ENSG00000164877	1	0	0	0	0	0	0	0	0	0	0	1
SE|ENSG00000140451	1	0	0	0	0	0	0	0	0	0	0	1
SE|ENSG00000162910	1	1	0	1	0	0	0	0	0	0	0	3
SE|ENSG00000132676	1	0	0	0	1	0	0	0	1	0	0	3
SE|ENSG00000023516	1	0	0	0	0	0	0	0	0	1	0	2
SE|ENSG00000161692	1	0	0	0	0	0	0	0	0	1	0	2
SE|ENSG00000115504	1	0	0	0	0	0	0	0	0	1	0	2
SE|ENSG00000135624	1	0	0	0	0	0	0	0	0	0	0	1
SE|ENSG00000239779	1	0	0	0	0	1	0	0	0	0	0	2
SE|ENSG00000148737	1	0	0	1	0	0	0	0	0	1	0	3
SE|ENSG00000138434	1	0	0	0	1	0	0	0	0	1	0	3
SE|ENSG00000113712	1	0	0	0	0	0	0	0	1	0	0	2
SE|ENSG00000115694	1	0	0	0	0	0	0	0	0	1	0	2
SE|ENSG00000186854	1	0	0	0	0	0	0	0	0	0	0	1
SE|ENSG00000131508	1	0	0	0	0	0	0	0	0	0	0	1
SE|ENSG00000198901	1	0	0	0	0	1	0	0	0	0	0	2
SE|ENSG00000206530	1	0	0	0	1	0	0	0	0	0	0	2
SE|ENSG00000186635	1	0	0	0	0	0	0	0	1	0	0	2
SE|ENSG00000010244	1	1	0	0	0	0	0	0	0	1	0	3
SE|ENSG00000133026	1	0	0	0	0	0	0	0	0	0	0	1
SE|ENSG00000204634	1	0	0	0	0	0	0	0	0	0	0	1
SE|ENSG00000189077	1	0	0	0	0	0	0	0	0	0	0	1
SE|ENSG00000130723	1	0	0	0	0	1	0	0	1	0	0	3
SE|ENSG00000165868	1	0	0	0	0	0	0	0	0	0	0	1
SE|ENSG00000145216	1	0	0	0	0	0	0	0	1	0	0	2
SE|ENSG00000204392	1	0	0	0	0	0	0	0	0	0	0	1
SE|ENSG00000047849	1	0	0	0	1	0	0	0	1	1	0	4
SE|ENSG00000258181	1	0	0	0	0	0	0	0	0	0	0	1
SE|ENSG00000106853	1	0	0	0	0	0	0	0	0	0	0	1
SE|ENSG00000100888	1	0	0	0	0	0	0	0	0	0	0	1
SE|ENSG00000088179	1	0	0	0	0	0	0	0	0	0	0	1
SE|ENSG00000175215	1	0	0	0	0	0	0	0	0	0	0	1
SE|ENSG00000198363	1	0	0	1	0	0	0	0	0	0	0	2
SE|ENSG00000166295	1	0	0	0	0	0	0	1	0	0	0	2
SE|ENSG00000079156	1	0	0	0	1	0	0	0	0	1	0	3
SE|ENSG00000117362	1	0	0	1	0	0	0	0	0	0	0	2
SE|ENSG00000161813	1	0	0	0	0	0	0	0	0	0	0	1
SE|ENSG00000167747	1	0	0	0	0	0	0	0	0	0	0	1
SE|ENSG00000138468	1	0	0	0	0	0	0	0	0	0	0	1
SE|ENSG00000138073	1	0	0	0	0	0	0	0	0	0	0	1
SE|ENSG00000006432	1	0	0	0	0	0	0	0	0	0	0	1
SE|ENSG00000129158	1	0	0	0	0	0	0	0	0	0	0	1
SE|ENSG00000080345	1	0	0	0	0	0	0	0	0	0	0	1
SE|ENSG00000136536	1	0	0	0	0	0	0	0	0	0	0	1
SE|ENSG00000152359	1	0	0	0	0	0	0	0	0	0	0	1
SE|ENSG00000143436	1	0	0	0	0	0	0	0	0	0	0	1
SE|ENSG00000070159	1	0	0	0	1	0	0	0	0	0	0	2
SE|ENSG00000251569	1	0	0	0	0	0	0	0	0	0	0	1
SE|ENSG00000126254	1	0	0	0	0	0	0	0	0	0	0	1
SE|ENSG00000151914	1	0	0	1	0	0	0	0	0	1	0	3
SE|ENSG00000113387	1	0	0	0	0	0	0	0	0	0	0	1
SE|ENSG00000102034	1	0	0	1	0	0	0	0	0	0	0	2
SE|ENSG00000104218	1	0	0	0	0	1	0	0	0	0	1	3
SE|ENSG00000091009	1	0	0	0	0	0	0	0	0	0	0	1
SE|ENSG00000181381	1	0	0	0	0	0	0	0	1	0	0	2
SE|ENSG00000196141	1	0	0	0	0	0	0	0	0	0	0	1
SE|ENSG00000123106	1	0	0	0	0	0	0	0	0	0	0	1
SE|ENSG00000157870	1	0	0	0	0	0	0	0	0	0	0	1
SE|ENSG00000081059	1	0	0	0	0	0	0	0	0	0	0	1
SE|ENSG00000143373	1	0	0	0	1	0	0	0	0	0	0	2
SE|ENSG00000135930	1	0	0	0	0	0	0	0	0	0	0	1
SE|ENSG00000124831	1	0	0	0	0	0	0	0	0	1	0	2
SE|ENSG00000162520	1	0	0	0	0	0	0	0	0	1	0	2
SE|ENSG00000122085	1	0	0	0	1	0	0	0	0	0	0	2
SE|ENSG00000168385	1	0	0	1	0	0	0	0	0	1	0	3
SE|ENSG00000103253	1	0	0	0	0	0	0	0	0	0	0	1
SE|ENSG00000144554	1	0	0	0	0	0	0	0	0	0	1	2
SE|ENSG00000165480	1	0	0	0	0	0	0	0	0	0	0	1
SE|ENSG00000175348	1	0	0	0	0	0	0	0	0	0	0	1
SE|ENSG00000093167	1	0	0	0	0	0	0	0	0	1	0	2
SE|ENSG00000116698	1	0	0	1	0	1	0	0	1	0	0	4
SE|ENSG00000189367	1	0	0	0	0	0	0	0	0	0	0	1
SE|ENSG00000138386	1	0	0	1	0	0	0	0	0	0	0	2
SE|ENSG00000172888	1	0	0	0	0	0	0	0	0	0	0	1
SE|ENSG00000117174	1	0	0	0	0	0	0	0	0	0	0	1
SE|ENSG00000196586	1	0	0	0	0	0	0	0	0	0	0	1
SE|ENSG00000077380	1	0	0	0	0	0	0	0	0	1	0	2
SE|ENSG00000067225	1	0	0	0	0	0	0	0	1	1	0	3
SE|ENSG00000111731	1	0	0	0	0	0	0	0	0	0	0	1
SE|ENSG00000114388	1	0	0	0	0	0	0	0	0	0	0	1
SE|ENSG00000163939	1	0	0	0	0	0	0	0	1	1	0	3
SE|ENSG00000196295	1	0	0	0	0	0	0	0	1	1	1	4
SE|ENSG00000169045	1	0	0	1	1	0	0	0	0	0	0	3
SE|ENSG00000168137	1	0	0	0	1	0	0	0	0	0	0	2
SE|ENSG00000122550	1	0	0	0	0	0	0	0	0	0	0	1
SE|ENSG00000001631	1	0	0	0	0	1	0	0	0	0	0	2
SE|ENSG00000146373	1	0	0	0	0	0	0	0	0	1	0	2
SE|ENSG00000003436	1	0	0	0	0	0	0	1	1	0	0	3
SE|ENSG00000106080	1	0	0	0	0	0	0	0	0	0	0	1
SE|ENSG00000006625	1	0	0	0	0	0	0	0	0	0	0	1
SE|ENSG00000122643	1	0	0	0	0	0	0	0	0	0	0	1
SE|ENSG00000106603	1	0	0	0	1	0	0	0	0	0	0	2
SE|ENSG00000122515	1	0	0	0	0	0	0	0	0	0	0	1
SE|ENSG00000136280	1	0	0	0	0	0	0	0	1	0	0	2
SE|ENSG00000144504	1	0	0	0	0	0	0	0	1	0	0	2
SE|ENSG00000183696	1	0	0	0	1	0	0	0	1	0	0	3
SE|ENSG00000108590	1	0	0	0	0	0	0	0	0	0	0	1
SE|ENSG00000129103	1	0	0	1	0	0	0	0	1	0	0	3
SE|ENSG00000181090	1	0	0	0	1	0	0	0	0	0	0	2
SE|ENSG00000152457	1	0	0	0	0	0	0	0	0	0	0	1
SE|ENSG00000083642	1	0	0	0	0	0	0	0	0	0	0	1
SE|ENSG00000196715	1	0	0	0	0	0	0	0	0	0	0	1
SE|ENSG00000106609	1	0	0	0	0	0	0	0	0	0	0	1
SE|ENSG00000139641	1	0	0	0	0	0	0	0	0	0	0	1
SE|ENSG00000137501	1	0	0	0	0	0	0	0	0	1	0	2
SE|ENSG00000106682	1	0	0	0	0	0	0	0	0	1	0	2
SE|ENSG00000100722	1	0	0	0	0	0	0	0	0	0	0	1
SE|ENSG00000150527	1	0	0	0	0	0	0	0	0	0	0	1
SE|ENSG00000135164	1	0	0	1	0	1	0	0	1	0	0	4
SE|ENSG00000105793	1	0	0	0	1	0	0	0	1	0	0	3
SE|ENSG00000169660	1	0	0	0	0	0	0	0	0	0	1	2
SE|ENSG00000170632	1	0	0	0	0	0	0	0	0	0	0	1
SE|ENSG00000105865	1	0	0	0	0	0	0	0	0	0	0	1
SE|ENSG00000091129	1	0	0	0	0	0	0	0	0	0	0	1
SE|ENSG00000198910	1	0	0	0	0	0	0	0	0	0	0	1
SE|ENSG00000158636	1	0	0	0	0	0	0	0	0	0	0	1
SE|ENSG00000213983	1	0	0	0	0	0	0	0	0	0	0	1
SE|ENSG00000197694	1	0	0	1	1	0	0	0	0	1	0	4
SE|ENSG00000116679	1	0	0	1	0	0	0	0	0	0	0	2
SE|ENSG00000106344	1	0	0	0	0	0	0	0	0	0	0	1
SE|ENSG00000158457	1	0	0	0	0	0	0	0	0	0	0	1
SE|ENSG00000131373	1	0	0	0	0	0	0	0	0	0	0	1
SE|ENSG00000117868	1	0	0	0	0	0	0	0	0	1	0	2
SE|ENSG00000130066	1	0	0	1	1	0	0	0	0	0	0	3
SE|ENSG00000166579	1	0	0	0	0	0	0	0	0	0	0	1
SE|ENSG00000167548	1	0	0	0	1	0	0	0	0	0	0	2
SE|ENSG00000107897	1	0	0	0	0	0	0	0	0	0	0	1
SE|ENSG00000244754	1	0	0	0	0	0	0	0	0	0	0	1
SE|ENSG00000119321	1	0	0	0	0	0	0	0	0	0	0	1
SE|ENSG00000198814	1	0	0	0	0	1	0	0	0	0	0	2
SE|ENSG00000225210	1	1	0	0	0	0	0	0	1	0	0	3
SE|ENSG00000083750	1	0	0	0	0	0	0	0	0	0	0	1
SE|ENSG00000148985	1	0	0	0	1	0	1	0	0	1	0	4
SE|ENSG00000157168	1	0	0	0	0	0	0	0	0	0	0	1
SE|ENSG00000248323	1	0	0	0	1	0	0	0	1	0	0	3
SE|ENSG00000214827	1	0	0	0	0	0	0	0	0	0	0	1
SE|ENSG00000147140	1	0	0	0	1	0	0	0	0	0	0	2
SE|ENSG00000067177	1	0	0	0	0	0	0	0	0	0	0	1
SE|ENSG00000230590	1	0	0	0	0	0	0	0	0	0	0	1
SE|ENSG00000242574	1	0	0	0	0	0	0	0	0	0	0	1
SE|ENSG00000166881	1	0	0	0	1	0	0	0	0	0	0	2
SE|ENSG00000147010	1	0	0	0	0	0	0	0	0	0	0	1
SE|ENSG00000103152	1	0	0	0	0	0	0	0	1	0	0	2
SE|ENSG00000137522	1	0	0	0	1	0	0	0	1	1	0	4
SE|ENSG00000116791	1	0	0	0	0	0	0	0	0	0	0	1
SE|ENSG00000125354	1	1	0	0	0	0	0	0	0	0	0	2
SE|ENSG00000111237	1	1	0	0	0	0	0	0	0	1	0	3
SE|ENSG00000101966	1	0	0	0	0	0	0	0	0	0	0	1
SE|ENSG00000102038	1	0	0	0	0	0	0	0	0	0	0	1
SE|ENSG00000183354	1	0	0	0	0	0	0	0	1	0	0	2
SE|ENSG00000139436	1	0	0	0	0	0	0	0	0	0	0	1
SE|ENSG00000101974	1	0	0	0	0	0	0	0	0	0	0	1
SE|ENSG00000117143	1	0	0	0	0	0	0	0	0	0	0	1
SE|ENSG00000063601	1	0	0	1	0	0	0	0	0	0	0	2
SE|ENSG00000107371	1	0	0	0	0	0	0	0	0	0	0	1
SE|ENSG00000147394	1	0	0	0	0	0	0	0	0	0	1	2
SE|ENSG00000196924	1	0	0	1	0	0	0	0	1	1	0	4
SE|ENSG00000185485	1	0	0	0	1	0	0	0	1	0	0	3
SE|ENSG00000106976	1	0	0	1	0	0	0	0	1	1	0	4
SE|ENSG00000196776	1	0	0	0	0	0	0	0	0	1	0	2
SE|ENSG00000130158	1	0	0	0	0	0	0	0	0	0	0	1
SE|ENSG00000066117	1	0	0	0	0	1	0	1	0	0	0	3
SE|ENSG00000173295	1	0	0	0	0	0	0	0	0	0	0	1
SE|ENSG00000173273	1	0	0	0	0	0	0	0	0	0	0	1
SE|ENSG00000129696	1	0	0	0	0	0	0	0	1	0	0	2
SE|ENSG00000175471	1	0	0	0	0	0	0	0	0	1	0	2
SE|ENSG00000139546	1	0	0	0	0	0	0	0	0	0	0	1
SE|ENSG00000108946	1	0	0	0	0	0	0	0	0	1	0	2
SE|ENSG00000083857	1	0	0	0	0	0	0	0	0	0	0	1
SE|ENSG00000070501	1	0	0	0	1	0	0	0	0	1	0	3
SE|ENSG00000168172	1	0	0	0	0	0	0	0	0	0	0	1
SE|ENSG00000147852	1	0	0	0	0	0	0	0	0	1	0	2
SE|ENSG00000137770	1	0	0	0	0	0	0	0	0	0	0	1
SE|ENSG00000126804	1	0	0	0	0	0	0	0	0	0	0	1
SE|ENSG00000141569	1	0	0	0	0	0	0	0	0	0	0	1
SE|ENSG00000147601	1	0	0	0	0	0	0	0	0	0	0	1
SE|ENSG00000273066	1	0	0	0	0	0	0	0	0	0	0	1
SE|ENSG00000133059	1	0	0	0	0	0	0	0	0	0	0	1
SE|ENSG00000100802	1	0	0	0	0	0	0	0	0	0	0	1
SE|ENSG00000166169	1	0	0	0	1	0	0	0	1	0	1	4
SE|ENSG00000115419	1	0	0	0	1	1	0	0	1	0	0	4
SE|ENSG00000198919	1	0	0	1	0	0	0	0	0	0	0	2
SE|ENSG00000176623	1	0	0	0	0	0	0	1	0	0	0	2
SE|ENSG00000183250	1	0	0	0	0	0	0	0	0	0	0	1
SE|ENSG00000156162	1	0	0	1	0	0	0	0	1	0	0	3
SE|ENSG00000164933	1	0	0	0	1	0	0	0	0	0	0	2
SE|ENSG00000066427	1	0	0	0	0	0	0	0	0	0	0	1
SE|ENSG00000174744	1	0	0	0	0	0	0	0	0	0	0	1
SE|ENSG00000107758	1	0	0	0	0	0	0	0	1	0	0	2
SE|ENSG00000129535	1	0	0	0	0	0	0	0	0	0	0	1
SE|ENSG00000105339	1	0	0	1	1	0	0	0	1	0	0	4
SE|ENSG00000171045	1	0	0	0	0	0	0	0	0	0	1	2
SE|ENSG00000104529	1	0	0	0	1	0	0	0	1	1	0	4
SE|ENSG00000179950	1	0	0	1	0	0	0	0	0	0	0	2
SE|ENSG00000147789	1	0	0	0	0	0	0	0	0	0	0	1
SE|ENSG00000115459	1	0	0	0	1	0	0	0	0	0	0	2
SE|ENSG00000107186	1	0	0	1	0	0	0	0	1	0	0	3
SE|ENSG00000137145	1	1	0	0	0	1	0	0	0	0	0	3
SE|ENSG00000179630	1	0	0	0	0	0	0	0	0	0	0	1
SE|ENSG00000226562	1	0	0	0	0	0	0	0	0	0	0	1
SE|ENSG00000106829	1	0	0	0	0	1	0	0	0	0	0	2
SE|ENSG00000104067	1	0	0	0	0	0	0	0	0	1	0	2
SE|ENSG00000143437	1	0	0	0	0	0	0	0	0	0	0	1
SE|ENSG00000144524	1	0	0	0	0	0	0	0	0	0	0	1
SE|ENSG00000180776	1	0	0	0	0	0	0	0	0	0	1	2
SE|ENSG00000100815	1	0	0	0	0	0	0	0	0	0	0	1
SE|ENSG00000135018	1	0	0	1	0	0	0	0	0	0	0	2
SE|ENSG00000167272	1	0	0	0	0	0	0	0	0	0	0	1
SE|ENSG00000156990	1	0	0	0	0	0	0	0	0	0	0	1
SE|ENSG00000077721	1	0	0	0	0	0	0	0	0	0	0	1
SE|ENSG00000165233	1	0	0	0	0	0	0	0	1	0	0	2
SE|ENSG00000106397	1	0	0	1	0	0	0	0	1	0	0	3
SE|ENSG00000137497	1	0	0	1	1	0	0	0	0	1	1	5
SE|ENSG00000165028	1	0	0	0	0	0	0	0	0	0	0	1
SE|ENSG00000119314	1	0	0	0	0	0	0	0	0	0	0	1
SE|ENSG00000113924	1	0	0	0	0	0	0	0	0	0	0	1
SE|ENSG00000060237	1	0	0	0	1	0	0	0	0	0	0	2
SE|ENSG00000136052	1	0	0	0	0	0	0	0	0	0	0	1
SE|ENSG00000198917	1	0	0	0	0	0	0	0	0	0	0	1
SE|ENSG00000158856	1	0	0	0	0	0	0	0	0	0	0	1
SE|ENSG00000141551	1	0	0	1	0	0	0	0	0	1	0	3
SE|ENSG00000134077	1	0	0	0	0	0	0	0	1	0	0	2
SE|ENSG00000148396	1	1	0	0	1	0	0	0	0	0	0	3
SE|ENSG00000169692	1	0	0	0	0	0	0	0	0	0	0	1
SE|ENSG00000070047	1	0	0	0	0	0	0	0	0	1	0	2
SE|ENSG00000159110	1	0	0	0	0	0	0	0	0	0	0	1
SE|ENSG00000177697	1	0	0	0	0	0	0	0	0	1	0	2
SE|ENSG00000026508	1	0	0	0	1	0	0	0	0	1	0	3
SE|ENSG00000205531	1	0	0	0	1	0	0	0	1	1	0	4
SE|ENSG00000167323	1	0	0	0	0	0	0	0	0	0	0	1
SE|ENSG00000213995	1	0	0	0	0	0	0	0	0	1	0	2
SE|ENSG00000119689	1	0	0	0	0	0	0	0	0	0	0	1
SE|ENSG00000118495	1	0	0	0	1	0	0	0	0	0	0	2
SE|ENSG00000133812	1	0	0	0	0	0	0	0	0	0	0	1
SE|ENSG00000139211	1	0	0	0	0	0	0	0	0	0	0	1
SE|ENSG00000133816	1	0	0	1	0	0	0	0	1	1	0	4
SE|ENSG00000122741	1	0	0	0	0	0	0	0	0	0	0	1
SE|ENSG00000187079	1	0	0	0	0	0	0	0	0	1	0	2
SE|ENSG00000074319	1	0	0	0	0	0	0	0	1	0	0	2
SE|ENSG00000126777	1	0	0	0	0	0	0	0	0	1	0	2
SE|ENSG00000166833	1	1	0	0	0	1	0	0	0	0	0	3
SE|ENSG00000185238	1	0	0	0	0	0	0	0	0	0	0	1
SE|ENSG00000148950	1	0	0	0	1	0	0	0	0	0	1	3
SE|ENSG00000110422	1	0	0	0	0	0	0	0	0	0	0	1
SE|ENSG00000149089	1	0	0	0	0	0	0	0	0	0	0	1
SE|ENSG00000240184	1	0	0	0	0	0	0	0	0	0	0	1
SE|ENSG00000109920	1	0	0	0	1	0	0	0	0	0	0	2
SE|ENSG00000214413	1	0	0	0	0	0	0	0	0	0	0	1
SE|ENSG00000198561	1	0	0	1	1	0	0	0	0	0	0	3
SE|ENSG00000101017	1	0	0	0	0	0	0	0	0	0	0	1
SE|ENSG00000188690	1	0	0	0	0	0	0	0	0	0	0	1
SE|ENSG00000166900	1	0	0	0	0	0	0	0	0	0	0	1
SE|ENSG00000136270	1	1	0	0	0	0	0	0	0	0	0	2
SE|ENSG00000115414	1	0	0	1	0	0	0	0	0	1	0	3
SE|ENSG00000255717	1	0	0	0	0	0	0	0	0	1	0	2
SE|ENSG00000072518	1	0	0	0	0	0	0	0	0	1	0	2
SE|ENSG00000144354	1	0	0	0	0	0	0	0	0	0	0	1
SE|ENSG00000142619	1	0	0	0	0	0	0	0	0	0	0	1
SE|ENSG00000165644	1	1	0	0	0	0	0	0	0	0	0	2
SE|ENSG00000145536	1	0	0	0	0	0	0	0	0	0	0	1
SE|ENSG00000106723	1	0	0	0	1	0	0	0	0	0	0	2
SE|ENSG00000173933	1	0	0	0	1	0	0	0	0	0	0	2
SE|ENSG00000278023	1	0	0	0	0	0	0	0	0	0	0	1
SE|ENSG00000110075	1	0	0	0	0	0	1	1	1	0	0	4
SE|ENSG00000162341	1	0	0	1	0	0	0	0	0	0	0	2
SE|ENSG00000172927	1	0	0	0	0	0	0	0	0	0	0	1
SE|ENSG00000158555	1	0	0	0	1	0	0	0	0	1	0	3
SE|ENSG00000165490	1	0	0	0	0	0	0	0	0	0	0	1
SE|ENSG00000171204	1	0	0	1	0	0	0	0	0	0	0	2
SE|ENSG00000171202	1	0	0	0	0	0	1	0	0	0	0	2
SE|ENSG00000073921	1	0	0	1	0	0	0	0	0	1	0	3
SE|ENSG00000116747	1	0	0	1	0	0	0	0	0	0	0	2
SE|ENSG00000087053	1	0	0	0	0	0	0	0	0	0	0	1
SE|ENSG00000261008	1	0	0	0	1	0	0	0	0	0	1	3
SE|ENSG00000166266	1	0	0	0	0	0	0	0	0	0	0	1
SE|ENSG00000076043	1	0	0	0	0	0	0	0	1	1	0	3
SE|ENSG00000166452	1	1	0	0	0	0	0	0	0	0	0	2
SE|ENSG00000186174	1	0	0	0	0	0	0	0	0	0	0	1
SE|ENSG00000158402	1	0	0	0	0	0	0	0	0	1	0	2
SE|ENSG00000140859	1	0	0	0	1	0	0	0	1	1	0	4
SE|ENSG00000134954	1	0	0	0	0	0	0	0	0	0	0	1
SE|ENSG00000196139	1	0	0	0	0	0	0	0	0	0	0	1
SE|ENSG00000134452	1	0	0	0	0	0	0	0	1	0	0	2
SE|ENSG00000165629	1	0	0	0	0	0	0	0	0	1	0	2
SE|ENSG00000268621	1	0	0	0	0	0	0	0	0	0	0	1
SE|ENSG00000065665	1	0	0	0	0	0	0	0	0	0	0	1
SE|ENSG00000065809	1	0	0	0	0	0	0	0	0	0	0	1
SE|ENSG00000142459	1	0	0	0	0	0	0	0	0	0	0	1
SE|ENSG00000078403	1	0	0	1	1	0	0	0	1	0	0	4
SE|ENSG00000169057	1	0	0	0	0	0	0	0	0	0	0	1
SE|ENSG00000095066	1	0	0	0	0	0	0	0	0	0	1	2
SE|ENSG00000136754	1	0	0	1	0	0	1	0	1	0	0	4
SE|ENSG00000150401	1	0	0	0	0	0	0	0	0	0	0	1
SE|ENSG00000148498	1	0	0	0	0	0	0	0	0	1	0	2
SE|ENSG00000196151	1	0	0	0	0	0	0	0	0	0	0	1
SE|ENSG00000172671	1	0	0	0	0	0	0	0	0	0	0	1
SE|ENSG00000204179	1	0	0	0	0	0	0	0	0	0	0	1
SE|ENSG00000157625	1	0	0	0	0	0	0	0	0	0	0	1
SE|ENSG00000099290	1	0	0	0	0	0	0	0	0	0	0	1
SE|ENSG00000028116	1	0	0	0	1	0	0	0	1	0	0	3
SE|ENSG00000012124	1	0	0	0	0	0	0	0	0	0	0	1
SE|ENSG00000183426	1	0	0	0	0	0	0	0	0	0	0	1
SE|ENSG00000148634	1	0	0	0	1	0	0	0	0	0	0	2
SE|ENSG00000176986	1	0	0	0	0	0	0	0	0	0	0	1
SE|ENSG00000138326	1	0	0	1	0	0	0	1	0	1	0	4
SE|ENSG00000107771	1	0	0	0	0	0	0	0	0	1	0	2
SE|ENSG00000138134	1	0	0	0	0	0	0	0	0	0	0	1
SE|ENSG00000180628	1	0	0	0	0	0	0	1	0	0	0	2
SE|ENSG00000281883	1	0	0	0	0	0	0	0	0	0	0	1
SE|ENSG00000171307	1	0	0	0	0	0	0	0	0	0	0	1
SE|ENSG00000119929	1	0	0	0	0	0	0	0	0	0	0	1
SE|ENSG00000213047	1	0	0	1	0	0	0	0	0	0	0	2
SE|ENSG00000148700	1	0	0	0	0	0	0	0	0	1	0	2
SE|ENSG00000183605	1	0	0	0	0	0	0	0	0	0	0	1
SE|ENSG00000107651	1	0	0	0	0	0	0	0	0	0	0	1
SE|ENSG00000107679	1	0	0	1	1	0	0	0	1	1	0	5
SE|ENSG00000175029	1	0	0	0	0	0	0	0	1	0	0	2
SE|ENSG00000111206	1	0	0	1	0	0	0	0	0	0	0	2
SE|ENSG00000226711	1	0	0	0	0	0	0	0	0	0	0	1
SE|ENSG00000188153	1	0	0	0	0	0	0	0	0	0	0	1
SE|ENSG00000069493	1	0	0	0	0	0	0	0	0	0	0	1
SE|ENSG00000100599	1	0	0	0	0	0	0	0	0	0	0	1
SE|ENSG00000005189	1	0	0	1	0	0	0	0	0	0	0	2
SE|ENSG00000110925	1	0	0	0	0	0	0	0	1	0	0	2
SE|ENSG00000211455	1	0	0	0	0	0	0	0	0	0	0	1
SE|ENSG00000110888	1	0	0	1	0	0	0	0	0	1	0	3
SE|ENSG00000139116	1	0	0	0	0	0	0	0	0	1	0	2
SE|ENSG00000134283	1	0	0	1	0	0	0	0	0	1	0	3
SE|ENSG00000110911	1	0	0	0	0	0	0	0	0	1	0	2
SE|ENSG00000100767	1	0	0	0	0	0	0	0	0	0	0	1
SE|ENSG00000135451	1	0	0	0	0	0	0	0	0	0	0	1
SE|ENSG00000139624	1	0	0	0	0	0	0	0	0	0	0	1
SE|ENSG00000050426	1	0	0	0	1	0	0	0	1	0	0	3
SE|ENSG00000135476	1	0	0	0	0	0	0	0	0	0	0	1
SE|ENSG00000139613	1	0	0	0	0	0	0	0	0	0	0	1
SE|ENSG00000177990	1	0	0	0	0	0	0	0	0	1	0	2
SE|ENSG00000110719	1	0	0	0	1	0	0	0	0	0	0	2
SE|ENSG00000185561	1	0	0	0	0	0	0	0	0	0	0	1
SE|ENSG00000139323	1	0	0	0	0	0	0	0	0	0	0	1
SE|ENSG00000141376	1	1	0	1	0	1	0	0	0	0	0	4
SE|ENSG00000028203	1	0	0	1	0	0	0	0	0	0	0	2
SE|ENSG00000136003	1	0	0	0	0	0	0	0	0	0	0	1
SE|ENSG00000110921	1	0	0	0	0	0	0	0	0	0	0	1
SE|ENSG00000089022	1	0	0	0	0	0	0	1	0	0	1	3
SE|ENSG00000176834	1	0	0	0	0	0	0	0	0	0	0	1
SE|ENSG00000135090	1	0	0	0	0	0	0	0	0	0	0	1
SE|ENSG00000135127	1	0	0	0	0	0	0	0	0	0	0	1
SE|ENSG00000108515	1	0	0	0	1	0	0	0	0	0	0	2
SE|ENSG00000198715	1	0	0	0	0	0	0	0	0	0	0	1
SE|ENSG00000073060	1	0	0	0	0	0	0	0	0	0	0	1
SE|ENSG00000111450	1	0	0	0	0	0	0	0	0	1	0	2
SE|ENSG00000177192	1	0	0	0	0	0	0	0	0	0	0	1
SE|ENSG00000275066	1	0	0	0	0	0	0	0	0	1	0	2
SE|ENSG00000092978	1	0	0	0	0	0	0	0	0	0	0	1
SE|ENSG00000127022	1	0	0	0	0	0	0	0	1	0	0	2
SE|ENSG00000133104	1	0	0	0	0	0	0	0	0	0	0	1
SE|ENSG00000167186	1	0	0	0	0	0	0	0	0	0	0	1
SE|ENSG00000111684	1	0	0	0	0	0	0	0	0	0	0	1
SE|ENSG00000136153	1	0	0	0	0	0	0	0	0	0	0	1
SE|ENSG00000005810	1	1	0	1	0	1	0	0	0	0	0	4
SE|ENSG00000111877	1	0	0	0	0	0	0	0	0	0	0	1
SE|ENSG00000173473	1	0	0	0	0	0	0	0	0	0	0	1
SE|ENSG00000139793	1	1	0	0	0	1	0	0	0	0	0	3
SE|ENSG00000119640	1	0	0	1	0	0	0	0	0	0	0	2
SE|ENSG00000148362	1	0	0	0	1	0	0	0	0	0	0	2
SE|ENSG00000259171	1	0	0	0	0	0	0	0	0	0	0	1
SE|ENSG00000244026	1	0	0	0	1	0	0	0	0	0	0	2
SE|ENSG00000092096	1	0	0	0	0	0	0	0	0	0	0	1
SE|ENSG00000179476	1	0	0	0	0	0	0	0	0	0	0	1
SE|ENSG00000100503	1	0	0	0	0	0	0	0	0	1	0	2
SE|ENSG00000258644	1	0	0	0	0	0	0	0	1	0	0	2
SE|ENSG00000089159	1	0	0	1	1	0	0	0	0	0	0	3
SE|ENSG00000080815	1	0	0	0	0	0	0	0	1	0	0	2
SE|ENSG00000165948	1	0	0	1	0	0	0	0	1	1	1	5
SE|ENSG00000214548	1	0	0	0	0	0	0	0	0	0	0	1
SE|ENSG00000188130	1	0	0	0	0	0	0	0	0	0	0	1
SE|ENSG00000182841	1	0	0	0	0	0	0	0	0	0	0	1
SE|ENSG00000100395	1	0	0	0	0	0	0	0	0	1	0	2
SE|ENSG00000105483	1	0	0	1	1	0	0	0	0	0	0	3
SE|ENSG00000090372	1	0	0	0	0	0	0	0	0	0	0	1
SE|ENSG00000130202	1	0	0	0	0	0	0	0	0	0	0	1
SE|ENSG00000105197	1	0	0	0	0	0	0	0	0	0	0	1
SE|ENSG00000167645	1	0	0	0	0	0	0	0	0	0	0	1
SE|ENSG00000254004	1	0	0	0	0	0	0	0	0	0	0	1
SE|ENSG00000249115	1	0	0	0	0	0	0	0	0	0	0	1
SE|ENSG00000105176	1	0	0	0	0	0	0	0	0	0	0	1
SE|ENSG00000072958	1	0	0	0	0	0	0	0	0	0	0	1
SE|ENSG00000161091	1	0	0	0	1	0	0	0	0	0	0	2
SE|ENSG00000130332	1	0	0	0	0	0	0	0	1	0	0	2
SE|ENSG00000160953	1	0	0	0	0	0	0	0	0	0	0	1
SE|ENSG00000171703	1	0	0	0	1	0	0	0	0	0	0	2
SE|ENSG00000101216	1	0	0	0	0	0	0	0	0	0	0	1
SE|ENSG00000160410	1	0	0	0	0	0	0	0	0	0	0	1
SE|ENSG00000118705	1	0	0	0	0	0	0	0	0	0	0	1
SE|ENSG00000282826	1	0	0	0	0	0	0	0	0	0	0	1
SE|ENSG00000101220	1	1	0	0	0	0	0	0	0	0	0	2
SE|ENSG00000101365	1	0	0	0	1	0	0	0	0	0	0	2
SE|ENSG00000125826	1	0	0	0	0	0	0	0	0	0	0	1
SE|ENSG00000134779	1	0	0	0	1	0	0	0	1	0	0	3
SE|ENSG00000175354	1	0	0	0	0	0	0	0	0	0	0	1
SE|ENSG00000177426	1	0	0	0	0	0	0	0	0	0	0	1
SE|ENSG00000141568	1	0	0	0	0	0	0	0	0	0	0	1
SE|ENSG00000269190	1	0	0	0	0	0	0	0	0	0	0	1
SE|ENSG00000062716	1	0	0	0	0	0	0	0	0	0	0	1
SE|ENSG00000108384	1	0	0	0	0	0	0	0	0	0	0	1
SE|ENSG00000180891	1	0	0	1	0	0	0	0	0	0	0	2
SE|ENSG00000182087	1	0	0	0	1	0	0	0	0	0	1	3
SE|ENSG00000167105	1	0	0	0	0	0	0	0	0	0	0	1
SE|ENSG00000005884	1	0	0	0	0	0	0	0	1	0	0	2
SE|ENSG00000204584	1	0	0	0	0	0	0	0	0	0	0	1
SE|ENSG00000108788	1	0	0	0	0	0	0	0	0	0	0	1
SE|ENSG00000118046	1	0	0	0	0	0	0	0	0	0	0	1
SE|ENSG00000108448	1	0	0	0	0	1	0	0	0	0	0	2
SE|ENSG00000063244	1	0	0	0	0	0	0	0	0	0	0	1
SE|ENSG00000277957	1	0	0	0	0	0	0	0	0	0	0	1
SE|ENSG00000132382	1	0	0	0	0	0	0	0	0	0	0	1
SE|ENSG00000132388	1	0	0	0	1	0	0	0	0	0	0	2
SE|ENSG00000108953	1	0	0	0	0	0	0	0	0	0	0	1
SE|ENSG00000167508	1	0	0	0	0	0	0	0	0	0	0	1
SE|ENSG00000050820	1	0	0	1	0	0	0	0	1	0	0	3
SE|ENSG00000182149	1	0	0	0	0	0	0	0	0	0	0	1
SE|ENSG00000130706	1	0	0	1	0	0	0	0	0	1	0	3
SE|ENSG00000261611	1	0	0	0	0	0	0	0	1	0	0	2
SE|ENSG00000132613	1	0	0	0	0	0	0	0	0	1	0	2
SE|ENSG00000168488	1	0	0	1	1	0	0	0	0	1	0	4
SE|ENSG00000181019	1	0	0	0	0	0	0	0	0	0	0	1
SE|ENSG00000140694	1	0	0	0	0	0	0	0	0	0	0	1
SE|ENSG00000122299	1	0	0	0	0	0	0	0	0	0	0	1
SE|ENSG00000010361	1	0	0	1	0	0	0	0	0	0	0	2
SE|ENSG00000167965	1	0	0	0	0	0	0	0	0	0	0	1
SE|ENSG00000131653	1	0	0	0	0	0	0	0	0	0	0	1
SE|ENSG00000183287	1	0	0	0	0	0	0	0	0	0	0	1
SE|ENSG00000103249	1	0	0	0	0	0	0	0	0	0	0	1
SE|ENSG00000103326	1	0	0	0	1	0	0	0	0	0	0	2
SE|ENSG00000284946	1	0	0	1	1	0	0	0	0	0	0	3
SE|ENSG00000140521	1	0	0	1	1	1	0	0	0	0	0	4
SE|ENSG00000137819	1	0	0	0	0	0	0	0	0	0	0	1
SE|ENSG00000090487	1	0	0	0	0	0	0	0	1	0	0	2
SE|ENSG00000137804	1	0	0	0	0	0	0	0	0	0	0	1
SE|ENSG00000034053	1	0	0	0	0	0	0	0	0	0	0	1
SE|ENSG00000276550	1	0	0	0	1	0	0	0	0	0	0	2
SE|ENSG00000011052	1	0	0	0	0	0	0	0	0	0	0	1
SE|ENSG00000186198	1	0	0	0	0	0	0	0	0	0	0	1
SE|ENSG00000168411	1	0	0	0	0	0	0	0	0	0	0	1
SE|ENSG00000131943	1	0	0	0	0	0	0	0	0	0	0	1
SE|ENSG00000198517	1	0	0	0	1	0	0	0	0	0	0	2
SE|ENSG00000078269	1	0	0	0	0	0	0	0	0	0	0	1
SE|ENSG00000127990	1	0	0	1	0	0	0	0	0	1	0	3
SE|ENSG00000130349	1	0	0	0	1	0	0	0	0	0	0	2
SE|ENSG00000125871	1	0	0	1	0	0	0	0	0	0	0	2
SE|ENSG00000085382	1	0	0	0	0	0	0	0	0	0	0	1
SE|ENSG00000206560	1	0	0	0	0	0	0	1	0	0	0	2
SE|ENSG00000166173	1	0	0	0	0	0	0	0	0	0	0	1
SE|ENSG00000214160	1	0	0	0	0	0	0	0	0	0	0	1
SE|ENSG00000156345	1	0	0	0	0	0	0	0	0	0	0	1
SE|ENSG00000109686	1	0	0	1	0	0	0	0	1	1	0	4
SE|ENSG00000164574	1	0	0	0	0	0	0	0	0	0	0	1
SE|ENSG00000170144	1	0	0	0	0	0	0	0	0	0	0	1
SE|ENSG00000139910	1	0	0	0	0	0	0	0	0	0	0	1
SE|ENSG00000164616	1	0	0	0	0	0	0	0	0	0	0	1
SE|ENSG00000145715	1	0	0	0	0	0	0	0	0	0	0	1
SE|ENSG00000154473	1	0	0	0	0	0	0	0	1	0	0	2
SE|ENSG00000158079	1	0	0	0	0	0	0	0	1	0	0	2
SE|ENSG00000172878	1	0	0	0	0	0	0	0	0	0	0	1
SE|ENSG00000179152	1	0	0	0	0	0	0	0	0	0	0	1
SE|ENSG00000129493	1	0	0	0	0	0	0	0	0	0	0	1
SE|ENSG00000157916	1	0	0	1	1	0	0	0	1	0	0	4
SE|ENSG00000135480	1	0	0	0	0	0	0	0	0	0	0	1
SE|ENSG00000169062	1	0	0	0	0	0	0	0	0	1	0	2
SE|ENSG00000100614	1	0	0	0	0	0	0	0	0	0	0	1
SE|ENSG00000214944	1	0	0	0	0	0	0	0	0	0	0	1
SE|ENSG00000180573	1	0	0	0	0	0	0	0	0	0	0	1
SE|ENSG00000205339	1	0	0	0	1	0	0	0	0	0	0	2
SE|ENSG00000168397	1	0	0	0	0	0	0	0	0	0	0	1
SE|ENSG00000099968	1	0	0	0	0	0	0	0	0	0	0	1
SE|ENSG00000163694	1	0	0	0	0	0	0	0	0	0	0	1
SE|ENSG00000178950	1	0	0	1	0	0	0	0	0	0	0	2
SE|ENSG00000088387	1	0	0	0	0	0	0	0	0	0	0	1
SE|ENSG00000166337	1	0	0	0	0	0	0	0	0	0	0	1
SE|ENSG00000105722	1	0	0	0	0	0	0	0	0	0	0	1
SE|ENSG00000092931	1	0	0	0	0	0	0	0	0	0	0	1
SE|ENSG00000234857	1	0	0	0	0	0	0	0	0	1	0	2
SE|ENSG00000164944	1	0	0	1	0	0	0	0	0	0	0	2
SE|ENSG00000152102	1	0	0	0	0	0	0	0	0	0	0	1
SE|ENSG00000153157	1	0	0	0	0	0	0	0	0	0	0	1
SE|ENSG00000086548	1	0	0	0	0	0	0	0	0	0	0	1
SE|ENSG00000215267	1	0	0	0	0	0	0	0	0	0	0	1
SE|ENSG00000121940	1	0	0	0	0	0	0	0	1	0	0	2
SE|ENSG00000225339	1	0	0	0	1	0	0	0	0	0	0	2
SE|ENSG00000162222	1	0	0	0	1	0	0	0	0	0	0	2
SE|ENSG00000163346	1	0	0	0	0	0	0	0	0	0	0	1
SE|ENSG00000264522	1	0	0	0	0	0	0	0	0	0	0	1
SE|ENSG00000111726	1	0	0	0	0	0	0	0	0	0	0	1
SE|ENSG00000137821	1	0	0	0	0	0	0	0	0	0	0	1
SE|ENSG00000104723	1	0	0	1	0	0	0	0	0	0	0	2
SE|ENSG00000185158	1	0	0	0	1	1	0	0	0	0	0	3
SE|ENSG00000165501	1	0	0	0	1	0	0	0	0	0	0	2
SE|ENSG00000138709	1	0	0	0	0	0	0	0	0	0	0	1
SE|ENSG00000020426	1	0	0	0	0	0	0	0	0	0	0	1
SE|ENSG00000255154	1	0	0	0	0	0	0	0	0	0	0	1
SE|ENSG00000166938	1	0	0	0	0	0	0	0	0	0	0	1
SE|ENSG00000132635	1	0	0	0	0	0	0	0	0	0	0	1
SE|ENSG00000204568	1	0	0	0	0	0	0	0	0	0	0	1
SE|ENSG00000162337	1	0	0	0	0	0	0	0	0	0	0	1
SE|ENSG00000008086	1	0	0	0	0	0	0	0	0	1	0	2
SE|ENSG00000143398	1	0	0	0	0	0	0	0	0	0	0	1
SE|ENSG00000176853	1	0	0	0	0	0	0	0	0	0	0	1
SE|ENSG00000116586	1	0	0	0	0	0	0	0	0	0	0	1
SE|ENSG00000113810	1	0	0	1	1	0	0	0	1	0	0	4
SE|ENSG00000106355	1	0	0	0	0	0	0	0	0	0	0	1
SE|ENSG00000078304	1	0	0	0	0	0	0	0	0	0	1	2
SE|ENSG00000162869	1	0	0	0	0	0	0	0	0	0	0	1
SE|ENSG00000143093	1	0	0	0	1	0	0	0	1	0	0	3
SE|ENSG00000114993	1	0	0	0	0	0	0	0	0	0	0	1
SE|ENSG00000162591	1	0	0	0	1	0	0	0	0	0	0	2
SE|ENSG00000285402	1	0	0	0	0	0	0	0	0	0	0	1
SE|ENSG00000235162	1	0	0	0	0	0	0	0	0	0	0	1
SE|ENSG00000087206	1	0	0	0	0	0	0	0	0	0	0	1
SE|ENSG00000150551	1	0	0	0	0	0	0	0	0	0	0	1
SE|ENSG00000114019	1	0	0	0	0	0	0	0	0	0	0	1
SE|ENSG00000165195	1	0	0	0	0	0	0	0	0	0	0	1
SE|ENSG00000168538	1	0	0	0	0	0	0	0	0	0	0	1
SE|ENSG00000112739	1	0	0	0	0	0	0	0	0	0	0	1
SE|ENSG00000134352	1	0	0	0	0	0	0	0	1	0	0	2
SE|ENSG00000130517	1	0	0	0	0	0	0	0	0	0	0	1
SE|ENSG00000170485	1	0	0	0	0	0	0	0	0	0	0	1
SE|ENSG00000251503	1	0	0	0	1	0	0	0	0	0	0	2
SE|ENSG00000009413	1	0	0	0	0	0	0	0	0	1	0	2
SE|ENSG00000142623	1	0	0	0	0	0	0	0	0	0	0	1
SE|ENSG00000049239	1	0	0	0	0	0	0	0	0	0	0	1
SE|ENSG00000165458	1	0	0	0	0	0	0	0	0	0	0	1
SE|ENSG00000084733	1	0	0	0	0	0	0	0	0	0	0	1
SE|ENSG00000117155	1	0	0	0	1	0	0	0	0	1	1	4
SE|ENSG00000076242	1	0	0	0	1	0	0	0	1	0	0	3
SE|ENSG00000065526	1	0	0	0	0	0	0	0	0	0	0	1
SE|ENSG00000105700	1	0	0	0	0	0	0	0	0	0	0	1
SE|ENSG00000198952	1	0	0	0	0	0	0	0	0	0	0	1
SE|ENSG00000066322	1	0	0	0	0	0	0	0	1	1	0	3
SE|ENSG00000197183	1	0	0	0	0	0	0	0	0	0	0	1
SE|ENSG00000084112	1	0	0	0	0	0	0	0	0	0	0	1
SE|ENSG00000075702	1	0	0	0	0	0	0	0	1	0	0	2
SE|ENSG00000169129	1	0	0	0	0	0	0	0	0	0	0	1
SE|ENSG00000156384	1	0	0	0	0	0	0	0	0	0	0	1
SE|ENSG00000278259	1	0	0	0	0	0	0	0	1	0	0	2
SE|ENSG00000132485	1	0	0	0	0	0	0	0	0	0	0	1
SE|ENSG00000143727	1	0	0	1	0	0	0	0	0	0	0	2
SE|ENSG00000172071	1	0	0	0	0	0	0	0	0	0	0	1
SE|ENSG00000186283	1	0	0	0	1	0	0	0	0	0	0	2
SE|ENSG00000129559	1	0	0	0	0	0	0	0	0	0	0	1
SE|ENSG00000141524	1	0	0	0	0	0	0	0	0	0	0	1
SE|ENSG00000134574	1	0	0	0	1	0	0	0	0	0	0	2
SE|ENSG00000088854	1	0	0	0	1	0	0	0	0	0	0	2
SE|ENSG00000141504	1	0	0	0	0	0	0	0	1	0	0	2
SE|ENSG00000165689	1	0	0	0	1	0	0	0	0	0	0	2
SE|ENSG00000277726	1	0	0	0	1	0	0	0	0	0	0	2
SE|ENSG00000117528	1	0	0	0	0	0	0	0	0	0	0	1
SE|ENSG00000196387	1	1	0	0	0	0	0	0	0	0	0	2
SE|ENSG00000156521	1	0	0	0	0	0	0	0	0	0	0	1
SE|ENSG00000084774	1	0	0	0	0	0	0	0	0	0	0	1
SE|ENSG00000065057	1	0	0	0	0	0	0	0	0	0	0	1
SE|ENSG00000096384	1	0	0	0	0	0	0	0	0	0	0	1
SE|ENSG00000143545	1	0	0	0	0	0	0	0	0	0	0	1
SE|ENSG00000242372	1	0	0	0	0	0	0	0	1	0	0	2
SE|ENSG00000144048	1	0	0	0	0	0	0	0	0	0	0	1
SE|ENSG00000114956	1	0	0	0	0	0	0	0	0	1	0	2
SE|ENSG00000160767	1	0	0	1	1	0	1	0	0	0	0	4
SE|ENSG00000170310	1	0	0	0	0	0	0	0	0	0	0	1
SE|ENSG00000172765	1	0	0	0	0	0	0	0	1	0	0	2
SE|ENSG00000091136	1	0	0	1	0	0	0	0	0	0	0	2
SE|ENSG00000116750	1	0	0	0	0	0	0	0	0	0	0	1
SE|ENSG00000197622	1	0	0	0	0	0	0	0	0	0	0	1
SE|ENSG00000104728	1	0	0	0	0	0	0	0	0	0	0	1
SE|ENSG00000138336	1	0	0	0	0	0	0	0	0	0	0	1
SE|ENSG00000184371	1	0	0	0	0	0	0	0	0	0	0	1
SE|ENSG00000138375	1	0	0	0	0	0	0	0	0	0	0	1
SE|ENSG00000161243	1	0	0	0	0	0	0	0	0	0	0	1
SE|ENSG00000213341	1	0	0	0	0	0	0	0	0	0	0	1
SE|ENSG00000181544	1	0	0	0	0	0	0	0	0	0	0	1
SE|ENSG00000031003	1	0	0	0	0	0	0	0	1	0	0	2
SE|ENSG00000204104	1	0	0	1	0	0	0	0	1	0	0	3
SE|ENSG00000154305	1	0	0	0	0	0	0	0	0	0	0	1
SE|ENSG00000090975	1	0	0	1	0	0	0	0	0	0	0	2
SE|ENSG00000163512	1	0	0	0	1	0	0	0	0	0	0	2
SE|ENSG00000137831	1	0	0	0	0	0	0	0	0	0	0	1
SE|ENSG00000134086	1	0	1	0	0	0	0	0	1	0	0	3
SE|ENSG00000116539	1	0	0	0	0	0	0	0	1	0	0	2
SE|ENSG00000168273	1	0	0	0	0	0	0	0	0	0	0	1
SE|ENSG00000162585	1	0	0	0	0	0	0	0	0	0	0	1
SE|ENSG00000164620	1	0	0	0	0	0	0	0	0	0	0	1
SE|ENSG00000122566	1	0	0	1	1	0	0	0	0	0	1	4
SE|ENSG00000256646	1	0	0	0	0	0	0	0	0	1	0	2
SE|ENSG00000146731	1	0	0	0	0	0	0	0	0	0	0	1
SE|ENSG00000177156	1	0	0	0	0	0	0	0	0	0	0	1
SE|ENSG00000258830	1	0	0	0	0	0	0	0	0	0	0	1
SE|ENSG00000106077	1	0	0	0	0	0	0	0	0	0	0	1
SE|ENSG00000227038	1	0	0	0	0	0	0	0	0	0	0	1
SE|ENSG00000165238	1	0	0	0	0	0	0	0	0	0	0	1
SE|ENSG00000146707	1	0	0	0	1	0	0	0	0	0	0	2
SE|ENSG00000139637	1	0	0	0	0	0	0	0	0	0	0	1
SE|ENSG00000134308	1	0	0	0	0	0	0	0	0	0	0	1
SE|ENSG00000019186	1	0	0	0	0	0	0	0	0	0	0	1
SE|ENSG00000241468	1	0	0	0	0	0	0	0	0	0	0	1
SE|ENSG00000089006	1	0	0	1	1	0	0	0	0	0	0	3
SE|ENSG00000103145	1	0	0	0	1	0	0	0	0	0	0	2
SE|ENSG00000133612	1	0	0	1	0	0	0	0	0	0	0	2
SE|ENSG00000139083	1	0	0	0	0	0	0	0	0	0	0	1
SE|ENSG00000196998	1	0	0	0	1	0	0	0	0	0	0	2
SE|ENSG00000130985	1	0	0	0	0	0	0	0	0	0	0	1
SE|ENSG00000065600	1	0	0	0	0	0	0	0	0	0	0	1
SE|ENSG00000130054	1	0	0	0	0	0	0	0	0	0	0	1
SE|ENSG00000102158	1	0	0	0	0	0	0	0	0	0	0	1
SE|ENSG00000164062	1	0	0	0	1	0	0	0	0	0	0	2
SE|ENSG00000035681	1	0	0	0	0	0	0	0	0	0	0	1
SE|ENSG00000010404	1	0	0	0	0	0	0	0	0	0	0	1
SE|ENSG00000241489	1	0	0	0	0	0	0	0	0	0	0	1
SE|ENSG00000147459	1	0	0	0	1	0	0	0	0	0	0	2
SE|ENSG00000013563	1	0	0	0	0	0	0	0	0	0	0	1
SE|ENSG00000147408	1	0	0	0	1	0	0	0	0	0	0	2
SE|ENSG00000104679	1	0	0	0	0	0	0	0	0	0	0	1
SE|ENSG00000137492	1	0	0	0	0	0	0	0	0	0	0	1
SE|ENSG00000183077	1	0	0	0	1	0	0	0	0	0	0	2
SE|ENSG00000101190	1	0	0	0	1	0	0	0	0	0	0	2
SE|ENSG00000271853	1	0	0	0	0	0	0	0	0	0	0	1
SE|ENSG00000156482	1	0	0	0	1	0	0	0	0	0	0	2
SE|ENSG00000063854	1	0	0	0	0	0	0	0	0	0	0	1
SE|ENSG00000061273	1	0	0	0	0	0	0	0	0	0	0	1
SE|ENSG00000158106	1	0	0	1	0	0	0	0	1	0	1	4
SE|ENSG00000180900	1	0	0	1	0	0	0	0	0	0	0	2
SE|ENSG00000175893	1	0	0	0	0	0	0	0	0	0	0	1
SE|ENSG00000153786	1	0	0	0	0	0	0	0	0	1	0	2
SE|ENSG00000198467	1	0	0	1	0	0	0	0	0	0	0	2
SE|ENSG00000165304	1	0	0	1	0	1	1	0	0	0	0	4
SE|ENSG00000154529	1	0	0	0	1	0	0	0	0	0	0	2
SE|ENSG00000113328	1	0	0	0	0	0	0	0	0	0	0	1
SE|ENSG00000184465	1	0	0	0	1	0	0	0	1	0	0	3
SE|ENSG00000197136	1	0	0	0	0	0	0	0	0	0	0	1
SE|ENSG00000196781	1	0	0	0	0	0	0	0	0	0	0	1
SE|ENSG00000148120	1	0	0	0	0	0	0	0	0	1	0	2
SE|ENSG00000154277	1	0	0	1	0	0	0	0	0	1	0	3
SE|ENSG00000130881	1	0	0	0	0	0	0	0	0	0	0	1
SE|ENSG00000185187	1	0	0	0	0	0	0	0	0	0	0	1
SE|ENSG00000089351	1	0	0	0	1	0	0	0	0	0	0	2
SE|ENSG00000029153	1	0	0	1	0	0	0	0	1	0	0	3
SE|ENSG00000135365	1	0	0	1	0	1	0	0	0	1	0	4
SE|ENSG00000126934	1	0	0	0	0	0	0	0	0	0	0	1
SE|ENSG00000154723	1	0	0	0	0	0	0	0	0	0	0	1
SE|ENSG00000248643	1	0	0	0	0	0	0	0	0	0	0	1
SE|ENSG00000151532	1	0	0	1	0	0	0	0	0	0	0	2
SE|ENSG00000182712	1	0	0	1	0	0	0	0	0	0	0	2
SE|ENSG00000149196	1	0	0	0	0	0	0	0	0	0	0	1
SE|ENSG00000145555	1	0	0	0	0	0	0	0	0	0	0	1
SE|ENSG00000151632	1	0	0	0	0	0	0	0	0	0	0	1
SE|ENSG00000088298	1	0	0	0	0	0	0	0	0	0	0	1
SE|ENSG00000269897	1	0	0	0	0	0	0	0	0	0	0	1
SE|ENSG00000150093	1	0	0	1	1	0	0	0	1	1	0	5
SE|ENSG00000112186	1	0	0	0	0	0	0	0	0	0	0	1
SE|ENSG00000172661	1	0	0	0	1	0	0	0	0	0	0	2
SE|ENSG00000118518	1	0	0	0	0	0	0	0	0	0	0	1
SE|ENSG00000189014	1	0	0	0	0	0	0	0	0	0	0	1
SE|ENSG00000138346	1	0	0	1	1	0	0	0	0	0	0	3
SE|ENSG00000141759	1	0	0	0	0	0	0	0	0	0	0	1
SE|ENSG00000023191	1	0	0	1	0	0	0	0	1	0	0	3
SE|ENSG00000101000	1	0	0	0	0	0	0	0	0	0	0	1
SE|ENSG00000130640	1	0	0	0	0	0	0	0	0	0	0	1
SE|ENSG00000105852	1	0	0	0	0	0	0	0	0	0	0	1
SE|ENSG00000129562	1	0	0	0	0	0	0	0	0	0	0	1
SE|ENSG00000061794	1	0	0	0	0	0	0	0	0	0	0	1
SE|ENSG00000087502	1	0	0	0	0	0	0	0	0	0	0	1
SE|ENSG00000205426	1	0	0	0	0	0	0	0	0	0	0	1
SE|ENSG00000076067	1	0	0	0	1	0	0	0	0	0	0	2
SE|ENSG00000110958	1	0	0	0	0	0	0	0	0	0	0	1
SE|ENSG00000111647	1	0	0	0	0	0	0	0	0	0	0	1
SE|ENSG00000139428	1	0	0	0	0	0	0	0	0	0	0	1
SE|ENSG00000111300	1	0	0	0	1	0	0	0	0	0	0	2
SE|ENSG00000090006	1	0	0	0	0	0	0	0	0	0	0	1
SE|ENSG00000183955	1	0	0	0	0	0	0	0	1	0	1	3
SE|ENSG00000125458	1	0	0	0	0	0	0	0	0	0	0	1
SE|ENSG00000122034	1	0	0	1	0	0	0	0	0	0	0	2
SE|ENSG00000136100	1	0	0	1	0	0	0	0	1	0	0	3
SE|ENSG00000157326	1	0	0	0	0	0	0	0	0	0	0	1
SE|ENSG00000198431	1	0	0	0	0	0	0	0	0	0	0	1
SE|ENSG00000120756	1	0	0	0	0	0	0	0	0	0	1	2
A3|ENSG00000182472	0	1	0	0	1	0	0	0	1	0	0	3
A3|ENSG00000173818	0	1	0	0	0	0	0	0	0	0	0	1
A3|ENSG00000166783	0	1	0	0	0	0	0	0	0	1	0	2
A3|ENSG00000215908	0	1	0	0	0	0	0	0	0	1	0	2
A3|ENSG00000143774	0	1	0	0	0	0	0	0	0	0	0	1
A3|ENSG00000163104	0	1	0	0	0	0	0	0	0	0	0	1
A3|ENSG00000173889	0	1	0	0	0	0	0	0	0	0	0	1
A3|ENSG00000163626	0	1	0	0	0	0	0	0	0	0	0	1
A3|ENSG00000160298	0	1	0	0	0	0	0	0	0	0	0	1
A3|ENSG00000132561	0	1	0	0	0	0	0	0	0	0	0	1
A3|ENSG00000113240	0	1	0	0	0	0	0	0	0	1	0	2
A3|ENSG00000164306	0	1	0	0	0	0	0	0	0	0	0	1
A3|ENSG00000203705	0	1	0	0	0	0	0	0	0	0	0	1
A3|ENSG00000123240	0	1	0	0	1	0	0	0	0	0	0	2
A3|ENSG00000116793	0	1	0	0	0	0	0	0	0	0	0	1
A3|ENSG00000198089	0	1	0	0	0	0	0	0	0	0	0	1
A3|ENSG00000178773	0	1	0	0	0	0	0	0	0	0	0	1
A3|ENSG00000275835	0	1	0	0	0	0	0	0	0	0	0	1
A3|ENSG00000173230	0	1	0	0	0	0	0	0	0	0	0	1
A3|ENSG00000060138	0	1	0	0	0	0	0	0	0	1	1	3
A3|ENSG00000075426	0	1	0	0	0	0	0	0	0	0	0	1
A3|ENSG00000106077	0	1	0	0	0	0	0	0	0	0	0	1
A3|ENSG00000223705	0	1	0	0	0	0	0	0	0	0	0	1
A5|ENSG00000160193	0	1	0	0	0	0	0	0	0	0	0	1
A5|ENSG00000130731	0	1	0	0	0	0	0	0	0	0	0	1
A5|ENSG00000204084	0	1	0	0	0	0	0	0	0	0	0	1
A5|ENSG00000134825	0	1	0	0	1	0	0	0	0	0	0	2
A5|ENSG00000125375	0	1	0	0	0	0	0	0	0	0	0	1
A5|ENSG00000132436	0	1	0	0	0	0	0	0	1	0	0	2
A5|ENSG00000143314	0	1	0	0	0	0	0	0	0	0	0	1
A5|ENSG00000173230	0	1	0	0	0	0	0	0	0	0	0	1
A5|ENSG00000187741	0	1	0	0	1	0	0	0	0	0	0	2
A5|ENSG00000185875	0	1	0	0	0	0	0	0	0	0	0	1
A5|ENSG00000162105	0	1	0	0	0	0	0	0	0	0	0	1
A5|ENSG00000074582	0	1	0	0	0	0	0	0	0	0	0	1
A5|ENSG00000148187	0	1	0	0	0	0	0	0	0	0	0	1
A5|ENSG00000147130	0	1	0	0	0	0	0	0	0	0	0	1
A5|ENSG00000116580	0	1	0	0	1	0	0	0	0	0	0	2
A5|ENSG00000100445	0	1	0	0	0	0	0	0	0	0	0	1
A5|ENSG00000100938	0	1	0	0	0	0	0	0	0	0	0	1
A5|ENSG00000141576	0	1	0	0	0	0	0	0	0	0	0	1
A5|ENSG00000145934	0	1	0	0	0	0	0	0	0	0	0	1
A5|ENSG00000258653	0	1	0	0	0	0	0	0	0	0	0	1
A5|ENSG00000198363	0	1	0	0	0	0	0	0	0	0	0	1
A5|ENSG00000131236	0	1	0	0	0	0	0	0	0	0	0	1
A5|ENSG00000225733	0	1	0	0	0	0	0	0	0	0	0	1
A5|ENSG00000007545	0	1	0	0	0	0	0	0	0	0	0	1
A5|ENSG00000136935	0	1	0	0	0	0	0	0	0	0	0	1
A5|ENSG00000089009	0	1	0	0	0	0	0	0	0	0	0	1
A5|ENSG00000131746	0	1	0	0	0	0	0	0	0	0	0	1
MX|ENSG00000105655	0	1	0	0	0	0	0	0	0	0	0	1
MX|ENSG00000102878	0	1	0	0	0	0	0	0	0	0	0	1
MX|ENSG00000008517	0	1	0	0	0	0	0	0	0	0	0	1
MX|ENSG00000103197	0	1	0	0	0	0	0	0	0	0	0	1
MX|ENSG00000141084	0	1	0	0	0	0	0	0	0	0	0	1
MX|ENSG00000164073	0	1	0	0	0	0	0	0	0	0	0	1
MX|ENSG00000243989	0	1	0	0	0	0	0	0	0	0	0	1
MX|ENSG00000152457	0	1	0	0	0	0	0	0	0	0	0	1
MX|ENSG00000223959	0	1	0	0	0	0	0	0	0	0	0	1
MX|ENSG00000284057	0	1	0	0	0	0	0	0	0	0	0	1
MX|ENSG00000166801	0	1	0	0	0	0	0	0	0	0	0	1
MX|ENSG00000075426	0	1	0	0	0	0	0	0	0	1	0	2
MX|ENSG00000019186	0	1	0	0	0	0	0	0	0	0	0	1
RI|ENSG00000099331	0	1	0	0	0	0	0	0	0	0	0	1
RI|ENSG00000077463	0	1	0	0	0	0	0	0	0	0	0	1
RI|ENSG00000099956	0	1	0	0	0	0	0	0	0	0	0	1
RI|ENSG00000167840	0	1	0	0	0	0	0	0	0	0	0	1
RI|ENSG00000102977	0	1	0	1	0	0	0	0	0	0	0	2
RI|ENSG00000128829	0	1	0	0	0	0	0	0	0	0	0	1
RI|ENSG00000092439	0	1	0	0	0	0	0	0	0	0	0	1
RI|ENSG00000116691	0	1	0	0	0	0	0	0	0	0	0	1
RI|ENSG00000131037	0	1	0	0	0	0	0	0	0	0	0	1
RI|ENSG00000157796	0	1	0	0	0	0	0	0	1	0	0	2
RI|ENSG00000066777	0	1	0	0	0	0	0	0	0	0	0	1
RI|ENSG00000106948	0	1	0	0	0	0	0	0	0	0	0	1
RI|ENSG00000135452	0	1	0	0	0	0	0	0	0	0	0	1
RI|ENSG00000184162	0	1	0	0	0	0	0	0	0	0	0	1
RI|ENSG00000161960	0	1	0	0	0	0	0	0	0	0	0	1
RI|ENSG00000131043	0	1	0	1	0	0	0	0	0	0	0	2
RI|ENSG00000215041	0	1	0	0	1	0	0	0	1	0	0	3
RI|ENSG00000255152	0	1	0	0	0	0	0	0	0	0	0	1
RI|ENSG00000174371	0	1	0	0	0	0	0	0	0	0	0	1
RI|ENSG00000132300	0	1	0	0	0	0	0	0	0	0	0	1
RI|ENSG00000188157	0	1	0	0	0	0	0	0	0	0	0	1
RI|ENSG00000114942	0	1	0	0	0	0	0	0	0	1	0	2
RI|ENSG00000122085	0	1	0	0	0	0	0	0	0	0	0	1
RI|ENSG00000023839	0	1	0	0	0	0	0	0	0	0	0	1
RI|ENSG00000047634	0	1	0	0	0	0	0	0	0	0	0	1
SE|ENSG00000142556	0	1	0	0	0	0	0	0	0	0	0	1
SE|ENSG00000079435	0	1	0	0	0	0	0	0	0	0	0	1
SE|ENSG00000198521	0	1	0	0	0	0	0	0	1	0	0	2
SE|ENSG00000175063	0	1	0	0	1	0	0	0	1	0	0	3
SE|ENSG00000186111	0	1	0	0	0	0	0	0	0	0	0	1
SE|ENSG00000078687	0	1	0	0	0	0	0	0	0	0	0	1
SE|ENSG00000108784	0	1	0	0	0	0	0	0	0	0	0	1
SE|ENSG00000174628	0	1	0	0	0	0	0	0	0	0	0	1
SE|ENSG00000067836	0	1	0	0	0	0	0	0	0	1	0	2
SE|ENSG00000008517	0	1	0	0	0	0	0	0	0	0	0	1
SE|ENSG00000128989	0	1	0	0	0	0	0	1	0	0	0	2
SE|ENSG00000127586	0	1	0	0	0	0	0	0	0	0	0	1
SE|ENSG00000106268	0	1	0	0	0	0	0	0	0	0	0	1
SE|ENSG00000130803	0	1	0	0	0	0	0	0	0	0	0	1
SE|ENSG00000135540	0	1	0	0	0	0	0	0	0	0	0	1
SE|ENSG00000109756	0	1	0	1	0	0	0	0	0	1	0	3
SE|ENSG00000166004	0	1	0	0	0	0	0	1	0	0	0	2
SE|ENSG00000070614	0	1	0	1	0	1	0	0	0	0	0	3
SE|ENSG00000152683	0	1	0	0	0	1	0	0	1	0	0	3
SE|ENSG00000165912	0	1	0	0	1	0	0	0	0	0	0	2
SE|ENSG00000116473	0	1	0	0	0	0	0	0	0	0	0	1
SE|ENSG00000226688	0	1	0	0	0	0	0	0	0	0	1	2
[truncated: 6,464 more rows]

## Sheet: AASE_A549_KD
GeneID	geneSymbol	chr	strand	exonStart	exonEnd	FDR	IncLevelDifference	asType
ENSG00000183506	PI4KAP2	chr22	-	21476001	21476764	2.52929e-05	0.278	A3
ENSG00000076928	ARHGEF1	chr19	+	41892024	41892373	0.00114231	-0.087	A3
ENSG00000198182	ZNF607	chr19	-	37707913	37708012	9.50665e-05	0.12	A3
ENSG00000105705	SUGP1	chr19	-	19303723	19303912	0.00290596	-0.051	A3
ENSG00000090661	CERS4	chr19	+	8251043	8251249	0.00238517	0.199	A3
ENSG00000077463	SIRT6	chr19	-	4175027	4175760	0.00180234	0.106	A3
ENSG00000101197	BIRC7	chr20	+	63239357	63239610	0.00110424	-0.167	A3
ENSG00000101126	ADNP	chr20	-	50889047	50894512	0.00525022	-0.105	A3
ENSG00000160410	SHKBP1	chr19	+	40590729	40590853	0.00019459	0.259	A3
ENSG00000125835	SNRPB	chr20	-	2461633	2461939	3.2343e-12	0.126	A3
ENSG00000214087	ARL16	chr17	-	81682033	81682675	0.003489	-0.084	A3
ENSG00000180891	CUEDC1	chr17	-	57862975	57863357	8.99448e-06	-0.059	A3
ENSG00000166582	CENPV	chr17	-	16348615	16349333	0.00248249	0.078	A3
ENSG00000140995	DEF8	chr16	+	89957537	89957660	0.00029764	0.535	A3
ENSG00000197912	SPG7	chr16	+	89523482	89524247	0.000997288	-0.07	A3
ENSG00000157353	FUK	chr16	+	70474527	70474694	0.000450531	0.256	A3
ENSG00000125170	DOK4	chr16	-	57479441	57479688	0.00349728	-0.075	A3
ENSG00000005194	CIAPIN1	chr16	-	57439181	57439334	0.0017385	-0.054	A3
ENSG00000197818	SLC9A8	chr20	+	49850761	49850844	0.000992447	0.071	A3
ENSG00000103197	TSC2	chr16	+	2053341	2054440	0.00665184	0.091	A3
ENSG00000186654	PRR5	chr22	+	44731729	44731821	0.00110424	-0.102	A3
ENSG00000114107	CEP70	chr3	-	138572858	138572984	0.00974537	0.184	A3
ENSG00000013306	SLC25A39	chr17	-	44322418	44322552	0.00231655	-0.067	A3
ENSG00000140853	NLRC5	chr16	+	57059408	57059532	0.00330221	0.133	A3
ENSG00000105223	PLD3	chr19	+	40365552	40365930	2.1562e-12	0.099	A3
ENSG00000166922	SCG5	chr15	+	32684556	32684669	0.00716657	0.315	A3
ENSG00000125089	SH3TC1	chr4	+	8209664	8209822	0.00668862	0.146	A3
ENSG00000163346	PBXIP1	chr1	-	154951470	154951921	0.00302202	0.074	A3
ENSG00000072682	P4HA2	chr5	-	132227085	132227258	0.000313752	0.518	A3
ENSG00000131725	WDR44	chrX	+	118443559	118443687	0.00861089	0.054	A3
ENSG00000177728	TMEM94	chr17	+	75494626	75494808	0.00590775	0.063	A3
ENSG00000013441	CLK1	chr2	-	200856890	200857884	0.000802402	0.097	A3
ENSG00000048162	NOP16	chr5	-	176383945	176384374	0.00526751	-0.059	A3
ENSG00000158552	ZFAND2B	chr2	+	219206966	219207042	0.00410832	0.129	A3
ENSG00000088448	ANKRD10	chr13	-	110900529	110900694	0.00457033	0.102	A3
ENSG00000183323	CCDC125	chr5	-	69313984	69314046	0.00213676	0.128	A3
ENSG00000124593	AL365205.1	chr6	+	41786439	41787825	4.95002e-05	-0.376	A3
ENSG00000173511	VEGFB	chr11	+	64237419	64237655	0.00716657	-0.082	A3
ENSG00000165046	LETM2	chr8	+	38392541	38392995	2.89439e-07	-0.377	A3
ENSG00000169242	EFNA1	chr1	+	155133502	155133780	0.000100459	-0.144	A3
ENSG00000066322	ELOVL1	chr1	-	43364927	43365376	1.20218e-05	-0.071	A3
ENSG00000164327	RICTOR	chr5	-	38945490	38945724	2.44969e-05	0.16	A3
ENSG00000115875	SRSF7	chr2	-	38748897	38749346	0.00716657	-0.066	A3
ENSG00000115204	MPV17	chr2	-	27317077	27317234	0.00106518	-0.318	A3
ENSG00000134574	DDB2	chr11	+	47234756	47235412	0.000702299	-0.054	A3
ENSG00000168036	CTNNB1	chr3	+	41239659	41239904	9.41026e-06	0.11	A3
ENSG00000032444	PNPLA6	chr19	+	7535788	7536020	0.00836068	-0.123	A3
ENSG00000143971	ETAA1	chr2	+	67403224	67405335	0.00979286	-0.087	A3
ENSG00000115282	TTC31	chr2	+	74490024	74490473	0.00586718	-0.522	A3
ENSG00000074054	CLASP1	chr2	-	121407470	121407715	0.00168264	-0.08	A3
ENSG00000157911	PEX10	chr1	-	2406719	2406955	0.00116491	0.064	A3
ENSG00000115290	GRB14	chr2	-	164508454	164508603	0.0011195	0.16	A3
ENSG00000126254	RBM42	chr19	+	35633076	35633252	3.3075e-08	-0.069	A3
ENSG00000126254	RBM42	chr19	+	35633097	35633252	1.51654e-06	0.064	A3
ENSG00000198589	LRBA	chr4	-	150321190	150321383	0.000313752	0.191	A3
ENSG00000064012	CASP8	chr2	+	201266460	201266791	0.00716657	-0.139	A3
ENSG00000103253	HAGHL	chr16	+	728115	728424	0.00125272	-0.117	A3
ENSG00000163512	AZI2	chr3	-	28340401	28340622	0.00357356	-0.141	A3
ENSG00000114388	NPRL2	chr3	-	50349385	50349828	0.00012999	-0.232	A3
ENSG00000196923	PDLIM7	chr5	-	177489770	177490031	7.60062e-05	-0.06	A3
ENSG00000142046	TMEM91	chr19	+	41383560	41384083	0.00610435	-0.297	A3
ENSG00000142046	TMEM91	chr19	+	41383714	41384083	0.00671024	-0.273	A3
ENSG00000070087	PFN2	chr3	-	149964903	149966586	0	0.175	A3
ENSG00000118495	PLAGL1	chr6	-	143964786	143966230	0.00126564	0.449	A3
ENSG00000135365	PHF21A	chr11	-	45945839	45946098	5.95614e-05	-0.057	A3
ENSG00000126705	AHDC1	chr1	-	27603396	27603494	0.00811055	0.245	A3
ENSG00000138326	RPS24	chr10	+	78037438	78040225	0	0.077	A3
ENSG00000175197	DDIT3	chr12	-	57517268	57517438	6.97781e-05	-0.137	A3
ENSG00000175197	DDIT3	chr12	-	57517268	57517542	0.00995203	-0.266	A3
ENSG00000146826	C7orf43	chr7	-	100155670	100155919	0.00342735	-0.201	A3
ENSG00000150760	DOCK1	chr10	+	127012231	127012374	0.000144405	0.141	A3
ENSG00000123415	SMUG1	chr12	-	54187818	54187905	0.00533498	0.159	A3
ENSG00000028203	VEZT	chr12	+	95270038	95270188	0.00254738	-0.107	A3
ENSG00000138381	ASNSD1	chr2	+	189665375	189665451	0.00329169	0.096	A3
ENSG00000148444	COMMD3	chr10	+	22318352	22318713	1.09982e-05	0.364	A3
ENSG00000148362	PAXX	chr9	+	136992924	136993243	0.000152602	-0.072	A3
ENSG00000165948	IFI27L1	chr14	+	94096855	94096965	0.00213676	-0.296	A3
ENSG00000100239	PPP6R2	chr22	+	50388985	50389111	3.62113e-05	0.426	A3
ENSG00000126457	PRMT1	chr19	+	49676331	49676439	0.00410832	-0.331	A3
ENSG00000013275	PSMC4	chr19	+	39980235	39980717	1.76531e-06	-0.521	A3
ENSG00000013275	PSMC4	chr19	+	39980390	39980717	2.76536e-07	-0.569	A3
ENSG00000105197	TIMM50	chr19	+	39485543	39485803	4.40477e-08	-0.054	A3
ENSG00000130332	LSM7	chr19	-	2324124	2324196	0.00877269	0.323	A3
ENSG00000070404	FSTL3	chr19	+	681441	681771	8.8573e-07	-0.33	A3
ENSG00000080189	SLC35C2	chr20	-	46358690	46359170	0.00508613	-0.192	A3
ENSG00000101363	MANBAL	chr20	+	37301170	37301413	0.00168686	-0.08	A3
ENSG00000101363	MANBAL	chr20	+	37301219	37301413	0.00415504	-0.069	A3
ENSG00000088766	CRLS1	chr20	+	6006666	6006834	0.00412825	0.353	A3
ENSG00000101224	CDC25B	chr20	+	3801724	3802100	1.70124e-07	-0.567	A3
ENSG00000225377	NRSN2-AS1	chr20	-	320312	320784	0.00074573	0.107	A3
ENSG00000177337	DLGAP1-AS1	chr18	+	3597175	3597228	0.00342735	-0.148	A3
ENSG00000167889	MGAT5B	chr17	+	76905168	76905333	2.20155e-05	-0.06	A3
ENSG00000108846	ABCC3	chr17	+	50673419	50673658	0.00678514	0.397	A3
ENSG00000118046	STK11	chr19	+	1220271	1220688	2.59654e-05	0.191	A3
ENSG00000007202	KIAA0100	chr17	-	28633334	28633751	7.80536e-05	0.237	A3
ENSG00000105053	VRK3	chr19	-	49994841	49995275	0.00665184	-0.297	A3
ENSG00000141002	TCF25	chr16	+	89904751	89904975	0.00137682	-0.195	A3
ENSG00000132613	MTSS1L	chr16	-	70666339	70666612	0.00302202	-0.293	A3
ENSG00000103018	CYB5B	chr16	+	69462461	69462918	2.36104e-10	-0.331	A3
ENSG00000168904	LRRC28	chr15	+	99333924	99334129	0.000574417	-0.136	A3
ENSG00000140545	MFGE8	chr15	-	88899399	88899811	0.000387032	0.102	A3
ENSG00000169375	SIN3A	chr15	-	75381612	75381720	3.76334e-05	0.161	A3
ENSG00000154237	LRRK1	chr15	+	101056855	101057050	0.00138361	0.061	A3
ENSG00000092439	TRPM7	chr15	-	50574273	50574479	0.00142366	0.051	A3
ENSG00000115760	BIRC6	chr2	+	32491400	32491558	0.00593834	0.114	A3
ENSG00000118181	RPS25	chr11	-	119017360	119017552	8.33272e-06	0.243	A3
ENSG00000118181	RPS25	chr11	-	119017360	119017558	8.68953e-06	0.251	A3
ENSG00000284829	AL662884.2	chr6	-	32116703	32117130	0.00368493	0.24	A3
ENSG00000058799	YIPF1	chr1	-	53883112	53883276	1.64791e-06	-0.088	A3
ENSG00000112541	PDE10A	chr6	-	165336122	165336215	0.00329394	-0.064	A3
ENSG00000113648	H2AFY	chr5	-	135360496	135360780	0.00484597	0.405	A3
ENSG00000185033	SEMA4B	chr15	+	90201315	90201735	0.00137682	-0.127	A3
ENSG00000152409	JMY	chr5	+	79314256	79314851	0.00298104	0.15	A3
ENSG00000283515	AC020915.5	chr19	+	58312020	58312403	7.19984e-05	0.304	A3
ENSG00000283515	AC020915.5	chr19	+	58312168	58312403	0.00361887	0.366	A3
ENSG00000283515	AC020915.5	chr19	+	58312196	58312403	0.00240781	0.173	A3
ENSG00000172262	ZNF131	chr5	+	43079895	43079954	0.0043313	-0.134	A3
ENSG00000182095	TNRC18	chr7	-	5374054	5374484	0.0043313	0.062	A3
ENSG00000099282	TSPAN15	chr10	+	69498208	69498395	1.8038e-08	-0.07	A3
ENSG00000124549	BTN2A3P	chr6	+	26426181	26426523	5.95614e-05	-0.371	A3
ENSG00000160796	NBEAL2	chr3	+	47007065	47007246	0.00169819	0.173	A3
ENSG00000114346	ECT2	chr3	+	172760137	172760263	0.00178755	0.116	A3
ENSG00000114346	ECT2	chr3	+	172760153	172760263	0.00207283	0.11	A3
ENSG00000147996	CBWD5	chr9	+	65681573	65681662	0.00238517	-0.064	A3
ENSG00000092931	MFSD11	chr17	+	76741848	76742048	0.00430777	0.191	A3
ENSG00000029993	HMGB3	chrX	+	150985594	150985742	8.89886e-09	0.093	A3
ENSG00000187514	PTMA	chr2	+	231712447	231712516	0.00453605	0.415	A3
ENSG00000234857	HNRNPUL2-BSCL2	chr11	-	62691068	62691421	0.0010682	-0.069	A3
ENSG00000100911	PSME2	chr14	-	24143361	24143466	4.45192e-05	-0.489	A3
ENSG00000115129	TP53I3	chr2	-	24079443	24079616	0.00238517	-0.196	A3
ENSG00000126773	PCNX4	chr14	+	60114973	60115041	0.00590775	0.054	A3
ENSG00000284879	AC133644.3	chr2	+	87719806	87720019	7.80536e-05	0.126	A3
ENSG00000122861	PLAU	chr10	+	73912045	73912322	0.00737532	-0.143	A3
ENSG00000184014	DENND5A	chr11	-	9142721	9143485	0.00588746	0.184	A3
ENSG00000114650	SCAP	chr3	-	47413693	47414099	3.13553e-07	0.075	A3
ENSG00000064961	HMG20B	chr19	+	3574091	3574586	3.52588e-07	-0.377	A3
ENSG00000185475	TMEM179B	chr11	+	62789101	62789210	0.000978594	-0.111	A3
ENSG00000255154	HTD2	chr3	+	58310308	58310591	0.00135891	-0.408	A3
ENSG00000177728	TMEM94	chr17	+	75494629	75494808	0.00777657	0.251	A3
ENSG00000149476	TKFC	chr11	+	61334489	61334731	0.00116491	0.112	A3
ENSG00000269893	SNHG8	chr4	+	118278933	118279137	0.00328182	0.288	A3
ENSG00000269893	SNHG8	chr4	+	118278943	118279137	0.000802402	0.112	A3
ENSG00000197050	ZNF420	chr19	+	37130008	37130314	0.00599133	0.232	A3
ENSG00000115756	HPCAL1	chr2	+	10387757	10387810	0.00810381	0.27	A3
ENSG00000003756	RBM5	chr3	+	50110378	50110776	0.000100723	0.112	A3
ENSG00000100316	RPL3	chr22	-	39315361	39315632	3.10736e-05	0.108	A3
ENSG00000158863	FAM160B2	chr8	+	22103943	22104382	2.06184e-07	0.52	A3
ENSG00000108021	FAM208B	chr10	+	5720259	5720611	0.00298325	0.074	A3
ENSG00000119185	ITGB1BP1	chr2	-	9407280	9407597	0.0014227	0.151	A3
ENSG00000165458	INPPL1	chr11	+	72229007	72229230	0.00110014	0.057	A3
ENSG00000171960	PPIH	chr1	+	42675287	42675448	3.21002e-07	-0.554	A3
ENSG00000066322	ELOVL1	chr1	-	43364927	43365260	0.00324386	-0.14	A3
ENSG00000136861	CDK5RAP2	chr9	-	120407011	120407248	0.00750194	-0.053	A3
ENSG00000142327	RNPEPL1	chr2	+	240572330	240572563	6.98423e-05	-0.138	A3
ENSG00000141524	TMC6	chr17	-	78124178	78124781	0.0019958	-0.108	A3
ENSG00000178026	LRRC75B	chr22	-	24589155	24589613	0.00545439	-0.317	A3
ENSG00000151665	PIGF	chr2	-	46588074	46588179	0.000702299	0.477	A3
ENSG00000064205	WISP2	chr20	+	44715344	44715450	9.13047e-06	-0.482	A3
ENSG00000161692	DBF4B	chr17	+	44741335	44741452	0.00548061	0.189	A3
ENSG00000115694	STK25	chr2	-	241499032	241499501	0.00233376	0.216	A3
ENSG00000115694	STK25	chr2	-	241499322	241499773	0.00263791	0.234	A3
ENSG00000169230	PRELID1	chr5	+	177304418	177304850	0.00650803	-0.322	A3
ENSG00000204634	TBC1D8	chr2	-	101035801	101036168	0.000980091	0.157	A3
ENSG00000167747	C19orf48	chr19	-	50798703	50798958	0.00106518	0.128	A3
ENSG00000157911	PEX10	chr1	-	2406719	2406955	0.000370145	0.137	A3
ENSG00000164114	MAP9	chr4	-	155375775	155375914	2.44969e-05	0.188	A3
ENSG00000152520	PAN3	chr13	+	28266714	28266876	0.00254836	0.192	A3
ENSG00000093010	COMT	chr22	+	19962232	19962815	0.00231655	0.094	A3
ENSG00000170906	NDUFA3	chr19	+	54106352	54106446	0.00302202	0.162	A3
ENSG00000225830	ERCC6	chr10	-	49532542	49532978	0.000368162	0.267	A3
ENSG00000093167	LRRFIP2	chr3	-	37172769	37173194	0.00133511	-0.381	A3
ENSG00000067225	PKM	chr15	-	72200473	72200673	0.000904368	-0.115	A3
ENSG00000151553	FAM160B1	chr10	+	114861434	114864717	0.000997288	0.115	A3
ENSG00000104133	SPG11	chr15	-	44584258	44584558	0.000763148	-0.132	A3
ENSG00000184307	ZDHHC23	chr3	+	113956338	113956506	0.000507714	0.291	A3
ENSG00000122515	ZMIZ2	chr7	+	44756877	44757149	0.00248249	0.131	A3
ENSG00000183696	UPP1	chr7	+	48089943	48090364	3.16243e-05	0.13	A3
ENSG00000227038	GTF2IP7	chr7	-	76093296	76093709	4.27681e-05	-0.466	A3
ENSG00000105854	PON2	chr7	-	95412311	95412461	0.00453605	-0.106	A3
ENSG00000105854	PON2	chr7	-	95412311	95412496	0.000123498	-0.085	A3
ENSG00000089289	IGBP1	chrX	+	70133722	70134135	0.00343042	0.204	A3
ENSG00000274272	AC069281.2	chr7	-	100578398	100578511	0.00205028	-0.072	A3
ENSG00000253729	PRKDC	chr8	-	47858515	47858983	8.89825e-05	-0.323	A3
ENSG00000161036	LRWD1	chr7	+	102472453	102472803	1.09243e-05	0.097	A3
ENSG00000240758	AC010655.2	chr7	+	128457200	128457680	0.00330221	-0.063	A3
ENSG00000196305	IARS	chr9	-	92286535	92286607	0.000225554	-0.422	A3
ENSG00000102172	SMS	chrX	+	21978864	21978966	4.29531e-06	0.144	A3
ENSG00000102172	SMS	chrX	+	21978878	21978966	2.38901e-06	0.152	A3
ENSG00000102172	SMS	chrX	+	21978882	21978966	4.79653e-06	0.225	A3
ENSG00000172732	MUS81	chr11	+	65863415	65863721	0.00137496	-0.284	A3
ENSG00000147421	HMBOX1	chr8	+	29048953	29049048	0.00436888	0.105	A3
ENSG00000147421	HMBOX1	chr8	+	29048956	29049048	0.00248249	0.134	A3
ENSG00000196663	TECPR2	chr14	+	102424934	102425272	2.00765e-05	0.371	A3
ENSG00000147852	VLDLR	chr9	+	2651414	2651902	2.79998e-10	-0.172	A3
ENSG00000179526	SHARPIN	chr8	-	144099249	144099611	0.00641837	0.269	A3
ENSG00000175893	ZDHHC21	chr9	-	14677297	14677472	0.000313752	0.304	A3
ENSG00000135047	CTSL	chr9	+	87727674	87728149	0.000139845	-0.254	A3
ENSG00000136856	SLC2A8	chr9	+	127398039	127398111	0.00141053	-0.095	A3
ENSG00000185187	SIGIRR	chr11	-	406426	406993	0.00116491	-0.085	A3
ENSG00000166471	TMEM41B	chr11	-	9280653	9281041	0.00102991	-0.077	A3
ENSG00000184060	ADAP2	chr17	+	30954477	30954555	1.09243e-05	0.189	A3
ENSG00000149136	SSRP1	chr11	-	57332834	57333194	0.00619356	-0.296	A3
ENSG00000146223	RPL7L1	chr6	+	42886254	42886354	6.97819e-09	0.45	A3
ENSG00000172932	ANKRD13D	chr11	+	67299446	67299611	0.00477203	-0.338	A3
ENSG00000149196	HIKESHI	chr11	+	86344614	86344721	0.00982785	0.142	A3
ENSG00000009830	POMT2	chr14	-	77278728	77278961	4.63022e-07	0.335	A3
ENSG00000151632	AKR1C2	chr10	-	4999910	5000460	0.000101365	0.385	A3
ENSG00000196139	AKR1C3	chr10	+	5107461	5107503	1.94058e-11	-0.631	A3
ENSG00000078403	MLLT10	chr10	+	21673349	21673919	2.44969e-05	0.109	A3
ENSG00000269897	COMMD3-BMI1	chr10	+	22318274	22318713	9.13047e-06	0.411	A3
ENSG00000269897	COMMD3-BMI1	chr10	+	22318280	22318713	8.33272e-06	0.411	A3
ENSG00000198258	UBL5	chr19	+	9828567	9828672	0.0013248	-0.264	A3
ENSG00000198258	UBL5	chr19	+	9828584	9828672	0.00284575	0.278	A3
ENSG00000148634	HERC4	chr10	-	67939587	67939676	0.0019575	0.312	A3
ENSG00000146826	C7orf43	chr7	-	100155670	100155931	0.00318551	-0.218	A3
ENSG00000139350	NEDD1	chr12	+	96951433	96951498	0.00130312	0.309	A3
ENSG00000067167	TRAM1	chr8	-	70597894	70598252	0.00704895	-0.138	A3
ENSG00000013364	MVP	chr16	+	29830473	29830673	2.83262e-06	-0.16	A3
ENSG00000119718	EIF2B2	chr14	+	75005896	75005961	0.00590775	0.235	A3
ENSG00000162191	UBXN1	chr11	-	62677517	62677563	0.00533324	0.181	A3
ENSG00000100413	POLR3H	chr22	-	41532603	41532745	0.000455311	-0.072	A5
ENSG00000100209	HSCB	chr22	+	28744614	28744709	0.00182198	0.142	A5
ENSG00000239382	ALKBH6	chr19	-	36013000	36013089	0.000198576	-0.051	A5
ENSG00000167733	HSD11B1L	chr19	+	5684818	5685119	0.00434746	0.359	A5
ENSG00000077463	SIRT6	chr19	-	4175679	4175937	0.000212521	0.167	A5
ENSG00000244687	UBE2V1	chr20	-	50096482	50096820	3.35771e-05	-0.533	A5
ENSG00000124155	PIGT	chr20	+	45416516	45418979	0.00315934	0.068	A5
ENSG00000108433	GOSR2	chr17	+	46923159	46923632	0.00122231	0.23	A5
ENSG00000108773	KAT2A	chr17	-	42119053	42119436	0.000754434	-0.052	A5
ENSG00000133030	MPRIP	chr17	+	17137915	17138429	0.00480931	-0.098	A5
ENSG00000171208	NETO2	chr16	-	47122867	47122912	0.00861318	0.07	A5
ENSG00000178188	SH2B1	chr16	+	28872533	28872758	0.000152784	-0.16	A5
ENSG00000168488	ATXN2L	chr16	+	28835932	28836176	0.0014632	0.191	A5
ENSG00000162004	CCDC78	chr16	-	725412	725580	0.00755468	-0.156	A5
ENSG00000104064	GABPB1	chr15	-	50301220	50301368	0.0019038	-0.195	A5
ENSG00000125107	CNOT1	chr16	-	58556846	58556993	0.000578613	-0.104	A5
ENSG00000221838	AP4M1	chr7	+	100101879	100102393	0.00120182	0.333	A5
ENSG00000163660	CCNL1	chr3	-	157151728	157151930	0.00430888	0.148	A5
ENSG00000126456	IRF3	chr19	-	49664442	49664673	0.000647495	0.102	A5
ENSG00000204344	STK19	chr6	+	31972620	31972919	0.00201394	-0.13	A5
ENSG00000049656	CLPTM1L	chr5	-	1331798	1331883	0.00242524	0.159	A5
ENSG00000132376	INPP5K	chr17	-	1509167	1509353	0.00835678	-0.071	A5
ENSG00000107404	DVL1	chr1	-	1339286	1339439	2.55948e-05	0.167	A5
ENSG00000145819	ARHGAP26	chr5	+	143207197	143207473	1.63064e-05	-0.162	A5
ENSG00000122861	PLAU	chr10	+	73911524	73911925	0.00489311	-0.2	A5
ENSG00000145979	TBC1D7	chr6	-	13328295	13328531	0.00145508	-0.136	A5
ENSG00000165195	PIGA	chrX	-	15331589	15331992	0.00880328	0.078	A5
ENSG00000165195	PIGA	chrX	-	15331819	15331992	0.00525718	0.107	A5
ENSG00000130713	EXOSC2	chr9	+	130697581	130698251	0.00079825	0.111	A5
ENSG00000140416	TPM1	chr15	+	63064063	63064190	0	0.398	A5
ENSG00000121988	ZRANB3	chr2	-	135227811	135228015	0.000239854	-0.28	A5
ENSG00000117308	GALE	chr1	-	23796508	23796782	0.00669982	0.092	A5
ENSG00000071054	MAP4K4	chr2	+	101887087	101887261	6.33526e-06	-0.069	A5
ENSG00000167595	PROSER3	chr19	+	35762252	35762477	0.000168844	0.076	A5
ENSG00000107521	HPS1	chr10	-	98433939	98434091	4.61799e-05	-0.189	A5
ENSG00000003509	NDUFAF7	chr2	+	37241577	37241791	0.000942019	0.194	A5
ENSG00000157470	FAM81A	chr15	+	59458549	59458646	0.00385603	-0.071	A5
ENSG00000115282	TTC31	chr2	+	74483321	74483563	0.00474504	0.057	A5
ENSG00000157911	PEX10	chr1	-	2408451	2408858	0.000426814	-0.055	A5
ENSG00000138375	SMARCAL1	chr2	+	216412413	216412648	0.00750737	0.109	A5
ENSG00000020129	NCDN	chr1	+	35558155	35558484	6.88312e-06	-0.134	A5
ENSG00000168385	2022-09-02	chr2	+	241316421	241316555	0.000603611	-0.516	A5
ENSG00000029534	ANK1	chr8	-	41661800	41661941	0.000569725	-0.235	A5
ENSG00000157224	CLDN12	chr7	+	90405518	90405612	0.00228272	-0.108	A5
ENSG00000087274	ADD1	chr4	+	2904763	2905108	1.87031e-05	-0.1	A5
ENSG00000105854	PON2	chr7	-	95416171	95416297	0.00642284	-0.151	A5
ENSG00000234741	GAS5	chr1	-	173865470	173865547	0.00261185	-0.092	A5
ENSG00000164062	APEH	chr3	+	49676055	49676515	0.00569574	-0.067	A5
ENSG00000111237	VPS29	chr12	-	110499456	110499546	0.000400858	0.054	A5
ENSG00000143569	UBAP2L	chr1	+	154234590	154234792	5.43301e-05	-0.082	A5
ENSG00000104783	KCNN4	chr19	-	43769332	43769560	0.000168844	-0.062	A5
ENSG00000147687	TATDN1	chr8	-	124518741	124518881	0.000101829	0.083	A5
ENSG00000147862	NFIB	chr9	-	14306988	14307520	0.00149438	0.084	A5
ENSG00000096746	HNRNPH3	chr10	+	68338502	68338687	0.00124972	0.08	A5
ENSG00000135047	CTSL	chr9	+	87726139	87726308	2.29583e-12	-0.128	A5
ENSG00000148343	MIGA2	chr9	+	129068197	129068975	0.00861318	-0.145	A5
ENSG00000130714	POMT1	chr9	+	131509902	131510062	0.00238655	0.106	A5
ENSG00000171634	BPTF	chr17	+	67945408	67946325	0.00628902	-0.089	A5
ENSG00000148950	IMMP1L	chr11	-	31469739	31469797	0.00579923	0.221	A5
ENSG00000095066	HOOK2	chr19	-	12774634	12774741	2.411e-05	0.148	A5
ENSG00000148498	PARD3	chr10	-	34337274	34337426	4.07496e-08	0.136	A5
ENSG00000148498	PARD3	chr10	-	34337277	34337426	0.00021101	0.131	A5
ENSG00000108094	CUL2	chr10	-	35090178	35090642	0.000143391	0.079	A5
ENSG00000002016	RAD52	chr12	-	949601	949665	0.000609047	-0.22	A5
ENSG00000139116	KIF21A	chr12	-	39321347	39322882	9.90192e-09	-0.123	A5
ENSG00000050426	LETMD1	chr12	+	51048317	51048478	4.40668e-05	-0.139	A5
ENSG00000139613	SMARCC2	chr12	-	56164302	56164731	1.49553e-07	0.133	A5
ENSG00000125458	NT5C	chr17	-	75131044	75131281	0.0066101	-0.065	A5
ENSG00000061936	SFSWAP	chr12	+	131714070	131714240	0.0078764	-0.069	A5
ENSG00000092098	RNF31	chr14	+	24148257	24148477	0.00284326	-0.113	A5
ENSG00000198431	TXNRD1	chr12	+	104286681	104287431	0.000628541	-0.056	A5
ENSG00000182670	TTC3	chr21	+	37158130	37158203	0.00314084	0.177	A5
ENSG00000100139	MICALL1	chr22	+	37932558	37932888	0.000859359	0.097	A5
ENSG00000198089	SFI1	chr22	+	31613834	31614275	0.00053603	0.235	A5
ENSG00000114374	USP9Y	chrY	+	12810671	12810818	0.00246737	0.28	A5
ENSG00000130724	CHMP2A	chr19	-	58554809	58554960	0.000464824	0.262	A5
ENSG00000105464	GRIN2D	chr19	+	48421784	48421940	0.00440803	0.187	A5
ENSG00000105464	GRIN2D	chr19	+	48421784	48421945	0.00380245	0.061	A5
ENSG00000269858	EGLN2	chr19	+	40807113	40807483	0.00507957	-0.157	A5
ENSG00000171570	RAB4B-EGLN2	chr19	+	40780018	40780503	0.00997903	-0.551	A5
ENSG00000105518	TMEM205	chr19	-	11346077	11346262	0.00326793	-0.138	A5
ENSG00000171703	TCEA2	chr20	+	64063917	64064352	1.87031e-05	-0.109	A5
ENSG00000197122	SRC	chr20	+	37383667	37383702	0.000115028	0.103	A5
ENSG00000173418	NAA20	chr20	+	20018021	20018517	0.00207854	0.224	A5
ENSG00000125844	RRBP1	chr20	-	17679994	17680071	0.00287639	0.088	A5
ENSG00000101365	IDH3B	chr20	-	2660029	2660337	0.00586906	0.346	A5
ENSG00000269190	FBXO17	chr19	-	38951373	38951516	0.00559694	0.352	A5
ENSG00000132475	H3F3B	chr17	-	75779302	75779780	0.000296537	0.334	A5
ENSG00000167105	TMEM92	chr17	+	50278800	50278996	4.96441e-06	-0.108	A5
ENSG00000126581	BECN1	chr17	-	42819510	42819609	8.72869e-05	-0.365	A5
ENSG00000141696	P3H4	chr17	-	41810679	41810981	0.000269033	-0.2	A5
ENSG00000141696	P3H4	chr17	-	41810679	41810981	0.000408581	-0.156	A5
ENSG00000133265	HSPBP1	chr19	-	55279929	55280063	0.0075763	-0.071	A5
ENSG00000125691	RPL23	chr17	-	38853301	38853428	0.00466182	-0.178	A5
ENSG00000270647	TAF15	chr17	+	35824077	35824099	1.53055e-12	0.215	A5
ENSG00000166451	CENPN	chr16	+	81014135	81014391	0.000124841	0.392	A5
ENSG00000132613	MTSS1L	chr16	-	70679109	70679323	6.15015e-05	-0.167	A5
ENSG00000227827	AC138969.2	chr16	+	16367261	16367737	0.00132886	0.309	A5
ENSG00000103227	LMF1	chr16	-	869882	870066	0.00899197	-0.068	A5
ENSG00000185043	CIB1	chr15	-	90233834	90234047	1.05953e-07	-0.059	A5
ENSG00000137834	SMAD6	chr15	+	66702227	66704075	0.00583548	-0.079	A5
ENSG00000185088	RPS27L	chr15	-	63157113	63157477	1.43675e-05	0.176	A5
ENSG00000184436	THAP7	chr22	-	21001496	21001911	0.00368458	-0.051	A5
ENSG00000184436	THAP7	chr22	-	21001518	21001911	0.00343075	-0.053	A5
ENSG00000172053	QARS	chr3	-	49097991	49098288	0.00238432	0.095	A5
ENSG00000135446	CDK4	chr12	-	57749220	57749504	4.96441e-06	0.568	A5
ENSG00000134824	FADS2	chr11	+	61816255	61816711	0.00641455	0.072	A5
ENSG00000111912	NCOA7	chr6	+	125790762	125791067	1.43675e-05	0.147	A5
ENSG00000166578	IQCD	chr12	-	113207437	113208259	3.19438e-05	-0.373	A5
ENSG00000118965	WDR35	chr2	-	19938227	19938401	0.00326793	0.142	A5
ENSG00000112659	CUL9	chr6	+	43206106	43206510	0.000278001	0.349	A5
ENSG00000155975	VPS37A	chr8	+	17296334	17296567	0.00434746	0.333	A5
ENSG00000182378	PLCXD1	chrX	+	283092	283488	0.00362487	-0.329	A5
ENSG00000182378	PLCXD1	chrX	+	283092	283520	0.00201046	-0.295	A5
ENSG00000215472	RPL17-C18orf32	chr18	-	49491351	49491584	4.97612e-06	-0.51	A5
ENSG00000215472	RPL17-C18orf32	chr18	-	49491351	49491833	0.00106963	-0.238	A5
ENSG00000070614	NDST1	chr5	+	150534866	150535025	0.000465868	-0.056	A5
ENSG00000152102	FAM168B	chr2	-	131093213	131093460	0.00480931	0.064	A5
ENSG00000121940	CLCC1	chr1	-	108963342	108963457	0.00173535	-0.11	A5
ENSG00000264522	OTUD7B	chr1	-	149947223	149947318	0.00930121	-0.082	A5
ENSG00000072786	STK10	chr5	-	172093411	172093960	2.15322e-05	0.149	A5
ENSG00000177700	POLR2L	chr11	-	842425	842529	0.00106963	-0.212	A5
ENSG00000197956	S100A6	chr1	-	153535758	153536215	0.00242622	-0.086	A5
ENSG00000109180	OCIAD1	chr4	+	48831081	48831580	0.00326793	0.105	A5
ENSG00000197321	SVIL	chr10	-	29735750	29735804	0.00242524	-0.145	A5
ENSG00000171729	TMEM51	chr1	+	15214894	15215431	0.00507957	0.059	A5
ENSG00000114270	COL7A1	chr3	-	48588722	48588995	0.000579051	-0.289	A5
ENSG00000101452	DHX35	chr20	+	39023689	39023818	0.00493373	-0.101	A5
ENSG00000132773	TOE1	chr1	+	45340174	45340605	0.00406876	-0.153	A5
ENSG00000100316	RPL3	chr22	-	39313624	39313705	0.00162915	0.448	A5
ENSG00000131080	EDA2R	chrX	-	66638918	66639298	2.50177e-05	-0.17	A5
ENSG00000213563	C8orf82	chr8	-	144528267	144528435	0.000192669	-0.441	A5
ENSG00000118985	ELL2	chr5	-	95932631	95932713	8.21514e-09	-0.499	A5
ENSG00000009413	REV3L	chr6	-	111364943	111365344	0.00246737	-0.099	A5
ENSG00000153294	ADGRF4	chr6	+	47698552	47698956	0.00685688	-0.182	A5
ENSG00000115306	SPTBN1	chr2	+	54659935	54660405	0	-0.08	A5
ENSG00000105419	MEIS3	chr19	-	47406370	47406526	0.000209533	-0.148	A5
ENSG00000136044	APPL2	chr12	-	105176913	105177262	8.37436e-05	-0.141	A5
ENSG00000115194	SLC30A3	chr2	-	27257904	27258330	0.0066101	-0.202	A5
ENSG00000187957	DNER	chr2	-	229586693	229587177	0.00394898	0.165	A5
ENSG00000066322	ELOVL1	chr1	-	43365185	43365621	3.72503e-05	-0.088	A5
ENSG00000136068	FLNB	chr3	+	58131926	58132019	0.00242524	0.076	A5
ENSG00000171067	C11orf24	chr11	-	68262537	68262918	1.43675e-05	0.059	A5
ENSG00000109586	GALNT7	chr4	+	173297820	173298297	0.000603611	0.183	A5
ENSG00000140416	TPM1	chr15	+	63063662	63064148	0.00141431	0.091	A5
ENSG00000257379	AC023509.1	chr12	+	53441740	53441800	0.000365563	-0.079	A5
ENSG00000257379	AC023509.1	chr12	+	53441740	53441840	0.00788278	-0.082	A5
ENSG00000143543	JTB	chr1	-	153977158	153977389	0.000280402	0.094	A5
ENSG00000143727	ACP1	chr2	+	271892	272305	0.00691261	0.055	A5
ENSG00000135404	CD63	chr12	-	55726705	55726963	0.0072624	0.497	A5
ENSG00000117280	RAB29	chr1	-	205775268	205775449	1.87668e-05	0.219	A5
ENSG00000141504	SAT2	chr17	-	7627343	7627805	0.00397384	-0.109	A5
ENSG00000141504	SAT2	chr17	-	7627381	7627805	0.00311653	-0.112	A5
ENSG00000141504	SAT2	chr17	-	7627541	7627805	0.00543929	-0.083	A5
ENSG00000070610	GBA2	chr9	-	35738493	35738632	0.0066101	-0.061	A5
ENSG00000130762	ARHGEF16	chr1	+	3454425	3454844	2.15322e-05	0.256	A5
ENSG00000178026	LRRC75B	chr22	-	24588678	24589265	0.00173321	0.33	A5
ENSG00000196387	ZNF140	chr12	+	133080944	133081329	0.00866786	0.139	A5
ENSG00000145214	DGKQ	chr4	-	966063	966301	3.79715e-08	0.558	A5
ENSG00000148690	FRA10AC1	chr10	-	93701506	93701795	0.0079013	0.335	A5
ENSG00000107521	HPS1	chr10	-	98429458	98429642	0.00247825	-0.157	A5
ENSG00000109332	UBE2D3	chr4	-	102827152	102827500	0.0001932	-0.353	A5
ENSG00000109332	UBE2D3	chr4	-	102827416	102827500	0.000376629	-0.382	A5
ENSG00000075292	ZNF638	chr2	+	71363953	71364252	2.54871e-05	0.094	A5
ENSG00000144048	DUSP11	chr2	-	73766231	73766579	0.000792213	-0.106	A5
ENSG00000129083	COPB1	chr11	-	14499609	14499811	0.00309213	-0.17	A5
ENSG00000129083	COPB1	chr11	-	14499615	14499811	0.00249888	-0.172	A5
ENSG00000129083	COPB1	chr11	-	14499654	14499811	0.00472053	-0.189	A5
ENSG00000225138	SLC9A3-AS1	chr5	+	477805	477975	8.88906e-05	-0.307	A5
ENSG00000189077	TMEM120A	chr7	-	75987537	75987799	0.000323905	0.182	A5
ENSG00000136710	CCDC115	chr2	-	130342038	130342324	0.00343075	-0.227	A5
ENSG00000167747	C19orf48	chr19	-	50799271	50799357	0.00369431	-0.292	A5
ENSG00000070159	PTPN3	chr9	-	109457172	109457405	0.000134088	-0.197	A5
ENSG00000137692	DCUN1D5	chr11	-	103091419	103091861	0.00159401	-0.166	A5
ENSG00000182180	MRPS16	chr10	-	73252119	73252324	0.00338825	-0.43	A5
ENSG00000020129	NCDN	chr1	+	35558155	35558368	0.000713225	-0.074	A5
ENSG00000215375	MYL5	chr4	+	678741	679227	0.00788278	0.056	A5
ENSG00000112787	FBRSL1	chr12	+	132571067	132571231	0.000197469	0.103	A5
ENSG00000164050	PLXNB1	chr3	-	48419576	48419744	0.00434746	0.184	A5
ENSG00000169045	HNRNPH1	chr5	-	179616870	179617110	1.17933e-05	0.238	A5
ENSG00000169045	HNRNPH1	chr5	-	179616880	179617110	1.55759e-05	0.229	A5
ENSG00000169045	HNRNPH1	chr5	-	179616907	179617110	1.87031e-05	0.266	A5
ENSG00000114503	NCBP2	chr3	-	196939211	196939432	0.00105191	0.143	A5
ENSG00000114503	NCBP2	chr3	-	196939296	196939432	0.00153276	0.164	A5
ENSG00000127824	TUBA4A	chr2	-	219252696	219253145	0.00221733	-0.252	A5
ENSG00000136273	HUS1	chr7	-	47965244	47965438	0.00861318	-0.057	A5
ENSG00000108825	PTGES3L-AARSD1	chr17	-	42954875	42955367	0.00309412	0.243	A5
ENSG00000184216	IRAK1	chrX	-	154012244	154012678	0.000467357	0.058	A5
ENSG00000146918	NCAPG2	chr7	-	158644287	158644388	4.96441e-06	0.353	A5
ENSG00000087842	PIR	chrX	-	15493155	15493564	0.0010663	-0.087	A5
ENSG00000044446	PHKA2	chrX	-	18899018	18899226	0.00558173	-0.18	A5
ENSG00000152082	MZT2B	chr2	+	130182256	130182446	0.00237599	-0.442	A5
ENSG00000094841	UPRT	chrX	+	75300866	75301011	0.00326793	-0.092	A5
ENSG00000139508	SLC46A3	chr13	-	28718495	28718841	0.00532638	-0.123	A5
ENSG00000226752	CUTALP	chr9	+	120845564	120845887	6.34717e-07	-0.359	A5
ENSG00000104983	CCDC61	chr19	+	46015344	46015722	2.50177e-05	0.216	A5
ENSG00000166169	POLL	chr10	-	101587117	101587382	0.00343075	-0.059	A5
ENSG00000104783	KCNN4	chr19	-	43769346	43769606	1.15926e-06	-0.071	A5
ENSG00000179526	SHARPIN	chr8	-	144099548	144099841	0.00229663	0.29	A5
ENSG00000107186	MPDZ	chr9	-	13279399	13279564	0.00033433	0.49	A5
ENSG00000096746	HNRNPH3	chr10	+	68331720	68332197	0.000904377	-0.353	A5
ENSG00000167272	POP5	chr12	-	120581112	120581257	1.14553e-06	-0.051	A5
ENSG00000135047	CTSL	chr9	+	87726108	87726307	2.99911e-06	-0.081	A5
ENSG00000135047	CTSL	chr9	+	87726108	87726397	2.27686e-05	-0.075	A5
ENSG00000135047	CTSL	chr9	+	87726139	87726397	0.000159638	0.072	A5
ENSG00000231806	PCAT7	chr9	+	94558883	94559152	0.00309412	-0.167	A5
ENSG00000026508	CD44	chr11	+	35204511	35204659	0.00287639	-0.221	A5
ENSG00000132109	TRIM21	chr11	-	4386151	4386188	0.00185577	-0.068	A5
ENSG00000226763	SRRM5	chr19	+	43596616	43596743	0.00579923	0.09	A5
ENSG00000175334	BANF1	chr11	+	66002781	66003039	0.00414339	0.448	A5
ENSG00000255717	SNHG1	chr11	-	62854887	62855318	1.95401e-07	0.233	A5
ENSG00000248643	RBM14-RBM4	chr11	+	66638558	66638893	0.00343075	-0.053	A5
ENSG00000184428	TOP1MT	chr8	-	143315800	143316126	8.34653e-06	0.567	A5
ENSG00000254536	AL360181.3	chr10	+	133399528	133399653	0.00853342	-0.075	A5
ENSG00000129255	MPDU1	chr17	+	7586705	7587017	4.85522e-05	-0.058	A5
ENSG00000151632	AKR1C2	chr10	-	5003386	5003860	2.2753e-05	-0.385	A5
ENSG00000122565	CBX3	chr7	+	26201756	26202609	0.00876916	0.218	A5
ENSG00000123992	DNPEP	chr2	-	219385630	219386085	0.00573797	0.331	A5
ENSG00000138326	RPS24	chr10	+	78037164	78037441	7.65277e-12	0.067	A5
ENSG00000180229	HERC2P3	chr15	-	20443338	20443521	0.00984505	0.172	A5
ENSG00000179832	MROH1	chr8	+	144239322	144239473	0.00559694	-0.102	A5
ENSG00000205426	KRT81	chr12	-	52286791	52287160	0.00399588	0.121	A5
ENSG00000205426	KRT81	chr12	-	52286794	52287160	0.00425155	0.12	A5
ENSG00000205426	KRT81	chr12	-	52286800	52287160	0.00399588	0.121	A5
ENSG00000205426	KRT81	chr12	-	52286811	52287160	0.00368458	0.123	A5
ENSG00000082898	XPO1	chr2	-	61536709	61537110	0.00579923	0.511	A5
ENSG00000110958	PTGES3	chr12	-	56687249	56687437	2.04707e-05	-0.341	A5
ENSG00000007392	LUC7L	chr16	-	189905	190135	0.00261185	0.268	A5
ENSG00000187109	NAP1L1	chr12	-	76048325	76048461	4.96441e-06	-0.081	A5
ENSG00000187109	NAP1L1	chr12	-	76049429	76049782	5.2872e-06	0.051	A5
ENSG00000092096	SLC22A17	chr14	-	23347890	23348355	3.96663e-05	-0.115	A5
ENSG00000257341	AL928654.3	chr14	+	105490980	105491154	0.00358533	-0.084	A5
ENSG00000257341	AL928654.3	chr14	+	105490980	105491360	1.38145e-05	-0.305	A5
ENSG00000257341	AL928654.3	chr14	+	105490980	105491360	0.00507957	-0.244	A5
ENSG00000248405	PRR5-ARHGAP8	chr22	+	44802076	44808438	0.00114809	0.367	MX
ENSG00000269858	EGLN2	chr19	+	40807137	40807551	4.94668e-11	-0.055	MX
ENSG00000161249	DMKN	chr19	-	35507457	35509961	0.00133267	-0.111	MX
ENSG00000161249	DMKN	chr19	-	35507457	35509961	3.22965e-05	-0.23	MX
ENSG00000214046	SMIM7	chr19	-	16654034	16659447	0.00448632	-0.089	MX
ENSG00000268790	AC008764.4	chr19	-	16654034	16659447	0.00237331	-0.108	MX
ENSG00000000419	DPM1	chr20	-	50942030	50945762	0.00492668	-0.137	MX
ENSG00000061656	SPAG4	chr20	+	35618611	35618998	0.000349686	0.2	MX
ENSG00000125966	MMP24	chr20	+	35263790	35267419	0.00114809	0.148	MX
ENSG00000132639	SNAP25	chr20	+	10292881	10293278	7.45208e-09	0.169	MX
ENSG00000161533	ACOX1	chr17	-	75960214	75973785	8.51514e-11	-0.216	MX
ENSG00000108423	TUBD1	chr17	-	59866608	59874703	0.00577706	0.168	MX
ENSG00000141314	RHBDL3	chr17	+	32305340	32316292	3.78591e-06	0.463	MX
ENSG00000254788	CKLF-CMTM1	chr16	+	66558189	66563217	0.00270189	0.142	MX
ENSG00000103148	NPRL3	chr16	-	123506	125073	0.00160539	-0.247	MX
ENSG00000182718	ANXA2	chr15	-	60386027	60396427	1.67388e-07	-0.08	MX
ENSG00000182718	ANXA2	chr15	-	60390212	60396427	0	-0.214	MX
ENSG00000182718	ANXA2	chr15	-	60390212	60396427	0	-0.227	MX
ENSG00000182718	ANXA2	chr15	-	60390212	60396427	0	-0.282	MX
ENSG00000182979	MTA1	chr14	+	105445417	105449409	0.00307295	-0.108	MX
ENSG00000130779	CLIP1	chr12	-	122347374	122351143	0.00258054	-0.075	MX
ENSG00000004838	ZMYND10	chr3	-	50342396	50343018	0.00459698	0.404	MX
ENSG00000112655	PTK7	chr6	+	43129726	43130661	0.000533214	0.17	MX
ENSG00000173698	ADGRG2	chrX	-	19037466	19037636	0.000496282	0.306	MX
ENSG00000137070	IL11RA	chr9	+	34655604	34656908	7.723e-05	0.228	MX
ENSG00000113648	H2AFY	chr5	-	135350822	135353045	4.97201e-11	0.069	MX
ENSG00000153310	FAM49B	chr8	-	129904498	129970995	0.00538476	0.145	MX
ENSG00000147044	CASK	chrX	-	41555599	41557100	3.90497e-05	0.208	MX
ENSG00000184349	EFNA5	chr5	-	107387705	107427509	0.000145358	0.103	MX
ENSG00000204120	GIGYF2	chr2	+	232724573	232731258	0.00567289	-0.097	MX
ENSG00000123352	SPATS2	chr12	+	49406472	49441816	0.00449716	-0.265	MX
ENSG00000127419	TMEM175	chr4	+	951645	952450	0.00114788	0.094	MX
ENSG00000079819	EPB41L2	chr6	-	130867458	130870126	9.81296e-05	0.118	MX
ENSG00000079819	EPB41L2	chr6	-	130867458	130870126	2.88372e-05	0.124	MX
ENSG00000136933	RABEPK	chr9	+	125220538	125228059	0.00791276	0.088	MX
ENSG00000117335	CD46	chr1	+	207767012	207767823	0.000428428	-0.136	MX
ENSG00000117335	CD46	chr1	+	207767778	207770362	2.95181e-08	0.125	MX
ENSG00000160691	SHC1	chr1	-	154969377	154970199	3.99466e-05	-0.07	MX
ENSG00000138347	MYPN	chr10	+	68158485	68161752	2.17282e-05	0.17	MX
ENSG00000101040	ZMYND8	chr20	-	47212641	47220324	0.00445072	-0.109	MX
ENSG00000273189	AC010619.2	chr19	+	49478908	49480476	0.00531198	0.618	MX
ENSG00000075151	EIF4G3	chr1	-	20997600	21001312	8.428e-05	0.531	MX
ENSG00000109586	GALNT7	chr4	+	173297794	173298297	4.22238e-10	-0.119	MX
ENSG00000071054	MAP4K4	chr2	+	101860824	101864051	6.4788e-06	0.161	MX
ENSG00000168958	MFF	chr2	+	227340291	227347384	4.22238e-10	-0.136	MX
ENSG00000168958	MFF	chr2	+	227347225	227352573	4.45217e-10	0.159	MX
ENSG00000122481	RWDD3	chr1	+	95244210	95246657	0.00307295	0.156	MX
ENSG00000132676	DAP3	chr1	+	155709772	155717128	0.000414083	-0.071	MX
ENSG00000148737	TCF7L2	chr10	+	113158666	113159992	0.00180619	-0.275	MX
ENSG00000148737	TCF7L2	chr10	+	113158666	113160691	3.01263e-06	-0.336	MX
ENSG00000198363	ASPH	chr8	-	61618977	61633727	0	0.158	MX
ENSG00000198363	ASPH	chr8	-	61644599	61646878	0.00810361	0.062	MX
ENSG00000070159	PTPN3	chr9	-	109454495	109457215	0.0027146	-0.154	MX
ENSG00000064012	CASP8	chr2	+	201266486	201271621	0.00205528	0.093	MX
ENSG00000157570	TSPAN18	chr11	+	44860327	44897828	0.000125506	-0.125	MX
ENSG00000172888	ZNF621	chr3	+	40529318	40529575	2.46216e-05	-0.199	MX
ENSG00000137501	SYTL2	chr11	-	85714412	85718843	2.80651e-06	0.545	MX
ENSG00000204371	EHMT2	chr6	-	31888598	31889070	0.00258731	0.127	MX
ENSG00000197694	SPTAN1	chr9	+	128627924	128630375	0.00198921	-0.086	MX
ENSG00000157168	NRG1	chr8	+	32742007	32742733	1.16811e-06	0.145	MX
ENSG00000117143	UAP1	chr1	+	162590322	162592782	0.000666011	0.075	MX
ENSG00000143569	UBAP2L	chr1	+	154228614	154234792	3.19161e-05	0.073	MX
ENSG00000130158	DOCK6	chr19	-	11229297	11232289	4.51353e-06	-0.132	MX
ENSG00000134014	ELP3	chr8	+	28097218	28099966	0.00947362	-0.08	MX
ENSG00000070501	POLB	chr8	+	42339011	42352568	0.00180619	-0.248	MX
ENSG00000133059	DSTYK	chr1	-	205150679	205157386	0.00848804	0.212	MX
ENSG00000147687	TATDN1	chr8	-	124518741	124522200	4.20433e-05	-0.194	MX
ENSG00000198467	TPM2	chr9	-	35684731	35685139	0	0.093	MX
ENSG00000154529	CNTNAP3B	chr9	-	41953182	41970245	0.00343673	0.412	MX
ENSG00000148396	SEC16A	chr9	-	136445051	136445719	0.00173025	0.144	MX
ENSG00000126777	KTN1	chr14	+	55661521	55664041	0.0011653	-0.093	MX
ENSG00000135365	PHF21A	chr11	-	45945839	45946098	0.000239472	-0.062	MX
ENSG00000101017	CD40	chr20	+	46123125	46126701	0.00504506	-0.321	MX
ENSG00000255717	SNHG1	chr11	-	62854887	62855216	0.000102349	-0.218	MX
ENSG00000110075	PPP6R3	chr11	+	68575957	68583129	0.00180619	-0.095	MX
ENSG00000149380	P4HA3	chr11	-	74267180	74269720	0.000104741	-0.167	MX
ENSG00000171204	TMEM126B	chr11	+	85629131	85631316	0.000428428	-0.066	MX
ENSG00000140859	KIFC3	chr16	-	57759727	57760416	3.01263e-06	0.115	MX
ENSG00000148498	PARD3	chr10	-	34470084	34517159	0.000125506	0.151	MX
ENSG00000111206	FOXM1	chr12	-	2865354	2866521	3.46651e-05	-0.073	MX
ENSG00000111206	FOXM1	chr12	-	2866392	2868754	7.19344e-05	0.084	MX
ENSG00000111206	FOXM1	chr12	-	2866392	2868754	2.48504e-05	-0.103	MX
ENSG00000139116	KIF21A	chr12	-	39311416	39318201	0.00070483	0.133	MX
ENSG00000134283	PPHLN1	chr12	+	42374862	42384996	2.12068e-05	-0.096	MX
ENSG00000170946	DNAJC24	chr11	+	31414810	31426355	0.0048895	-0.155	MX
ENSG00000139644	TMBIM6	chr12	+	49742437	49744542	0.000322098	-0.365	MX
ENSG00000177990	DPY19L2	chr12	-	63583811	63591127	0.00373208	0.409	MX
ENSG00000105810	CDK6	chr7	-	92623035	92671535	4.86188e-05	0.161	MX
ENSG00000255526	NEDD8-MDP1	chr14	-	24215736	24217223	1.20033e-05	-0.059	MX
ENSG00000029364	SLC39A9	chr14	+	69424093	69453309	0.00551961	-0.059	MX
ENSG00000063241	ISOC2	chr19	-	55456614	55457372	0.000423805	0.41	MX
ENSG00000142230	SAE1	chr19	+	47180145	47190552	0.00325927	-0.114	MX
ENSG00000011422	PLAUR	chr19	-	43652224	43665456	0.000165778	0.068	MX
ENSG00000171570	RAB4B-EGLN2	chr19	+	40807137	40807551	1.47843e-13	-0.055	MX
ENSG00000105197	TIMM50	chr19	+	39485543	39485803	3.53896e-06	-0.073	MX
ENSG00000105197	TIMM50	chr19	+	39485543	39485826	5.80471e-06	-0.064	MX
ENSG00000006015	REX1BD	chr19	+	18589380	18591245	0.00707401	0.125	MX
ENSG00000268790	AC008764.4	chr19	-	16654034	16659473	0.00439955	-0.078	MX
ENSG00000129351	ILF3	chr19	+	10655055	10666649	0.00848804	-0.274	MX
ENSG00000161091	MFSD12	chr19	-	3544561	3544934	0.00452005	0.122	MX
ENSG00000134444	KIAA1468	chr18	+	62279785	62280442	0.00848804	-0.107	MX
ENSG00000180891	CUEDC1	chr17	-	57868126	57869193	0.00848804	0.052	MX
ENSG00000142494	SLC47A1	chr17	+	19555368	19555909	0.00848804	-0.07	MX
ENSG00000142494	SLC47A1	chr17	+	19555368	19555909	0.00638017	-0.065	MX
ENSG00000142494	SLC47A1	chr17	+	19566980	19571572	0.00999859	-0.106	MX
ENSG00000142494	SLC47A1	chr17	+	19567004	19571572	0.00888867	-0.1	MX
ENSG00000141002	TCF25	chr16	+	89908965	89909925	0.00120135	0.132	MX
ENSG00000141002	TCF25	chr16	+	89908965	89909925	0.000428428	0.145	MX
ENSG00000261373	VPS9D1-AS1	chr16	+	89712673	89716597	0.00193451	0.331	MX
ENSG00000261373	VPS9D1-AS1	chr16	+	89712673	89716904	0.00510549	0.178	MX
ENSG00000141756	FKBP10	chr17	+	41819215	41820599	0.00439955	-0.383	MX
ENSG00000132613	MTSS1L	chr16	-	70679109	70679323	0.00107498	0.171	MX
ENSG00000033011	ALG1	chr16	+	5082555	5083757	2.80651e-06	-0.088	MX
ENSG00000140374	ETFA	chr15	-	76284364	76284927	0.00730947	0.192	MX
ENSG00000182718	ANXA2	chr15	-	60390212	60396427	0	-0.239	MX
ENSG00000182718	ANXA2	chr15	-	60390212	60396389	0	-0.277	MX
ENSG00000182718	ANXA2	chr15	-	60390212	60396389	0	-0.281	MX
ENSG00000182718	ANXA2	chr15	-	60390212	60396427	0	-0.241	MX
ENSG00000182718	ANXA2	chr15	-	60390212	60396427	0	-0.24	MX
ENSG00000182718	ANXA2	chr15	-	60390212	60396427	0	-0.276	MX
ENSG00000182718	ANXA2	chr15	-	60390212	60396427	2.79258e-13	-0.249	MX
ENSG00000182718	ANXA2	chr15	-	60390212	60396427	0	-0.177	MX
ENSG00000182718	ANXA2	chr15	-	60390212	60396427	6.61401e-13	-0.155	MX
ENSG00000182718	ANXA2	chr15	-	60390212	60396427	8.79663e-13	-0.16	MX
ENSG00000242028	HYPK	chr15	+	43801078	43801576	3.15059e-05	0.354	MX
ENSG00000125871	MGME1	chr20	+	17969767	17970370	0.00775085	0.06	MX
ENSG00000185519	FAM131C	chr1	-	16065694	16072409	5.2326e-06	-0.526	MX
ENSG00000106305	AIMP2	chr7	+	6010633	6015052	0.00258054	0.383	MX
ENSG00000113448	PDE4D	chr5	-	58993186	58993465	0.00595206	0.071	MX
ENSG00000113719	ERGIC1	chr5	+	172910544	172911275	0.00280388	0.402	MX
ENSG00000008394	MGST1	chr12	+	16357284	16367465	0.00389491	-0.218	MX
ENSG00000113648	H2AFY	chr5	-	135350822	135360601	0.00180619	-0.055	MX
ENSG00000152942	RAD17	chr5	+	69371065	69372217	0.00251126	0.148	MX
ENSG00000112659	CUL9	chr6	+	43206106	43206510	0.00426508	-0.263	MX
ENSG00000112685	EXOC2	chr6	-	647500	679514	0.00791276	0.224	MX
ENSG00000135480	KRT7	chr12	+	52235154	52237389	0.00443173	-0.352	MX
ENSG00000169062	UPF3A	chr13	+	114284093	114286400	1.22232e-06	0.183	MX
ENSG00000169062	UPF3A	chr13	+	114284093	114286400	1.3121e-06	0.178	MX
ENSG00000120708	TGFBI	chr5	+	136052975	136054035	0.00151341	-0.141	MX
ENSG00000161011	SQSTM1	chr5	+	179825136	179833243	0.0035169	0.409	MX
ENSG00000116237	ICMT	chr1	-	6233508	6234511	0.00133822	0.102	MX
ENSG00000152102	FAM168B	chr2	-	131088962	131091960	0.000577695	-0.178	MX
ENSG00000152102	FAM168B	chr2	-	131088962	131091963	0.000312189	-0.175	MX
ENSG00000152102	FAM168B	chr2	-	131088962	131091960	0.00110697	-0.09	MX
ENSG00000152102	FAM168B	chr2	-	131088962	131091963	0.00114809	-0.091	MX
ENSG00000130751	NPAS1	chr19	+	47039406	47040550	0.00688707	0.107	MX
ENSG00000072786	STK10	chr5	-	172093696	172096560	0.000243687	0.067	MX
ENSG00000183856	IQGAP3	chr1	-	156554234	156556818	0.00179997	-0.101	MX
ENSG00000143761	ARF1	chr1	+	228088217	228096504	2.80791e-05	-0.457	MX
ENSG00000088448	ANKRD10	chr13	-	110894284	110900661	8.83398e-06	-0.358	MX
ENSG00000224531	SMIM13	chr6	+	11117362	11119776	0.00944135	-0.43	MX
ENSG00000285402	AC244230.2	chr10	+	46428495	46450174	0.00251126	-0.332	MX
ENSG00000168275	COA6	chr1	+	234377458	234379182	0.00492668	-0.248	MX
ENSG00000168275	COA6	chr1	+	234377517	234379182	0.00858156	-0.24	MX
ENSG00000131828	PDHA1	chrX	+	19354490	19355549	0.00213828	0.114	MX
ENSG00000196150	ZNF250	chr8	-	144882446	144886902	0.00563557	0.187	MX
ENSG00000108021	FAM208B	chr10	+	5717658	5720397	0.00466851	-0.096	MX
ENSG00000276386	CNTNAP3P2	chr9	+	67289347	67291746	0.000649791	-0.236	MX
ENSG00000263956	NBPF11	chr1	-	148135671	148136037	0.00307295	-0.403	MX
ENSG00000136861	CDK5RAP2	chr9	-	120404016	120407246	4.25823e-06	0.298	MX
ENSG00000065534	MYLK	chr3	-	123831550	123876617	0.00424432	0.149	MX
ENSG00000109586	GALNT7	chr4	+	173297794	173298296	6.03197e-10	-0.185	MX
ENSG00000109586	GALNT7	chr4	+	173297820	173298297	8.7398e-06	-0.145	MX
ENSG00000109586	GALNT7	chr4	+	173297820	173298296	3.79903e-08	-0.15	MX
ENSG00000109586	GALNT7	chr4	+	173297820	173298297	2.09101e-08	-0.087	MX
ENSG00000135749	PCNX2	chr1	-	233057231	233112966	0.00638017	0.149	MX
ENSG00000135749	PCNX2	chr1	-	233057231	233126206	0.00720655	0.128	MX
ENSG00000071054	MAP4K4	chr2	+	101860824	101864051	6.60373e-07	0.133	MX
ENSG00000162664	ZNF326	chr1	+	90020803	90022345	7.19022e-06	-0.081	MX
ENSG00000204634	TBC1D8	chr2	-	101035801	101036156	0.000157957	0.087	MX
ENSG00000204634	TBC1D8	chr2	-	101035801	101036156	3.01329e-07	0.152	MX
ENSG00000204634	TBC1D8	chr2	-	101035801	101036168	8.47537e-09	0.091	MX
ENSG00000047849	MAP4	chr3	-	47902949	47912421	0.00357031	-0.287	MX
ENSG00000198363	ASPH	chr8	-	61689672	61714007	0.0015545	-0.478	MX
ENSG00000167996	FTH1	chr11	-	61965825	61967060	0.00393658	0.133	MX
ENSG00000160766	GBAP1	chr1	-	155218847	155225087	0.00198921	-0.35	MX
ENSG00000148225	WDR31	chr9	-	113328880	113331116	0.00976342	0.275	MX
ENSG00000157020	SEC13	chr3	-	10319138	10320664	0.00531198	-0.141	MX
ENSG00000114316	USP4	chr3	-	49324864	49325845	0.00501986	0.055	MX
ENSG00000129103	SUMF2	chr7	+	56073008	56074218	0.00364534	-0.143	MX
ENSG00000129103	SUMF2	chr7	+	56074173	56074752	0.000533214	0.128	MX
ENSG00000134308	YWHAQ	chr2	-	9587409	9588319	0.00345381	-0.127	MX
ENSG00000158636	EMSY	chr11	+	76537799	76539640	0.00475808	-0.174	MX
ENSG00000197694	SPTAN1	chr9	+	128627924	128630375	0.00517061	-0.056	MX
ENSG00000240758	AC010655.2	chr7	+	128457333	128463488	0.00707401	0.33	MX
ENSG00000244754	N4BP2L2	chr13	-	32527457	32537027	0.000428428	-0.302	MX
ENSG00000244754	N4BP2L2	chr13	-	32527463	32537027	0.00454743	-0.097	MX
ENSG00000130985	UBA1	chrX	+	47196946	47198355	1.75853e-07	0.322	MX
ENSG00000130985	UBA1	chrX	+	47196946	47198456	8.07708e-05	0.552	MX
ENSG00000130985	UBA1	chrX	+	47196949	47198355	4.96536e-06	0.227	MX
ENSG00000130985	UBA1	chrX	+	47196949	47198456	5.08245e-06	0.5	MX
ENSG00000157168	NRG1	chr8	+	32741999	32742733	7.63422e-11	0.115	MX
ENSG00000157168	NRG1	chr8	+	32741999	32742947	0	0.11	MX
ENSG00000157168	NRG1	chr8	+	32742007	32742947	0	0.165	MX
ENSG00000117143	UAP1	chr1	+	162590309	162592782	0.000114138	0.172	MX
ENSG00000117143	UAP1	chr1	+	162590316	162592782	0.000137215	0.171	MX
ENSG00000117143	UAP1	chr1	+	162590326	162592782	0.000114138	0.172	MX
ENSG00000147459	DOCK5	chr8	+	25270789	25274670	7.81104e-05	-0.195	MX
ENSG00000147459	DOCK5	chr8	+	25270789	25274670	0.00036315	-0.11	MX
ENSG00000147459	DOCK5	chr8	+	25270789	25274670	0.000451016	-0.091	MX
ENSG00000087088	BAX	chr19	+	48955557	48955835	0.00775655	0.307	MX
ENSG00000070081	NUCB2	chr11	+	17330901	17337083	2.66242e-05	-0.074	MX
ENSG00000137145	DENND4C	chr9	+	19340991	19342779	6.60239e-06	-0.276	MX
ENSG00000196781	TLE1	chr9	-	81652183	81673991	0.00730947	0.076	MX
ENSG00000231806	PCAT7	chr9	+	94558883	94559152	2.12068e-05	0.259	MX
ENSG00000196502	SULT1A1	chr16	-	28608290	28608603	4.4928e-05	0.156	MX
ENSG00000136811	ODF2	chr9	+	128469182	128471473	0.00149827	0.151	MX
ENSG00000148950	IMMP1L	chr11	-	31452717	31460714	0.00888867	0.143	MX
ENSG00000151465	CDC123	chr10	+	12238456	12246277	0.00275097	0.051	MX
ENSG00000255717	SNHG1	chr11	-	62854887	62855318	0.000132608	-0.157	MX
ENSG00000144785	AC073896.1	chr12	-	56300159	56310595	0	-0.153	MX
ENSG00000151632	AKR1C2	chr10	-	4999185	4999417	0.000266009	0.12	MX
ENSG00000151632	AKR1C2	chr10	-	4999185	4999476	0.0035169	0.091	MX
ENSG00000151632	AKR1C2	chr10	-	4999995	5000391	0.000189557	-0.362	MX
ENSG00000151632	AKR1C2	chr10	-	4999995	5000460	0.000178667	-0.199	MX
ENSG00000151632	AKR1C2	chr10	-	4999995	5000460	0.00033956	-0.212	MX
ENSG00000151632	AKR1C2	chr10	-	5001204	5003976	0.00364177	-0.371	MX
ENSG00000151632	AKR1C2	chr10	-	5001204	5003922	2.11774e-06	-0.279	MX
ENSG00000151632	AKR1C2	chr10	-	5003386	5003922	0.00249904	0.245	MX
ENSG00000151632	AKR1C2	chr10	-	5003386	5003976	1.85974e-05	0.298	MX
ENSG00000268621	IGFL2-AS1	chr19	-	46190106	46198442	5.30378e-05	-0.073	MX
ENSG00000268621	IGFL2-AS1	chr19	-	46190202	46198442	5.78405e-05	-0.073	MX
ENSG00000268621	IGFL2-AS1	chr19	-	46190223	46198442	0.000292121	-0.082	MX
ENSG00000268621	IGFL2-AS1	chr19	-	46190284	46198442	0.00502246	-0.095	MX
ENSG00000150093	ITGB1	chr10	-	32935982	32951758	0.000451016	0.372	MX
ENSG00000150093	ITGB1	chr10	-	32935982	32953754	8.62709e-06	0.059	MX
ENSG00000118518	RNF146	chr6	+	127282341	127285348	0.00226211	0.262	MX
ENSG00000265479	DTX2P1-UPK3BP1-PMS2P11	chr7	+	76961656	76968518	0.00286184	-0.247	MX
ENSG00000226210	AC215219.1	chr12	-	18372	22032	0.000157144	0.097	MX
ENSG00000226210	AC215219.1	chr12	-	18372	22032	0.000106126	0.103	MX
ENSG00000103356	EARS2	chr16	-	23523510	23524454	0.00520542	0.055	MX
ENSG00000110958	PTGES3	chr12	-	56686868	56687437	0.00638017	0.086	MX
ENSG00000188026	RILPL1	chr12	-	123518381	123520226	0.00267782	-0.144	MX
ENSG00000088451	TGDS	chr13	-	94590856	94592309	0.00611574	-0.11	MX
ENSG00000119707	RBM25	chr14	+	73088369	73091357	0.00328295	0.221	MX
ENSG00000186866	POFUT2	chr21	-	45263927	45267713	0.00146103	-0.112	RI
ENSG00000100201	DDX17	chr22	-	38487878	38492115	4.29047e-05	0.054	RI
ENSG00000182944	EWSR1	chr22	+	29298732	29299851	0.000340404	0.103	RI
ENSG00000161179	YDJC	chr22	-	21629009	21629407	0.000373089	-0.074	RI
ENSG00000104880	ARHGEF18	chr19	+	7470125	7472477	0.00766176	0.176	RI
ENSG00000064932	SBNO2	chr19	-	1109134	1109598	0.00101762	0.16	RI
ENSG00000154889	MPPE1	chr18	-	11885675	11887025	6.24187e-05	-0.304	RI
ENSG00000169733	RFNG	chr17	-	82049676	82050006	0.00478824	-0.062	RI
ENSG00000169738	DCXR	chr17	-	82036190	82036763	8.89226e-05	-0.094	RI
ENSG00000214087	ARL16	chr17	-	81682033	81683126	0.000115828	-0.06	RI
ENSG00000184009	ACTG1	chr17	-	81511187	81511803	0.00373746	0.145	RI
ENSG00000172794	RAB37	chr17	+	74745007	74747334	0.000962876	0.12	RI
ENSG00000100360	IFT27	chr22	-	36758210	36764036	0.0054146	0.247	RI
ENSG00000126581	BECN1	chr17	-	42818543	42819609	0.00880902	-0.141	RI
ENSG00000178971	CTC1	chr17	-	8229141	8229446	0.00316802	-0.075	RI
ENSG00000141002	TCF25	chr16	+	89904117	89905096	4.46933e-08	-0.062	RI
ENSG00000123815	COQ8B	chr19	-	40705095	40705447	0.00529399	0.089	RI
ENSG00000168488	ATXN2L	chr16	+	28835932	28837237	0.00484149	0.121	RI
ENSG00000162062	TEDC2	chr16	+	2460144	2460693	0.00933915	-0.202	RI
ENSG00000140990	NDUFB10	chr16	+	1961496	1961975	9.01191e-07	0.066	RI
ENSG00000166965	RCCD1	chr15	+	90956611	90957503	0.00029382	-0.109	RI
ENSG00000140474	ULK3	chr15	-	74840233	74840641	9.20752e-05	-0.132	RI
ENSG00000197375	SLC22A5	chr5	+	132378377	132384301	0.00587599	0.057	RI
ENSG00000141452	RMC1	chr18	+	23530228	23530612	0.00743045	0.092	RI
ENSG00000099949	LZTR1	chr22	+	20994869	20995872	0.00151434	-0.057	RI
ENSG00000185684	EP400P1	chr12	+	132103996	132105304	5.3645e-05	-0.137	RI
ENSG00000123737	EXOSC9	chr4	+	121813865	121816447	0.000933165	-0.075	RI
ENSG00000064961	HMG20B	chr19	+	3573691	3574586	0.000772601	-0.081	RI
ENSG00000106462	EZH2	chr7	-	148816683	148818117	2.35035e-05	0.273	RI
ENSG00000197530	MIB2	chr1	+	1625545	1626754	0.00442136	0.059	RI
ENSG00000177728	TMEM94	chr17	+	75492928	75493593	2.48488e-06	-0.176	RI
ENSG00000196628	TCF4	chr18	-	55228846	55232671	0.00547495	-0.26	RI
ENSG00000196628	TCF4	chr18	-	55228846	55232671	0.00374855	-0.188	RI
ENSG00000060971	ACAA1	chr3	-	38125825	38126700	0.000544699	-0.134	RI
ENSG00000127054	INTS11	chr1	-	1312225	1312700	0.00787018	0.456	RI
ENSG00000111674	ENO2	chr12	+	6916670	6917107	1.43479e-05	-0.052	RI
ENSG00000004534	RBM6	chr3	+	50061461	50062108	0.00807852	0.096	RI
ENSG00000112096	SOD2	chr6	-	159679063	159682638	8.60674e-05	0.098	RI
ENSG00000113108	APBB3	chr5	-	140561586	140561849	2.68359e-06	-0.458	RI
ENSG00000113108	APBB3	chr5	-	140561586	140562227	9.47683e-06	-0.382	RI
ENSG00000137942	FNBP1L	chr1	+	93550946	93554659	0.000275909	0.197	RI
ENSG00000115556	PLCD4	chr2	+	218633604	218634221	5.4115e-12	-0.498	RI
ENSG00000167578	RAB4B	chr19	+	40780018	40780499	8.45703e-05	-0.092	RI
ENSG00000128699	ORMDL1	chr2	-	189782421	189783123	0.000765002	-0.096	RI
ENSG00000143575	HAX1	chr1	+	154273335	154273961	0.00146103	0.378	RI
ENSG00000168036	CTNNB1	chr3	+	41239133	41239904	7.59877e-06	0.113	RI
ENSG00000136883	KIF12	chr9	-	114098114	114098429	0.00324861	-0.282	RI
ENSG00000204713	TRIM27	chr6	-	28903001	28908840	0.00566064	0.254	RI
ENSG00000145029	NICN1	chr3	-	49424948	49425438	0.000275909	-0.18	RI
ENSG00000163930	BAP1	chr3	-	52406252	52406907	7.06646e-05	-0.056	RI
ENSG00000121716	PILRB	chr7	+	100352563	100353123	0.000506441	0.252	RI
ENSG00000077454	LRCH4	chr7	-	100576693	100577005	0.000451289	-0.088	RI
ENSG00000177042	TMEM80	chr11	+	698868	700235	0.00442547	-0.215	RI
ENSG00000136908	DPM2	chr9	-	127936552	127937523	0	-0.173	RI
ENSG00000130734	ATG4D	chr19	+	10551896	10552121	6.67573e-05	-0.104	RI
ENSG00000183401	CCDC159	chr19	+	11353450	11353874	0.000255379	0.123	RI
ENSG00000104763	ASAH1	chr8	-	18064456	18067298	0	-0.196	RI
ENSG00000142046	TMEM91	chr19	+	41382771	41384083	0.00420089	-0.262	RI
ENSG00000160781	PAQR6	chr1	-	156245781	156246250	1.10239e-06	0.521	RI
ENSG00000104783	KCNN4	chr19	-	43768962	43769560	5.86944e-06	-0.063	RI
ENSG00000110619	CARS	chr11	-	3001969	3002600	0.00552648	0.082	RI
ENSG00000168002	POLR2G	chr11	+	62761794	62762866	0.00787018	-0.229	RI
ENSG00000149761	NUDT22	chr11	+	64226289	64227132	0.00156544	-0.109	RI
ENSG00000137504	CREBZF	chr11	-	85663523	85665102	0.00104459	-0.092	RI
ENSG00000222009	BTBD19	chr1	+	44812995	44813269	0.00801345	-0.204	RI
ENSG00000175197	DDIT3	chr12	-	57517268	57517753	0.00142347	-0.217	RI
ENSG00000148824	MTG1	chr10	+	133401528	133402245	1.44351e-07	-0.137	RI
ENSG00000139190	VAMP1	chr12	-	6462236	6464941	2.00578e-07	-0.252	RI
ENSG00000136718	IMP4	chr2	+	130342893	130343194	0.000119285	0.078	RI
ENSG00000071889	FAM3A	chrX	-	154515759	154516242	0.00420089	0.121	RI
ENSG00000099797	TECR	chr19	+	14563657	14563903	0.00374855	-0.373	RI
ENSG00000125826	RBCK1	chr20	+	428490	429094	0.00048526	-0.341	RI
ENSG00000169718	DUS1L	chr17	-	82061257	82061717	0.00429178	0.078	RI
ENSG00000037042	TUBG2	chr17	+	42666331	42666822	0.00023165	-0.055	RI
ENSG00000141696	P3H4	chr17	-	41810812	41811284	3.57361e-06	-0.364	RI
ENSG00000141696	P3H4	chr17	-	41810812	41811284	0	-0.207	RI
ENSG00000125691	RPL23	chr17	-	38853016	38853428	0.00880902	-0.304	RI
ENSG00000108602	ALDH3A1	chr17	-	19742544	19743463	6.83202e-10	-0.259	RI
ENSG00000161939	RNASEK-C17orf49	chr17	+	7015061	7015459	0.00384296	0.336	RI
ENSG00000142507	PSMB6	chr17	+	4798010	4798502	0.0010881	-0.386	RI
ENSG00000141002	TCF25	chr16	+	89904117	89905096	9.56085e-06	-0.239	RI
ENSG00000123815	COQ8B	chr19	-	40714620	40715073	5.41756e-06	0.493	RI
ENSG00000123815	COQ8B	chr19	-	40714620	40715098	2.13101e-05	0.185	RI
ENSG00000160014	CALM3	chr19	+	46607865	46608340	0.00086538	0.195	RI
ENSG00000162062	TEDC2	chr16	+	2460622	2461057	7.7405e-05	-0.059	RI
ENSG00000130175	PRKCSH	chr19	+	11447327	11447789	0.0094581	-0.111	RI
ENSG00000213614	HEXA	chr15	-	72345445	72345768	0.00206179	0.177	RI
ENSG00000127586	CHTF18	chr16	+	789261	789636	0.00016753	0.074	RI
ENSG00000204231	RXRB	chr6	-	33195362	33195627	0.00442136	-0.108	RI
ENSG00000118181	RPS25	chr11	-	119017360	119018053	2.76714e-06	0.241	RI
ENSG00000079616	KIF22	chr16	+	29802507	29802937	0.00341593	0.201	RI
ENSG00000167900	TK1	chr17	-	78174829	78175169	3.17722e-06	0.06	RI
ENSG00000164587	RPS14	chr5	-	150444237	150444551	4.09171e-05	0.184	RI
ENSG00000088986	DYNLL1	chr12	+	120497823	120498493	4.69003e-05	0.387	RI
ENSG00000038382	TRIO	chr5	+	14506793	14507260	0.00452824	0.23	RI
ENSG00000119729	RHOQ	chr2	+	46576560	46576801	0.00459384	-0.061	RI
ENSG00000109534	GAR1	chr4	+	109815827	109816255	3.87386e-06	-0.218	RI
ENSG00000156508	EEF1A1	chr6	-	73518590	73518833	6.83202e-10	0.304	RI
ENSG00000152952	PLOD2	chr3	-	146076781	146077192	0.000900415	0.275	RI
ENSG00000082014	SMARCD3	chr7	-	151240424	151241653	4.46933e-08	-0.358	RI
ENSG00000182481	KPNA2	chr17	+	68042904	68043360	0.00056654	0.36	RI
ENSG00000213928	IRF9	chr14	+	24164709	24165183	7.54022e-08	-0.556	RI
ENSG00000163382	NAXE	chr1	+	156592104	156592474	0.00811412	-0.053	RI
ENSG00000071894	CPSF1	chr8	-	144398524	144398865	0.00947598	0.201	RI
ENSG00000111843	TMEM14C	chr6	+	10724960	10725383	0.00688201	-0.3	RI
ENSG00000174547	MRPL11	chr11	-	66436801	66437257	1.37964e-05	-0.141	RI
ENSG00000188986	NELFB	chr9	+	137272510	137272928	1.13988e-06	-0.074	RI
ENSG00000149532	CPSF7	chr11	-	61421053	61421491	0.00165571	0.297	RI
ENSG00000159214	CCDC24	chr1	+	43992319	43992639	7.15214e-07	0.174	RI
ENSG00000142208	AKT1	chr14	-	104794564	104795044	9.46034e-07	0.339	RI
ENSG00000138101	DTNB	chr2	-	25576515	25577004	0.00142347	-0.104	RI
ENSG00000142937	RPS8	chr1	+	44775635	44776140	0.000584318	0.128	RI
ENSG00000163479	SSR2	chr1	-	156020012	156020354	8.45703e-05	0.446	RI
ENSG00000100316	RPL3	chr22	-	39313190	39313705	8.78292e-05	0.372	RI
ENSG00000131080	EDA2R	chrX	-	66599768	66600095	3.17722e-06	0.215	RI
ENSG00000213563	C8orf82	chr8	-	144528023	144528435	3.01698e-06	-0.46	RI
ENSG00000113360	DROSHA	chr5	-	31409249	31409742	0.00244578	-0.468	RI
ENSG00000259522	AL136295.4	chr14	-	24182993	24183355	0.00478824	-0.371	RI
ENSG00000187961	KLHL17	chr1	+	961825	962478	9.08022e-05	-0.184	RI
ENSG00000132424	PNISR	chr6	-	99414571	99416428	0.000247469	0.528	RI
ENSG00000143543	JTB	chr1	-	153976975	153977406	0.000478371	0.07	RI
ENSG00000242114	MTFP1	chr22	+	30426761	30427151	0.00166809	-0.132	RI
ENSG00000256349	AP002748.4	chr11	+	66523455	66523834	0.00547495	0.074	RI
ENSG00000028528	SNX1	chr15	+	64134663	64135082	0.00293661	0.433	RI
ENSG00000112110	MRPL18	chr6	+	159790667	159791110	0.00384296	-0.29	RI
ENSG00000107874	CUEDC2	chr10	-	102423798	102424178	9.38526e-07	0.443	RI
ENSG00000115307	AUP1	chr2	-	74526940	74527309	0.0019158	0.122	RI
ENSG00000092841	MYL6	chr12	+	56159622	56160081	3.58354e-06	-0.444	RI
ENSG00000112787	FBRSL1	chr12	+	132571067	132571524	4.69003e-05	0.119	RI
ENSG00000040487	PQLC2	chr1	+	19312340	19312839	0.00292913	-0.166	RI
ENSG00000274272	AC069281.2	chr7	-	100576901	100577389	0.00481951	-0.169	RI
ENSG00000169871	TRIM56	chr7	+	101087071	101087508	0.000660535	-0.068	RI
ENSG00000183735	TBK1	chr12	+	64495698	64496089	0.0056433	-0.111	RI
ENSG00000074800	ENO1	chr1	-	8866008	8866459	1.94606e-07	0.371	RI
ENSG00000149600	COMMD7	chr20	-	32703839	32704071	0.00269296	-0.256	RI
ENSG00000071082	RPL31	chr2	+	101002292	101002808	1.40552e-05	-0.194	RI
ENSG00000109736	MFSD10	chr4	-	2932599	2933209	0.009792	-0.092	RI
ENSG00000109736	MFSD10	chr4	-	2932599	2933209	0.00243427	-0.333	RI
ENSG00000198960	ARMCX6	chrX	-	101617287	101617584	0.000451289	-0.234	RI
ENSG00000146701	MDH2	chr7	+	76048160	76048618	0.00870896	-0.292	RI
ENSG00000132793	LPIN3	chr20	+	41357599	41358034	0.00459776	0.302	RI
ENSG00000141569	TRIM65	chr17	-	75891795	75892185	0.000704088	-0.058	RI
ENSG00000124380	SNRNP27	chr2	+	69904257	69904633	1.94606e-07	0.208	RI
ENSG00000181396	OGFOD3	chr17	-	82392214	82392699	0.000765002	-0.214	RI
ENSG00000160948	VPS28	chr8	-	144424214	144424819	5.08114e-05	0.225	RI
ENSG00000197136	PCNX3	chr11	+	65619487	65619932	0.00582804	-0.067	RI
ENSG00000267426	AC087289.3	chr17	-	75914746	75915139	0.00459826	0.162	RI
ENSG00000134333	LDHA	chr11	+	18400629	18400926	0.00384597	0.244	RI
ENSG00000163527	STT3B	chr3	+	31619785	31620216	7.15214e-07	-0.549	RI
ENSG00000159069	FBXW5	chr9	-	136941248	136941684	0.00933915	-0.171	RI
ENSG00000185522	LMNTD2	chr11	-	555753	556115	0.00452824	0.115	RI
ENSG00000157600	TMEM164	chrX	+	110003094	110003585	0.0054146	0.12	RI
ENSG00000125611	CHCHD5	chr2	+	112585973	112586365	0.00801345	-0.163	RI
ENSG00000255717	SNHG1	chr11	-	62854518	62854970	0.00237024	-0.075	RI
ENSG00000174669	SLC29A2	chr11	-	66367463	66367886	0.000379273	-0.118	RI
ENSG00000009830	POMT2	chr14	-	77278728	77279928	5.66739e-07	0.282	RI
ENSG00000160957	RECQL4	chr8	-	144514935	144515177	4.09171e-05	-0.296	RI
ENSG00000111752	PHC1	chr12	+	8936855	8937312	0.00880902	-0.055	RI
ENSG00000133316	WDR74	chr11	-	62839171	62839577	5.13001e-06	0.088	RI
ENSG00000163435	ELF3	chr1	+	202013578	202014024	0.00051006	-0.137	RI
ENSG00000135476	ESPL1	chr12	+	53290122	53290469	0.00237024	-0.077	RI
ENSG00000111554	MDM1	chr12	-	68325171	68325575	0.0054146	-0.332	RI
ENSG00000150990	DHX37	chr12	-	124950412	124950804	0.0010987	0.283	RI
ENSG00000176915	ANKLE2	chr12	-	132733995	132734457	9.95715e-05	0.096	RI
ENSG00000085872	CHERP	chr19	-	16520120	16520507	0.000239633	0.079	RI
ENSG00000085872	CHERP	chr19	-	16520405	16520873	0.000428353	0.091	RI
ENSG00000006453	BAIAP2L1	chr7	-	98355041	98355426	0.0056433	-0.259	RI
ENSG00000213741	RPS29	chr14	-	49585949	49586351	6.3113e-06	0.198	RI
ENSG00000160305	DIP2A	chr21	+	46504360	46504489	1.86317e-05	0.157	SE
ENSG00000160285	LSS	chr21	-	46196201	46196267	0.000892395	0.061	SE
ENSG00000182670	TTC3	chr21	+	37192111	37192213	0.00044472	0.06	SE
ENSG00000281903	LINC02246	chr21	-	14853273	14853431	0.00132214	0.429	SE
ENSG00000280071	FP565260.6	chr21	-	5127897	5127950	0.00905353	0.055	SE
ENSG00000100239	PPP6R2	chr22	+	50388985	50389111	7.49643e-05	0.09	SE
ENSG00000205593	DENND6B	chr22	-	50314399	50314494	0.00925027	-0.13	SE
ENSG00000185386	MAPK11	chr22	-	50267568	50267627	0.00619826	-0.077	SE
ENSG00000100211	CBY1	chr22	+	38656955	38657143	0.00351667	-0.394	SE
ENSG00000100083	GGA1	chr22	+	37613118	37613191	0.00925139	0.296	SE
ENSG00000100083	GGA1	chr22	+	37624968	37625076	0.00499741	0.356	SE
ENSG00000100083	GGA1	chr22	+	37625796	37625949	0.00110813	0.219	SE
ENSG00000100330	MTMR3	chr22	+	30023456	30023483	0.00123411	-0.078	SE
ENSG00000186575	NF2	chr22	+	29683019	29683079	0.000120658	-0.101	SE
ENSG00000100014	SPECC1L	chr22	+	24411587	24411704	0.00546032	0.078	SE
ENSG00000100014	SPECC1L	chr22	+	24411587	24411704	0.000405376	0.127	SE
ENSG00000100014	SPECC1L	chr22	+	24412647	24412707	0.000312261	0.127	SE
ENSG00000183506	PI4KAP2	chr22	-	21476643	21476764	8.50872e-06	0.192	SE
ENSG00000015475	BID	chr22	-	17743802	17744013	0.0058484	-0.067	SE
ENSG00000083828	ZNF586	chr19	+	57776542	57776669	0.00334235	0.207	SE
ENSG00000121417	ZNF211	chr19	+	57634022	57634061	0.0017592	-0.249	SE
ENSG00000121417	ZNF211	chr19	+	57639911	57640067	0.00569205	0.14	SE
ENSG00000186230	ZNF749	chr19	+	57441884	57442011	0.00306904	0.231	SE
ENSG00000186230	ZNF749	chr19	+	57441884	57442011	5.38989e-06	-0.257	SE
ENSG00000240225	ZNF542P	chr19	+	56369278	56369337	0.000249567	0.217	SE
ENSG00000063241	ISOC2	chr19	-	55455635	55455845	3.2531e-07	0.121	SE
ENSG00000063241	ISOC2	chr19	-	55455635	55455845	0.00330085	0.102	SE
ENSG00000197619	ZNF615	chr19	-	52000258	52000378	0.00646628	0.274	SE
ENSG00000126453	BCL2L12	chr19	+	49667018	49667161	0.0032605	-0.07	SE
ENSG00000126453	BCL2L12	chr19	+	49668850	49668937	0.00374171	0.149	SE
ENSG00000104870	FCGRT	chr19	+	49513386	49513473	0.00672108	-0.151	SE
ENSG00000087076	HSD17B14	chr19	-	48813455	48813552	0.000197367	0.185	SE
ENSG00000087076	HSD17B14	chr19	-	48813662	48813730	2.91403e-06	0.212	SE
ENSG00000087076	HSD17B14	chr19	-	48831667	48831759	0.00304061	0.083	SE
ENSG00000105552	BCAT2	chr19	-	48806516	48806717	0.00163879	0.095	SE
ENSG00000012061	ERCC1	chr19	-	45419097	45419197	0	0.085	SE
ENSG00000012061	ERCC1	chr19	-	45420323	45420427	0	0.088	SE
ENSG00000167637	ZNF283	chr19	+	43833504	43833626	4.40448e-07	-0.25	SE
ENSG00000167637	ZNF283	chr19	+	43837052	43837132	0.000218445	0.281	SE
ENSG00000167637	ZNF283	chr19	+	43837052	43837179	0.00174883	0.158	SE
ENSG00000076928	ARHGEF1	chr19	+	41892024	41892123	9.0413e-05	-0.057	SE
ENSG00000076928	ARHGEF1	chr19	+	41905174	41905261	6.72137e-05	0.053	SE
ENSG00000076928	ARHGEF1	chr19	+	41906456	41906620	7.01516e-08	-0.081	SE
ENSG00000269858	EGLN2	chr19	+	40806554	40806674	0	0.057	SE
ENSG00000267254	AC020928.1	chr19	+	36801202	36801240	0.00976801	0.378	SE
ENSG00000189042	ZNF567	chr19	+	36718947	36720561	2.99083e-05	-0.187	SE
ENSG00000267120	AD000671.2	chr19	-	35739709	35740088	4.3116e-05	-0.107	SE
ENSG00000161249	DMKN	chr19	-	35506125	35506185	0.000133145	0.247	SE
ENSG00000161249	DMKN	chr19	-	35509910	35509961	0.000226445	-0.229	SE
ENSG00000213096	ZNF254	chr19	+	24091900	24092015	0.00189569	0.085	SE
ENSG00000284428	AC092329.4	chr19	-	23270217	23270292	0.00574418	0.43	SE
ENSG00000105662	CRTC1	chr19	+	18774899	18774986	0.00340562	0.17	SE
ENSG00000105655	ISYNA1	chr19	-	18436972	18437105	0.00290981	-0.095	SE
ENSG00000214046	SMIM7	chr19	-	16654034	16654125	1.22366e-05	0.086	SE
ENSG00000167460	TPM4	chr19	+	16077956	16078149	1.01508e-06	-0.614	SE
ENSG00000142453	CARM1	chr19	+	10921374	10921443	0.000160823	-0.123	SE
ENSG00000079805	DNM2	chr19	+	10808568	10808580	0	0.279	SE
ENSG00000127452	FBXL12	chr19	-	9813230	9813274	0.00155845	0.136	SE
ENSG00000127452	FBXL12	chr19	-	9814137	9814339	0.0090208	0.074	SE
ENSG00000090661	CERS4	chr19	+	8210682	8210862	0.000451365	-0.224	SE
ENSG00000090661	CERS4	chr19	+	8210705	8210862	0.0072913	-0.103	SE
ENSG00000090661	CERS4	chr19	+	8241340	8241457	1.85942e-05	0.234	SE
ENSG00000077463	SIRT6	chr19	-	4175679	4175760	8.83583e-05	0.077	SE
ENSG00000175221	MED16	chr19	-	876973	877180	0.000320354	0.088	SE
ENSG00000011304	PTBP1	chr19	+	805491	805569	0.00184222	0.073	SE
ENSG00000101150	TPD52L2	chr20	+	63875815	63875875	1.79062e-08	0.149	SE
ENSG00000258366	RTEL1	chr20	+	63689501	63689648	0.0070824	0.072	SE
ENSG00000101126	ADNP	chr20	-	50928650	50928825	8.47121e-05	0.114	SE
ENSG00000124140	SLC12A5	chr20	+	46022842	46023071	0.000155588	0.086	SE
ENSG00000174365	SNHG11	chr20	+	38447929	38448093	0.00117647	0.136	SE
ENSG00000080845	DLGAP4	chr20	+	36465264	36465367	0.00041706	-0.126	SE
ENSG00000088367	EPB41L1	chr20	+	36173763	36173954	1.49571e-08	0.242	SE
ENSG00000088367	EPB41L1	chr20	+	36173763	36173954	0.000554341	0.185	SE
ENSG00000088367	EPB41L1	chr20	+	36209487	36209898	0.00570162	-0.093	SE
ENSG00000088367	EPB41L1	chr20	+	36214359	36214440	0.00652104	0.25	SE
ENSG00000088367	EPB41L1	chr20	+	36218875	36218962	0.00808895	0.138	SE
ENSG00000101294	HM13	chr20	+	31566209	31566295	0	0.094	SE
ENSG00000089050	RBBP9	chr20	-	18495837	18495880	0.00190894	-0.081	SE
ENSG00000132639	SNAP25	chr20	+	10292881	10292999	0.00847524	0.219	SE
ENSG00000132639	SNAP25	chr20	+	10293160	10293278	5.96925e-08	-0.116	SE
ENSG00000125772	GPCPD1	chr20	-	5586193	5586269	1.74527e-05	0.169	SE
ENSG00000088833	NSFL1C	chr20	-	1455713	1455719	0	-0.128	SE
ENSG00000074657	ZNF532	chr18	+	58865303	58865385	1.70557e-07	-0.221	SE
ENSG00000049759	NEDD4L	chr18	+	58342905	58343103	0.000129546	0.082	SE
ENSG00000049759	NEDD4L	chr18	+	58342905	58343103	0.00152494	0.051	SE
ENSG00000141644	MBD1	chr18	-	50274185	50274353	0.000367214	0.176	SE
ENSG00000134775	FHOD3	chr18	+	36760607	36760782	0.00985871	-0.06	SE
ENSG00000124155	PIGT	chr20	+	45418771	45418979	0.00121925	0.097	SE
ENSG00000124155	PIGT	chr20	+	45418851	45418979	0.00110479	0.092	SE
ENSG00000154889	MPPE1	chr18	-	11886498	11886621	0.000130481	-0.112	SE
ENSG00000154889	MPPE1	chr18	-	11886498	11886778	9.47064e-05	-0.106	SE
ENSG00000101557	USP14	chr18	+	178932	179037	1.24432e-05	0.053	SE
ENSG00000173818	ENDOV	chr17	+	80417810	80417945	0.000397801	0.254	SE
ENSG00000173818	ENDOV	chr17	+	80417810	80417945	0.00024221	0.113	SE
ENSG00000173818	ENDOV	chr17	+	80417810	80417945	8.33308e-05	0.072	SE
ENSG00000173818	ENDOV	chr17	+	80422139	80422245	0.00180753	-0.132	SE
ENSG00000173818	ENDOV	chr17	+	80422205	80422245	0.00297708	-0.133	SE
ENSG00000129667	RHBDF2	chr17	-	76479732	76479941	0.00714528	0.062	SE
ENSG00000161533	ACOX1	chr17	-	75973624	75973785	6.68557e-07	-0.188	SE
ENSG00000133193	FAM104A	chr17	-	73212677	73212740	0.00861234	0.285	SE
ENSG00000133193	FAM104A	chr17	-	73227164	73227182	0.00180817	0.269	SE
ENSG00000133193	FAM104A	chr17	-	73227164	73227264	9.04045e-06	0.055	SE
ENSG00000266173	STRADA	chr17	-	63723297	63723326	3.17585e-06	0.191	SE
ENSG00000108423	TUBD1	chr17	-	59890830	59891041	0.00141592	-0.124	SE
ENSG00000153944	MSI2	chr17	+	57676986	57677059	0.00100282	0.054	SE
ENSG00000108846	ABCC3	chr17	+	50660922	50661114	3.5402e-08	0.096	SE
ENSG00000002919	SNX11	chr17	+	48110707	48110767	0.00109476	0.089	SE
ENSG00000005243	COPZ2	chr17	-	48032685	48032741	6.61044e-05	-0.146	SE
ENSG00000005243	COPZ2	chr17	-	48033210	48033302	0.00104252	-0.225	SE
ENSG00000108433	GOSR2	chr17	+	46931104	46931207	0.00113403	-0.167	SE
ENSG00000186566	GPATCH8	chr17	-	44438670	44438715	9.72061e-07	0.181	SE
ENSG00000108852	MPP2	chr17	-	43884083	43884155	0.000443109	0.067	SE
ENSG00000198496	NBR2	chr17	+	43132598	43132723	1.2934e-07	-0.588	SE
ENSG00000266967	AARSD1	chr17	-	42953723	42953778	0.000100937	0.085	SE
ENSG00000266967	AARSD1	chr17	-	42954875	42954967	1.81463e-05	0.065	SE
ENSG00000131467	PSME3	chr17	+	42834093	42834256	0.000179523	0.354	SE
ENSG00000126581	BECN1	chr17	-	42811654	42811797	5.05856e-09	0.164	SE
ENSG00000126581	BECN1	chr17	-	42813947	42814008	5.995e-06	0.17	SE
ENSG00000277791	PSMB3	chr17	+	38760507	38760608	7.78819e-10	0.089	SE
ENSG00000278540	ACACA	chr17	-	37210466	37210490	2.26922e-06	0.181	SE
ENSG00000170921	TANC2	chr17	+	63412679	63412709	2.38872e-05	-0.19	SE
ENSG00000126858	RHOT1	chr17	+	32209349	32209445	1.93115e-07	0.175	SE
ENSG00000126858	RHOT1	chr17	+	32211115	32211238	0.000142957	-0.2	SE
ENSG00000126246	IGFLR1	chr19	-	35739709	35739769	4.73931e-09	-0.267	SE
ENSG00000126246	IGFLR1	chr19	-	35739709	35740086	9.33789e-07	-0.164	SE
ENSG00000197381	ADARB1	chr21	+	45134714	45134832	0.00494575	0.199	SE
ENSG00000196535	MYO18A	chr17	-	29085603	29085648	0	-0.477	SE
ENSG00000196535	MYO18A	chr17	-	29116443	29116455	0.00233969	0.159	SE
ENSG00000007202	KIAA0100	chr17	-	28633894	28634086	3.37054e-06	0.055	SE
ENSG00000076351	SLC46A1	chr17	-	28400609	28400766	0.00303065	0.168	SE
ENSG00000076351	SLC46A1	chr17	-	28402237	28402321	6.07849e-07	0.134	SE
ENSG00000108602	ALDH3A1	chr17	-	19744967	19745134	4.78569e-06	-0.059	SE
ENSG00000142494	SLC47A1	chr17	+	19571477	19571572	0.00202425	0.093	SE
ENSG00000176974	SHMT1	chr17	-	18335558	18335675	9.74418e-05	0.128	SE
ENSG00000177302	TOP3A	chr17	-	18292644	18292852	0.00890879	0.076	SE
ENSG00000108591	DRG2	chr17	+	18098269	18098359	4.9885e-06	0.085	SE
ENSG00000072310	SREBF1	chr17	-	17823517	17823607	9.96976e-10	0.12	SE
ENSG00000133030	MPRIP	chr17	+	17175292	17175412	0.00043469	0.08	SE
ENSG00000133030	MPRIP	chr17	+	17180606	17180669	2.07305e-05	-0.163	SE
ENSG00000188933	USP32P1	chr17	+	16787934	16788135	0.000625252	0.145	SE
ENSG00000166582	CENPV	chr17	-	16349139	16349333	0.00011873	0.074	SE
ENSG00000178971	CTC1	chr17	-	8231275	8231469	0.00439031	0.061	SE
ENSG00000129197	RPAIN	chr17	+	5425970	5426082	0	0.168	SE
ENSG00000129197	RPAIN	chr17	+	5425970	5426299	0	0.169	SE
ENSG00000129197	RPAIN	chr17	+	5425970	5428211	0	0.249	SE
ENSG00000129197	RPAIN	chr17	+	5426235	5426299	2.79378e-08	0.101	SE
ENSG00000129197	RPAIN	chr17	+	5426235	5426299	0.00190624	0.135	SE
ENSG00000129197	RPAIN	chr17	+	5428070	5428211	0	0.234	SE
ENSG00000129197	RPAIN	chr17	+	5428070	5428211	2.30403e-05	0.157	SE
ENSG00000029725	RABEP1	chr17	+	5308693	5308822	3.73088e-05	0.055	SE
ENSG00000108509	CAMTA2	chr17	-	4973584	4973769	0.00920392	0.056	SE
ENSG00000141002	TCF25	chr16	+	89893727	89893858	1.83268e-08	0.072	SE
ENSG00000185324	CDK10	chr16	+	89689251	89689324	0.00162276	0.097	SE
ENSG00000178773	CPNE7	chr16	+	89578856	89578996	1.43973e-06	0.076	SE
ENSG00000167522	ANKRD11	chr16	-	89291680	89291777	5.57409e-12	0.101	SE
ENSG00000167522	ANKRD11	chr16	-	89291680	89291799	2.24493e-08	0.068	SE
ENSG00000172530	BANP	chr16	+	87975047	87975203	0.0017521	0.15	SE
ENSG00000172530	BANP	chr16	+	87975047	87975207	0.00126179	0.167	SE
ENSG00000103194	USP10	chr16	+	84704739	84704860	0.00781079	0.178	SE
ENSG00000103168	TAF1C	chr16	-	84179945	84180080	2.26768e-06	0.126	SE
ENSG00000103168	TAF1C	chr16	-	84179945	84180083	3.35516e-05	0.075	SE
ENSG00000103121	CMC2	chr16	-	81001247	81001334	8.48494e-05	0.277	SE
ENSG00000176715	ACSF3	chr16	+	89114338	89114487	0.00193299	0.117	SE
ENSG00000040199	PHLPP2	chr16	-	71684475	71684601	0.00657636	-0.137	SE
ENSG00000102977	ACD	chr16	-	67659228	67659263	0.00293977	-0.127	SE
ENSG00000102977	ACD	chr16	-	67659374	67659419	0.000484974	-0.218	SE
ENSG00000172831	CES2	chr16	+	66938036	66938241	0.005741	-0.167	SE
ENSG00000217555	CKLF	chr16	+	66558189	66558348	0.000186335	0.133	SE
ENSG00000171208	NETO2	chr16	-	47086225	47086339	8.79703e-06	0.099	SE
ENSG00000185947	ZNF267	chr16	+	31890206	31890250	2.48166e-05	-0.278	SE
ENSG00000149925	ALDOA	chr16	+	30065875	30065927	9.24485e-05	-0.065	SE
ENSG00000169592	INO80E	chr16	+	30001211	30001530	0.00133806	0.107	SE
ENSG00000169592	INO80E	chr16	+	30001413	30001530	8.59107e-06	0.118	SE
ENSG00000169592	INO80E	chr16	+	30001464	30001530	8.9949e-05	0.127	SE
ENSG00000176953	NFATC2IP	chr16	+	28954564	28954682	0.00297383	0.081	SE
ENSG00000188603	CLN3	chr16	-	28487661	28487741	9.29158e-05	0.076	SE
ENSG00000188603	CLN3	chr16	-	28489289	28489386	0.000576339	0.052	SE
ENSG00000169189	NSMCE1	chr16	-	27241352	27241484	0.000199901	-0.401	SE
ENSG00000090905	TNRC6A	chr16	+	24793472	24793649	0.00037455	0.109	SE
ENSG00000090905	TNRC6A	chr16	+	24795906	24795939	0.000847672	0.149	SE
ENSG00000227827	AC138969.2	chr16	+	16367587	16367737	0.00289699	0.18	SE
ENSG00000183889	AC138969.1	chr16	+	16331853	16331980	0.00112055	0.146	SE
ENSG00000153066	TXNDC11	chr16	-	11700451	11700564	0.00741823	0.114	SE
ENSG00000103274	NUBP1	chr16	+	10767948	10768032	0.00164614	0.063	SE
ENSG00000273611	ZNHIT3	chr17	+	36486934	36486966	0.00488745	-0.063	SE
ENSG00000033011	ALG1	chr16	+	5080945	5081056	6.26379e-06	0.053	SE
ENSG00000168096	ANKS3	chr16	-	4729979	4730151	0.00158928	-0.086	SE
ENSG00000102858	MGRN1	chr16	+	4680031	4680097	6.86553e-07	0.195	SE
ENSG00000006194	ZNF263	chr16	+	3285058	3285239	0.000924482	0.178	SE
ENSG00000006327	TNFRSF12A	chr16	+	3021188	3021319	8.2636e-08	0.104	SE
ENSG00000006327	TNFRSF12A	chr16	+	3021214	3021319	1.49688e-07	0.058	SE
ENSG00000162066	AMDHD2	chr16	+	2520768	2520905	0.00026684	-0.084	SE
ENSG00000103197	TSC2	chr16	+	2077597	2077726	0.0020173	-0.217	SE
ENSG00000162039	MEIOB	chr16	-	1857734	1857930	0.000129199	0.097	SE
ENSG00000162039	MEIOB	chr16	-	1868106	1868184	0.00075916	0.209	SE
ENSG00000162004	CCDC78	chr16	-	725412	725580	0.00119466	-0.11	SE
ENSG00000162004	CCDC78	chr16	-	725412	725591	1.89196e-06	-0.264	SE
ENSG00000162004	CCDC78	chr16	-	725445	725580	0.000525192	-0.117	SE
ENSG00000103202	NME4	chr16	+	398207	398385	0.00664561	-0.171	SE
ENSG00000103148	NPRL3	chr16	-	123506	123545	0.0094232	0.366	SE
ENSG00000103148	NPRL3	chr16	-	124936	125073	0.00806648	-0.22	SE
ENSG00000185596	WASH3P	chr15	+	101965952	101966223	0.000746992	-0.344	SE
ENSG00000185596	WASH3P	chr15	+	101973219	101973352	0.00109655	-0.113	SE
ENSG00000140479	PCSK6	chr15	-	101431319	101431463	0.000853121	0.234	SE
ENSG00000068305	MEF2A	chr15	+	99620890	99621080	0.000886866	-0.08	SE
ENSG00000103852	TTC23	chr15	-	99234987	99235080	0.00928168	0.191	SE
ENSG00000196547	MAN2A2	chr15	+	90910089	90910292	0.00230399	0.082	SE
ENSG00000196547	MAN2A2	chr15	+	90910215	90910292	0.00220132	0.141	SE
ENSG00000140526	ABHD2	chr15	+	89102499	89102576	0.00756845	-0.214	SE
ENSG00000140545	MFGE8	chr15	-	88899655	88899811	6.26547e-05	0.075	SE
ENSG00000189136	UBE2Q2P1	chr15	-	84539703	84539788	0.00552912	0.174	SE
ENSG00000166411	IDH3A	chr15	+	78156907	78157162	0.00519431	0.158	SE
ENSG00000140400	MAN2C1	chr15	-	75363998	75364134	0.00479625	0.074	SE
ENSG00000138629	UBL7	chr15	-	74448477	74448558	5.31697e-06	0.238	SE
ENSG00000138629	UBL7	chr15	-	74448477	74448600	1.01105e-08	0.121	SE
ENSG00000091157	WDR7	chr18	+	56816030	56816144	0.00248054	-0.095	SE
ENSG00000174446	SNAPC5	chr15	-	66494902	66495419	0.00184803	0.091	SE
ENSG00000174446	SNAPC5	chr15	-	66495329	66495419	0.00288616	0.069	SE
ENSG00000174446	SNAPC5	chr15	-	66495329	66495419	0.000136058	0.111	SE
ENSG00000074621	SLC24A1	chr15	+	65651669	65651759	2.08385e-06	-0.249	SE
ENSG00000166797	FAM96A	chr15	-	64081101	64081151	8.25315e-05	0.084	SE
ENSG00000074410	CA12	chr15	-	63328097	63328130	0	0.14	SE
ENSG00000182718	ANXA2	chr15	-	60390212	60390317	0	0.257	SE
ENSG00000182718	ANXA2	chr15	-	60390212	60390317	0	0.316	SE
ENSG00000182718	ANXA2	chr15	-	60390212	60390317	1.36835e-05	0.153	SE
ENSG00000182718	ANXA2	chr15	-	60396150	60396427	6.62783e-10	-0.109	SE
ENSG00000182718	ANXA2	chr15	-	60396150	60396427	2.43732e-06	-0.274	SE
ENSG00000182718	ANXA2	chr15	-	60396279	60396427	5.61965e-10	-0.109	SE
ENSG00000182718	ANXA2	chr15	-	60396279	60396427	1.22147e-07	-0.29	SE
ENSG00000104093	DMXL2	chr15	-	51453549	51453641	0.000991974	0.367	SE
ENSG00000104093	DMXL2	chr15	-	51455150	51455228	1.50258e-06	0.181	SE
ENSG00000168781	PPIP5K1	chr15	-	43564102	43564165	0.000395159	0.467	SE
ENSG00000168803	ADAL	chr15	+	43347015	43347096	0.0024145	0.346	SE
ENSG00000134138	MEIS2	chr15	-	37096288	37096407	0.000261625	0.121	SE
ENSG00000140157	NIPA2	chr15	+	22839654	22839790	0.000561968	0.216	SE
ENSG00000276141	WHAMMP3	chr15	+	22676804	22676934	0.00235364	0.207	SE
ENSG00000185347	TEDC1	chr14	+	105493834	105493933	8.43797e-06	0.123	SE
ENSG00000182979	MTA1	chr14	+	105449358	105449409	0.00202811	0.183	SE
ENSG00000182979	MTA1	chr14	+	105449358	105449409	4.96779e-05	0.208	SE
ENSG00000182979	MTA1	chr14	+	105466706	105466742	5.16851e-07	0.145	SE
ENSG00000251602	AL928654.1	chr14	-	105418681	105418816	0.000270336	-0.301	SE
ENSG00000075413	MARK3	chr14	+	103498501	103498528	3.92352e-08	-0.212	SE
ENSG00000075413	MARK3	chr14	+	103498501	103498528	0	-0.418	SE
ENSG00000075413	MARK3	chr14	+	103500155	103500200	0.00104354	-0.13	SE
ENSG00000075413	MARK3	chr14	+	103500155	103500200	0.00255872	0.153	SE
ENSG00000140153	WDR20	chr14	+	102194937	102195120	0.00679886	-0.077	SE
ENSG00000140153	WDR20	chr14	+	102208602	102209862	0.00142817	-0.344	SE
ENSG00000131375	CAPN7	chr3	+	15241452	15241588	8.37827e-06	0.168	SE
ENSG00000131375	CAPN7	chr3	+	15245525	15245671	2.11569e-09	0.14	SE
ENSG00000136295	TTYH3	chr7	+	2647958	2648054	9.06046e-05	0.088	SE
ENSG00000164180	TMEM161B	chr5	-	88240812	88240916	1.50258e-06	-0.15	SE
ENSG00000066933	MYO9A	chr15	-	72019038	72019095	0.00455344	0.352	SE
ENSG00000172053	QARS	chr3	-	49097991	49098092	0.000274885	0.152	SE
ENSG00000150403	TMCO3	chr13	+	113534044	113534240	0.000253334	-0.056	SE
ENSG00000130779	CLIP1	chr12	-	122351110	122351143	1.4345e-05	-0.244	SE
ENSG00000221988	PPT2	chr6	+	32153998	32154404	8.65789e-05	-0.155	SE
ENSG00000221988	PPT2	chr6	+	32154195	32154404	7.64801e-05	-0.158	SE
ENSG00000100479	POLE2	chr14	-	49674349	49674427	0.00441752	0.117	SE
ENSG00000135341	MAP3K7	chr6	-	90544551	90544632	0.00205179	0.103	SE
ENSG00000196505	GDAP2	chr1	-	117877775	117877841	0.0090533	0.068	SE
ENSG00000001084	GCLC	chr6	-	53516108	53516217	2.70968e-10	0.103	SE
ENSG00000001084	GCLC	chr6	-	53516108	53516240	2.89497e-10	0.11	SE
ENSG00000124608	AARS2	chr6	-	44306493	44306532	0.00935881	-0.099	SE
ENSG00000173698	ADGRG2	chrX	-	19037588	19037636	0.000685777	0.228	SE
ENSG00000120008	WDR11	chr10	+	120890715	120890887	2.42848e-05	0.052	SE
ENSG00000157578	LCA5L	chr21	-	39435419	39435573	1.06556e-09	0.503	SE
ENSG00000143740	SNAP47	chr1	+	227731584	227731747	0.000356719	0.129	SE
ENSG00000143740	SNAP47	chr1	+	227747691	227748233	0.00122447	0.079	SE
ENSG00000175061	LRRC75A-AS1	chr17	+	16439527	16439703	0.00859088	0.058	SE
ENSG00000175061	LRRC75A-AS1	chr17	+	16439580	16439703	0.00127271	0.065	SE
ENSG00000137177	KIF13A	chr6	-	17771113	17771218	3.11884e-12	0.277	SE
ENSG00000134824	FADS2	chr11	+	61848680	61848861	1.80819e-08	-0.666	SE
ENSG00000137210	TMEM14B	chr6	+	10751132	10751234	1.17415e-12	0.058	SE
ENSG00000137210	TMEM14B	chr6	+	10770076	10770204	0.00104655	-0.145	SE
ENSG00000137486	ARRB1	chr11	-	75271700	75271724	6.59756e-06	0.217	SE
ENSG00000124787	RPP40	chr6	-	4998715	4998841	0.00537751	0.118	SE
ENSG00000127603	MACF1	chr1	+	39465094	39465112	1.31547e-08	0.168	SE
ENSG00000127603	MACF1	chr1	+	39480919	39481030	0	0.141	SE
ENSG00000101166	PRELID3B	chr20	-	59037190	59037299	8.74369e-08	0.098	SE
ENSG00000119636	BBOF1	chr14	+	74049701	74050195	0.00663975	0.405	SE
ENSG00000113068	PFDN1	chr5	-	140300415	140300582	8.37827e-06	0.09	SE
ENSG00000280987	MATR3	chr5	+	139279934	139280058	0.0010436	0.233	SE
ENSG00000128335	APOL2	chr22	-	36234235	36234335	0.00727732	-0.052	SE
ENSG00000100697	DICER1	chr14	-	95141153	95141187	0.000688385	-0.152	SE
ENSG00000185033	SEMA4B	chr15	+	90225281	90225427	0.000828582	0.085	SE
ENSG00000169567	HINT1	chr5	-	131160655	131160884	0.00441072	0.099	SE
ENSG00000124177	CHD6	chr20	-	41551304	41551360	0.000212499	0.147	SE
ENSG00000166402	TUB	chr11	+	8095497	8095665	1.67821e-06	0.123	SE
ENSG00000126456	IRF3	chr19	-	49660712	49660828	2.04957e-07	0.057	SE
ENSG00000126456	IRF3	chr19	-	49660712	49660844	4.47653e-05	0.053	SE
ENSG00000126456	IRF3	chr19	-	49660712	49660844	6.87488e-08	0.065	SE
ENSG00000151292	CSNK1G3	chr5	+	123545416	123545841	0.00406947	0.052	SE
ENSG00000151292	CSNK1G3	chr5	+	123553106	123553147	0.000387835	0.083	SE
ENSG00000186871	ERCC6L	chrX	-	72237830	72237948	0.000381136	0.09	SE
ENSG00000147044	CASK	chrX	-	41555599	41555635	0.000265198	-0.26	SE
ENSG00000147044	CASK	chrX	-	41555599	41555635	0.00905353	-0.107	SE
ENSG00000184349	EFNA5	chr5	-	107387234	107387315	1.01453e-05	0.064	SE
ENSG00000145730	PAM	chr5	+	103025130	103025334	0.000264539	0.133	SE
ENSG00000145730	PAM	chr5	+	103028181	103028238	0.00121606	0.097	SE
ENSG00000145730	PAM	chr5	+	103028184	103028238	0.00244058	0.123	SE
ENSG00000204120	GIGYF2	chr2	+	232731121	232731234	0.00226332	0.175	SE
ENSG00000131844	MCCC2	chr5	+	71626639	71626753	8.59612e-06	0.132	SE
ENSG00000152942	RAD17	chr5	+	69372033	69372217	0.00747025	-0.155	SE
ENSG00000112851	ERBIN	chr5	+	66075023	66075230	5.77806e-12	0.197	SE
ENSG00000100320	RBFOX2	chr22	-	35752612	35752655	8.33309e-06	-0.121	SE
ENSG00000100320	RBFOX2	chr22	-	35756104	35756144	0.000498092	0.085	SE
ENSG00000155542	SETD9	chr5	+	56911308	56911536	4.92296e-08	-0.275	SE
ENSG00000234602	MCIDAS	chr5	-	55226575	55226667	0.00967597	-0.206	SE
ENSG00000112659	CUL9	chr6	+	43206320	43206510	0.000391615	0.233	SE
ENSG00000113300	CNOT6	chr5	+	180495651	180495755	0.00941713	0.196	SE
ENSG00000197119	SLC25A29	chr14	-	100295625	100295697	3.53961e-06	0.092	SE
ENSG00000104731	KLHDC4	chr16	-	87756421	87756477	2.20269e-05	0.133	SE
ENSG00000105223	PLD3	chr19	+	40365552	40365585	0.000451533	0.184	SE
ENSG00000105223	PLD3	chr19	+	40365552	40365585	7.20725e-08	0.142	SE
ENSG00000105223	PLD3	chr19	+	40365552	40365585	0.00242674	0.341	SE
ENSG00000105223	PLD3	chr19	+	40365552	40365930	8.47362e-08	0.117	SE
ENSG00000105223	PLD3	chr19	+	40365661	40365930	0.000111752	0.129	SE
ENSG00000105223	PLD3	chr19	+	40365717	40365930	0.000386795	0.11	SE
ENSG00000150712	MTMR12	chr5	-	32276681	32276742	0.00128585	-0.088	SE
ENSG00000112576	CCND3	chr6	-	41936558	41936695	1.83268e-08	0.058	SE
ENSG00000158987	RAPGEF6	chr5	-	131450022	131450046	6.53801e-05	-0.188	SE
ENSG00000198130	HIBCH	chr2	-	190208879	190208913	8.0682e-08	0.169	SE
ENSG00000038382	TRIO	chr5	+	14504392	14504593	0.00920564	0.059	SE
ENSG00000260456	C16orf95	chr16	-	87311149	87311296	0.000795103	0.063	SE
ENSG00000158423	RIBC1	chrX	+	53428282	53428627	8.87792e-06	-0.427	SE
ENSG00000114744	COMMD2	chr3	-	149750256	149750382	5.90221e-09	0.074	SE
ENSG00000158163	DZIP1L	chr3	-	138071642	138071835	0.00449593	0.29	SE
ENSG00000152818	UTRN	chr6	+	144827347	144827386	6.29804e-10	-0.137	SE
ENSG00000069869	NEDD4	chr15	-	55991925	55992005	0.00762391	0.206	SE
ENSG00000145495	2022-03-06	chr5	+	10381799	10381943	5.06598e-05	0.075	SE
ENSG00000137601	NEK1	chr4	-	169508768	169508852	0.00187339	-0.419	SE
ENSG00000121350	PYROXD1	chr12	+	21452080	21452154	2.46172e-05	-0.122	SE
ENSG00000132694	ARHGEF11	chr1	-	156980436	156980486	0.00306904	-0.085	SE
ENSG00000106070	GRB10	chr7	-	50705139	50705323	0.00019579	0.235	SE
ENSG00000106070	GRB10	chr7	-	50710874	50710990	0.00106634	0.236	SE
ENSG00000106070	GRB10	chr7	-	50780626	50780736	0.00287613	0.303	SE
ENSG00000144043	TEX261	chr2	-	70991829	70991983	0.0023837	0.089	SE
ENSG00000241258	CRCP	chr7	+	66134279	66134374	0.000794015	0.072	SE
ENSG00000143624	INTS3	chr1	+	153763831	153763886	0.00308513	0.105	SE
ENSG00000132376	INPP5K	chr17	-	1513452	1513554	0.000963391	0.154	SE
ENSG00000132376	INPP5K	chr17	-	1513452	1513561	0.000203371	0.095	SE
ENSG00000132376	INPP5K	chr17	-	1515426	1515585	0.000317275	-0.071	SE
ENSG00000062194	GPBP1	chr5	+	57237112	57237172	7.71618e-06	0.132	SE
ENSG00000145348	TBCK	chr4	-	106254946	106255047	0.00327021	-0.102	SE
ENSG00000227345	PARG	chr10	-	49935075	49935142	0.0015591	-0.171	SE
ENSG00000204564	C6orf136	chr6	+	30647605	30647846	0.00112028	0.075	SE
ENSG00000138641	HERC3	chr4	+	88597949	88598087	0.0029812	0.282	SE
ENSG00000165533	TTC8	chr14	+	88841424	88841514	0.00692598	0.135	SE
ENSG00000131591	C1orf159	chr1	-	1105955	1106049	0.00917243	0.224	SE
ENSG00000163629	PTPN13	chr4	+	86770100	86770199	0.000387192	0.084	SE
ENSG00000251022	THAP9-AS1	chr4	-	82895691	82895774	0.0013383	0.312	SE
ENSG00000198625	MDM4	chr1	+	204544534	204544684	3.58321e-05	0.111	SE
ENSG00000164190	NIPBL	chr5	+	37057185	37057332	0.00393522	0.066	SE
ENSG00000239521	CASTOR3	chr7	-	100213046	100213133	0.00987096	-0.139	SE
ENSG00000064042	LIMCH1	chr4	+	41638931	41638967	0	-0.482	SE
ENSG00000116237	ICMT	chr1	-	6234404	6234511	3.89303e-05	0.108	SE
ENSG00000163138	PACRGL	chr4	+	20707802	20707870	0.00236397	0.199	SE
ENSG00000163138	PACRGL	chr4	+	20709682	20709773	0.000800315	0.257	SE
ENSG00000038219	BOD1L1	chr4	-	13572701	13572842	9.88736e-05	0.082	SE
ENSG00000038219	BOD1L1	chr4	-	13623389	13626312	0.000128975	-0.105	SE
ENSG00000115073	ACTR1B	chr2	-	97660570	97660646	0.000129253	0.052	SE
ENSG00000125733	TRIP10	chr19	+	6746028	6746196	2.16068e-06	-0.053	SE
ENSG00000109065	NAT9	chr17	-	74775598	74775707	0.00230399	0.2	SE
ENSG00000140262	TCF12	chr15	+	57252420	57252492	3.23685e-11	0.164	SE
ENSG00000164073	MFSD8	chr4	-	127930682	127930817	7.83849e-06	0.124	SE
ENSG00000160796	NBEAL2	chr3	+	46992474	46992555	0.000847672	0.112	SE
ENSG00000160796	NBEAL2	chr3	+	47007065	47007155	0.000253178	0.106	SE
ENSG00000063761	ADCK1	chr14	+	77907802	77907919	0.00400143	-0.079	SE
ENSG00000174373	RALGAPA1	chr14	-	35548507	35548538	9.52434e-05	-0.135	SE
ENSG00000114867	EIF4G1	chr3	+	184316131	184316218	0.000290402	0.123	SE
ENSG00000175193	PARL	chr3	-	183842297	183842384	0.000113744	0.145	SE
ENSG00000175193	PARL	chr3	-	183842297	183842447	3.64703e-06	0.101	SE
ENSG00000114416	FXR1	chr3	+	180971074	180971155	2.20127e-10	-0.093	SE
ENSG00000204410	MSH5	chr6	+	31745236	31745319	0.000732107	0.273	SE
ENSG00000266338	NBPF15	chr1	-	144450771	144450870	0.00976696	0.2	SE
ENSG00000180964	TCEAL8	chrX	-	103254604	103254677	0.00168838	0.112	SE
ENSG00000153914	SREK1	chr5	+	66156064	66158932	9.82477e-05	-0.12	SE
ENSG00000153914	SREK1	chr5	+	66158808	66158932	0.00167662	-0.106	SE
ENSG00000145819	ARHGAP26	chr5	+	143207443	143207473	0.00430079	-0.075	SE
ENSG00000178802	MPI	chr15	+	74897010	74897219	0.0087379	-0.103	SE
ENSG00000131323	TRAF3	chr14	+	102889559	102889634	0.000837369	0.09	SE
ENSG00000131323	TRAF3	chr14	+	102891324	102891417	0.00116574	0.063	SE
ENSG00000112701	SENP6	chr6	+	75622750	75622858	5.52399e-07	0.156	SE
ENSG00000196739	COL27A1	chr9	+	114269240	114269294	0.00218616	0.34	SE
ENSG00000138459	SLC35A5	chr3	+	112570539	112570670	0.000160745	0.083	SE
ENSG00000070010	UFD1	chr22	-	19475469	19475602	0.000304294	-0.096	SE
ENSG00000080822	CLDND1	chr3	-	98521652	98521696	1.48059e-06	-0.158	SE
ENSG00000080822	CLDND1	chr3	-	98521652	98521703	3.2623e-05	-0.173	SE
ENSG00000080822	CLDND1	chr3	-	98521652	98521718	3.74655e-05	-0.135	SE
ENSG00000178904	DPY19L3	chr19	+	32467473	32467626	2.92383e-08	0.353	SE
ENSG00000178904	DPY19L3	chr19	+	32467473	32468813	0.00121925	0.072	SE
ENSG00000079819	EPB41L2	chr6	-	130878103	130878250	0	-0.269	SE
ENSG00000117597	DIEXF	chr1	+	209842582	209842695	0.000770256	0.064	SE
ENSG00000135317	SNX14	chr6	-	85538837	85538864	0.00836453	0.134	SE
ENSG00000163898	LIPH	chr3	-	185524070	185524160	0.00609406	-0.055	SE
ENSG00000136933	RABEPK	chr9	+	125213369	125213522	0.000129552	0.123	SE
ENSG00000130751	NPAS1	chr19	+	47040443	47040550	0.00211451	0.201	SE
ENSG00000141664	ZCCHC2	chr18	+	62544801	62544873	0.00103724	0.171	SE
ENSG00000125375	ATP5S	chr14	+	50323944	50324116	3.71494e-06	0.186	SE
ENSG00000204954	C12orf73	chr12	-	103953413	103953534	0.00309281	0.141	SE
ENSG00000206195	DUXAP8	chr22	+	15790684	15790798	0.00768175	0.263	SE
ENSG00000206195	DUXAP8	chr22	+	15791016	15791152	0.00887113	0.217	SE
ENSG00000284770	TBCE	chr1	+	235427139	235427239	0.000259722	0.06	SE
ENSG00000184014	DENND5A	chr11	-	9143402	9143485	0.00145275	0.098	SE
ENSG00000184014	DENND5A	chr11	-	9170626	9170777	9.38238e-08	0.075	SE
ENSG00000175866	BAIAP2	chr17	+	81110913	81110959	0.000734151	0.076	SE
ENSG00000117020	AKT3	chr1	-	243695590	243695716	0.00711793	-0.063	SE
ENSG00000058600	POLR3E	chr16	+	22302930	22303004	0.000124045	0.08	SE
ENSG00000117335	CD46	chr1	+	207767778	207767823	1.05591e-10	0.124	SE
ENSG00000160679	CHTOP	chr1	+	153643226	153643364	2.29239e-08	0.071	SE
ENSG00000172915	NBEA	chr13	+	35168986	35168995	0.000204198	0.407	SE
ENSG00000141577	CEP131	chr17	-	81192735	81192843	0.00235441	-0.137	SE
ENSG00000197530	MIB2	chr1	+	1624964	1625185	0.00227461	0.114	SE
ENSG00000242193	CRYZL2P	chr1	-	178024403	178024486	0.00787261	0.078	SE
ENSG00000183856	IQGAP3	chr1	-	156554234	156554392	0.00224578	0.096	SE
ENSG00000183458	AC138932.1	chr16	+	14919862	14920083	0.00449593	0.199	SE
ENSG00000213024	NUP62	chr19	-	49927693	49927815	0.00979499	0.13	SE
ENSG00000213024	NUP62	chr19	-	49927693	49927848	0.00552912	0.132	SE
ENSG00000114098	ARMC8	chr3	+	138209816	138209893	2.58629e-05	0.198	SE
ENSG00000145293	ENOPH1	chr4	+	82451042	82451245	0.00134584	0.081	SE
ENSG00000135597	REPS1	chr6	-	138926400	138926481	0.0094192	0.146	SE
ENSG00000117523	PRRC2C	chr1	+	171589368	171589605	4.7991e-06	0.083	SE
ENSG00000164535	DAGLB	chr7	-	6434761	6435020	5.91016e-06	0.088	SE
ENSG00000131018	SYNE1	chr6	-	152300640	152300781	0.00023713	0.083	SE
ENSG00000143952	VPS54	chr2	-	63981645	63981851	0.00898683	0.075	SE
ENSG00000143952	VPS54	chr2	-	63981645	63981887	0.0076392	0.083	SE
ENSG00000116871	MAP7D1	chr1	+	36174897	36175008	0.0069846	0.081	SE
ENSG00000178035	IMPDH2	chr3	-	49028198	49028322	0.000120777	-0.144	SE
ENSG00000143363	PRUNE1	chr1	+	151018466	151018669	0.00177929	0.186	SE
ENSG00000143363	PRUNE1	chr1	+	151018556	151018669	0.00125987	0.366	SE
ENSG00000177728	TMEM94	chr17	+	75457293	75457477	0.000875977	-0.155	SE
ENSG00000120913	PDLIM2	chr8	+	22591550	22591668	0.000374857	0.102	SE
ENSG00000105323	HNRNPUL1	chr19	+	41305645	41305867	1.25103e-06	0.054	SE
ENSG00000105323	HNRNPUL1	chr19	+	41305831	41305867	6.9749e-07	0.111	SE
ENSG00000172965	MIR4435-2HG	chr2	-	111233627	111233739	0.000425196	0.336	SE
ENSG00000172965	MIR4435-2HG	chr2	-	111248147	111248241	0.000311266	0.215	SE
ENSG00000133657	ATP13A3	chr3	-	194412198	194412288	8.25131e-06	0.209	SE
ENSG00000088682	COQ9	chr16	+	57458245	57458350	2.12672e-07	0.062	SE
ENSG00000136231	IGF2BP3	chr7	-	23361533	23361597	0.00014492	0.097	SE
ENSG00000136231	IGF2BP3	chr7	-	23418775	23418824	8.42227e-06	0.173	SE
ENSG00000198860	TSEN15	chr1	+	184093624	184093724	9.18911e-06	0.078	SE
ENSG00000058673	ZC3H11A	chr1	+	203796450	203796607	0.00694952	-0.056	SE
ENSG00000124813	RUNX2	chr6	+	45491940	45492114	0.000154209	0.317	SE
ENSG00000269893	SNHG8	chr4	+	118278943	118279137	0.00855126	0.092	SE
ENSG00000113161	HMGCR	chr5	+	75355055	75355214	1.40865e-05	0.072	SE
ENSG00000204406	MBD5	chr2	+	148233244	148233395	7.83604e-05	0.157	SE
ENSG00000132561	MATN2	chr8	+	97994479	97994602	0.00137414	0.065	SE
ENSG00000013441	CLK1	chr2	-	200857717	200857884	0.000463563	0.057	SE
ENSG00000144711	IQSEC1	chr3	-	12902772	12902822	0.000199901	0.205	SE
ENSG00000197321	SVIL	chr10	-	29532001	29532172	0.00187308	-0.088	SE
ENSG00000160310	PRMT2	chr21	+	46636438	46636547	7.56261e-06	-0.104	SE
ENSG00000162994	CLHC1	chr2	-	55180509	55180712	0.00725626	0.253	SE
ENSG00000039560	RAI14	chr5	+	34813573	34813660	0	0.272	SE
ENSG00000156113	KCNMA1	chr10	-	77001406	77001580	0.00175423	0.086	SE
ENSG00000171729	TMEM51	chr1	+	15214894	15215431	0.00205349	0.055	SE
ENSG00000084072	PPIE	chr1	+	39762516	39762651	0.00159877	0.178	SE
ENSG00000134759	ELP2	chr18	+	36170062	36170196	9.76982e-06	0.109	SE
ENSG00000088448	ANKRD10	chr13	-	110894108	110894202	0.00250864	0.289	SE
ENSG00000270580	AC139256.2	chr16	-	15105548	15105818	0.000112626	0.109	SE
ENSG00000163684	RPP14	chr3	+	58310308	58310406	6.63925e-05	-0.103	SE
ENSG00000270629	NBPF14	chr1	-	148593597	148593700	0.00967597	0.136	SE
ENSG00000115756	HPCAL1	chr2	+	10408561	10408734	0.00128344	0.072	SE
ENSG00000010810	FYN	chr6	-	111700103	111700268	0.000820277	-0.356	SE
ENSG00000196878	LAMB3	chr1	-	209622981	209623179	0.00399548	-0.103	SE
ENSG00000189410	SH2D5	chr1	-	20727957	20728086	1.54804e-07	0.263	SE
ENSG00000136643	RPS6KC1	chr1	+	213232122	213232255	0.00110887	0.16	SE
ENSG00000163319	MRPS18C	chr4	+	83458345	83458429	0.00300069	0.061	SE
ENSG00000131115	ZNF227	chr19	+	44229732	44229816	0.00339115	0.092	SE
ENSG00000263001	GTF2I	chr7	+	74718878	74718941	0.00110546	0.089	SE
ENSG00000162542	TMCO4	chr1	-	19745531	19745651	0.000138908	-0.134	SE
ENSG00000197043	ANXA6	chr5	-	151110626	151110644	0.000301917	0.119	SE
ENSG00000169855	ROBO1	chr3	-	78647628	78647655	2.95751e-05	0.255	SE
ENSG00000058453	CROCC	chr1	+	16971464	16971647	0.00163319	-0.108	SE
ENSG00000171735	CAMTA1	chr1	+	6886239	6886346	0.00113165	0.36	SE
ENSG00000138674	SEC31A	chr4	-	82830936	82830975	0.00867356	0.074	SE
ENSG00000138674	SEC31A	chr4	-	82830936	82830975	4.35279e-05	0.304	SE
ENSG00000138674	SEC31A	chr4	-	82861630	82861708	0.00734001	0.109	SE
ENSG00000138674	SEC31A	chr4	-	82862533	82862572	0.00099366	0.113	SE
ENSG00000171603	CLSTN1	chr1	-	9737497	9737554	0	-0.358	SE
ENSG00000171603	CLSTN1	chr1	-	9756480	9756510	0.00200917	-0.053	SE
ENSG00000254635	WAC-AS1	chr10	-	28525947	28526008	0.000493661	-0.12	SE
ENSG00000272888	LINC01578	chr15	+	92883584	92883778	7.01304e-10	-0.164	SE
ENSG00000169398	PTK2	chr8	-	140669726	140669735	0	0.445	SE
ENSG00000233184	AC093157.1	chr1	+	101080388	101080613	0.00157884	-0.093	SE
ENSG00000082074	FYB1	chr5	-	39125971	39126135	0	-0.376	SE
ENSG00000082074	FYB1	chr5	-	39125997	39126135	0	-0.345	SE
ENSG00000128242	GAL3ST1	chr22	-	30558278	30558388	8.98014e-05	-0.422	SE
ENSG00000131374	TBC1D5	chr3	-	17586352	17586557	0.000525074	-0.238	SE
ENSG00000111801	BTN3A3	chr6	+	26443569	26443659	0.00489057	-0.314	SE
ENSG00000175203	DCTN2	chr12	-	57538518	57538524	3.94133e-11	0.107	SE
ENSG00000138095	LRPPRC	chr2	-	43896633	43896708	0	0.058	SE
ENSG00000162616	DNAJB4	chr1	+	78005079	78005321	0.000665708	-0.162	SE
ENSG00000112414	ADGRG6	chr6	+	142383759	142383843	0	0.527	SE
ENSG00000144674	GOLGA4	chr3	+	37361242	37361305	7.54919e-11	0.159	SE
ENSG00000159023	EPB41	chr1	+	29060421	29060484	0.00140006	-0.106	SE
ENSG00000131080	EDA2R	chrX	-	66600038	66600095	0.000170792	-0.108	SE
ENSG00000107140	TESK1	chr9	+	35607326	35607409	0.0036341	0.065	SE
ENSG00000143669	LYST	chr1	-	235747169	235747331	0.00519088	0.188	SE
ENSG00000115415	STAT1	chr2	-	191010366	191010449	2.72297e-09	-0.066	SE
ENSG00000131778	CHD1L	chr1	+	147280025	147280191	0.00885187	0.081	SE
ENSG00000131778	CHD1L	chr1	+	147284350	147284499	0.00198947	0.064	SE
ENSG00000077782	FGFR1	chr8	-	38429681	38429948	0.000204868	0.155	SE
ENSG00000136682	CBWD2	chr2	+	113439019	113439117	8.03741e-05	0.074	SE
ENSG00000151693	ASAP2	chr2	+	9391061	9391196	5.05856e-09	0.229	SE
ENSG00000203761	MSTO2P	chr1	+	155747976	155748127	0.00510509	-0.36	SE
ENSG00000118985	ELL2	chr5	-	95932631	95932713	6.11039e-05	-0.131	SE
ENSG00000225470	JPX	chrX	+	73946998	73947374	0.00289699	-0.133	SE
ENSG00000169242	EFNA1	chr1	+	155133502	155133568	0.00083476	-0.084	SE
ENSG00000148660	CAMK2G	chr10	-	73825278	73825347	4.5852e-05	-0.125	SE
ENSG00000148660	CAMK2G	chr10	-	73825320	73825347	0.00159152	-0.296	SE
ENSG00000072858	SIDT1	chr3	+	113607040	113607114	0.00334235	-0.198	SE
ENSG00000108021	FAM208B	chr10	+	5709529	5709663	0.00328966	0.063	SE
ENSG00000196208	GREB1	chr2	+	11638670	11638809	0.00752706	0.127	SE
ENSG00000185630	PBX1	chr1	+	164820071	164820184	1.65965e-09	0.171	SE
ENSG00000141552	ANAPC11	chr17	+	81893551	81893614	0.00104354	0.08	SE
ENSG00000101040	ZMYND8	chr20	-	47212641	47212725	0.00287143	0.204	SE
ENSG00000159596	TMEM69	chr1	+	45690973	45691110	0.000528976	0.124	SE
ENSG00000163617	CCDC191	chr3	-	114031625	114031779	0.00084782	-0.321	SE
ENSG00000123473	STIL	chr1	-	47312947	47313156	0.00225053	-0.095	SE
ENSG00000134717	BTF3L4	chr1	+	52083339	52083541	9.61635e-05	0.13	SE
ENSG00000157036	EXOG	chr3	+	38497628	38497684	0.00702636	-0.132	SE
ENSG00000157036	EXOG	chr3	+	38497628	38497778	0.00368715	-0.07	SE
ENSG00000172939	OXSR1	chr3	+	38242742	38242778	2.34008e-05	0.072	SE
ENSG00000138802	SEC24B	chr4	+	109481676	109481781	0.000624077	-0.165	SE
ENSG00000099622	CIRBP	chr19	+	1273600	1273715	0.000942136	0.103	SE
ENSG00000119912	IDE	chr10	-	92479276	92479421	0.00101835	-0.1	SE
ENSG00000078114	NEBL	chr10	-	20858239	20858344	0.00030726	0.251	SE
ENSG00000075151	EIF4G3	chr1	-	20997600	20997633	0.00263176	-0.059	SE
ENSG00000198837	DENND4B	chr1	-	153942186	153942356	0.000771713	0.117	SE
ENSG00000198837	DENND4B	chr1	-	153942555	153942625	0.00171873	0.223	SE
ENSG00000130713	EXOSC2	chr9	+	130698161	130698251	3.57316e-05	0.078	SE
ENSG00000276386	CNTNAP3P2	chr9	+	67226568	67226688	0.00213924	-0.192	SE
ENSG00000119004	CYP20A1	chr2	+	203272645	203272748	0.000274663	0.139	SE
ENSG00000119004	CYP20A1	chr2	+	203272669	203272748	0.000480577	0.062	SE
ENSG00000169682	SPNS1	chr16	+	28981469	28981615	0.000841877	-0.185	SE
ENSG00000142634	EFHD2	chr1	+	15427149	15427284	3.14247e-07	0.059	SE
ENSG00000133619	KRBA1	chr7	+	149719532	149719672	6.99808e-08	-0.307	SE
ENSG00000133619	KRBA1	chr7	+	149719545	149719672	1.85239e-07	-0.294	SE
ENSG00000052795	FNIP2	chr4	+	158833800	158833890	0.0026577	-0.328	SE
ENSG00000024526	DEPDC1	chr1	-	68482045	68482897	2.46794e-08	0.234	SE
ENSG00000075651	PLD1	chr3	-	171686684	171686798	5.61606e-05	0.085	SE
ENSG00000177556	ATOX1	chr5	-	151751703	151751779	0.00518458	-0.149	SE
ENSG00000112419	PHACTR2	chr6	+	143760400	143760640	0.00730902	-0.114	SE
ENSG00000115194	SLC30A3	chr2	-	27257904	27258058	0.0026646	-0.115	SE
ENSG00000010803	SCMH1	chr1	-	41159724	41159933	0.000165464	-0.204	SE
ENSG00000163517	HDAC11	chr3	+	13500712	13500789	0.000238034	-0.122	SE
ENSG00000146263	MMS22L	chr6	-	97270106	97270283	0.00246136	-0.072	SE
ENSG00000197872	FAM49A	chr2	-	16622938	16623137	2.30218e-05	-0.247	SE
ENSG00000136122	BORA	chr13	+	72731280	72731387	0.00133806	0.16	SE
ENSG00000128641	MYO1B	chr2	+	191400748	191400835	0.00839702	0.06	SE
ENSG00000162614	NEXN	chr1	+	77925187	77925229	0.000140635	0.168	SE
ENSG00000136068	FLNB	chr3	+	58141857	58141896	0	0.121	SE
ENSG00000136068	FLNB	chr3	+	58141857	58141929	0	0.215	SE
ENSG00000134602	STK26	chrX	+	132054630	132054861	0.00011357	-0.08	SE
ENSG00000163029	SMC6	chr2	-	17752977	17753064	0.000985447	-0.146	SE
ENSG00000117114	ADGRL2	chr1	+	81986900	81987029	3.88741e-11	0.29	SE
ENSG00000140416	TPM1	chr15	+	63064063	63064142	7.17829e-09	-0.143	SE
ENSG00000213593	TMX2	chr11	+	57737785	57738026	0.00386785	0.075	SE
ENSG00000213593	TMX2	chr11	+	57737835	57738026	0.00118158	0.081	SE
ENSG00000213593	TMX2	chr11	+	57737912	57738026	0.000629567	0.082	SE
ENSG00000078246	TULP3	chr12	+	2934446	2934561	0.00565458	0.102	SE
ENSG00000198794	SCAMP5	chr15	+	75016592	75016749	0.000397996	0.241	SE
ENSG00000198794	SCAMP5	chr15	+	75016592	75016749	2.7245e-12	0.295	SE
ENSG00000204580	DDR1	chr6	+	30885624	30885680	0.000143844	0.175	SE
ENSG00000157216	SSBP3	chr1	-	54258068	54258149	0.00146554	-0.286	SE
ENSG00000173209	AHSA2P	chr2	+	61183546	61183662	0.00296434	0.098	SE
ENSG00000166619	BLCAP	chr20	-	37521318	37521451	0.00557106	-0.056	SE
ENSG00000279457	FO538757.1	chr1	-	187754	187890	0.00874073	-0.195	SE
ENSG00000117308	GALE	chr1	-	23796508	23796586	0.00389954	0.057	SE
ENSG00000153560	UBP1	chr3	-	33408689	33408797	5.43108e-11	0.173	SE
ENSG00000128699	ORMDL1	chr2	-	189783013	189783123	1.64367e-05	0.164	SE
ENSG00000138119	MYOF	chr10	-	93341912	93341969	5.23089e-11	0.096	SE
ENSG00000138119	MYOF	chr10	-	93392916	93392955	0	-0.251	SE
ENSG00000053747	LAMA3	chr18	+	23907549	23907666	1.05139e-05	0.102	SE
ENSG00000213390	ARHGAP19	chr10	-	97256317	97256404	5.00497e-06	0.15	SE
ENSG00000071054	MAP4K4	chr2	+	101860824	101860986	2.42512e-11	0.143	SE
ENSG00000071054	MAP4K4	chr2	+	101863820	101864051	9.24485e-05	-0.12	SE
ENSG00000071054	MAP4K4	chr2	+	101871493	101871685	8.33019e-05	0.095	SE
ENSG00000187953	PMS2CL	chr7	+	6740173	6740324	0.00647174	0.051	SE
ENSG00000280670	CCDC163	chr1	-	45495417	45495473	0.00238983	-0.123	SE
ENSG00000280670	CCDC163	chr1	-	45495417	45495545	0.00452681	-0.07	SE
ENSG00000143643	TTC13	chr1	-	230943805	230943898	0.00104354	0.189	SE
ENSG00000150938	CRIM1	chr2	+	36442614	36442735	0.00821865	0.138	SE
ENSG00000117280	RAB29	chr1	-	205774832	205775086	0.000469621	0.069	SE
ENSG00000162664	ZNF326	chr1	+	90022249	90022345	4.83347e-08	0.082	SE
ENSG00000164615	CAMLG	chr5	+	134741062	134741523	0.000356053	-0.14	SE
ENSG00000164615	CAMLG	chr5	+	134743986	134744052	0.00327021	-0.152	SE
ENSG00000164615	CAMLG	chr5	+	134743986	134744052	0	0.141	SE
ENSG00000067208	EVI5	chr1	-	92563641	92563737	0.00489057	0.133	SE
ENSG00000174796	THAP6	chr4	+	75514869	75514991	7.83604e-05	0.148	SE
ENSG00000146409	SLC18B1	chr6	-	132776327	132776429	1.14302e-05	0.112	SE
ENSG00000204138	PHACTR4	chr1	+	28457831	28457855	0.000218539	0.249	SE
ENSG00000213199	ASIC3	chr7	+	151051171	151051319	0.000437284	-0.261	SE
ENSG00000107614	TRDMT1	chr10	-	17162165	17162237	0.00270586	0.324	SE
ENSG00000163539	CLASP2	chr3	-	33501651	33501768	2.40725e-05	0.074	SE
ENSG00000163539	CLASP2	chr3	-	33563963	33563966	9.59362e-07	-0.095	SE
ENSG00000101333	PLCB4	chr20	+	9373046	9373104	2.68673e-05	0.106	SE
ENSG00000004866	ST7	chr7	+	117098612	117098815	1.12882e-05	-0.094	SE
ENSG00000188428	BLOC1S5	chr6	-	8027206	8027399	0.00180614	0.059	SE
ENSG00000088543	C3orf18	chr3	-	50566005	50566094	5.61354e-05	0.097	SE
ENSG00000114120	SLC25A36	chr3	+	140966933	140967036	9.84042e-09	0.221	SE
ENSG00000142892	PIGK	chr1	-	77210435	77210489	0.000547816	0.117	SE
ENSG00000115761	NOL10	chr2	-	10684566	10684612	0.00125805	0.052	SE
ENSG00000168958	MFF	chr2	+	227342744	227342819	2.80488e-06	0.23	SE
ENSG00000168958	MFF	chr2	+	227347225	227347384	0	0.234	SE
ENSG00000168958	MFF	chr2	+	227347225	227347384	1.0009e-06	0.175	SE
ENSG00000168958	MFF	chr2	+	227347225	227347384	1.68113e-08	0.079	SE
ENSG00000168958	MFF	chr2	+	227347225	227347384	0.0020382	0.129	SE
ENSG00000123472	ATPAF1	chr1	-	46653816	46653867	1.64398e-06	0.108	SE
ENSG00000171720	HDAC3	chr5	-	141634810	141634953	0.0028341	0.074	SE
ENSG00000091409	ITGA6	chr2	+	172501771	172501901	0.00814214	0.124	SE
ENSG00000123240	OPTN	chr10	+	13108961	13109015	4.73895e-06	-0.378	SE
ENSG00000059377	TBXAS1	chr7	+	139780739	139780824	0.00365666	-0.29	SE
ENSG00000093183	SEC22C	chr3	-	42563764	42563980	0.00218317	-0.08	SE
ENSG00000133961	NUMB	chr14	-	73279280	73279424	3.31568e-06	0.179	SE
ENSG00000021574	SPAST	chr2	+	32098795	32098891	0.0090798	0.103	SE
ENSG00000107521	HPS1	chr10	-	98435271	98435414	0.00115837	0.144	SE
ENSG00000072803	FBXW11	chr5	-	171914342	171914405	0.00703832	0.132	SE
ENSG00000119787	ATL2	chr2	-	38296685	38296700	0.00664561	-0.127	SE
ENSG00000245937	LINC01184	chr5	-	128081972	128082191	0.00600884	0.107	SE
ENSG00000013810	TACC3	chr4	+	1727707	1728787	0.000421686	0.057	SE
ENSG00000048342	CC2D2A	chr4	+	15596143	15596207	0.00479625	0.103	SE
ENSG00000251474	RPL32P3	chr3	-	129396216	129396420	0.00358946	0.294	SE
ENSG00000115966	ATF2	chr2	-	175121443	175121540	7.47861e-05	0.218	SE
ENSG00000119844	AFTPH	chr2	+	64581189	64581273	0.00609406	0.079	SE
ENSG00000164877	MICALL2	chr7	-	1434209	1435147	0.00140893	-0.255	SE
ENSG00000140451	PIF1	chr15	-	64817945	64818091	0.00359911	0.115	SE
ENSG00000162910	MRPL55	chr1	-	228108436	228108897	3.28299e-13	0.574	SE
ENSG00000162910	MRPL55	chr1	-	228108436	228109021	4.73748e-13	0.528	SE
ENSG00000132676	DAP3	chr1	+	155717005	155717128	2.30905e-06	0.059	SE
ENSG00000023516	AKAP11	chr13	+	42313046	42313130	3.13712e-06	0.274	SE
ENSG00000023516	AKAP11	chr13	+	42317527	42317688	0.00263518	0.098	SE
ENSG00000161692	DBF4B	chr17	+	44741335	44741452	5.21898e-05	0.081	SE
ENSG00000115504	EHBP1	chr2	+	62987930	62988038	0	0.297	SE
ENSG00000135624	CCT7	chr2	+	73243003	73243129	0.00375163	0.17	SE
ENSG00000239779	WBP1	chr2	+	74458996	74459098	1.85205e-05	0.408	SE
ENSG00000148737	TCF7L2	chr10	+	113158666	113158717	0.00586435	-0.258	SE
ENSG00000148737	TCF7L2	chr10	+	113159919	113159992	4.93755e-06	0.392	SE
ENSG00000148737	TCF7L2	chr10	+	113160618	113160691	0.00257488	0.237	SE
ENSG00000138434	SSFA2	chr2	+	181920596	181920662	0.00246136	0.112	SE
ENSG00000113712	CSNK1A1	chr5	-	149517793	149517877	3.89978e-07	0.071	SE
ENSG00000115694	STK25	chr2	-	241498234	241498349	0.000245941	0.063	SE
ENSG00000186854	TRABD2A	chr2	-	84841860	84842007	0.000381136	0.107	SE
ENSG00000131508	UBE2D2	chr5	+	139562243	139562407	1.67821e-06	-0.052	SE
ENSG00000198901	PRC1	chr15	-	90969078	90969120	0.00624873	0.117	SE
ENSG00000206530	CFAP44	chr3	-	113409105	113409322	2.20879e-05	0.454	SE
ENSG00000186635	ARAP1	chr11	-	72692752	72692785	3.46468e-05	0.105	SE
ENSG00000186635	ARAP1	chr11	-	72704151	72704334	0.00288783	0.079	SE
ENSG00000010244	ZNF207	chr17	+	32361467	32361515	0	0.112	SE
ENSG00000010244	ZNF207	chr17	+	32366664	32366757	5.36574e-12	0.087	SE
ENSG00000133026	MYH10	chr17	-	8576642	8576672	0.000878388	0.182	SE
ENSG00000204634	TBC1D8	chr2	-	101032267	101032385	0.000143173	0.079	SE
ENSG00000189077	TMEM120A	chr7	-	75987537	75987602	4.64067e-05	0.119	SE
ENSG00000130723	PRRC2B	chr9	+	131494404	131494486	0.00276166	0.112	SE
ENSG00000165868	HSPA12A	chr10	-	116835197	116835257	3.19641e-07	-0.316	SE
ENSG00000145216	FIP1L1	chr4	+	53414614	53414722	0.00999781	0.143	SE
ENSG00000145216	FIP1L1	chr4	+	53440581	53440608	0.000845399	0.162	SE
ENSG00000204392	LSM2	chr6	-	31806074	31806121	2.1341e-06	0.1	SE
ENSG00000047849	MAP4	chr3	-	47867245	47867338	0.00391248	0.079	SE
ENSG00000258181	AC008083.2	chr12	+	47249325	47249428	0.0032605	-0.074	SE
ENSG00000106853	PTGR1	chr9	-	111564156	111564262	0.0090798	0.107	SE
ENSG00000100888	CHD8	chr14	-	21436900	21436965	0.00357663	-0.223	SE
ENSG00000088179	PTPN4	chr2	+	119926597	119926666	0.00122795	0.251	SE
ENSG00000175215	CTDSP2	chr12	-	57826995	57827123	0.00890436	0.14	SE
ENSG00000198363	ASPH	chr8	-	61646749	61646878	1.23147e-05	0.064	SE
ENSG00000166295	ANAPC16	chr10	+	72220053	72220379	0.000179109	0.111	SE
ENSG00000166295	ANAPC16	chr10	+	72220053	72220379	0.00533662	0.191	SE
ENSG00000166295	ANAPC16	chr10	+	72223887	72224056	0.00409373	0.078	SE
ENSG00000079156	OSBPL6	chr2	+	178339671	178339764	4.36691e-05	0.575	SE
ENSG00000117362	APH1A	chr1	-	150267956	150267991	1.08417e-10	0.628	SE
ENSG00000161813	LARP4	chr12	+	50453459	50453672	0.00287143	0.068	SE
ENSG00000167747	C19orf48	chr19	-	50802453	50802614	6.74728e-06	0.181	SE
ENSG00000138468	SENP7	chr3	-	101417592	101417790	0.000545807	0.157	SE
ENSG00000138468	SENP7	chr3	-	101501069	101501119	0.00155845	0.216	SE
ENSG00000138073	PREB	chr2	-	27132229	27132403	2.53115e-07	0.08	SE
ENSG00000006432	MAP3K9	chr14	-	70735960	70736029	0.000192005	0.227	SE
ENSG00000129158	SERGEF	chr11	-	18010074	18010139	0.00183732	0.211	SE
ENSG00000080345	RIF1	chr2	+	151468473	151468551	0.00308896	0.141	SE
ENSG00000136536	2022-03-07	chr2	+	159715680	159715766	0.00130569	-0.216	SE
ENSG00000152359	POC5	chr5	-	75712853	75712951	0.00672807	0.065	SE
ENSG00000143436	MRPL9	chr1	-	151761450	151761552	0.000314116	0.085	SE
ENSG00000070159	PTPN3	chr9	-	109457172	109457215	9.70781e-06	-0.148	SE
ENSG00000251569	AC093899.2	chr2	+	169487068	169487134	0.00324917	0.143	SE
ENSG00000126254	RBM42	chr19	+	35632935	35633001	1.17415e-12	-0.126	SE
ENSG00000151914	DST	chr6	-	56463045	56463156	0.00269696	-0.065	SE
ENSG00000113387	SUB1	chr5	+	32571090	32571174	3.70418e-06	-0.328	SE
ENSG00000102034	ELF4	chrX	-	130081255	130081539	0.00591237	-0.102	SE
ENSG00000104218	CSPP1	chr8	+	67149782	67149935	0.00879936	0.073	SE
ENSG00000091009	RBM27	chr5	+	146261509	146261806	7.85127e-06	0.114	SE
ENSG00000181381	DDX60L	chr4	-	168394464	168394617	0.00300569	-0.118	SE
ENSG00000196141	SPATS2L	chr2	+	200378140	200378371	0.000471598	0.13	SE
ENSG00000196141	SPATS2L	chr2	+	200383866	200384017	9.33789e-07	-0.384	SE
ENSG00000196141	SPATS2L	chr2	+	200439121	200439328	2.69635e-06	0.112	SE
ENSG00000123106	CCDC91	chr12	+	28304625	28304711	0.00549581	-0.065	SE
ENSG00000157870	FAM213B	chr1	+	2588529	2588625	0.00838023	-0.07	SE
ENSG00000081059	TCF7	chr5	+	134140795	134140888	0.000119702	0.109	SE
ENSG00000143373	ZNF687	chr1	+	151289094	151289271	0.000153359	0.06	SE
ENSG00000135930	EIF4E2	chr2	+	232557883	232558018	2.96373e-07	0.071	SE
ENSG00000124831	LRRFIP1	chr2	+	237751199	237751271	2.46108e-06	-0.083	SE
ENSG00000162520	SYNC	chr1	-	32684009	32684089	0.00907486	-0.295	SE
ENSG00000122085	MTERF4	chr2	-	241095129	241096438	0.00160939	-0.166	SE
ENSG00000168385	2022-09-02	chr2	+	241317498	241317599	8.44974e-05	0.164	SE
ENSG00000103253	HAGHL	chr16	+	728115	728233	0.00103724	-0.064	SE
ENSG00000144554	FANCD2	chr3	+	10064355	10064429	0.00254381	-0.07	SE
ENSG00000165480	SKA3	chr13	-	21155692	21155811	0.00512095	0.082	SE
ENSG00000175348	TMEM9B	chr11	-	8962091	8962183	0.0073928	0.079	SE
ENSG00000093167	LRRFIP2	chr3	-	37091466	37091538	0.000297897	-0.197	SE
ENSG00000116698	SMG7	chr1	+	183512836	183512868	0.00133113	-0.125	SE
ENSG00000189367	KIAA0408	chr6	-	127451281	127451317	0.00209511	0.087	SE
ENSG00000138386	NAB1	chr2	+	190649845	190649982	6.80902e-08	0.401	SE
ENSG00000172888	ZNF621	chr3	+	40529494	40529575	9.00299e-05	0.272	SE
ENSG00000117174	ZNHIT6	chr1	-	85657846	85657971	0.00186637	0.06	SE
ENSG00000196586	MYO6	chr6	+	75894813	75894840	2.94177e-08	0.247	SE
ENSG00000077380	DYNC1I2	chr2	+	171712766	171712826	1.18638e-11	0.057	SE
ENSG00000067225	PKM	chr15	-	72203021	72203188	4.7991e-06	0.08	SE
ENSG00000067225	PKM	chr15	-	72221167	72221284	8.3945e-05	-0.271	SE
ENSG00000111731	C2CD5	chr12	-	22458483	22458555	3.89303e-05	-0.192	SE
ENSG00000111731	C2CD5	chr12	-	22458483	22458585	9.9131e-05	-0.127	SE
ENSG00000114388	NPRL2	chr3	-	50349664	50349828	2.34595e-05	-0.296	SE
ENSG00000114388	NPRL2	chr3	-	50349664	50349833	0.0026646	-0.094	SE
ENSG00000163939	PBRM1	chr3	-	52554723	52554879	1.24561e-07	0.332	SE
ENSG00000163939	PBRM1	chr3	-	52558248	52558413	3.34873e-06	0.441	SE
ENSG00000163939	PBRM1	chr3	-	52682091	52682233	0.000697899	0.246	SE
ENSG00000196295	AC005154.1	chr7	-	30579230	30579314	0.00340116	-0.201	SE
ENSG00000169045	HNRNPH1	chr5	-	179615545	179615595	3.89978e-07	0.074	SE
ENSG00000168137	SETD5	chr3	+	9468518	9468575	1.66338e-13	0.226	SE
ENSG00000122550	KLHL7	chr7	+	23117833	23117964	0.00030726	0.181	SE
ENSG00000001631	KRIT1	chr7	-	92245426	92245574	0.00569454	0.225	SE
ENSG00000001631	KRIT1	chr7	-	92245426	92245595	0.00424976	0.184	SE
ENSG00000146373	RNF217	chr6	+	125045210	125045444	0.000819478	0.076	SE
ENSG00000003436	TFPI	chr2	-	187520541	187520613	0.000140432	-0.08	SE
ENSG00000106080	FKBP14	chr7	-	30020212	30020304	0.000252699	0.062	SE
ENSG00000006625	GGCT	chr7	-	30500535	30500681	3.45483e-06	-0.108	SE
ENSG00000122643	NT5C3A	chr7	-	33029628	33029714	4.98051e-05	0.077	SE
ENSG00000106603	COA1	chr7	-	43656032	43656153	2.20422e-08	0.067	SE
ENSG00000122515	ZMIZ2	chr7	+	44760150	44760228	0.000113712	-0.139	SE
ENSG00000136280	CCM2	chr7	+	45068442	45068579	0.000329506	0.112	SE
ENSG00000136280	CCM2	chr7	+	45069825	45069961	0.000144742	0.108	SE
ENSG00000144504	ANKMY1	chr2	-	240509347	240509455	0.000313218	0.205	SE
ENSG00000183696	UPP1	chr7	+	48099669	48099787	8.19677e-06	0.051	SE
ENSG00000108590	MED31	chr17	-	6649981	6650078	0.006568	0.103	SE
ENSG00000129103	SUMF2	chr7	+	56074113	56074218	0.000682389	0.098	SE
ENSG00000129103	SUMF2	chr7	+	56074173	56074218	1.25481e-09	0.128	SE
ENSG00000181090	EHMT1	chr9	+	137650859	137651037	0.00335078	0.089	SE
ENSG00000152457	DCLRE1C	chr10	-	14949035	14949087	0.00364412	-0.158	SE
ENSG00000083642	PDS5B	chr13	+	32770653	32770761	0.000813572	0.13	SE
ENSG00000196715	VKORC1L1	chr7	+	65948670	65948780	0.000323223	0.069	SE
ENSG00000106609	TMEM248	chr7	+	66922148	66922246	1.25807e-06	-0.058	SE
ENSG00000139641	ESYT1	chr12	+	56142284	56142425	0.0002371	0.057	SE
ENSG00000137501	SYTL2	chr11	-	85704857	85705028	0.00128585	0.086	SE
ENSG00000137501	SYTL2	chr11	-	85711112	85711232	0	0.291	SE
ENSG00000137501	SYTL2	chr11	-	85717482	85717530	1.14664e-06	-0.271	SE
ENSG00000137501	SYTL2	chr11	-	85717482	85717726	0.000203428	-0.433	SE
ENSG00000106682	EIF4H	chr7	+	74190246	74190306	0.00426518	-0.056	SE
ENSG00000100722	ZC3H14	chr14	+	88596733	88596808	0.0031125	0.067	SE
ENSG00000150527	CTAGE5	chr14	+	39320927	39321056	8.83583e-05	0.106	SE
ENSG00000135164	DMTF1	chr7	+	87166482	87166605	0.00203148	0.102	SE
ENSG00000105793	GTPBP10	chr7	+	90355085	90355230	0.000174305	0.059	SE
ENSG00000169660	HEXDC	chr17	+	82439630	82440334	0.00420608	0.209	SE
ENSG00000170632	ARMC10	chr7	+	103075776	103075881	0.00256705	-0.098	SE
ENSG00000170632	ARMC10	chr7	+	103092476	103092653	2.05799e-07	0.131	SE
ENSG00000170632	ARMC10	chr7	+	103092476	103092653	0.0004785	0.109	SE
ENSG00000105865	DUS4L	chr7	+	107564587	107564676	0.00525407	0.143	SE
ENSG00000105865	DUS4L	chr7	+	107564587	107564676	0.000348984	0.191	SE
ENSG00000091129	NRCAM	chr7	-	108168276	108168402	0.00924163	0.209	SE
ENSG00000091129	NRCAM	chr7	-	108225644	108225701	4.27769e-07	-0.156	SE
ENSG00000198910	L1CAM	chrX	-	153863882	153864017	0.00125987	0.165	SE
ENSG00000158636	EMSY	chr11	+	76539598	76539640	0.00049495	0.089	SE
ENSG00000213983	AP1G2	chr14	-	23561961	23562066	5.07711e-06	-0.095	SE
ENSG00000197694	SPTAN1	chr9	+	128592982	128593042	0	0.193	SE
ENSG00000116679	IVNS1ABP	chr1	-	185306484	185306625	2.68506e-07	-0.055	SE
ENSG00000106344	RBM28	chr7	-	128317956	128318106	0.00764843	0.07	SE
ENSG00000158457	TSPAN33	chr7	+	129167398	129167560	3.47256e-05	-0.104	SE
ENSG00000131373	HACL1	chr3	-	15591599	15591680	0.00357499	0.057	SE
ENSG00000117868	ESYT2	chr7	-	158743528	158743678	0	0.066	SE
ENSG00000117868	ESYT2	chr7	-	158752780	158752843	0	0.356	SE
ENSG00000130066	SAT1	chrX	+	23784293	23784403	0	0.078	SE
ENSG00000166579	NDEL1	chr17	+	8443926	8444176	2.9581e-06	-0.1	SE
ENSG00000166579	NDEL1	chr17	+	8463319	8463354	0	-0.22	SE
ENSG00000167548	KMT2D	chr12	-	49026181	49027322	1.50258e-06	0.153	SE
ENSG00000107897	ACBD5	chr10	-	27223206	27223239	0.00219828	-0.065	SE
ENSG00000244754	N4BP2L2	chr13	-	32535768	32537027	3.307e-05	-0.123	SE
ENSG00000119321	FKBP15	chr9	-	113196931	113197078	0.00354938	0.068	SE
ENSG00000198814	GK	chrX	+	30727465	30727552	0.001373	-0.33	SE
ENSG00000225210	DUXAP9	chr14	+	19066235	19066347	3.41005e-05	0.44	SE
ENSG00000225210	DUXAP9	chr14	+	19068076	19068214	4.01123e-07	-0.287	SE
ENSG00000225210	DUXAP9	chr14	+	19068432	19068568	2.26504e-06	-0.289	SE
ENSG00000083750	RRAGB	chrX	+	55727306	55727390	0.00311681	0.083	SE
ENSG00000148985	PGAP2	chr11	+	3811249	3811424	6.51372e-05	-0.135	SE
ENSG00000148985	PGAP2	chr11	+	3822908	3822993	0.000636338	0.224	SE
ENSG00000157168	NRG1	chr8	+	32749560	32749584	1.47927e-05	-0.137	SE
ENSG00000157168	NRG1	chr8	+	32763217	32763359	0.00546032	0.065	SE
ENSG00000248323	LUCAT1	chr5	-	91312294	91312495	7.93771e-08	0.586	SE
ENSG00000214827	MTCP1	chrX	-	155065905	155066057	0.00027873	-0.079	SE
ENSG00000147140	NONO	chrX	+	71284396	71284453	0.0049778	0.051	SE
ENSG00000067177	PHKA1	chrX	-	72620724	72620901	1.79212e-05	0.079	SE
ENSG00000230590	FTX	chrX	-	74284742	74284948	8.0726e-07	-0.432	SE
ENSG00000230590	FTX	chrX	-	74284742	74284948	0.00920392	-0.324	SE
ENSG00000242574	HLA-DMB	chr6	-	32935535	32935652	0.00291856	-0.12	SE
ENSG00000166881	NEMP1	chr12	-	57069233	57069306	0.000524625	0.095	SE
ENSG00000147010	SH3KBP1	chrX	-	19545921	19546050	3.80983e-05	0.055	SE
ENSG00000103152	MPG	chr16	+	79138	79331	7.46738e-09	-0.054	SE
ENSG00000137522	RNF121	chr11	+	71962151	71962289	4.28568e-06	0.384	SE
ENSG00000116791	CRYZ	chr1	-	74707102	74707204	3.23685e-11	0.083	SE
ENSG00000125354	2022-09-06	chrX	-	119625334	119625379	0.00912515	0.314	SE
ENSG00000125354	2022-09-06	chrX	-	119625334	119625379	1.51981e-08	0.327	SE
ENSG00000125354	2022-09-06	chrX	-	119625334	119625379	0	0.539	SE
ENSG00000125354	2022-09-06	chrX	-	119625334	119625396	0.000936185	0.24	SE
ENSG00000111237	VPS29	chr12	-	110499456	110499546	0	0.134	SE
ENSG00000111237	VPS29	chr12	-	110499534	110499546	1.79716e-09	0.223	SE
ENSG00000101966	XIAP	chrX	+	123860166	123860293	0.000153947	0.172	SE
ENSG00000102038	SMARCA1	chrX	-	129493039	129493075	0.00737405	0.103	SE
ENSG00000183354	KIAA2026	chr9	-	5944870	5944960	0.00928168	0.129	SE
ENSG00000139436	GIT2	chr12	-	109945259	109945349	0.000282718	-0.162	SE
ENSG00000101974	ATP11C	chrX	-	139787172	139787244	0.000853121	0.135	SE
ENSG00000117143	UAP1	chr1	+	162592731	162592782	9.39448e-08	-0.211	SE
ENSG00000117143	UAP1	chr1	+	162592734	162592782	9.76932e-08	-0.153	SE
ENSG00000063601	MTMR1	chrX	+	150751029	150751240	0.00415111	-0.082	SE
ENSG00000107371	EXOSC3	chr9	-	37781985	37782137	1.77904e-08	0.056	SE
ENSG00000147394	ZNF185	chrX	+	152932872	152932971	0.00371169	0.102	SE
ENSG00000196924	FLNA	chrX	-	154357250	154357274	0.000939095	0.061	SE
ENSG00000185485	SDHAP1	chr3	-	195986518	195986604	1.78943e-07	-0.324	SE
ENSG00000106976	DNM1	chr9	+	128239984	128239996	0.000733632	0.125	SE
ENSG00000196776	CD47	chr3	-	108049618	108049651	1.05591e-10	0.3	SE
ENSG00000196776	CD47	chr3	-	108050577	108050602	9.39448e-08	0.129	SE
ENSG00000196776	CD47	chr3	-	108051938	108051970	1.50631e-08	0.121	SE
ENSG00000130158	DOCK6	chr19	-	11232184	11232289	1.72345e-08	-0.302	SE
ENSG00000066117	SMARCD1	chr12	+	50087362	50087485	0.00248755	0.13	SE
ENSG00000173295	FAM86B3P	chr8	+	8236031	8236299	0.00927474	0.389	SE
ENSG00000173273	TNKS	chr8	+	9733278	9733444	0.000270336	0.137	SE
ENSG00000129696	TTI2	chr8	-	33507228	33507321	0.0070287	0.115	SE
ENSG00000175471	MCTP1	chr5	-	94931952	94931991	8.93503e-05	0.266	SE
ENSG00000139546	TARBP2	chr12	+	53505134	53505262	0.001607	0.128	SE
ENSG00000108946	PRKAR1A	chr17	+	68514986	68515119	6.16067e-13	-0.243	SE
ENSG00000108946	PRKAR1A	chr17	+	68514986	68515119	1.51981e-08	-0.067	SE
ENSG00000083857	FAT1	chr4	-	186590367	186590403	3.96736e-09	-0.06	SE
ENSG00000070501	POLB	chr8	+	42354416	42354521	9.62796e-05	0.097	SE
ENSG00000168172	HOOK3	chr8	+	43000270	43000276	0.00209261	0.153	SE
ENSG00000147852	VLDLR	chr9	+	2651414	2651498	6.16067e-13	-0.236	SE
ENSG00000137770	CTDSPL2	chr15	+	44518653	44518864	0.00367846	-0.086	SE
ENSG00000126804	ZBTB1	chr14	+	64516599	64516751	9.30835e-05	0.11	SE
ENSG00000141569	TRIM65	chr17	-	75891812	75891878	0.00210128	0.099	SE
ENSG00000147601	TERF1	chr8	+	73030335	73030395	0	0.234	SE
ENSG00000273066	AL355987.4	chr9	+	136809254	136809429	0.00612401	-0.359	SE
ENSG00000133059	DSTYK	chr1	-	205148204	205148339	0.000211404	0.185	SE
ENSG00000133059	DSTYK	chr1	-	205187417	205187806	0.00168154	0.068	SE
ENSG00000100802	C14orf93	chr14	-	23000958	23001031	0.000875736	0.36	SE
ENSG00000100802	C14orf93	chr14	-	23000958	23001037	0.00962705	0.3	SE
ENSG00000166169	POLL	chr10	-	101587121	101587200	0.000704956	0.272	SE
ENSG00000166169	POLL	chr10	-	101587245	101587382	0.00156371	0.126	SE
ENSG00000166169	POLL	chr10	-	101587245	101587406	0.0030512	0.11	SE
ENSG00000115419	GLS	chr2	+	190954754	190954818	9.52434e-05	0.081	SE
ENSG00000198919	DZIP3	chr3	+	108646616	108646649	1.51391e-06	0.115	SE
ENSG00000176623	RMDN1	chr8	-	86470217	86470410	4.41794e-06	0.328	SE
ENSG00000183250	LINC01547	chr21	-	44937538	44937682	0.000688385	0.07	SE
ENSG00000156162	DPY19L4	chr8	+	94756035	94756159	3.20049e-05	0.072	SE
ENSG00000164933	SLC25A32	chr8	-	103404775	103404861	7.48299e-06	0.084	SE
ENSG00000066427	ATXN3	chr14	-	92096092	92096134	0.00474597	0.06	SE
ENSG00000066427	ATXN3	chr14	-	92096092	92096137	0.00497431	0.131	SE
ENSG00000174744	BRMS1	chr11	-	66338720	66338785	0.000662111	0.134	SE
ENSG00000107758	PPP3CB	chr10	-	73439871	73439901	2.21231e-07	0.38	SE
ENSG00000107758	PPP3CB	chr10	-	73439871	73439901	7.15501e-06	0.444	SE
ENSG00000129535	NRL	chr14	-	24084519	24084745	0.00245849	0.409	SE
ENSG00000105339	DENND3	chr8	+	141190283	141190417	6.46725e-09	0.151	SE
ENSG00000171045	TSNARE1	chr8	-	142345742	142345892	6.87666e-07	-0.172	SE
ENSG00000104529	EEF1D	chr8	-	143590607	143590738	0.0028341	0.424	SE
ENSG00000104529	EEF1D	chr8	-	143590607	143590738	0.00580849	0.357	SE
ENSG00000179950	PUF60	chr8	-	143827384	143827536	1.62084e-10	0.081	SE
ENSG00000147789	ZNF7	chr8	+	144829426	144829604	0.00230399	0.133	SE
ENSG00000147789	ZNF7	chr8	+	144829444	144829604	0.00163879	0.133	SE
ENSG00000147789	ZNF7	chr8	+	144829477	144829604	0.00203148	0.095	SE
ENSG00000147789	ZNF7	chr8	+	144829522	144829604	0.00170379	0.158	SE
ENSG00000115459	ELMOD3	chr2	+	85355554	85355716	0.00155665	-0.381	SE
ENSG00000115459	ELMOD3	chr2	+	85355554	85355784	0.00353913	-0.387	SE
ENSG00000107186	MPDZ	chr9	-	13186269	13186386	0.00465053	0.067	SE
ENSG00000137145	DENND4C	chr9	+	19336685	19336832	0	0.393	SE
ENSG00000179630	LACC1	chr13	+	43890113	43890274	0.000456959	0.127	SE
ENSG00000226562	CYP4F26P	chr9	+	33604296	33604403	0.000155614	0.457	SE
ENSG00000106829	TLE4	chr9	+	79612655	79612718	0.000652432	0.092	SE
ENSG00000104067	TJP1	chr15	-	29719776	29720016	9.92351e-09	0.17	SE
ENSG00000143437	ARNT	chr1	-	150842423	150842468	0.00309611	-0.082	SE
ENSG00000144524	COPS7B	chr2	+	231791732	231791808	0.000282317	0.075	SE
ENSG00000180776	ZDHHC20	chr13	-	21378660	21378738	0.00123381	0.133	SE
ENSG00000100815	TRIP11	chr14	-	91995351	91995515	0.00391248	0.062	SE
ENSG00000135018	UBQLN1	chr9	-	83666349	83666394	0.000587378	0.1	SE
ENSG00000167272	POP5	chr12	-	120579513	120579597	3.38895e-07	-0.055	SE
ENSG00000167272	POP5	chr12	-	120579773	120579923	6.54331e-07	-0.052	SE
ENSG00000156990	RPUSD3	chr3	-	9838984	9839171	0.00367846	0.124	SE
ENSG00000156990	RPUSD3	chr3	-	9839031	9839171	0.000265275	0.09	SE
ENSG00000077721	UBE2A	chrX	+	119581506	119581596	0	0.117	SE
ENSG00000165233	CARD19	chr9	+	93110567	93110721	5.31697e-06	0.064	SE
ENSG00000165233	CARD19	chr9	+	93111878	93111938	3.50528e-05	0.129	SE
ENSG00000106397	PLOD3	chr7	-	101207577	101207724	0.00076445	0.053	SE
ENSG00000137497	NUMA1	chr11	-	72012400	72012442	0.000599201	0.092	SE
ENSG00000137497	NUMA1	chr11	-	72049418	72049539	0.00177155	0.413	SE
ENSG00000165028	NIPSNAP3B	chr9	+	104766324	104766535	0.00420558	-0.257	SE
ENSG00000119314	PTBP3	chr9	-	112330440	112330474	0.00185065	0.331	SE
ENSG00000113924	HGD	chr3	-	120646266	120646366	0.00126867	-0.141	SE
ENSG00000060237	WNK1	chr12	+	871264	871348	2.8028e-05	0.18	SE
ENSG00000060237	WNK1	chr12	+	871264	871348	0.00184222	0.19	SE
ENSG00000060237	WNK1	chr12	+	879572	880031	0.00109818	-0.158	SE
ENSG00000060237	WNK1	chr12	+	880720	880999	0.000468471	0.142	SE
ENSG00000136052	SLC41A2	chr12	-	104909654	104909762	0.000147975	0.07	SE
ENSG00000136052	SLC41A2	chr12	-	104931631	104931791	0.0076392	0.113	SE
ENSG00000136052	SLC41A2	chr12	-	104931631	104931791	0.00997782	0.223	SE
ENSG00000198917	SPOUT1	chr9	-	128823746	128823894	0.000815681	0.136	SE
ENSG00000158856	DMTN	chr8	+	22059372	22059496	1.2383e-05	-0.136	SE
ENSG00000141551	CSNK1D	chr17	-	82245975	82246039	0	0.178	SE
ENSG00000134077	THUMPD3	chr3	+	9380502	9380618	1.18516e-10	0.077	SE
ENSG00000148396	SEC16A	chr9	-	136445051	136445111	0.00969316	-0.221	SE
ENSG00000148396	SEC16A	chr9	-	136445644	136445719	0.00302026	0.083	SE
ENSG00000169692	AGPAT2	chr9	-	136676584	136676680	0.00920694	0.075	SE
ENSG00000070047	PHRF1	chr11	+	605607	605724	0.00238834	0.052	SE
ENSG00000159110	IFNAR2	chr21	+	33260596	33260727	0.000192868	0.136	SE
ENSG00000177697	CD151	chr11	+	834457	834591	0.00264108	0.103	SE
ENSG00000177697	CD151	chr11	+	834529	834591	0.00272982	0.068	SE
ENSG00000026508	CD44	chr11	+	35209964	35210054	0.00406931	0.073	SE
ENSG00000205531	NAP1L4	chr11	-	2949226	2949264	0	0.189	SE
ENSG00000205531	NAP1L4	chr11	-	2989128	2989271	0.00752706	-0.235	SE
ENSG00000167323	STIM1	chr11	+	4084672	4084765	3.81626e-08	-0.111	SE
ENSG00000213995	NAXD	chr13	+	110637128	110637249	0.000121587	0.113	SE
ENSG00000119689	DLST	chr14	+	74885585	74885634	0.000442825	0.061	SE
ENSG00000118495	PLAGL1	chr6	-	143966157	143966230	0.00161656	0.291	SE
ENSG00000133812	SBF2	chr11	-	9828125	9828221	0.000586875	0.157	SE
ENSG00000139211	AMIGO2	chr12	-	47079141	47079248	0.000389868	-0.08	SE
ENSG00000139211	AMIGO2	chr12	-	47079146	47079248	0.00243799	-0.069	SE
ENSG00000133816	MICAL2	chr11	+	12249183	12249246	0.000471598	0.153	SE
ENSG00000122741	DCAF10	chr9	+	37857240	37857351	0.000886866	0.215	SE
ENSG00000187079	TEAD1	chr11	+	12878888	12878900	0.00806648	0.071	SE
ENSG00000074319	TSG101	chr11	-	18519518	18519603	2.16068e-06	0.069	SE
ENSG00000126777	KTN1	chr14	+	55663954	55664041	0.000163145	0.09	SE
ENSG00000166833	NAV2	chr11	+	20049835	20049901	2.50031e-08	0.475	SE
ENSG00000185238	PRMT3	chr11	+	20392210	20392260	3.48933e-05	0.057	SE
ENSG00000148950	IMMP1L	chr11	-	31460625	31460714	0.00850463	-0.119	SE
ENSG00000110422	HIPK3	chr11	+	33286412	33287511	7.72328e-06	0.089	SE
ENSG00000149089	APIP	chr11	-	34895009	34895110	3.43866e-05	0.117	SE
ENSG00000240184	PCDHGC3	chr5	+	141478393	141478546	9.82697e-05	-0.155	SE
ENSG00000109920	FNBP4	chr11	-	47725736	47725836	0.000207631	0.097	SE
ENSG00000214413	BBIP1	chr10	-	110907679	110907836	0.00171616	0.114	SE
ENSG00000198561	CTNND1	chr11	+	57815914	57816001	2.37846e-08	0.119	SE
ENSG00000101017	CD40	chr20	+	46126639	46126701	0.00840906	0.329	SE
ENSG00000188690	UROS	chr10	-	125794021	125794388	5.04254e-10	-0.107	SE
ENSG00000188690	UROS	chr10	-	125794021	125794388	0.000779522	-0.19	SE
ENSG00000166900	STX3	chr11	+	59797282	59797396	7.8102e-11	0.138	SE
ENSG00000136270	TBRG4	chr7	-	45104537	45104709	5.0724e-12	0.102	SE
ENSG00000115414	FN1	chr2	-	215380810	215381080	0.00269285	0.056	SE
ENSG00000255717	SNHG1	chr11	-	62854887	62854938	1.07461e-11	0.223	SE
ENSG00000072518	MARK2	chr11	+	63903985	63904147	0.00474309	0.114	SE
ENSG00000072518	MARK2	chr11	+	63906087	63906114	4.56117e-05	0.389	SE
ENSG00000072518	MARK2	chr11	+	63908259	63908304	2.38896e-06	0.094	SE
ENSG00000144354	CDCA7	chr2	+	173363999	173364161	4.94718e-05	-0.058	SE
ENSG00000142619	PADI3	chr1	+	17274634	17274786	0.00155296	0.128	SE
ENSG00000165644	COMTD1	chr10	-	75235615	75235743	0.00695847	-0.058	SE
ENSG00000145536	ADAMTS16	chr5	+	5236968	5237099	0.00166211	0.17	SE
ENSG00000106723	SPIN1	chr9	+	88415606	88415699	0.000982758	-0.461	SE
ENSG00000173933	RBM4	chr11	+	66643449	66644140	2.20127e-10	-0.065	SE
ENSG00000278023	RDM1	chr17	-	35922576	35922675	0.000484974	-0.167	SE
ENSG00000110075	PPP6R3	chr11	+	68583042	68583129	1.99416e-06	0.147	SE
ENSG00000110075	PPP6R3	chr11	+	68583042	68583129	0.00243799	0.072	SE
ENSG00000162341	TPCN2	chr11	+	69079833	69079883	0.00707881	-0.059	SE
ENSG00000172927	MYEOV	chr11	+	69366742	69366866	0.00657578	-0.084	SE
ENSG00000158555	GDPD5	chr11	-	75479243	75479488	1.50631e-08	-0.278	SE
ENSG00000165490	DDIAS	chr11	+	82930156	82930274	0.00226332	0.192	SE
ENSG00000171204	TMEM126B	chr11	+	85629131	85629203	1.00212e-05	-0.144	SE
ENSG00000171204	TMEM126B	chr11	+	85629131	85629262	8.97288e-08	-0.102	SE
ENSG00000171204	TMEM126B	chr11	+	85629131	85629262	0.000118768	-0.195	SE
ENSG00000171202	TMEM126A	chr11	+	85654040	85654234	7.72786e-09	-0.272	SE
ENSG00000073921	PICALM	chr11	-	85990249	85990378	2.14007e-10	0.252	SE
ENSG00000073921	PICALM	chr11	-	85990249	85990399	0	0.253	SE
ENSG00000116747	TROVE2	chr1	+	193069033	193069634	2.68087e-05	0.102	SE
ENSG00000087053	MTMR2	chr11	-	95882373	95882496	0.000102946	0.125	SE
ENSG00000261008	LINC01572	chr16	-	72540577	72540611	0.00458513	-0.342	SE
ENSG00000166266	CUL5	chr11	+	108104189	108104902	0.00302132	0.092	SE
ENSG00000076043	REXO2	chr11	+	114445978	114446087	0.000512394	-0.433	SE
ENSG00000166452	AKIP1	chr11	+	8917286	8917367	0.00133753	0.128	SE
ENSG00000186174	BCL9L	chr11	-	118909913	118910015	1.04841e-05	0.235	SE
ENSG00000186174	BCL9L	chr11	-	118918825	118918879	0.00298242	0.189	SE
ENSG00000158402	CDC25C	chr5	-	138289479	138289563	0.00964067	0.085	SE
ENSG00000158402	CDC25C	chr5	-	138326020	138326054	0.00129651	0.061	SE
ENSG00000140859	KIFC3	chr16	-	57759124	57759153	0.000111204	0.106	SE
ENSG00000140859	KIFC3	chr16	-	57759124	57759153	0.00119584	0.109	SE
ENSG00000140859	KIFC3	chr16	-	57759124	57759153	6.4394e-05	0.24	SE
ENSG00000140859	KIFC3	chr16	-	57759727	57759836	6.28489e-05	0.087	SE
ENSG00000140859	KIFC3	chr16	-	57760281	57760416	5.0724e-12	0.084	SE
ENSG00000134954	ETS1	chr11	-	128480190	128480451	6.85533e-05	0.053	SE
ENSG00000196139	AKR1C3	chr10	+	5077899	5077977	0.00750682	0.32	SE
ENSG00000134452	FBXO18	chr10	+	5895055	5895187	0.00183732	-0.234	SE
ENSG00000165629	ATP5F1C	chr10	+	7806973	7807010	0	0.181	SE
ENSG00000268621	IGFL2-AS1	chr19	-	46198407	46198442	0.00130842	-0.056	SE
ENSG00000065665	SEC61A2	chr10	+	12155777	12155931	0.00910154	-0.059	SE
ENSG00000065809	FAM107B	chr10	-	14553321	14553387	3.26456e-05	-0.084	SE
ENSG00000142459	EVI5L	chr19	+	7857091	7857124	9.60365e-07	0.229	SE
ENSG00000078403	MLLT10	chr10	+	21682224	21682257	0.00143035	0.257	SE
ENSG00000169057	MECP2	chrX	-	154092183	154092307	0.000138908	0.096	SE
ENSG00000095066	HOOK2	chr19	-	12765828	12765834	1.97242e-05	0.127	SE
ENSG00000136754	ABI1	chr10	-	26755654	26755741	9.82697e-05	-0.113	SE
ENSG00000150401	DCUN1D2	chr13	-	113462739	113462891	0.000280118	0.275	SE
ENSG00000148498	PARD3	chr10	-	34336198	34336243	0	0.088	SE
ENSG00000148498	PARD3	chr10	-	34450316	34450448	2.13775e-05	0.112	SE
ENSG00000196151	WDSUB1	chr2	-	159257757	159257864	0.00153532	0.114	SE
ENSG00000172671	ZFAND4	chr10	-	45652983	45653059	0.00781079	0.416	SE
ENSG00000204179	PTPN20	chr10	+	46943917	46944015	0.000868064	-0.139	SE
ENSG00000157625	TAB3	chrX	-	30842965	30843049	0.00989712	-0.136	SE
ENSG00000099290	WASHC2A	chr10	+	50127159	50127222	3.14247e-07	0.171	SE
ENSG00000099290	WASHC2A	chr10	+	50127582	50127795	9.51523e-05	0.082	SE
ENSG00000028116	VRK2	chr2	+	58131807	58131928	0.00108496	0.07	SE
ENSG00000028116	VRK2	chr2	+	58154753	58154802	0.00467527	0.068	SE
ENSG00000012124	CD22	chr19	+	35336035	35336341	0.00133806	0.311	SE
ENSG00000183426	NPIPA1	chr16	+	14937564	14937650	0.00989712	0.085	SE
ENSG00000183426	NPIPA1	chr16	+	14948929	14949037	0.00140893	-0.135	SE
ENSG00000183426	NPIPA1	chr16	+	14948929	14949936	0.00136794	-0.242	SE
ENSG00000148634	HERC4	chr10	-	67988662	67988835	2.18342e-06	0.162	SE
ENSG00000148634	HERC4	chr10	-	67990210	67990400	7.10627e-10	0.147	SE
ENSG00000176986	SEC24C	chr10	+	73762097	73762166	1.5822e-06	0.077	SE
ENSG00000176986	SEC24C	chr10	+	73766349	73766541	1.12328e-08	0.086	SE
ENSG00000138326	RPS24	chr10	+	78037438	78037441	0	0.109	SE
ENSG00000138326	RPS24	chr10	+	78040203	78040225	7.45773e-09	-0.065	SE
ENSG00000107771	CCSER2	chr10	+	84499874	84499959	0.000175276	-0.108	SE
ENSG00000138134	STAMBPL1	chr10	+	88916679	88916817	3.84729e-07	0.081	SE
ENSG00000180628	PCGF5	chr10	+	91240483	91240580	0.00254345	0.076	SE
ENSG00000281883	AL512506.3	chr13	+	43890003	43890274	0.000523918	0.183	SE
ENSG00000171307	ZDHHC16	chr10	+	97450356	97450536	0.00501783	0.069	SE
ENSG00000119929	CUTC	chr10	+	99750368	99750396	0.00541567	0.219	SE
ENSG00000119929	CUTC	chr10	+	99754528	99754634	0.0011868	0.051	SE
ENSG00000213047	DENND1B	chr1	-	197658299	197658369	0.000267189	0.254	SE
ENSG00000148700	ADD3	chr10	+	110132304	110132400	1.17415e-12	0.44	SE
ENSG00000183605	SFXN4	chr10	-	119161054	119161081	0.00291593	0.125	SE
ENSG00000107651	SEC23IP	chr10	+	119929606	119929762	4.73748e-13	0.068	SE
ENSG00000107679	PLEKHA1	chr10	+	122428275	122428316	9.48605e-08	-0.288	SE
ENSG00000107679	PLEKHA1	chr10	+	122428275	122428420	3.33444e-08	-0.198	SE
ENSG00000175029	CTBP2	chr10	-	125110989	125111093	0.00385773	0.242	SE
ENSG00000175029	CTBP2	chr10	-	125133511	125133612	0.000869406	0.397	SE
ENSG00000111206	FOXM1	chr12	-	2865354	2865399	0	0.23	SE
ENSG00000111206	FOXM1	chr12	-	2865354	2865399	3.11742e-07	0.207	SE
ENSG00000111206	FOXM1	chr12	-	2865354	2865399	2.42113e-07	0.135	SE
ENSG00000226711	FAM66C	chr12	+	8193519	8193655	0.00155845	-0.262	SE
ENSG00000188153	COL4A5	chrX	+	108694806	108694921	0.000315489	0.279	SE
ENSG00000069493	CLEC2D	chr12	+	9693824	9693948	1.01453e-05	0.304	SE
ENSG00000100599	RIN3	chr14	+	92676532	92676606	0.00334207	0.099	SE
ENSG00000005189	REXO5	chr16	+	20843933	20844026	0.00178033	0.39	SE
ENSG00000110925	CSRNP2	chr12	-	51082520	51082694	0.000735327	0.117	SE
ENSG00000211455	STK38L	chr12	+	27308338	27308461	0.0058864	-0.078	SE
ENSG00000110888	CAPRIN2	chr12	-	30719078	30719225	0.00485617	0.148	SE
ENSG00000110888	CAPRIN2	chr12	-	30719078	30719225	0.00327021	0.227	SE
ENSG00000110888	CAPRIN2	chr12	-	30719078	30720915	0.00140006	0.228	SE
ENSG00000139116	KIF21A	chr12	-	39318072	39318201	8.47362e-08	0.281	SE
ENSG00000139116	KIF21A	chr12	-	39330241	39330262	7.88578e-09	-0.212	SE
ENSG00000134283	PPHLN1	chr12	+	42384939	42384996	0	0.255	SE
ENSG00000110911	SLC11A2	chr12	-	51005652	51005677	6.55366e-09	-0.066	SE
ENSG00000100767	PAPLN	chr14	+	73262349	73262827	5.02743e-05	0.147	SE
ENSG00000100767	PAPLN	chr14	+	73262397	73262827	2.14016e-06	0.224	SE
ENSG00000135451	TROAP	chr12	+	49329856	49329991	0.00066942	0.081	SE
ENSG00000139624	CERS5	chr12	-	50138566	50138617	0.000397801	0.098	SE
ENSG00000050426	LETMD1	chr12	+	51049033	51049185	0.0090798	-0.089	SE
ENSG00000135476	ESPL1	chr12	+	53285923	53286912	0.00228682	0.096	SE
ENSG00000139613	SMARCC2	chr12	-	56164302	56164368	0.000437878	0.172	SE
ENSG00000139613	SMARCC2	chr12	-	56178021	56178093	6.69239e-08	0.071	SE
ENSG00000177990	DPY19L2	chr12	-	63580661	63580836	0.00101432	0.324	SE
ENSG00000110719	TCIRG1	chr11	+	68042945	68043031	0.0017413	0.073	SE
ENSG00000110719	TCIRG1	chr11	+	68042945	68043497	0.00101123	0.052	SE
ENSG00000110719	TCIRG1	chr11	+	68043370	68043497	0.00207932	0.099	SE
ENSG00000185561	TLCD2	chr17	-	1709803	1709886	0.00353913	0.417	SE
ENSG00000139323	POC1B	chr12	-	89459637	89459718	0.00397086	0.104	SE
ENSG00000141376	BCAS3	chr17	+	61356848	61356986	0.00672108	0.236	SE
ENSG00000028203	VEZT	chr12	+	95256549	95256622	0.00128064	0.097	SE
ENSG00000136003	ISCU	chr12	+	108567919	108568016	0.00301708	0.344	SE
ENSG00000110921	MVK	chr12	+	109579801	109579946	0.000306512	0.078	SE
ENSG00000110921	MVK	chr12	+	109581394	109581550	0.00653243	0.085	SE
ENSG00000089022	MAPKAPK5	chr12	+	111870270	111870360	0.00206655	0.102	SE
ENSG00000176834	VSIG10	chr12	-	118121500	118121618	0.00672108	0.06	SE
ENSG00000135090	TAOK3	chr12	-	118261496	118261673	0.00891343	0.065	SE
ENSG00000135127	BICDL1	chr12	+	120072510	120072729	0.00126706	-0.067	SE
ENSG00000108515	ENO3	chr17	+	4953271	4953341	0.00720222	-0.096	SE
ENSG00000198715	GLMP	chr1	-	156293319	156293576	0.00368056	0.063	SE
ENSG00000073060	SCARB1	chr12	-	124782682	124782811	1.32255e-06	0.054	SE
ENSG00000111450	STX2	chr12	-	130795994	130796120	1.54696e-07	0.234	SE
ENSG00000177192	PUS1	chr12	+	131941291	131941983	0.0085289	0.051	SE
ENSG00000275066	SYNRG	chr17	-	37577379	37577613	0.00457845	-0.062	SE
ENSG00000092978	GPATCH2	chr1	-	217495014	217495075	9.2147e-07	0.252	SE
ENSG00000127022	CANX	chr5	+	179699574	179699770	0.00499258	0.094	SE
ENSG00000133104	SPART	chr13	-	36336286	36336358	0.00922305	0.095	SE
ENSG00000167186	COQ7	chr16	+	19073920	19074097	0.00310186	0.086	SE
ENSG00000111684	LPCAT3	chr12	-	6979470	6979579	0.00029301	0.083	SE
ENSG00000136153	LMO7	chr13	+	75838139	75838196	1.07652e-05	0.125	SE
ENSG00000005810	MYCBP2	chr13	-	77103208	77103310	0.00936669	-0.282	SE
ENSG00000111877	MCM9	chr6	-	118856370	118856545	0.000361012	0.194	SE
ENSG00000173473	SMARCC1	chr3	-	47772816	47772936	3.74379e-08	0.102	SE
ENSG00000139793	MBNL2	chr13	+	97365135	97365171	2.16621e-07	0.116	SE
ENSG00000119640	ACYP1	chr14	-	75061683	75061762	0.0087379	0.12	SE
ENSG00000148362	PAXX	chr9	+	136992924	136992974	0.000250601	-0.057	SE
ENSG00000259171	AL163636.2	chr14	+	20693546	20693650	4.25124e-08	-0.477	SE
ENSG00000244026	FAM86DP	chr3	-	75427426	75427692	0.00415019	0.212	SE
ENSG00000244026	FAM86DP	chr3	-	75427774	75427908	0.000952516	-0.109	SE
ENSG00000092096	SLC22A17	chr14	-	23347890	23347996	0.00127445	-0.069	SE
ENSG00000179476	C14orf28	chr14	+	44903522	44903613	0.00083093	0.097	SE
ENSG00000100503	NIN	chr14	-	50756491	50758630	8.52915e-06	-0.323	SE
ENSG00000258644	SYNJ2BP-COX16	chr14	-	70375675	70375771	0.000357052	-0.21	SE
ENSG00000089159	PXN	chr12	-	120215559	120215661	6.63933e-08	-0.113	SE
ENSG00000089159	PXN	chr12	-	120215559	120215661	0.0053443	-0.194	SE
ENSG00000089159	PXN	chr12	-	120216272	120216581	3.88413e-08	-0.059	SE
ENSG00000080815	PSEN1	chr14	+	73137124	73137223	0.00950315	-0.107	SE
ENSG00000080815	PSEN1	chr14	+	73138111	73138152	4.48909e-06	0.62	SE
ENSG00000165948	IFI27L1	chr14	+	94100738	94100771	0.00322042	0.193	SE
ENSG00000214548	MEG3	chr14	+	100835735	100835879	0.00121994	0.111	SE
ENSG00000214548	MEG3	chr14	+	100835738	100835879	0.00119922	0.113	SE
ENSG00000160305	DIP2A	chr21	+	46504357	46504489	6.8208e-06	0.247	SE
ENSG00000160305	DIP2A	chr21	+	46538482	46538600	3.34931e-05	0.206	SE
ENSG00000100239	PPP6R2	chr22	+	50393749	50393799	0.00674604	-0.1	SE
ENSG00000188130	MAPK12	chr22	-	50257360	50257660	0.000846902	-0.164	SE
ENSG00000188130	MAPK12	chr22	-	50257426	50257660	0.00250118	-0.131	SE
ENSG00000188130	MAPK12	chr22	-	50257457	50257660	0.000993046	-0.136	SE
ENSG00000188130	MAPK12	chr22	-	50257473	50257660	0.00133391	-0.135	SE
ENSG00000188130	MAPK12	chr22	-	50257497	50257660	0.000993046	-0.136	SE
ENSG00000182841	RRP7BP	chr22	-	42578977	42579199	1.19877e-05	-0.379	SE
ENSG00000100395	L3MBTL2	chr22	+	41217515	41217844	0.00439229	-0.053	SE
ENSG00000087076	HSD17B14	chr19	-	48813449	48813730	1.3712e-05	0.277	SE
ENSG00000087076	HSD17B14	chr19	-	48813452	48813730	1.25968e-05	0.275	SE
ENSG00000087076	HSD17B14	chr19	-	48832658	48832732	0.00782815	0.114	SE
ENSG00000105552	BCAT2	chr19	-	48806446	48806717	0.00832726	0.089	SE
ENSG00000105552	BCAT2	chr19	-	48806516	48806710	0.00407472	0.085	SE
ENSG00000105552	BCAT2	chr19	-	48806520	48806717	0.00741777	0.09	SE
ENSG00000105483	CARD8	chr19	-	48233828	48233980	0.00858417	0.107	SE
ENSG00000090372	STRN4	chr19	-	46736818	46736901	0.000376575	0.051	SE
ENSG00000012061	ERCC1	chr19	-	45423780	45423989	0.000251825	-0.069	SE
ENSG00000012061	ERCC1	chr19	-	45423822	45423989	0.000759514	-0.153	SE
ENSG00000130202	NECTIN2	chr19	+	44878222	44878419	1.06053e-07	-0.09	SE
ENSG00000076928	ARHGEF1	chr19	+	41905153	41905261	0.000556328	0.112	SE
ENSG00000076928	ARHGEF1	chr19	+	41905177	41905261	0.00047321	0.11	SE
ENSG00000076928	ARHGEF1	chr19	+	41906402	41906620	5.95201e-06	-0.147	SE
ENSG00000076928	ARHGEF1	chr19	+	41906473	41906620	4.7991e-06	-0.149	SE
ENSG00000076928	ARHGEF1	chr19	+	41906495	41906620	1.95019e-05	-0.146	SE
ENSG00000105197	TIMM50	chr19	+	39485148	39485602	5.19834e-10	-0.111	SE
ENSG00000167645	YIF1B	chr19	-	38315424	38315530	0.000734151	0.092	SE
ENSG00000254004	ZNF260	chr19	-	36517743	36518143	0.000691293	-0.082	SE
ENSG00000267120	AD000671.2	chr19	-	35744490	35744738	0.00529482	0.104	SE
ENSG00000249115	HAUS5	chr19	+	35617349	35617369	7.07234e-05	0.19	SE
ENSG00000105176	URI1	chr19	+	30014886	30015231	1.50631e-08	0.104	SE
ENSG00000072958	AP1M1	chr19	+	16228781	16228928	8.3281e-06	0.062	SE
ENSG00000161091	MFSD12	chr19	-	3544808	3544934	6.05853e-06	0.149	SE
ENSG00000130332	LSM7	chr19	-	2324741	2324912	0.00404956	-0.298	SE
ENSG00000160953	MUM1	chr19	+	1358582	1358700	0.00198947	0.139	SE
ENSG00000171703	TCEA2	chr20	+	64063917	64064352	5.5197e-05	-0.197	SE
[truncated: 700 more rows]

## Sheet: AASE_A549_KO
GeneID	geneSymbol	chr	strand	exonStart	exonEnd	FDR	IncLevelDifference	asType
ENSG00000182472	CAPN12	chr19	-	38733702	38733940	2.02129e-05	1	A3
ENSG00000173818	ENDOV	chr17	+	80422139	80422245	1.49003e-05	-1	A3
ENSG00000005194	CIAPIN1	chr16	-	57440771	57441010	0.000410435	-0.623	A3
ENSG00000166783	MARF1	chr16	-	15622933	15623126	0.000410435	0.748	A3
ENSG00000215908	CROCCP2	chr1	-	16619844	16620245	0.000410435	-0.597	A3
ENSG00000143774	GUK1	chr1	+	228146841	228146938	0.000415597	-0.236	A3
ENSG00000163104	SMARCAD1	chr4	+	94278922	94279050	0.000897953	-0.681	A3
ENSG00000173889	PHC3	chr3	-	170172556	170172712	0.00685479	-0.324	A3
ENSG00000163626	COX18	chr4	-	73064777	73064902	0.00124808	0.664	A3
ENSG00000160298	C21orf58	chr21	-	46317207	46317348	1.59881e-05	-1	A3
ENSG00000132561	MATN2	chr8	+	98033041	98033176	0.00366053	0.662	A3
ENSG00000113240	CLK4	chr5	-	178619837	178620673	0.00501817	-0.688	A3
ENSG00000164306	PRIMPOL	chr4	+	184657081	184657320	0.000213097	0.877	A3
ENSG00000203705	TATDN3	chr1	+	212812247	212812328	0.00725993	0.666	A3
ENSG00000123240	OPTN	chr10	+	13109096	13109288	6.54003e-06	-1	A3
ENSG00000116793	PHTF1	chr1	-	113758658	113758848	1.24523e-06	1	A3
ENSG00000198089	SFI1	chr22	+	31612919	31613216	1.49003e-05	0.834	A3
ENSG00000178773	CPNE7	chr16	+	89587001	89587102	0.00339638	0.863	A3
ENSG00000166783	MARF1	chr16	-	15622933	15623123	0.00169451	-0.806	A3
ENSG00000275835	TUBGCP5	chr15	-	23019218	23019380	2.55214e-07	-0.811	A3
ENSG00000187514	PTMA	chr2	+	231712788	231713013	2.55214e-07	-0.746	A3
ENSG00000173230	GOLGB1	chr3	-	121719645	121719753	0.0072139	0.749	A3
ENSG00000060138	YBX3	chr12	-	10701959	10702134	0.00385276	0.067	A3
ENSG00000075426	FOSL2	chr2	+	28410111	28410575	0.000410435	-0.66	A3
ENSG00000106077	ABHD11	chr7	-	73736914	73737360	0.00749996	-0.8	A3
ENSG00000223705	NSUN5P1	chr7	+	75415591	75415770	0.00435296	0.673	A3
ENSG00000160193	WDR4	chr21	-	42873550	42873691	0.00112538	0.339	A5
ENSG00000130731	METTL26	chr16	-	635517	635774	0.00758984	0.288	A5
ENSG00000204084	INPP5B	chr1	-	37931672	37932053	0.00040933	-0.775	A5
ENSG00000134825	TMEM258	chr11	-	61790374	61790602	2.0533e-07	0.847	A5
ENSG00000125375	ATP5S	chr14	+	50322510	50322806	0.00124989	-0.88	A5
ENSG00000132436	FIGNL1	chr7	-	50449117	50449723	4.10661e-06	-0.807	A5
ENSG00000143314	MRPL24	chr1	-	156740930	156741088	0.00168079	0.117	A5
ENSG00000173230	GOLGB1	chr3	-	121730847	121730973	0.00817243	0.41	A5
ENSG00000187741	FANCA	chr16	-	89739128	89739289	0.00475673	-0.381	A5
ENSG00000185875	THNSL1	chr10	+	25016657	25016789	0.0072313	0.644	A5
ENSG00000162105	SHANK2	chr11	-	70490275	70490387	0.00175891	-0.468	A5
ENSG00000074582	BCS1L	chr2	+	218660036	218660218	1.90956e-08	-0.922	A5
ENSG00000074582	BCS1L	chr2	+	218660036	218660245	5.94937e-06	-0.724	A5
ENSG00000148187	MRRF	chr9	+	122265461	122265780	0.000467243	0.643	A5
ENSG00000147130	ZMYM3	chrX	-	71246594	71246692	0.00151344	-0.659	A5
ENSG00000116580	GON4L	chr1	-	155857146	155857295	2.0533e-07	-0.893	A5
ENSG00000100445	SDR39U1	chr14	-	24442097	24442260	0.00124989	-0.639	A5
ENSG00000100445	SDR39U1	chr14	-	24442108	24442260	0.00156534	-0.634	A5
ENSG00000100938	GMPR2	chr14	+	24232421	24232847	0.00758984	0.271	A5
ENSG00000101365	IDH3B	chr20	-	2658626	2658837	0.0072313	0.735	A5
ENSG00000141576	RNF157	chr17	-	76154279	76154328	0.0072313	-0.748	A5
ENSG00000145934	TENM2	chr5	+	168126753	168126966	1.83862e-06	-1	A5
ENSG00000258653	AC005520.1	chr14	+	73851970	73852120	1.83862e-06	1	A5
ENSG00000198363	ASPH	chr8	-	61713828	61714007	6.53994e-06	0.757	A5
ENSG00000131236	CAP1	chr1	+	40040731	40041143	0.000236009	0.834	A5
ENSG00000074582	BCS1L	chr2	+	218660036	218660475	1.83862e-06	-0.785	A5
ENSG00000225733	FGD5-AS1	chr3	-	14947109	14947505	0.00401669	-0.416	A5
ENSG00000007545	CRAMP1	chr16	+	1612324	1612657	3.63678e-06	-1	A5
ENSG00000136935	GOLGA1	chr9	-	124940839	124941099	0.00156534	-0.799	A5
ENSG00000089009	RPL6	chr12	-	112409040	112409574	0.00475673	-0.667	A5
ENSG00000131746	TNS4	chr17	-	40489880	40490346	0.0001951	-0.834	A5
ENSG00000105655	ISYNA1	chr19	-	18436683	18437760	0.0027979	0.709	MX
ENSG00000102878	HSF4	chr16	+	67167474	67167947	0.00371328	-0.75	MX
ENSG00000008517	IL32	chr16	+	3067983	3068239	0.00233124	0.662	MX
ENSG00000103197	TSC2	chr16	+	2058746	2062008	0.00062584	-0.534	MX
ENSG00000137070	IL11RA	chr9	+	34655604	34656908	0.00272026	-0.5	MX
ENSG00000141084	RANBP10	chr16	-	67772033	67805539	0.000578194	-0.512	MX
ENSG00000164073	MFSD8	chr4	-	127942044	127943992	0.000578194	-0.581	MX
ENSG00000243989	ACY1	chr3	+	51985206	51985465	0.0027979	-0.336	MX
ENSG00000243989	ACY1	chr3	+	51985206	51985465	0.0014941	-0.477	MX
ENSG00000152457	DCLRE1C	chr10	-	14945434	14947609	5.65208e-05	0.853	MX
ENSG00000223959	AFG3L1P	chr16	+	89977638	89978878	0.00135741	0.71	MX
ENSG00000152102	FAM168B	chr2	-	131072021	131079447	0.0027979	-0.84	MX
ENSG00000284057	AP001273.2	chr11	+	93747296	93750444	1.98032e-05	-0.664	MX
ENSG00000166801	FAM111A	chr11	+	59143496	59145856	1.63291e-07	-0.773	MX
ENSG00000075426	FOSL2	chr2	+	28410111	28410575	0.00722329	-0.408	MX
ENSG00000019186	CYP24A1	chr20	-	54166431	54166864	0.00722329	0.338	MX
ENSG00000099331	MYO9B	chr19	+	17211650	17213284	0.00226633	0.66	RI
ENSG00000077463	SIRT6	chr19	-	4175027	4175760	0.000370685	0.678	RI
ENSG00000099956	SMARCB1	chr22	+	23800943	23803422	1.45134e-05	0.9	RI
ENSG00000167840	ZNF232	chr17	-	5108925	5109868	1.64089e-05	0.762	RI
ENSG00000102977	ACD	chr16	-	67658927	67659613	0.00557471	-0.8	RI
ENSG00000168488	ATXN2L	chr16	+	28835277	28835758	0.00416841	-0.8	RI
ENSG00000128829	EIF2AK4	chr15	+	40002390	40002788	0.00950818	-0.634	RI
ENSG00000092439	TRPM7	chr15	-	50575723	50575919	0.00421372	0.286	RI
ENSG00000116691	MIIP	chr1	+	12029222	12029894	0.00323693	0.353	RI
ENSG00000131037	EPS8L1	chr19	+	55082091	55082349	1.64089e-05	-1	RI
ENSG00000157796	WDR19	chr4	+	39272979	39274958	0.000272035	0.8	RI
ENSG00000066777	ARFGEF1	chr8	-	67343163	67343677	0.00855145	-0.391	RI
ENSG00000106948	AKNA	chr9	-	114343707	114346009	0.0054594	-0.712	RI
ENSG00000135452	TSPAN31	chr12	+	57746175	57746720	0.00320652	0.514	RI
ENSG00000184162	NR2C2AP	chr19	-	19201415	19202041	0.00911225	-0.239	RI
ENSG00000161960	EIF4A1	chr17	+	7574259	7574678	0.00976383	-0.452	RI
ENSG00000131043	AAR2	chr20	+	36236484	36236966	0.00911225	-0.572	RI
ENSG00000215041	NEURL4	chr17	-	7324111	7324480	0.00114901	0.825	RI
ENSG00000255152	MSH5-SAPCD1	chr6	+	31761865	31762185	0.00421372	0.416	RI
ENSG00000174371	EXO1	chr1	+	241848730	241849205	0.00402118	0.741	RI
ENSG00000132300	PTCD3	chr2	+	86130647	86131106	0.00298056	-0.709	RI
ENSG00000188157	AGRN	chr1	+	1043330	1043732	0.00332072	0.764	RI
ENSG00000114942	EEF1B2	chr2	+	206160587	206161117	0.00901043	0.65	RI
ENSG00000122085	MTERF4	chr2	-	241089979	241090395	1.286e-05	1	RI
ENSG00000023839	ABCC2	chr10	+	99817063	99817484	0.00976383	-0.389	RI
ENSG00000047634	SCML1	chrX	+	17749399	17749950	1.75155e-05	-1	RI
ENSG00000015475	BID	chr22	-	17743802	17744013	0.00597333	0.371	SE
ENSG00000015475	BID	chr22	-	17750104	17750174	0.00158939	0.573	SE
ENSG00000087076	HSD17B14	chr19	-	48831667	48831759	0.00126777	0.809	SE
ENSG00000142556	ZNF614	chr19	-	52017575	52017697	0.000221987	-0.762	SE
ENSG00000079435	LIPE	chr19	-	42406160	42406388	0.000646659	0.834	SE
ENSG00000161249	DMKN	chr19	-	35508204	35508240	0.00806766	-0.554	SE
ENSG00000198521	ZNF43	chr19	-	21851162	21851360	0.000250069	0.8	SE
ENSG00000175063	UBE2C	chr20	+	45815389	45815540	0.000269238	0.775	SE
ENSG00000186111	PIP5K1C	chr19	-	3633436	3633520	0.00685877	0.78	SE
ENSG00000078687	TNRC6C	chr17	+	78097744	78097861	1.87467e-05	-0.771	SE
ENSG00000108433	GOSR2	chr17	+	46931101	46931207	0.000488298	-0.816	SE
ENSG00000108784	NAGLU	chr17	+	42537397	42537545	0.00180902	-0.359	SE
ENSG00000174628	IQCK	chr16	+	19763847	19764112	0.000646659	0.834	SE
ENSG00000067836	ROGDI	chr16	-	4802381	4802453	0.00771043	0.534	SE
ENSG00000008517	IL32	chr16	+	3065620	3065687	1.4291e-05	-1	SE
ENSG00000128989	ARPP19	chr15	-	52564189	52564246	0.00813662	-0.657	SE
ENSG00000127586	CHTF18	chr16	+	795131	795356	0.00494576	-0.349	SE
ENSG00000106268	NUDT1	chr7	+	2242924	2243048	0.00806766	0.753	SE
ENSG00000130803	ZNF317	chr19	+	9157833	9158075	0.000347395	-0.607	SE
ENSG00000135540	NHSL1	chr6	-	138441982	138442114	0.00071488	-0.895	SE
ENSG00000109756	RAPGEF2	chr4	+	159344035	159344059	0.00188381	-0.607	SE
ENSG00000166004	CEP295	chr11	+	93702775	93702919	0.00011805	0.551	SE
ENSG00000070614	NDST1	chr5	+	150518797	150518919	0.00900112	-0.788	SE
ENSG00000141577	CEP131	chr17	-	81192735	81192843	0.00833973	0.437	SE
ENSG00000152683	SLC30A6	chr2	+	32197317	32197392	0.000113046	-0.66	SE
ENSG00000152683	SLC30A6	chr2	+	32197343	32197392	0.00369175	-0.375	SE
ENSG00000165912	PACSIN3	chr11	-	47182673	47182809	0.00294069	0.511	SE
ENSG00000116473	RAP1A	chr1	+	111627469	111627563	0.00960812	-0.38	SE
ENSG00000226688	ENTPD1-AS1	chr10	-	95897557	95897679	0.00218926	0.762	SE
ENSG00000170871	KIAA0232	chr4	+	6804522	6804606	2.33439e-06	-0.805	SE
ENSG00000214941	ZSWIM7	chr17	-	15986799	15986892	0.000592247	0.345	SE
ENSG00000101003	GINS1	chr20	+	25413789	25413854	0.00133422	-0.266	SE
ENSG00000101003	GINS1	chr20	+	25417103	25417202	3.07068e-06	-0.908	SE
ENSG00000101003	GINS1	chr20	+	25418104	25418195	0.00084387	-0.365	SE
ENSG00000025708	TYMP	chr22	-	50527587	50527717	0.000322277	-0.826	SE
ENSG00000162366	PDZK1IP1	chr1	-	47187318	47187427	0.000464772	0.62	SE
ENSG00000101040	ZMYND8	chr20	-	47212641	47212725	0.000251493	-0.577	SE
ENSG00000072135	PTPN18	chr2	+	130359607	130359646	7.81883e-05	-0.858	SE
ENSG00000150455	TIRAP	chr11	+	126289664	126289817	1.14049e-05	1	SE
ENSG00000263956	NBPF11	chr1	-	148124898	148125001	2.40617e-06	-1	SE
ENSG00000010803	SCMH1	chr1	-	41033982	41034048	0.00741987	-0.327	SE
ENSG00000055609	KMT2C	chr7	-	152195906	152196011	0.000646659	0.496	SE
ENSG00000132881	RSG1	chr1	-	16232892	16233017	0.00820868	0.585	SE
ENSG00000134058	CDK7	chr5	+	69255459	69255528	0.0036559	-0.461	SE
ENSG00000160404	TOR2A	chr9	-	127732563	127732691	0.000980284	0.49	SE
ENSG00000117620	SLC35A3	chr1	+	99974970	99975069	0.000253224	-0.717	SE
ENSG00000196387	ZNF140	chr12	+	133100986	133101053	3.92447e-06	-0.796	SE
ENSG00000114120	SLC25A36	chr3	+	140966347	140966434	2.40617e-06	1	SE
ENSG00000114120	SLC25A36	chr3	+	140966933	140967036	2.33439e-06	0.886	SE
ENSG00000162910	MRPL55	chr1	-	228108436	228109021	9.25343e-06	-0.75	SE
ENSG00000173320	STOX2	chr4	+	184011586	184011635	0.00256839	-0.785	SE
ENSG00000081377	CDC14B	chr9	-	96515648	96515792	3.70475e-05	0.884	SE
ENSG00000148187	MRRF	chr9	+	122265461	122265545	0.0015411	-0.485	SE
ENSG00000173402	DAG1	chr3	+	49470964	49471049	0.000477889	0.565	SE
ENSG00000169919	GUSB	chr7	-	65979833	65979911	0.00554026	-0.569	SE
ENSG00000173715	C11orf80	chr11	+	66762078	66762450	0.000221987	-0.631	SE
ENSG00000196313	POM121	chr7	+	72913764	72913828	0.00806766	0.248	SE
ENSG00000167081	PBX3	chr9	+	125915685	125915927	0.00932958	-0.584	SE
ENSG00000173875	ZNF791	chr19	+	12612225	12612365	0.000136571	-0.824	SE
ENSG00000128607	KLHDC10	chr7	+	130096920	130097007	0.000315089	-0.629	SE
ENSG00000188878	FBF1	chr17	-	75935631	75935673	0.000218565	0.607	SE
ENSG00000225210	DUXAP9	chr14	+	19068076	19068214	1.84823e-05	1	SE
ENSG00000132437	DDC	chr7	-	50539914	50540028	0.000874446	0.681	SE
ENSG00000125354	44810	chrX	-	119625334	119625379	0.000138837	-0.76	SE
ENSG00000164162	ANAPC10	chr4	-	145064571	145064692	0.00409067	-0.385	SE
ENSG00000111237	VPS29	chr12	-	110498819	110498859	0.0015411	-0.6	SE
ENSG00000075539	FRYL	chr4	-	48710518	48710698	0.00683991	-0.666	SE
ENSG00000137145	DENND4C	chr9	+	19336685	19336832	0.000629143	-0.395	SE
ENSG00000119421	NDUFA8	chr9	-	122152244	122152408	0.00498695	0.163	SE
ENSG00000157045	NTAN1	chr16	-	15048077	15048099	0.000322277	0.861	SE
ENSG00000100445	SDR39U1	chr14	-	24441677	24441795	0.00512388	-0.365	SE
ENSG00000100445	SDR39U1	chr14	-	24442177	24442260	0.00122405	0.723	SE
ENSG00000166833	NAV2	chr11	+	20056529	20056628	0.00194395	-0.51	SE
ENSG00000168646	AXIN2	chr17	-	65536868	65537063	0.000702735	-0.745	SE
ENSG00000165644	COMTD1	chr10	-	75235619	75235743	0.00665089	-0.423	SE
ENSG00000137500	CCDC90B	chr11	-	83265864	83265979	0.00820868	0.217	SE
ENSG00000166452	AKIP1	chr11	+	8917286	8917367	0.00954534	0.464	SE
ENSG00000107938	EDRF1	chr10	+	125729002	125729104	0.00024478	0.528	SE
ENSG00000141376	BCAS3	chr17	+	61380505	61380571	0.000816245	0.739	SE
ENSG00000005810	MYCBP2	chr13	-	77103208	77103310	0.00950452	-0.654	SE
ENSG00000139793	MBNL2	chr13	+	97366458	97366553	0.000941564	-0.519	SE
ENSG00000185246	PRPF39	chr14	+	45109893	45109993	0.000628137	-0.558	SE
ENSG00000015475	BID	chr22	-	17743806	17744013	3.92447e-06	1	SE
ENSG00000142546	NOSIP	chr19	-	49564154	49564283	0.0098879	-0.158	SE
ENSG00000101220	C20orf27	chr20	-	3754504	3754519	0.00954534	-0.345	SE
ENSG00000250251	PKD1P6	chr16	-	15135029	15135201	0.00084387	0.484	SE
ENSG00000177311	ZBTB38	chr3	+	141413488	141413639	0.00648196	0.709	SE
ENSG00000177311	ZBTB38	chr3	+	141413552	141413639	7.81883e-05	0.827	SE
ENSG00000183458	AC138932.1	chr16	+	14925100	14925189	0.000405112	-0.723	SE
ENSG00000072135	PTPN18	chr2	+	130359267	130359646	3.92447e-06	-1	SE
ENSG00000010803	SCMH1	chr1	-	41033982	41034102	0.003131	-0.438	SE
ENSG00000055609	KMT2C	chr7	-	152195521	152196011	1.87467e-05	0.717	SE
ENSG00000224078	SNHG14	chr15	+	25054969	25055230	0.00376145	-0.65	SE
ENSG00000010244	ZNF207	chr17	+	32369999	32370082	8.31832e-05	0.86	SE
ENSG00000143850	PLEKHA6	chr1	-	204271240	204271374	0.00813662	0.28	SE
ENSG00000148396	SEC16A	chr9	-	136478708	136478830	0.000809952	0.789	SE
ENSG00000136270	TBRG4	chr7	-	45104537	45104746	0.00903595	-0.65	SE
ENSG00000010626	LRRC23	chr12	+	6912931	6913027	1.14049e-05	0.752	SE
ENSG00000132669	RIN2	chr20	+	19887668	19887875	1.1322e-05	1	SE

## Sheet: AASE_AGSMKN_KD
GeneID	geneSymbol	chr	strand	exonStart	exonEnd	FDR	IncLevelDifference	asType
ENSG00000123815	COQ8B	chr19	-	40705095	40705447	2.58858e-05	1	A3
ENSG00000183258	DDX41	chr5	-	177515185	177515361	0.00827881	0.416	A3
ENSG00000123473	STIL	chr1	-	47262902	47263116	1.47898e-05	-0.782	A3
ENSG00000120798	NR2C1	chr12	-	95028386	95028524	2.58858e-05	1	A3
ENSG00000204438	GPANK1	chr6	-	31663852	31664580	0.00949319	-0.754	A3
ENSG00000165792	METTL17	chr14	+	20992091	20992205	0.00510893	0.416	A3
ENSG00000180776	ZDHHC20	chr13	-	21381433	21381549	0.000473213	-0.754	A3
ENSG00000132305	IMMT	chr2	-	86170748	86170844	0.00833997	0.709	A3
ENSG00000148396	SEC16A	chr9	-	136447226	136447364	0.00827881	-0.396	A3
ENSG00000104936	DMPK	chr19	-	45777326	45777590	0.000117201	-0.888	A5
ENSG00000140464	PML	chr15	+	74033155	74033422	2.26554e-05	-1	A5
ENSG00000134644	PUM1	chr1	-	30950126	30950261	0.00023585	-0.869	A5
ENSG00000130818	ZNF426	chr19	-	9533839	9535279	3.42315e-06	1	MX
ENSG00000101773	RBBP8	chr18	+	23006362	23016924	0.00767075	-0.613	MX
ENSG00000273018	AC107983.2	chr17	-	18523776	18528747	0.000988595	0.584	MX
ENSG00000103274	NUBP1	chr16	+	10752609	10755753	0.000988595	0.718	MX
ENSG00000108039	XPNPEP1	chr10	-	109893011	109907815	0.000932031	-0.657	MX
ENSG00000163870	TPRA1	chr3	-	127575402	127575809	0.00695483	-0.585	MX
ENSG00000158882	TOMM40L	chr1	+	161227257	161227737	2.28487e-06	-0.872	MX
ENSG00000138750	NUP54	chr4	-	76136185	76144292	0.000127917	-0.775	MX
ENSG00000159023	EPB41	chr1	+	29058588	29060484	2.28487e-06	-0.897	MX
ENSG00000120992	LYPLA1	chr8	-	54062253	54063375	0.00545722	0.617	MX
ENSG00000066427	ATXN3	chr14	-	92088729	92096137	2.4023e-06	-1	MX
ENSG00000106723	SPIN1	chr9	+	88448940	88462749	8.90695e-06	0.864	MX
ENSG00000197226	TBC1D9B	chr5	-	179867175	179867495	3.42315e-06	1	MX
ENSG00000167522	ANKRD11	chr16	-	89286038	89288670	7.12156e-08	-0.9	RI
ENSG00000161999	JMJD8	chr16	-	683860	684155	0.00398133	0.65	RI
ENSG00000128191	DGCR8	chr22	+	20089668	20090258	0.000138465	0.778	RI
ENSG00000157379	DHRS1	chr14	-	24292183	24292784	1.52489e-05	-1	RI
ENSG00000197070	ARRDC1	chr9	+	137613614	137614214	0.00332488	0.349	RI
ENSG00000187531	SIRT7	chr17	-	81914293	81915512	0.000533738	-0.775	RI
ENSG00000089063	TMEM230	chr20	-	5111499	5111605	1.82557e-05	-1	SE
ENSG00000125450	NUP85	chr17	+	75228997	75229131	3.87712e-07	0.928	SE
ENSG00000044090	CUL7	chr6	-	43047946	43047989	1.34575e-05	-1	SE
ENSG00000173226	IQCB1	chr3	-	121788283	121788432	0.00232423	-0.611	SE
ENSG00000137776	SLTM	chr15	-	58912562	58912610	8.32538e-06	0.74	SE
ENSG00000118260	CREB1	chr2	+	207561118	207561160	1.91959e-05	1	SE
ENSG00000162642	C1orf52	chr1	-	85258934	85259061	3.98315e-06	-0.795	SE
ENSG00000139629	GALNT6	chr12	-	51390849	51390937	1.40375e-05	-1	SE
ENSG00000134086	VHL	chr3	+	10146513	10146636	0.00438379	0.586	SE
ENSG00000165506	DNAAF2	chr14	-	49628011	49628155	0.000924292	-0.9	SE
ENSG00000147133	TAF1	chrX	+	71459149	71459251	0.00342596	-0.734	SE
ENSG00000100058	CRYBB2P1	chr22	+	25453315	25453434	1.34575e-05	0.834	SE
ENSG00000114520	SNX4	chr3	-	125449296	125449411	1.22613e-05	1	SE
ENSG00000141027	NCOR1	chr17	-	16151434	16151616	0.000863897	0.801	SE

## Sheet: AASE_Cal62_KD
GeneID	geneSymbol	chr	strand	exonStart	exonEnd	FDR	IncLevelDifference	asType
ENSG00000100207	TCF20	chr22	-	42168608	42168736	4.42482e-05	-0.637	A3
ENSG00000258366	RTEL1	chr20	+	63694318	63694488	0.00527954	-0.394	A3
ENSG00000125991	ERGIC3	chr20	+	35556876	35557109	0.00507208	0.281	A3
ENSG00000125835	SNRPB	chr20	-	2461633	2461939	7.09183e-05	-0.079	A3
ENSG00000109046	WSB1	chr17	+	27307743	27309272	0.000641658	0.193	A3
ENSG00000161996	WDR90	chr16	+	662672	662844	0.00117982	0.318	A3
ENSG00000284946	AC068831.7	chr15	-	90980883	90981669	0.000257113	0.081	A3
ENSG00000086666	ZFAND6	chr15	+	80121711	80121820	0.00460529	-0.066	A3
ENSG00000179820	MYADM	chr19	+	53869689	53869838	0.00620122	-0.171	A3
ENSG00000155329	ZCCHC10	chr5	-	133000131	133000201	0.00249732	0.183	A3
ENSG00000099814	CEP170B	chr14	+	104889514	104889758	1.09198e-07	-0.287	A3
ENSG00000068650	ATP11A	chr13	+	112881815	112887168	0.00391782	-0.231	A3
ENSG00000147996	CBWD5	chr9	+	65732946	65733122	0.000257113	0.596	A3
ENSG00000151276	MAGI1	chr3	-	65375744	65375948	0.0015684	-0.513	A3
ENSG00000214049	UCA1	chr19	+	15834501	15835280	0.00672926	0.088	A3
ENSG00000049246	PER3	chr1	+	7793956	7794008	0.0078632	-0.163	A3
ENSG00000100109	TFIP11	chr22	-	26511118	26511317	0.00507208	-0.574	A3
ENSG00000110074	FOXRED1	chr11	+	126273315	126273454	0.00895305	-0.399	A3
ENSG00000183258	DDX41	chr5	-	177515185	177515361	0.00578551	-0.416	A3
ENSG00000141293	SKAP1	chr17	-	48162468	48162569	0.000264425	-0.36	A3
ENSG00000166311	SMPD1	chr11	+	6394177	6394778	0.00598546	0.142	A3
ENSG00000135838	NPL	chr1	+	182828723	182830384	0.00698783	0.397	A3
ENSG00000188092	GPR89B	chr1	+	147968874	147968963	0.00164717	-0.78	A3
ENSG00000088038	CNOT3	chr19	+	54145541	54145817	0.000948734	-0.136	A3
ENSG00000123191	ATP7B	chr13	-	51958310	51958544	0.000165659	-0.567	A3
ENSG00000158636	EMSY	chr11	+	76459932	76460085	0.000543372	-0.228	A3
ENSG00000188878	FBF1	chr17	-	75923185	75923641	6.88366e-06	0.706	A3
ENSG00000185753	CXorf38	chrX	-	40639008	40640320	0.00847274	0.183	A3
ENSG00000101199	ARFGAP1	chr20	+	63286365	63286442	0.00226213	0.07	A3
ENSG00000119760	SUPT7L	chr2	-	27660983	27661601	0.00528417	-0.175	A3
ENSG00000156504	FAM122B	chrX	-	134769566	134772283	0.00467933	-0.173	A3
ENSG00000106976	DNM1	chr9	+	128247923	128248753	5.11762e-05	-0.521	A3
ENSG00000111364	DDX55	chr12	+	123609938	123610128	0.00670393	0.146	A3
ENSG00000198000	NOL8	chr9	-	92319942	92320379	0.00311788	0.341	A3
ENSG00000198561	CTNND1	chr11	+	57791384	57791673	0.0073728	0.069	A3
ENSG00000120896	SORBS3	chr8	+	22554862	22554980	0.00778607	-0.44	A3
ENSG00000145901	TNIP1	chr5	-	151029948	151030747	0.00316822	-0.095	A3
ENSG00000071889	FAM3A	chrX	-	154508473	154508811	1.13518e-05	-0.691	A3
ENSG00000160209	PDXK	chr21	+	43755950	43756144	0.000628718	-0.069	A3
ENSG00000142230	SAE1	chr19	+	47197232	47197377	4.5836e-06	-0.41	A3
ENSG00000011332	DPF1	chr19	-	38218572	38218662	0.00394815	0.217	A3
ENSG00000141905	NFIC	chr19	+	3462751	3462900	0.00470593	-0.235	A3
ENSG00000101150	TPD52L2	chr20	+	63889849	63890424	2.48439e-06	-0.075	A3
ENSG00000198646	NCOA6	chr20	-	34754721	34754835	0.00196388	0.34	A3
ENSG00000198646	NCOA6	chr20	-	34754721	34754868	0.00204101	0.139	A3
ENSG00000078747	ITCH	chr20	+	34393769	34393881	7.56275e-06	0.745	A3
ENSG00000101337	TM9SF4	chr20	+	32157793	32157969	0.000409938	-0.115	A3
ENSG00000124228	DDX27	chr20	+	49233567	49233643	0.00850272	-0.057	A3
ENSG00000132670	PTPRA	chr20	+	3026686	3026780	1.4057e-12	-0.125	A3
ENSG00000141644	MBD1	chr18	-	50275599	50275906	0.00256457	-0.617	A3
ENSG00000182446	NPLOC4	chr17	-	81563916	81564246	0.0014377	-0.547	A3
ENSG00000154240	CEP112	chr17	-	66096250	66096331	0.00823897	0.546	A3
ENSG00000141198	TOM1L1	chr17	+	54930072	54930165	0.000393668	-0.085	A3
ENSG00000005884	ITGA3	chr17	+	50088224	50088366	0.000165829	-0.173	A3
ENSG00000186185	KIF18B	chr17	-	44934506	44934960	0.000106607	-0.445	A3
ENSG00000198496	NBR2	chr17	+	43139815	43140283	1.97461e-05	-0.584	A3
ENSG00000181222	POLR2A	chr17	+	7511214	7511319	1.87309e-09	-0.058	A3
ENSG00000072849	DERL2	chr17	-	5480399	5480543	0.00467933	-0.247	A3
ENSG00000262903	AC027796.4	chr17	-	3656855	3656921	0.00072861	0.628	A3
ENSG00000108953	YWHAE	chr17	-	1354210	1354347	5.71064e-12	-0.065	A3
ENSG00000103335	PIEZO1	chr16	-	88717316	88717808	0.00866433	0.35	A3
ENSG00000103335	PIEZO1	chr16	-	88720384	88720745	0.00471482	0.425	A3
ENSG00000103335	PIEZO1	chr16	-	88720384	88720837	0.000680286	0.507	A3
ENSG00000099377	HSD3B7	chr16	+	30986074	30986531	5.19946e-05	-0.75	A3
ENSG00000099377	HSD3B7	chr16	+	30986166	30986531	5.09191e-05	-0.753	A3
ENSG00000156860	FBRS	chr16	+	30669068	30669254	0.00350513	-0.115	A3
ENSG00000167978	SRRM2	chr16	+	2758987	2759172	0.00256283	0.239	A3
ENSG00000140990	NDUFB10	chr16	+	1961755	1961840	0.00596396	0.586	A3
ENSG00000130175	PRKCSH	chr19	+	11436040	11436196	0.00256283	-0.143	A3
ENSG00000007376	RPUSD1	chr16	-	786824	787179	1.23402e-05	-0.762	A3
ENSG00000159461	AMFR	chr16	-	56409423	56409588	0.000480641	0.137	A3
ENSG00000140553	UNC45A	chr15	+	90946683	90946911	1.0994e-07	-0.772	A3
ENSG00000129003	VPS13C	chr15	-	61959447	61959595	0.00502766	0.103	A3
ENSG00000128908	INO80	chr15	-	40984196	40984352	0.000993536	-0.109	A3
ENSG00000104142	VPS18	chr15	+	40899143	40899208	0.00289883	0.148	A3
ENSG00000214265	AC124312.1	chr15	+	24974357	24974456	0.00207047	-0.455	A3
ENSG00000214265	AC124312.1	chr15	+	24974357	24974456	0.00598546	-0.496	A3
ENSG00000274471	AC242376.2	chr15	+	23310151	23310297	1.32991e-06	-0.813	A3
ENSG00000237441	RGL2	chr6	-	33293412	33293906	1.99745e-05	-0.446	A3
ENSG00000113282	CLINT1	chr5	-	157791702	157791995	0.00431457	-0.084	A3
ENSG00000170144	HNRNPA3	chr2	+	177215977	177216188	0	-0.111	A3
ENSG00000113648	H2AFY	chr5	-	135360415	135360601	0.0078632	-0.267	A3
ENSG00000198707	CEP290	chr12	-	88102837	88103011	0.000478732	-0.375	A3
ENSG00000001036	FUCA2	chr6	-	143503912	143504085	4.27104e-05	0.693	A3
ENSG00000088538	DOCK3	chr3	+	51374468	51374587	0.00256283	-0.578	A3
ENSG00000196510	ANAPC7	chr12	-	110377392	110377843	3.72633e-05	-0.085	A3
ENSG00000075420	FNDC3B	chr3	+	172362632	172362845	0.000213718	-0.07	A3
ENSG00000136603	SKIL	chr3	+	170392258	170392493	0.000171884	-0.075	A3
ENSG00000162302	RPS6KA4	chr11	+	64370245	64370726	0.00850272	-0.55	A3
ENSG00000173193	PARP14	chr3	+	122714261	122714429	0.000382482	0.086	A3
ENSG00000126773	PCNX4	chr14	+	60114973	60115037	1.01139e-05	-0.092	A3
ENSG00000036054	TBC1D23	chr3	+	100320776	100320971	0.00587167	0.076	A3
ENSG00000184220	CMSS1	chr3	+	100162302	100162432	0.00788884	-0.069	A3
ENSG00000127483	HP1BP3	chr1	-	20779811	20779911	0.0039218	-0.093	A3
ENSG00000204435	CSNK2B	chr6	+	31668538	31668654	0	-0.069	A3
ENSG00000214049	UCA1	chr19	+	15835553	15836320	1.62889e-06	0.274	A3
ENSG00000214049	UCA1	chr19	+	15835753	15836303	1.01223e-05	0.319	A3
ENSG00000162734	PEA15	chr1	+	160207027	160207237	0.0013877	0.422	A3
ENSG00000162734	PEA15	chr1	+	160207129	160207237	0.00474062	-0.343	A3
ENSG00000065911	MTHFD2	chr2	+	74208568	74208721	6.88366e-06	-0.137	A3
ENSG00000141076	UTP4	chr16	+	69160355	69160462	4.77265e-08	0.121	A3
ENSG00000160691	SHC1	chr1	-	154965945	154966077	0.000499991	0.089	A3
ENSG00000160691	SHC1	chr1	-	154965945	154966080	0.000507296	0.068	A3
ENSG00000255154	HTD2	chr3	+	58310308	58310591	0.00364126	0.252	A3
ENSG00000143811	PYCR2	chr1	-	225921857	225922079	0.00526806	-0.083	A3
ENSG00000116918	TSNAX	chr1	+	231529254	231529359	0.00103761	-0.157	A3
ENSG00000048162	NOP16	chr5	-	176383945	176384283	0.00014922	-0.114	A3
ENSG00000048162	NOP16	chr5	-	176383945	176384374	0.00590383	-0.057	A3
ENSG00000048162	NOP16	chr5	-	176383980	176384286	3.42811e-06	-0.42	A3
ENSG00000163430	FSTL1	chr3	-	120396890	120396996	8.88891e-05	-0.051	A3
ENSG00000162458	FBLIM1	chr1	+	15784547	15784685	0.0078632	-0.071	A3
ENSG00000117450	PRDX1	chr1	-	45514506	45514637	7.34545e-12	-0.067	A3
ENSG00000151503	NCAPD3	chr11	-	134210262	134210454	0.00431457	-0.057	A3
ENSG00000144381	HSPD1	chr2	-	197486580	197487198	8.2034e-09	-0.06	A3
ENSG00000164930	FZD6	chr8	+	103324480	103325498	6.98269e-05	-0.099	A3
ENSG00000153187	HNRNPU	chr1	-	244843123	244843181	2.1498e-06	-0.68	A3
ENSG00000164924	YWHAZ	chr8	-	100951928	100952308	0.00520732	0.256	A3
ENSG00000131174	COX7B	chrX	+	77902649	77902767	0.000993536	-0.131	A3
ENSG00000162961	DPY30	chr2	-	32029593	32029736	3.78415e-05	-0.065	A3
ENSG00000166508	MCM7	chr7	-	100099278	100099755	0.000416376	-0.085	A3
ENSG00000096384	HSP90AB1	chr6	+	44253488	44253883	0	-0.088	A3
ENSG00000105185	PDCD5	chr19	+	32584954	32585009	0.000396767	0.411	A3
ENSG00000122705	CLTA	chr9	+	36211607	36211784	9.06309e-05	-0.174	A3
ENSG00000167658	EEF2	chr19	-	3977820	3978172	0	-0.106	A3
ENSG00000113712	CSNK1A1	chr5	-	149520084	149520388	2.47256e-09	-0.069	A3
ENSG00000148303	RPL7A	chr9	+	133350572	133351071	6.26958e-05	-0.24	A3
ENSG00000148303	RPL7A	chr9	+	133350656	133351071	2.75375e-05	-0.264	A3
ENSG00000148303	RPL7A	chr9	+	133350719	133351071	1.99745e-05	-0.277	A3
ENSG00000023228	NDUFS1	chr2	-	206123818	206124276	0.00206801	-0.063	A3
ENSG00000159840	ZYX	chr7	+	143381556	143381779	0.000104695	-0.215	A3
ENSG00000159840	ZYX	chr7	+	143381559	143381779	0.000172006	-0.303	A3
ENSG00000110080	ST3GAL4	chr11	+	126413329	126413648	0.00338818	-0.377	A3
ENSG00000110080	ST3GAL4	chr11	+	126413396	126413648	0.00338818	-0.377	A3
ENSG00000198363	ASPH	chr8	-	61637959	61638363	0.00256283	0.061	A3
ENSG00000127837	AAMP	chr2	-	218266846	218266986	0.00179248	-0.067	A3
ENSG00000079785	DDX1	chr2	+	15623435	15623582	5.08147e-11	-0.064	A3
ENSG00000205609	EIF3CL	chr16	-	28400376	28400486	5.40323e-08	-0.403	A3
ENSG00000107581	EIF3A	chr10	-	119059601	119059718	0.000812929	0.051	A3
ENSG00000163930	BAP1	chr3	-	52402778	52402940	0.000101922	0.575	A3
ENSG00000155096	AZIN1	chr8	-	102843707	102843747	8.88891e-05	0.084	A3
ENSG00000164543	STK17A	chr7	+	43623743	43623888	0.000911554	0.154	A3
ENSG00000122515	ZMIZ2	chr7	+	44765966	44766333	0.00179871	-0.286	A3
ENSG00000221829	FANCG	chr9	-	35075464	35075754	7.07003e-05	-0.321	A3
ENSG00000178741	COX5A	chr15	-	74923593	74923770	0	-0.1	A3
ENSG00000204371	EHMT2	chr6	-	31884911	31885311	0.00488702	-0.643	A3
ENSG00000105819	PMPCB	chr7	+	103303841	103304040	2.28661e-07	-0.097	A3
ENSG00000105976	MET	chr7	+	116763049	116763268	0.00394815	0.061	A3
ENSG00000169410	PTPN9	chr15	-	75468860	75468983	0.00420613	-0.129	A3
ENSG00000133606	MKRN1	chr7	-	140459706	140459936	0.00596396	0.063	A3
ENSG00000006530	AGK	chr7	+	141652786	141653065	0.00858122	-0.091	A3
ENSG00000184216	IRAK1	chrX	-	154018974	154019078	0.000665851	-0.063	A3
ENSG00000077514	POLD3	chr11	+	74612877	74613010	1.02847e-05	-0.121	A3
ENSG00000068400	GRIPAP1	chrX	-	48975154	48975309	1.76874e-05	-0.234	A3
ENSG00000149809	TM7SF2	chr11	+	65115496	65115967	0.00698783	0.575	A3
ENSG00000068366	ACSL4	chrX	-	109683135	109683418	0.0044883	-0.35	A3
ENSG00000101199	ARFGAP1	chr20	+	63285975	63286398	2.26037e-06	-0.054	A3
ENSG00000119760	SUPT7L	chr2	-	27660983	27661601	0.00411082	-0.28	A3
ENSG00000196924	FLNA	chrX	-	154354380	154354731	8.42087e-05	-0.74	A3
ENSG00000196924	FLNA	chrX	-	154365135	154365592	1.99745e-05	-0.718	A3
ENSG00000132793	LPIN3	chr20	+	41358034	41358351	0.00171899	-0.427	A3
ENSG00000158669	GPAT4	chr8	+	41612179	41612236	0.00114476	0.057	A3
ENSG00000154582	ELOC	chr8	-	73970578	73970691	0.00394815	0.18	A3
ENSG00000104549	SQLE	chr8	+	125003175	125003328	4.34408e-06	0.077	A3
ENSG00000179091	CYC1	chr8	+	144095810	144096250	4.34408e-06	-0.728	A3
ENSG00000179091	CYC1	chr8	+	144095981	144096250	0.000288043	-0.628	A3
ENSG00000198467	TPM2	chr9	-	35684487	35684740	5.71064e-12	-0.063	A3
ENSG00000198467	TPM2	chr9	-	35684487	35684746	1.26903e-12	-0.065	A3
ENSG00000089053	ANAPC5	chr12	-	121345843	121346126	1.82304e-05	-0.07	A3
ENSG00000101335	MYL9	chr20	+	36544858	36545068	0.00521885	-0.067	A3
ENSG00000130821	SLC6A8	chrX	+	153691303	153691553	0.000805477	-0.071	A3
ENSG00000157954	WIPI2	chr7	+	5216562	5216659	0.00019037	-0.075	A3
ENSG00000197724	PHF2	chr9	+	93654412	93654575	0.000861894	-0.192	A3
ENSG00000113356	POLR3G	chr5	+	90501905	90501988	0.00337153	-0.102	A3
ENSG00000165802	NSMF	chr9	-	137449390	137449491	0.000221675	-0.074	A3
ENSG00000110422	HIPK3	chr11	+	33348521	33348818	0.0078632	-0.073	A3
ENSG00000135372	NAT10	chr11	+	34113715	34113780	0.000212569	-0.072	A3
ENSG00000139697	SBNO1	chr12	-	123345257	123345570	0.000895277	0.428	A3
ENSG00000037241	RPL26L1	chr5	+	172959864	172960041	0.000264425	-0.161	A3
ENSG00000175216	CKAP5	chr11	-	46784487	46784631	0.00856486	-0.4	A3
ENSG00000175216	CKAP5	chr11	-	46784487	46784673	7.78675e-07	-0.079	A3
ENSG00000165916	PSMC3	chr11	-	47418801	47419299	0.00213418	-0.35	A3
ENSG00000115414	FN1	chr2	-	215424145	215424325	2.20304e-10	-0.06	A3
ENSG00000162341	TPCN2	chr11	+	69067502	69067605	0.0083591	0.291	A3
ENSG00000197555	SIPA1L1	chr14	+	71723646	71723886	9.44423e-08	-0.202	A3
ENSG00000149311	ATM	chr11	+	108243952	108244118	0.00708447	-0.18	A3
ENSG00000109971	HSPA8	chr11	-	123059058	123059261	0	-0.054	A3
ENSG00000107959	PITRM1	chr10	-	3140686	3140812	0.00675373	0.056	A3
ENSG00000107862	GBF1	chr10	+	102365396	102365599	0.00101594	-0.059	A3
ENSG00000130640	TUBGCP2	chr10	-	133299984	133300113	3.11726e-05	0.137	A3
ENSG00000134283	PPHLN1	chr12	+	42442484	42442741	0.00413096	-0.114	A3
ENSG00000082898	XPO1	chr2	-	61525269	61525521	0.000957743	0.397	A3
ENSG00000076067	RBMS2	chr12	+	56589139	56589503	0.00179606	0.121	A3
ENSG00000120837	NFYB	chr12	-	104119354	104119769	0.000993536	0.068	A3
ENSG00000166226	CCT2	chr12	+	69597155	69597242	0	-0.141	A3
ENSG00000178209	PLEC	chr8	-	143929935	143930062	0.0055404	-0.074	A3
ENSG00000139926	FRMD6	chr14	+	51720054	51720390	0.00046309	-0.056	A3
ENSG00000123374	CDK2	chr12	+	55966956	55967124	0.00778607	0.484	A3
ENSG00000182310	SPACA6	chr19	+	51703227	51703337	0.00272846	-0.538	A5
ENSG00000077235	GTF3C1	chr16	-	27464319	27464836	0.00642832	-0.251	A5
ENSG00000010361	FUZ	chr19	-	49812614	49812736	1.10644e-06	-0.516	A5
ENSG00000140474	ULK3	chr15	-	74842534	74842676	0.00359966	-0.729	A5
ENSG00000126214	KLC1	chr14	+	103679383	103679545	0.00254118	0.153	A5
ENSG00000215190	LINC00680	chr6	-	57948872	57949068	0.00290753	0.237	A5
ENSG00000237441	RGL2	chr6	-	33293794	33294066	8.63616e-05	-0.41	A5
ENSG00000196367	TRRAP	chr7	+	99030594	99030764	0.0036583	-0.673	A5
ENSG00000183474	GTF2H2C	chr5	+	69560222	69560403	0.00986142	0.276	A5
ENSG00000101311	FERMT1	chr20	-	6119403	6119572	0.00130414	-0.114	A5
ENSG00000132376	INPP5K	chr17	-	1515426	1515585	0.000901036	0.491	A5
ENSG00000103064	SLC7A6	chr16	+	68274690	68275249	0.00425114	-0.099	A5
ENSG00000111642	CHD4	chr12	-	6578337	6578546	5.4659e-05	0.583	A5
ENSG00000176261	ZBTB8OS	chr1	-	32650401	32650525	0.0020402	-0.482	A5
ENSG00000173193	PARP14	chr3	+	122720254	122721653	0.00067566	-0.115	A5
ENSG00000163702	IL17RC	chr3	+	9923880	9924137	0.000445784	-0.073	A5
ENSG00000158793	NIT1	chr1	+	161118117	161118225	0.00851554	-0.236	A5
ENSG00000159214	CCDC24	chr1	+	43991846	43992387	0.000165645	-0.834	A5
ENSG00000160087	UBE2J2	chr1	-	1267732	1267992	0.000654604	-0.104	A5
ENSG00000215883	CYB5RL	chr1	-	54190737	54190896	0.000296509	-0.693	A5
ENSG00000156873	PHKG2	chr16	+	30751105	30751281	0.00964272	0.154	A5
ENSG00000115282	TTC31	chr2	+	74491480	74491672	0.0058559	0.47	A5
ENSG00000082153	BZW1	chr2	+	200811545	200811990	0.00188567	0.052	A5
ENSG00000072195	SPEG	chr2	+	219443107	219443637	2.10077e-07	-0.734	A5
ENSG00000122085	MTERF4	chr2	-	241090277	241090449	0.00215201	0.643	A5
ENSG00000116698	SMG7	chr1	+	183542075	183542502	0.00339116	0.219	A5
ENSG00000179818	PCBP1-AS1	chr2	-	70083506	70083687	0.000901036	-0.646	A5
ENSG00000119760	SUPT7L	chr2	-	27660983	27662281	0.0016656	0.122	A5
ENSG00000135018	UBQLN1	chr9	-	83666349	83669327	0.000350342	0.151	A5
ENSG00000198561	CTNND1	chr11	+	57761796	57762119	1.14837e-05	-0.413	A5
ENSG00000139624	CERS5	chr12	-	50134399	50134702	0.00411405	-0.119	A5
ENSG00000135473	PAN2	chr12	-	56324036	56324182	0.000117894	0.323	A5
ENSG00000196498	NCOR2	chr12	-	124327408	124327633	1.14837e-05	-0.332	A5
ENSG00000119688	ABCD4	chr14	-	74288659	74288765	0.00195093	0.392	A5
ENSG00000133247	KMT5C	chr19	+	55342239	55342647	0.00143227	0.325	A5
ENSG00000105404	RABAC1	chr19	-	41959114	41959275	3.10112e-08	0.881	A5
ENSG00000273154	AL121845.3	chr20	+	63708863	63708979	5.44613e-07	-1	A5
ENSG00000273154	AL121845.3	chr20	+	63708863	63709164	0.00411405	0.132	A5
ENSG00000124207	CSE1L	chr20	+	49094477	49094963	2.1606e-06	0.063	A5
ENSG00000125691	RPL23	chr17	-	38853301	38853428	4.09104e-06	-0.728	A5
ENSG00000182718	ANXA2	chr15	-	60393012	60393440	0.000118971	-0.47	A5
ENSG00000182718	ANXA2	chr15	-	60393037	60393440	0.000220432	-0.321	A5
ENSG00000182718	ANXA2	chr15	-	60394376	60394695	0.000901036	0.476	A5
ENSG00000115760	BIRC6	chr2	+	32471013	32471151	0.0051754	0.211	A5
ENSG00000237441	RGL2	chr6	-	33293612	33293906	0.000682774	-0.39	A5
ENSG00000237441	RGL2	chr6	-	33293612	33294066	1.33606e-05	-0.506	A5
ENSG00000166454	ATMIN	chr16	+	81037363	81037498	3.31382e-05	0.892	A5
ENSG00000145494	NDUFS6	chr5	+	1801399	1801549	5.44613e-07	0.068	A5
ENSG00000132376	INPP5K	chr17	-	1515422	1515585	5.86063e-05	0.622	A5
ENSG00000203875	SNHG5	chr6	-	85677092	85677492	0.00132333	0.433	A5
ENSG00000182899	RPL35A	chr3	+	197950556	197950759	0.000117894	0.667	A5
ENSG00000145012	LPP	chr3	+	188406111	188406313	0.00591783	-0.102	A5
ENSG00000115827	DCAF17	chr2	+	171447385	171447737	0.00832124	0.575	A5
ENSG00000166971	AKTIP	chr16	-	53502699	53503206	0.00386906	0.479	A5
ENSG00000021355	SERPINB1	chr6	-	2841029	2841475	4.09104e-06	1	A5
ENSG00000121741	ZMYM2	chr13	+	19958669	19958959	1.14837e-05	0.439	A5
ENSG00000116001	TIA1	chr2	-	70225327	70225568	0.00722666	-0.27	A5
ENSG00000170606	HSPA4	chr5	+	133067416	133067557	6.66113e-08	0.053	A5
ENSG00000163029	SMC6	chr2	-	17753625	17753829	0.00739704	-0.185	A5
ENSG00000135637	CCDC142	chr2	-	74472454	74472796	0.0040042	-0.378	A5
ENSG00000156873	PHKG2	chr16	+	30751105	30751304	0.00263998	0.293	A5
ENSG00000233384	AC096537.1	chr1	-	224616035	224616220	0.000409941	0.858	A5
ENSG00000143727	ACP1	chr2	+	271892	272305	0.00317847	-0.074	A5
ENSG00000108219	TSPAN14	chr10	+	80507198	80507322	0.00934326	-0.301	A5
ENSG00000112855	HARS2	chr5	+	140695737	140696102	0.00272846	-0.422	A5
ENSG00000109332	UBE2D3	chr4	-	102827599	102827849	0.000157955	0.625	A5
ENSG00000152291	TGOLN2	chr2	-	85326978	85327685	0.000901036	-0.203	A5
ENSG00000116750	UCHL5	chr1	-	193059082	193059515	5.4659e-05	-0.64	A5
ENSG00000116750	UCHL5	chr1	-	193059289	193059515	0.000117894	-0.602	A5
ENSG00000116750	UCHL5	chr1	-	193059315	193059515	0.000117894	-0.554	A5
ENSG00000198901	PRC1	chr15	-	90981498	90981981	0.00223635	0.073	A5
ENSG00000066923	STAG3	chr7	+	100211434	100211693	0.00693431	-0.079	A5
ENSG00000137309	HMGA1	chr6	+	34236872	34236983	0	0.162	A5
ENSG00000180376	CCDC66	chr3	+	56566593	56566740	0.000538633	-0.457	A5
ENSG00000122515	ZMIZ2	chr7	+	44759280	44759746	0.000157955	-0.221	A5
ENSG00000107175	CREB3	chr9	+	35735108	35735215	0.000654604	-0.084	A5
ENSG00000101199	ARFGAP1	chr20	+	63285653	63286138	0.0036583	-0.059	A5
ENSG00000196924	FLNA	chrX	-	154366023	154366446	0.000255142	-0.07	A5
ENSG00000158669	GPAT4	chr8	+	41609654	41609955	0.000117894	-0.109	A5
ENSG00000181690	PLAG1	chr8	-	56168027	56168386	0.0040042	0.336	A5
ENSG00000166169	POLL	chr10	-	101587121	101587403	0.00964272	-0.288	A5
ENSG00000198919	DZIP3	chr3	+	108589681	108590056	0.00865925	0.194	A5
ENSG00000156482	RPL30	chr8	-	98045032	98045399	7.5934e-05	-0.339	A5
ENSG00000089060	SLC8B1	chr12	-	113320330	113320684	1.02381e-08	-0.686	A5
ENSG00000089053	ANAPC5	chr12	-	121346565	121347005	0.000317274	-0.058	A5
ENSG00000197969	VPS13A	chr9	+	77339515	77339911	0.00234518	-0.148	A5
ENSG00000130821	SLC6A8	chrX	+	153693904	153694258	0.000117894	-0.567	A5
ENSG00000177666	PNPLA2	chr11	+	823647	824132	0.00329343	-0.611	A5
ENSG00000122952	ZWINT	chr10	-	56360017	56360383	0.00125993	-0.202	A5
ENSG00000124795	DEK	chr6	-	18264093	18264208	0.00304216	0.173	A5
ENSG00000082898	XPO1	chr2	-	61525269	61525521	0.00166746	-0.575	A5
ENSG00000198089	SFI1	chr22	+	31546860	31550348	0.00835723	-0.192	MX
ENSG00000079805	DNM2	chr19	+	10796060	10797518	0.00223684	0.182	MX
ENSG00000101224	CDC25B	chr20	+	3800287	3800498	0.00913906	-0.212	MX
ENSG00000123159	GIPC1	chr19	-	14482688	14491743	0.00318797	0.109	MX
ENSG00000196535	MYO18A	chr17	-	29085603	29086577	0.00186064	0.175	MX
ENSG00000130402	ACTN4	chr19	+	38710256	38711361	5.94498e-05	0.051	MX
ENSG00000120519	SLC10A7	chr4	-	146305925	146325996	0.00350016	0.453	MX
ENSG00000131876	SNRPA1	chr15	-	101286213	101287010	0.000211751	0.072	MX
ENSG00000114650	SCAP	chr3	-	47435007	47443091	0.00252721	-0.305	MX
ENSG00000133657	ATP13A3	chr3	-	194413758	194425529	0.00152185	-0.074	MX
ENSG00000133657	ATP13A3	chr3	-	194413758	194427252	0.00331912	-0.091	MX
ENSG00000157036	EXOG	chr3	+	38499680	38500164	0.000313953	0.426	MX
ENSG00000113761	ZNF346	chr5	+	177041777	177044533	0.0019152	-0.218	MX
ENSG00000113761	ZNF346	chr5	+	177041777	177044533	0.00220227	-0.21	MX
ENSG00000140416	TPM1	chr15	+	63061197	63061788	0.00138836	0.069	MX
ENSG00000058272	PPP1R12A	chr12	-	79805591	79806333	0.00602383	-0.159	MX
ENSG00000143727	ACP1	chr2	+	272036	272305	3.02967e-06	0.106	MX
ENSG00000280670	CCDC163	chr1	-	45496555	45497383	2.22936e-06	-0.677	MX
ENSG00000115355	CCDC88A	chr2	-	55303068	55309023	0.000201383	0.132	MX
ENSG00000148737	TCF7L2	chr10	+	113159919	113160691	0.00221384	-0.46	MX
ENSG00000117362	APH1A	chr1	-	150267355	150267789	2.60169e-05	0.076	MX
ENSG00000051825	MPHOSPH9	chr12	-	123203249	123210162	0.0098479	0.204	MX
ENSG00000138658	ZGRF1	chr4	-	112587279	112603697	0.00602383	0.249	MX
ENSG00000198467	TPM2	chr9	-	35684731	35685139	3.1237e-11	0.259	MX
ENSG00000137497	NUMA1	chr11	-	72049418	72050833	0.00176076	0.116	MX
ENSG00000137497	NUMA1	chr11	-	72050661	72068231	2.60169e-05	-0.25	MX
ENSG00000137497	NUMA1	chr11	-	72050661	72068617	2.40615e-07	-0.5	MX
ENSG00000278023	RDM1	chr17	-	35920186	35922675	0.00151519	0.299	MX
ENSG00000078403	MLLT10	chr10	+	21557620	21572026	0.00664351	0.269	MX
ENSG00000136754	ABI1	chr10	-	26755654	26759235	0.00350016	0.184	MX
ENSG00000111206	FOXM1	chr12	-	2866392	2868754	0.00602867	0.069	MX
ENSG00000090615	GOLGA3	chr12	-	132827606	132827902	0.0020489	-0.257	MX
ENSG00000174099	MSRB3	chr12	+	65308528	65369026	0.00827487	-0.174	MX
ENSG00000148840	PPRC1	chr10	+	102144249	102147392	3.64308e-05	-0.202	MX
ENSG00000186010	NDUFA13	chr19	+	19526188	19527372	3.1237e-11	0.95	MX
ENSG00000100983	GSS	chr20	-	34941696	34942681	0.000244567	0.542	MX
ENSG00000125971	DYNLRB1	chr20	+	34529851	34533605	0.00563859	0.246	MX
ENSG00000141298	SSH2	chr17	-	29732932	29758393	9.49741e-08	-0.75	MX
ENSG00000132388	UBE2G1	chr17	-	4322174	4361952	9.57992e-07	0.75	MX
ENSG00000103091	WDR59	chr16	-	74978856	74982549	0.000129472	-0.75	MX
ENSG00000182718	ANXA2	chr15	-	60393238	60394534	0.000244567	-0.52	MX
ENSG00000182718	ANXA2	chr15	-	60393238	60394695	8.20804e-05	-0.52	MX
ENSG00000173575	CHD2	chr15	+	92992858	92995926	0.00669846	0.088	MX
ENSG00000173575	CHD2	chr15	+	92992858	92995926	0.0012376	0.193	MX
ENSG00000151292	CSNK1G3	chr5	+	123514407	123532653	0.00566416	0.5	MX
ENSG00000109534	GAR1	chr4	+	109815677	109816255	0.000313953	-0.414	MX
ENSG00000109534	GAR1	chr4	+	109815677	109816369	0.000295943	-0.446	MX
ENSG00000136051	WASHC4	chr12	+	105154587	105155177	0.000784619	0.667	MX
ENSG00000155903	RASA2	chr3	+	141501948	141509673	1.06698e-09	0.875	MX
ENSG00000163870	TPRA1	chr3	-	127575748	127576255	0.00632003	0.216	MX
ENSG00000141076	UTP4	chr16	+	69160361	69163178	0.00032612	-0.061	MX
ENSG00000198380	GFPT1	chr2	-	69375653	69383083	0.00268988	0.637	MX
ENSG00000113810	SMC4	chr3	+	160417697	160419548	5.74272e-09	1	MX
ENSG00000088448	ANKRD10	chr13	-	110900272	110905233	0.00023409	-0.667	MX
ENSG00000075151	EIF4G3	chr1	-	20980333	21002787	0.0055759	0.074	MX
ENSG00000177556	ATOX1	chr5	-	151746274	151751779	0.000248311	-0.101	MX
ENSG00000280571	AC099329.3	chr3	-	42773175	42786162	8.20804e-05	0.75	MX
ENSG00000215883	CYB5RL	chr1	-	54190737	54195634	3.29644e-07	0.767	MX
ENSG00000136891	TEX10	chr9	-	100308499	100310375	7.6158e-05	-0.096	MX
ENSG00000143727	ACP1	chr2	+	272021	272305	0.000166753	0.139	MX
ENSG00000164924	YWHAZ	chr8	-	100951928	100953057	0.00748916	-0.501	MX
ENSG00000280670	CCDC163	chr1	-	45496555	45497378	8.40308e-05	-0.659	MX
ENSG00000204138	PHACTR4	chr1	+	28432930	28438430	0.00566416	0.257	MX
ENSG00000115825	PRKD3	chr2	-	37290867	37292976	0.000617474	-0.229	MX
ENSG00000136536	2022-03-07	chr2	+	159715532	159715766	0.00427151	0.362	MX
ENSG00000137309	HMGA1	chr6	+	34242714	34243712	0.000617474	-0.065	MX
ENSG00000285106	AC016831.7	chr7	-	130912109	130941858	0.00626109	-0.386	MX
ENSG00000258830	AC137834.1	chr12	-	57288856	57292649	0.00835458	0.442	MX
ENSG00000107104	KANK1	chr9	+	523892	540585	0.00896339	-0.417	MX
ENSG00000096746	HNRNPH3	chr10	+	68337857	68338669	0.000505086	0.084	MX
ENSG00000137497	NUMA1	chr11	-	72050661	72068231	3.51317e-05	-0.24	MX
ENSG00000272896	AL355987.3	chr9	+	136791625	136792030	0.00913906	0.224	MX
ENSG00000272896	AL355987.3	chr9	+	136791625	136792030	0.00691198	0.209	MX
ENSG00000272896	AL355987.3	chr9	+	136791755	136792030	0.00913906	0.133	MX
ENSG00000258674	AC011448.1	chr19	+	19526024	19527372	5.97036e-07	0.768	MX
ENSG00000122359	ANXA11	chr10	-	80180940	80201393	1.27788e-11	0.577	MX
ENSG00000122359	ANXA11	chr10	-	80180940	80201393	5.97036e-07	0.468	MX
ENSG00000122359	ANXA11	chr10	-	80180940	80201393	1.27788e-11	0.577	MX
ENSG00000122359	ANXA11	chr10	-	80180940	80201393	5.97036e-07	0.468	MX
ENSG00000149262	INTS4	chr11	-	77891324	77894349	0.00822162	-0.18	MX
ENSG00000150093	ITGB1	chr10	-	32936349	32954487	0.00913906	0.294	MX
ENSG00000138346	DNA2	chr10	-	68437010	68443106	0.00020778	0.155	MX
ENSG00000090615	GOLGA3	chr12	-	132827391	132827902	9.70723e-05	-0.644	MX
ENSG00000188026	RILPL1	chr12	-	123518381	123520183	0.00426391	-0.361	MX
ENSG00000005810	MYCBP2	chr13	-	77227041	77233263	0.00176076	0.075	MX
ENSG00000119640	ACYP1	chr14	-	75056446	75061762	0.00725914	-0.151	MX
ENSG00000020577	SAMD4A	chr14	+	54609498	54682057	0.00566416	-0.625	MX
ENSG00000182944	EWSR1	chr22	+	29288605	29291599	0.00312808	-0.179	RI
ENSG00000182944	EWSR1	chr22	+	29288605	29291599	0.00286412	-0.17	RI
ENSG00000105655	ISYNA1	chr19	-	18437598	18437988	0.00583874	-0.354	RI
ENSG00000105401	CDC37	chr19	-	10395227	10395543	0.00475802	-0.089	RI
ENSG00000115268	RPS15	chr19	+	1438806	1440253	0.000290015	0.52	RI
ENSG00000088340	FER1L4	chr20	-	35559155	35559627	1.83252e-07	0.714	RI
ENSG00000130813	C19orf66	chr19	+	10089306	10089695	0.00513082	0.326	RI
ENSG00000169738	DCXR	chr17	-	82036190	82036643	0.00896283	-0.359	RI
ENSG00000170049	KCNAB3	chr17	-	7923967	7924265	0.00427809	0.589	RI
ENSG00000132522	GPS2	chr17	-	7313567	7313988	0.00212448	-0.216	RI
ENSG00000197912	SPG7	chr16	+	89545871	89546760	0.00201594	-0.462	RI
ENSG00000102977	ACD	chr16	-	67658927	67659613	0.000317445	-0.438	RI
ENSG00000039523	RIPOR1	chr16	+	67540457	67540704	0.00133978	-0.567	RI
ENSG00000168488	ATXN2L	chr16	+	28835277	28835758	0.00284344	-0.086	RI
ENSG00000168488	ATXN2L	chr16	+	28835277	28835758	0.00308489	-0.436	RI
ENSG00000077235	GTF3C1	chr16	-	27463540	27464836	0.00763587	-0.242	RI
ENSG00000103202	NME4	chr16	+	398207	399123	0.00212448	0.413	RI
ENSG00000102901	CENPT	chr16	-	67832011	67832545	0.000375297	-0.381	RI
ENSG00000164080	RAD54L2	chr3	+	51638143	51639670	0.00637371	0.245	RI
ENSG00000137070	IL11RA	chr9	+	34655217	34655665	5.59341e-08	-0.833	RI
ENSG00000124782	RREB1	chr6	+	7181123	7182082	0.00539444	-0.149	RI
ENSG00000184014	DENND5A	chr11	-	9142721	9143485	0.00146666	-0.107	RI
ENSG00000163702	IL17RC	chr3	+	9923880	9924291	0.0012212	-0.075	RI
ENSG00000163702	IL17RC	chr3	+	9923880	9924291	0.00336876	0.401	RI
ENSG00000117335	CD46	chr1	+	207767012	207770362	0.00413778	0.249	RI
ENSG00000106610	STAG3L4	chr7	+	67308576	67309139	0.0087666	0.394	RI
ENSG00000143258	USP21	chr1	+	161164533	161164942	0.00818175	-0.325	RI
ENSG00000134909	ARHGAP32	chr11	-	128972452	128975002	0.00583874	-0.146	RI
ENSG00000099622	CIRBP	chr19	+	1271980	1273172	6.74948e-05	0.124	RI
ENSG00000137942	FNBP1L	chr1	+	93550946	93554659	0.000553876	0.233	RI
ENSG00000156873	PHKG2	chr16	+	30751105	30751603	0.00230405	0.209	RI
ENSG00000092199	HNRNPC	chr14	-	21263310	21263829	0.00728344	-0.197	RI
ENSG00000152291	TGOLN2	chr2	-	85326507	85327685	0.00909835	-0.086	RI
ENSG00000198901	PRC1	chr15	-	90981498	90981981	0.00921488	-0.068	RI
ENSG00000125746	EML2	chr19	-	45641917	45642352	1.66963e-07	0.772	RI
ENSG00000234741	GAS5	chr1	-	173863900	173864304	0.00728344	0.054	RI
ENSG00000177042	TMEM80	chr11	+	698868	700235	0.00513082	-0.308	RI
ENSG00000110583	NAA40	chr11	+	63945839	63947003	0.00371575	0.308	RI
ENSG00000183401	CCDC159	chr19	+	11353450	11353874	0.000511802	0.5	RI
ENSG00000198467	TPM2	chr9	-	35684487	35685139	1.30397e-08	-0.094	RI
ENSG00000089053	ANAPC5	chr12	-	121345838	121347005	5.31519e-07	-0.098	RI
ENSG00000099958	DERL3	chr22	-	23836733	23837154	0.000381681	-0.343	RI
ENSG00000131979	GCH1	chr14	-	54842007	54844143	0.00277955	-0.201	RI
ENSG00000197555	SIPA1L1	chr14	+	71704720	71705340	0.000373629	-0.434	RI
ENSG00000162032	SPSB3	chr16	-	1778133	1778612	0.00630476	-0.182	RI
ENSG00000125520	SLC2A4RG	chr20	+	63741868	63742230	0.000821183	-0.077	RI
ENSG00000241370	RPP21	chr6	+	30345297	30346557	0.00630476	-0.443	RI
ENSG00000136718	IMP4	chr2	+	130345375	130345699	0.00333982	-0.098	RI
ENSG00000105404	RABAC1	chr19	-	41958735	41959302	1.25245e-05	0.771	RI
ENSG00000125731	SH2D3A	chr19	-	6754250	6754731	0.00146756	-0.484	RI
ENSG00000141994	DUS3L	chr19	-	5785602	5785999	0.0087666	-0.291	RI
ENSG00000104904	OAZ1	chr19	+	2272734	2273325	0	-0.919	RI
ENSG00000101160	CTSZ	chr20	-	58997602	58997954	0.000671401	0.31	RI
ENSG00000022277	RTF2	chr20	+	56516934	56517201	0.000253818	0.477	RI
ENSG00000124207	CSE1L	chr20	+	49094139	49094614	0.00583874	0.584	RI
ENSG00000131043	AAR2	chr20	+	36236484	36236966	0.00339289	0.447	RI
ENSG00000125450	NUP85	chr17	+	75225767	75226058	0.00267938	-0.374	RI
ENSG00000141279	NPEPPS	chr17	+	47586232	47586661	8.22165e-08	-0.74	RI
ENSG00000126581	BECN1	chr17	-	42815670	42816120	0.00921488	0.343	RI
ENSG00000108671	PSMD11	chr17	+	32480488	32481471	0.00867436	0.151	RI
ENSG00000076604	TRAF4	chr17	+	28747842	28748153	0.00427809	-0.58	RI
ENSG00000170004	CHD3	chr17	+	7903847	7904269	0.000399444	-0.609	RI
ENSG00000262302	AC003688.1	chr17	-	7246828	7247177	0.000375297	0.664	RI
ENSG00000072849	DERL2	chr17	-	5480509	5481389	0.000209226	-0.129	RI
ENSG00000167526	RPL13	chr16	+	89560682	89561050	0.000656909	0.385	RI
ENSG00000160014	CALM3	chr19	+	46605826	46606185	1.17855e-05	0.821	RI
ENSG00000160014	CALM3	chr19	+	46608481	46608981	0.00791139	0.388	RI
ENSG00000168488	ATXN2L	chr16	+	28835612	28836076	7.988e-06	-0.088	RI
ENSG00000007376	RPUSD1	chr16	-	786824	787179	0.000399444	-0.129	RI
ENSG00000089195	TRMT6	chr20	-	5943558	5944030	0.00616505	0.5	RI
ENSG00000204209	DAXX	chr6	-	33320010	33320460	0.0012212	0.423	RI
ENSG00000112511	PHF1	chr6	+	33415310	33415670	0.00456918	-0.072	RI
ENSG00000237441	RGL2	chr6	-	33293412	33293906	0.00312808	-0.264	RI
ENSG00000204310	AGPAT1	chr6	-	32169965	32170175	0.00619715	-0.051	RI
ENSG00000128272	ATF4	chr22	+	39520563	39521671	0.00339289	0.461	RI
ENSG00000204628	RACK1	chr5	-	181238205	181239177	0.00119329	0.169	RI
ENSG00000081791	KIAA0141	chr5	+	141938520	141938948	0.00158621	-0.285	RI
ENSG00000155975	VPS37A	chr8	+	17280238	17280443	0.00889348	-0.341	RI
ENSG00000214049	UCA1	chr19	+	15835217	15836319	1.17166e-06	0.084	RI
ENSG00000247828	TMEM161B-AS1	chr5	+	88282602	88283086	0.00781242	-0.548	RI
ENSG00000071894	CPSF1	chr8	-	144393666	144393996	0.00225695	-0.052	RI
ENSG00000204590	GNL1	chr6	-	30546695	30546972	2.33266e-06	0.629	RI
ENSG00000165671	NSD1	chr5	+	177135086	177136030	0.000634245	-0.247	RI
ENSG00000170522	ELOVL6	chr4	-	110197890	110198365	0.00129176	-0.553	RI
ENSG00000143761	ARF1	chr1	+	228097144	228097453	3.42296e-05	0.635	RI
ENSG00000188735	TMEM120B	chr12	+	121774660	121775130	0.000150791	0.326	RI
ENSG00000100075	SLC25A1	chr22	-	19176420	19176633	0.00158262	-0.425	RI
ENSG00000081721	DUSP12	chr1	+	161751357	161751781	0.000553876	-0.667	RI
ENSG00000134697	GNL2	chr1	-	37583693	37583933	0.00337695	-0.255	RI
ENSG00000107281	NPDC1	chr9	-	137039667	137040155	0.00365436	-0.064	RI
ENSG00000044115	CTNNA1	chr5	+	138932540	138932958	0.00267938	-0.286	RI
ENSG00000188290	HES4	chr1	-	999532	999981	0.000524495	-0.263	RI
ENSG00000117569	PTBP2	chr1	+	96812692	96813106	0.000375297	0.323	RI
ENSG00000066923	STAG3	chr7	+	100200890	100201351	0.00619289	-0.119	RI
ENSG00000197858	GPAA1	chr8	+	144085288	144085743	0.001305	-0.5	RI
ENSG00000173465	SSSCA1	chr11	+	65570486	65570650	0.00251171	-0.43	RI
ENSG00000136930	PSMB7	chr9	-	124414883	124415291	2.33266e-06	1	RI
ENSG00000163930	BAP1	chr3	-	52402778	52403298	6.64785e-05	0.613	RI
ENSG00000163930	BAP1	chr3	-	52406252	52406907	0.00728344	0.286	RI
ENSG00000160753	RUSC1	chr1	+	155325101	155325490	9.70318e-05	-0.611	RI
ENSG00000160753	RUSC1	chr1	+	155325414	155325672	0.00921488	0.086	RI
ENSG00000137309	HMGA1	chr6	+	34236872	34237317	0	-0.456	RI
ENSG00000180376	CCDC66	chr3	+	56566692	56567053	1.25245e-05	-0.613	RI
ENSG00000196923	PDLIM7	chr5	-	177483694	177484187	0.00339289	-0.058	RI
ENSG00000179406	LINC00174	chr7	-	66400922	66401336	0.00197122	0.688	RI
ENSG00000128534	LSM8	chr7	+	118184155	118185694	0.00164603	0.424	RI
ENSG00000132823	OSER1	chr20	-	44206868	44207319	0.00583874	-0.249	RI
ENSG00000074800	ENO1	chr1	-	8866008	8866459	0.00212448	0.381	RI
ENSG00000099901	RANBP1	chr22	+	20126302	20127181	0.00763587	0.445	RI
ENSG00000172613	RAD9A	chr11	+	67395915	67396400	0.00277955	-0.517	RI
ENSG00000119760	SUPT7L	chr2	-	27660983	27662281	0.000655577	-0.439	RI
ENSG00000215301	DDX3X	chrX	+	41345179	41345548	0.00746255	0.383	RI
ENSG00000196924	FLNA	chrX	-	154350030	154351696	0.00124748	-0.185	RI
ENSG00000100519	PSMC6	chr14	+	52723758	52724036	0.00723455	-0.466	RI
ENSG00000132793	LPIN3	chr20	+	41352337	41352699	2.02177e-06	0.683	RI
ENSG00000158669	GPAT4	chr8	+	41609415	41609809	0.000535959	0.15	RI
ENSG00000107186	MPDZ	chr9	-	13110635	13111024	0.00133274	0.475	RI
ENSG00000204394	VARS	chr6	-	31792066	31792516	0.00748965	-0.053	RI
ENSG00000170421	KRT8	chr12	-	52900587	52901219	0.000375297	-0.497	RI
ENSG00000198917	SPOUT1	chr9	-	128824770	128825139	0.00583874	-0.054	RI
ENSG00000179532	DNHD1	chr11	+	6533680	6534173	1.13396e-06	0.875	RI
ENSG00000132017	DCAF15	chr19	+	13959957	13960391	0.00563397	0.071	RI
ENSG00000122952	ZWINT	chr10	-	56359686	56360383	0.000821183	-0.202	RI
ENSG00000133895	MEN1	chr11	-	64805634	64806013	0.000102447	-0.528	RI
ENSG00000124795	DEK	chr6	-	18263842	18264208	0.000535959	-0.265	RI
ENSG00000267149	AC011476.2	chr19	-	55048045	55048541	0.00240079	0.676	RI
ENSG00000100239	PPP6R2	chr22	+	50391866	50392015	0.0016617	-0.625	SE
ENSG00000100207	TCF20	chr22	-	42168608	42168736	3.65161e-05	-0.25	SE
ENSG00000166897	ELFN2	chr22	-	37417768	37417919	0.00411377	-0.29	SE
ENSG00000166897	ELFN2	chr22	-	37417768	37417919	5.90205e-05	-0.361	SE
ENSG00000198089	SFI1	chr22	+	31531057	31531129	0.00121318	0.487	SE
ENSG00000138942	RNF185	chr22	+	31195468	31195581	0.000851339	0.205	SE
ENSG00000138942	RNF185	chr22	+	31196935	31197157	0.00016466	0.541	SE
ENSG00000182944	EWSR1	chr22	+	29288605	29288755	5.48689e-06	0.081	SE
ENSG00000182944	EWSR1	chr22	+	29288605	29288786	5.86053e-06	0.08	SE
ENSG00000182944	EWSR1	chr22	+	29288605	29291599	1.66295e-05	0.059	SE
ENSG00000100099	HPS4	chr22	-	26482745	26482873	0.00344703	-0.245	SE
ENSG00000100099	HPS4	chr22	-	26482745	26482873	0.00897429	-0.21	SE
ENSG00000138867	GUCD1	chr22	-	24554948	24555136	0.00157152	-0.706	SE
ENSG00000243156	MICAL3	chr22	-	17812506	17812557	2.82027e-07	-0.5	SE
ENSG00000063241	ISOC2	chr19	-	55455635	55455845	0.00254772	-0.268	SE
ENSG00000198538	ZNF28	chr19	-	52805144	52805262	0.000174142	0.508	SE
ENSG00000198538	ZNF28	chr19	-	52808006	52808133	0.000223036	0.514	SE
ENSG00000213020	ZNF611	chr19	-	52707420	52707542	0.00323189	-0.288	SE
ENSG00000198464	ZNF480	chr19	+	52315833	52315962	0.0032665	-0.276	SE
ENSG00000161677	JOSD2	chr19	-	50507573	50507699	0.000670005	-0.242	SE
ENSG00000105559	PLEKHA4	chr19	-	48839204	48839263	4.58355e-08	-0.824	SE
ENSG00000076928	ARHGEF1	chr19	+	41906456	41906620	5.23144e-05	0.154	SE
ENSG00000064489	BORCS8-MEF2B	chr19	-	19180685	19180761	0.00466887	-0.2	SE
ENSG00000214046	SMIM7	chr19	-	16652604	16652961	0.00737612	-0.072	SE
ENSG00000196646	ZNF136	chr19	+	12169281	12169391	0.00725348	-0.587	SE
ENSG00000127616	SMARCA4	chr19	+	11039457	11039553	0.00395545	-0.064	SE
ENSG00000079805	DNM2	chr19	+	10796060	10796199	0.00398184	0.253	SE
ENSG00000130811	EIF3G	chr19	-	10118439	10118557	0.000546715	-0.063	SE
ENSG00000167775	CD320	chr19	-	8303854	8304088	0.00765895	-0.107	SE
ENSG00000031823	RANBP3	chr19	-	5957917	5957973	0.00496544	-0.073	SE
ENSG00000141985	SH3GL1	chr19	-	4365481	4365625	0.000294196	-0.051	SE
ENSG00000101150	TPD52L2	chr20	+	63887563	63887605	3.33715e-08	-0.051	SE
ENSG00000101181	MTG2	chr20	+	62193415	62193624	0.00319993	-0.102	SE
ENSG00000022277	RTF2	chr20	+	56470599	56470751	0.00340972	0.311	SE
ENSG00000022277	RTF2	chr20	+	56470599	56470941	0.00445856	0.282	SE
ENSG00000000419	DPM1	chr20	-	50941104	50941209	8.70208e-05	0.222	SE
ENSG00000000419	DPM1	chr20	-	50941128	50941209	8.31069e-05	0.222	SE
ENSG00000124104	SNX21	chr20	+	45840321	45840458	0.00907627	-0.22	SE
ENSG00000124104	SNX21	chr20	+	45840321	45840458	0.00426582	-0.138	SE
ENSG00000124191	TOX2	chr20	+	44064776	44064857	0.000355262	-0.145	SE
ENSG00000185513	L3MBTL1	chr20	+	43530797	43530889	2.41006e-06	0.672	SE
ENSG00000088367	EPB41L1	chr20	+	36173763	36173954	0.000808227	0.409	SE
ENSG00000101004	NINL	chr20	-	25476042	25477089	0.00451927	-0.199	SE
ENSG00000197586	ENTPD6	chr20	+	25213262	25213406	0.00358542	-0.063	SE
ENSG00000101224	CDC25B	chr20	+	3800742	3800865	2.49078e-05	-0.108	SE
ENSG00000132670	PTPRA	chr20	+	2975214	2975241	0.00127334	-0.079	SE
ENSG00000088833	NSFL1C	chr20	-	1455713	1455719	1.87642e-09	-0.194	SE
ENSG00000134775	FHOD3	chr18	+	36372679	36372744	0.000589725	-0.114	SE
ENSG00000075643	MOCOS	chr18	+	36215515	36215977	0.00865198	-0.126	SE
ENSG00000134758	RNF138	chr18	+	32111753	32111919	6.31451e-05	-0.222	SE
ENSG00000154889	MPPE1	chr18	-	11886712	11886778	0.00150915	-0.525	SE
ENSG00000154889	MPPE1	chr18	-	11886712	11886781	0.00601657	-0.678	SE
ENSG00000180891	CUEDC1	chr17	-	57869121	57869193	0.00410426	-0.157	SE
ENSG00000182534	MXRA7	chr17	-	76683846	76683927	0.00131456	-0.084	SE
ENSG00000108439	PNPO	chr17	+	47945558	47945612	0.00386253	-0.13	SE
ENSG00000108439	PNPO	chr17	+	47945558	47945616	0.00437284	-0.273	SE
ENSG00000123159	GIPC1	chr19	-	14482688	14483006	5.01094e-05	-0.113	SE
ENSG00000123159	GIPC1	chr19	-	14492856	14492912	0.00557742	-0.335	SE
ENSG00000141349	G6PC3	chr17	+	44074968	44075087	0.00584913	-0.218	SE
ENSG00000175832	ETV4	chr17	-	43533186	43533348	0.00121318	0.154	SE
ENSG00000159210	SNF8	chr17	-	48933204	48933346	8.07401e-05	-0.5	SE
ENSG00000172123	SLFN12	chr17	-	35432187	35432257	0.00732925	-0.215	SE
ENSG00000196535	MYO18A	chr17	-	29085603	29085648	4.33017e-08	-0.546	SE
ENSG00000125970	RALY	chr20	+	34073818	34073866	7.65258e-06	-0.689	SE
ENSG00000133030	MPRIP	chr17	+	17164108	17167915	6.10355e-05	0.096	SE
ENSG00000133030	MPRIP	chr17	+	17180606	17180669	0	-0.385	SE
ENSG00000178999	AURKB	chr17	-	8210176	8210249	0.00514418	-0.12	SE
ENSG00000161956	SENP3	chr17	+	7570882	7570933	0.00810554	0.071	SE
ENSG00000130402	ACTN4	chr19	+	38710256	38710342	1.33464e-10	0.102	SE
ENSG00000130402	ACTN4	chr19	+	38727945	38728026	1.29839e-09	0.052	SE
ENSG00000185324	CDK10	chr16	+	89689251	89689324	0.000660913	-0.292	SE
ENSG00000103335	PIEZO1	chr16	-	88717536	88717615	0.00319993	-0.125	SE
ENSG00000172530	BANP	chr16	+	88004294	88004411	0.000169725	-0.229	SE
ENSG00000103248	MTHFSD	chr16	-	86551972	86552146	0.00574832	-0.21	SE
ENSG00000103248	MTHFSD	chr16	-	86552178	86552292	0.00726758	-0.188	SE
ENSG00000103194	USP10	chr16	+	84704739	84704860	0.00035011	0.535	SE
ENSG00000103121	CMC2	chr16	-	81001247	81001334	1.27392e-06	-0.13	SE
ENSG00000050820	BCAR1	chr16	-	75237182	75237344	0.00384671	-0.075	SE
ENSG00000166747	AP1G1	chr16	-	71767876	71767885	5.76078e-05	-0.148	SE
ENSG00000130706	ADRM1	chr20	+	62303567	62303781	2.69807e-05	-0.068	SE
ENSG00000130706	ADRM1	chr20	+	62304460	62304577	0.000615152	-0.057	SE
ENSG00000167377	ZNF23	chr16	-	71456071	71456121	0.00141551	0.446	SE
ENSG00000172840	PDP2	chr16	+	66883014	66883102	0.00956296	0.497	SE
ENSG00000185947	ZNF267	chr16	+	31890206	31890250	0.00323675	-0.175	SE
ENSG00000140688	C16orf58	chr16	-	31493865	31493936	0.0089981	-0.105	SE
ENSG00000099377	HSD3B7	chr16	+	30985459	30985824	0.00734275	-0.191	SE
ENSG00000099377	HSD3B7	chr16	+	30985524	30985824	0.00710598	-0.19	SE
ENSG00000099377	HSD3B7	chr16	+	30985652	30985824	0.00554003	-0.157	SE
ENSG00000102882	MAPK3	chr16	-	30117136	30117285	0.00273268	-0.109	SE
ENSG00000168488	ATXN2L	chr16	+	28832495	28832567	0.00411115	0.066	SE
ENSG00000188603	CLN3	chr16	-	28491481	28491560	0.00669465	-0.119	SE
ENSG00000261832	AC138894.1	chr16	-	28491481	28491513	0.00456272	-0.278	SE
ENSG00000090905	TNRC6A	chr16	+	24804704	24804851	2.71137e-06	-0.113	SE
ENSG00000103381	CPPED1	chr16	-	12704623	12705049	0.00385946	-0.16	SE
ENSG00000005339	CREBBP	chr16	-	3777612	3777657	0.00463788	-0.223	SE
ENSG00000140987	ZSCAN32	chr16	-	3390009	3390183	0.000352912	-0.334	SE
ENSG00000167978	SRRM2	chr16	+	2756333	2756606	0.00761967	-0.13	SE
ENSG00000010361	FUZ	chr19	-	49812250	49812335	0.000513892	-0.189	SE
ENSG00000010361	FUZ	chr19	-	49812446	49812736	0.000635697	-0.452	SE
ENSG00000010361	FUZ	chr19	-	49812614	49812736	0.00848594	-0.193	SE
ENSG00000010361	FUZ	chr19	-	49812637	49812736	0.0005261	-0.441	SE
ENSG00000185043	CIB1	chr15	-	90232218	90232447	0.00434364	-0.071	SE
ENSG00000140521	POLG	chr15	-	89320765	89321012	5.95806e-06	-0.182	SE
ENSG00000140521	POLG	chr15	-	89320765	89321260	2.46335e-05	-0.128	SE
ENSG00000086666	ZFAND6	chr15	+	80098415	80098578	1.45851e-06	-0.179	SE
ENSG00000086666	ZFAND6	chr15	+	80098415	80098578	0.00177609	-0.356	SE
ENSG00000188266	HYKK	chr15	+	78518587	78518773	0.00850798	0.132	SE
ENSG00000138621	PPCDC	chr15	+	75043440	75043536	0.00723251	-0.321	SE
ENSG00000182718	ANXA2	chr15	-	60394573	60394695	0.00874495	-0.243	SE
ENSG00000166734	CASC4	chr15	+	44402886	44403054	7.26625e-05	-0.236	SE
ENSG00000182979	MTA1	chr14	+	105449358	105449409	0.00019515	-0.335	SE
ENSG00000185024	BRF1	chr14	-	105241264	105241414	0.00679229	-0.168	SE
ENSG00000100711	ZFYVE21	chr14	+	103729792	103729846	0.00079285	-0.172	SE
ENSG00000075413	MARK3	chr14	+	103498501	103498528	0.000171072	-0.15	SE
ENSG00000075413	MARK3	chr14	+	103498501	103498528	5.77371e-13	-0.384	SE
ENSG00000111321	LTBR	chr12	+	6388397	6388505	0.000138548	-0.087	SE
ENSG00000048405	ZNF800	chr7	-	127386059	127386155	0.00358575	-0.092	SE
ENSG00000127990	SGCE	chr7	-	94622545	94622626	0.00155538	-0.062	SE
ENSG00000125871	MGME1	chr20	+	17975683	17975903	0.00438083	0.111	SE
ENSG00000106686	SPATA6L	chr9	-	4617402	4617523	2.10264e-10	0.95	SE
ENSG00000106686	SPATA6L	chr9	-	4617922	4618110	0.00330575	-0.433	SE
ENSG00000132423	COQ3	chr6	-	99383697	99383824	0.00105329	-0.153	SE
ENSG00000069974	RAB27A	chr15	-	55237315	55237442	0.00284182	0.416	SE
ENSG00000149657	LSM14B	chr20	+	62130218	62130296	0.00267103	-0.069	SE
ENSG00000172893	DHCR7	chr11	-	71435441	71435839	0.00021349	-0.126	SE
ENSG00000159579	RSPRY1	chr16	+	57207592	57207685	0.00271734	-0.066	SE
ENSG00000112511	PHF1	chr6	+	33415234	33415329	0.00753264	0.102	SE
ENSG00000130749	ZC3H4	chr19	-	47110894	47110956	1.01325e-05	0.732	SE
ENSG00000156831	NSMCE2	chr8	+	125155999	125156098	0.00713101	-0.107	SE
ENSG00000166888	STAT6	chr12	-	57109940	57110110	0.000428024	-0.346	SE
ENSG00000109686	SH3D19	chr4	-	151144219	151144288	0.00177609	-0.283	SE
ENSG00000082515	MRPL22	chr5	+	154950802	154950938	5.26739e-05	-0.11	SE
ENSG00000082515	MRPL22	chr5	+	154950820	154950938	1.03743e-05	-0.082	SE
ENSG00000101558	VAPA	chr18	+	9944923	9945058	0.00527754	-0.115	SE
ENSG00000186687	LYRM7	chr5	+	131187027	131187109	0.00111523	-0.166	SE
ENSG00000153310	FAM49B	chr8	-	129912469	129912515	0.0061911	-0.178	SE
ENSG00000106665	CLIP2	chr7	+	74372931	74373036	0.00409138	-0.112	SE
ENSG00000065357	DGKA	chr12	+	55941509	55941584	0.00125096	-0.303	SE
ENSG00000103540	CCP110	chr16	+	19525718	19525861	0.000214803	-0.33	SE
ENSG00000183474	GTF2H2C	chr5	+	69562672	69562770	0.00449748	0.274	SE
ENSG00000152942	RAD17	chr5	+	69371083	69371171	0.000742507	0.581	SE
ENSG00000124615	MOCS1	chr6	-	39927183	39927455	2.43896e-05	-0.678	SE
ENSG00000112851	ERBIN	chr5	+	66068876	66069020	0.00527684	-0.058	SE
ENSG00000112851	ERBIN	chr5	+	66072168	66072291	2.69807e-05	-0.158	SE
ENSG00000100320	RBFOX2	chr22	-	35768256	35768349	0.00704934	0.076	SE
ENSG00000155542	SETD9	chr5	+	56911041	56911111	0.00426582	-0.375	SE
ENSG00000038427	VCAN	chr5	+	83537006	83542268	0.000479604	0.125	SE
ENSG00000172785	CBWD1	chr9	-	146101	146158	0.00951599	-0.222	SE
ENSG00000158987	RAPGEF6	chr5	-	131450022	131450046	5.39474e-05	-0.271	SE
ENSG00000228742	LINC02577	chr7	+	106775958	106776022	0.00195072	-0.157	SE
ENSG00000228742	LINC02577	chr7	+	106777541	106777732	1.77323e-05	-0.584	SE
ENSG00000228742	LINC02577	chr7	+	106777541	106777732	0.000126464	-0.484	SE
ENSG00000108262	GIT1	chr17	-	29578961	29578988	2.81511e-06	-0.167	SE
ENSG00000215424	MCM3AP-AS1	chr21	+	46230326	46230527	5.14011e-07	-0.792	SE
ENSG00000109756	RAPGEF2	chr4	+	159344035	159344059	0.0027166	-0.351	SE
ENSG00000132694	ARHGEF11	chr1	-	156938417	156938513	4.73947e-08	-0.444	SE
ENSG00000170390	DCLK2	chr4	+	150253473	150253556	0.00385946	0.483	SE
ENSG00000137817	PARP6	chr15	-	72250844	72250954	0.00981523	-0.324	SE
ENSG00000170242	USP47	chr11	+	11873799	11873859	1.69515e-05	-0.173	SE
ENSG00000141562	NARF	chr17	+	82478570	82478667	0.00507541	-0.51	SE
ENSG00000136813	ECPAS	chr9	-	111472896	111473000	0.00878727	-0.191	SE
ENSG00000162972	MAIP1	chr2	+	199961780	199961928	0.00698805	0.06	SE
ENSG00000152795	HNRNPDL	chr4	-	82425562	82425667	0.000833299	-0.078	SE
ENSG00000163291	PAQR3	chr4	-	78935120	78935283	0.000916034	-0.094	SE
ENSG00000017260	ATP2C1	chr3	+	130979248	130979419	1.18169e-10	-0.118	SE
ENSG00000106692	FKTN	chr9	+	105598630	105598701	0.000140794	0.103	SE
ENSG00000145734	BDP1	chr5	+	71549419	71549606	0.00254772	-0.074	SE
ENSG00000154370	TRIM11	chr1	-	228400963	228401194	0.0037623	-0.209	SE
ENSG00000087266	SH3BP2	chr4	+	2829492	2830147	0.00457898	0.315	SE
ENSG00000127419	TMEM175	chr4	+	952366	952450	0.000647988	-0.65	SE
ENSG00000178950	GAK	chr4	-	868538	868685	2.15875e-06	-0.186	SE
ENSG00000186001	LRCH3	chr3	+	197858833	197858905	0.00125633	-0.284	SE
ENSG00000186001	LRCH3	chr3	+	197880511	197880757	0.00019515	-0.157	SE
ENSG00000116731	PRDM2	chr1	+	13773077	13773188	0.00169121	-0.133	SE
ENSG00000068650	ATP11A	chr13	+	112878216	112878303	0.000814083	-0.329	SE
ENSG00000068650	ATP11A	chr13	+	112880545	112880649	0.00153772	-0.313	SE
ENSG00000173905	GOLIM4	chr3	-	168040785	168040869	0.000396675	-0.111	SE
ENSG00000151967	SCHIP1	chr3	+	159886206	159888943	0.00889107	-0.078	SE
ENSG00000180329	CCDC43	chr17	-	44680584	44680643	0.00104016	-0.101	SE
ENSG00000180329	CCDC43	chr17	-	44680584	44680652	0.000727081	-0.226	SE
ENSG00000176261	ZBTB8OS	chr1	-	32634701	32634792	0.000851339	-0.258	SE
ENSG00000163870	TPRA1	chr3	-	127575748	127575809	0.000418893	-0.224	SE
ENSG00000221955	SLC12A8	chr3	-	125177742	125177964	0.000624699	-0.262	SE
ENSG00000221955	SLC12A8	chr3	-	125177742	125177974	0.00147063	-0.173	SE
ENSG00000081154	PCNP	chr3	+	101579588	101580004	1.19373e-06	-0.559	SE
ENSG00000126773	PCNX4	chr14	+	60107585	60108327	0.00687955	0.236	SE
ENSG00000131876	SNRPA1	chr15	-	101286213	101286293	4.12304e-05	-0.063	SE
ENSG00000080822	CLDND1	chr3	-	98521652	98521696	2.27008e-05	-0.654	SE
ENSG00000080822	CLDND1	chr3	-	98521652	98521703	4.12304e-05	-0.637	SE
ENSG00000080822	CLDND1	chr3	-	98521652	98521718	1.93341e-05	-0.657	SE
ENSG00000163681	SLMAP	chr3	+	57925844	57925934	1.36332e-07	-0.171	SE
ENSG00000115827	DCAF17	chr2	+	171457970	171458075	0.00183579	-0.251	SE
ENSG00000143815	LBR	chr1	-	225410290	225410416	0.0014604	0.135	SE
ENSG00000117335	CD46	chr1	+	207767778	207767823	1.66629e-10	0.199	SE
ENSG00000115685	PPP1R7	chr2	+	241153475	241153604	7.08548e-05	-0.1	SE
ENSG00000115685	PPP1R7	chr2	+	241153482	241153604	0.00134061	-0.183	SE
ENSG00000114439	BBX	chr3	+	107641790	107641864	6.27961e-05	-0.097	SE
ENSG00000086015	MAST2	chr1	+	46028767	46028933	0.0076083	-0.092	SE
ENSG00000160818	GPATCH4	chr1	-	156598034	156598121	0.000196059	0.063	SE
ENSG00000163374	YY1AP1	chr1	-	155688070	155688201	0.00192427	-0.274	SE
ENSG00000270249	AC093668.1	chr7	-	102566996	102567083	0.00361861	-0.141	SE
ENSG00000172965	MIR4435-2HG	chr2	-	111239801	111239996	3.06188e-06	0.639	SE
ENSG00000172965	MIR4435-2HG	chr2	-	111248147	111248241	0.00127181	0.35	SE
ENSG00000133657	ATP13A3	chr3	-	194412198	194412288	1.40009e-07	-0.164	SE
ENSG00000040275	SPDL1	chr5	+	169590752	169590829	0.00202439	-0.131	SE
ENSG00000148399	DPH7	chr9	-	137576308	137576402	9.17971e-07	-0.443	SE
ENSG00000148399	DPH7	chr9	-	137577469	137577603	5.39914e-05	-0.2	SE
ENSG00000218739	CEBPZOS	chr2	+	37198493	37198672	0.000630342	-0.709	SE
ENSG00000261971	MMP25-AS1	chr16	-	3058539	3058702	0.001425	0.356	SE
ENSG00000136098	NEK3	chr13	-	52154079	52154173	0.00637954	0.195	SE
ENSG00000039560	RAI14	chr5	+	34813573	34813660	1.74133e-07	0.217	SE
ENSG00000134186	PRPF38B	chr1	+	108693589	108693642	0.0083193	-0.063	SE
ENSG00000122678	POLM	chr7	-	44076508	44076629	0.00889487	-0.297	SE
ENSG00000143393	PI4KB	chr1	-	151324744	151324917	0.000391844	0.27	SE
ENSG00000138101	DTNB	chr2	-	25596085	25596240	0.00393397	-0.173	SE
ENSG00000138101	DTNB	chr2	-	25607235	25607321	0.00312325	-0.175	SE
ENSG00000113810	SMC4	chr3	+	160400627	160400965	1.56163e-05	-0.709	SE
ENSG00000136717	BIN1	chr2	-	127051153	127051243	0.000133751	-0.301	SE
ENSG00000136717	BIN1	chr2	-	127051153	127051243	1.20106e-07	-0.442	SE
ENSG00000136717	BIN1	chr2	-	127068162	127068255	0.000193772	-0.063	SE
ENSG00000145390	USP53	chr4	+	119214069	119214222	0.00200239	-0.115	SE
ENSG00000263528	IKBKE	chr1	+	206493265	206493378	5.77371e-13	-0.819	SE
ENSG00000163684	RPP14	chr3	+	58310308	58310406	0.00177609	0.3	SE
ENSG00000008952	SEC62	chr3	+	169969286	169969383	0.000212596	-0.739	SE
ENSG00000165113	GKAP1	chr9	-	83768817	83768970	0.00409138	-0.303	SE
ENSG00000113240	CLK4	chr5	-	178622392	178622459	0.00411377	-0.615	SE
ENSG00000151883	PARP8	chr5	+	50757118	50757215	0.00190358	-0.091	SE
ENSG00000183137	CEP57L1	chr6	+	109106034	109106090	0.000104193	-0.624	SE
ENSG00000183137	CEP57L1	chr6	+	109140420	109140675	0.00715181	-0.425	SE
ENSG00000115042	FAHD2A	chr2	+	95405276	95405402	2.00781e-05	0.344	SE
ENSG00000163319	MRPS18C	chr4	+	83458345	83458429	5.58717e-06	0.182	SE
ENSG00000263001	GTF2I	chr7	+	74718878	74718941	0.00586598	0.18	SE
ENSG00000153551	CMTM7	chr3	+	32449453	32449552	0.00271734	-0.109	SE
ENSG00000138674	SEC31A	chr4	-	82842139	82842481	5.05551e-05	-0.228	SE
ENSG00000138674	SEC31A	chr4	-	82842184	82842481	9.65535e-05	-0.268	SE
ENSG00000171603	CLSTN1	chr1	-	9737497	9737554	1.21395e-05	-0.14	SE
ENSG00000138756	BMP2K	chr4	+	78887173	78887284	0.00265055	-0.184	SE
ENSG00000182287	AP1S2	chrX	-	15833443	15833524	0.0089578	-0.554	SE
ENSG00000007341	ST7L	chr1	-	112550600	112550693	0.00192427	0.546	SE
ENSG00000144674	GOLGA4	chr3	+	37361242	37361305	0.00027556	-0.181	SE
ENSG00000253250	C8orf88	chr8	-	90978578	90978652	0.00220819	-0.058	SE
ENSG00000049618	ARID1B	chr6	+	157174846	157175005	0.00559445	0.226	SE
ENSG00000151693	ASAP2	chr2	+	9318523	9318598	0.000633529	-0.063	SE
ENSG00000108443	RPS6KB1	chr17	+	59930357	59930432	0.00121879	0.467	SE
ENSG00000118985	ELL2	chr5	-	95932631	95932713	0.00916559	-0.135	SE
ENSG00000118007	STAG1	chr3	-	136591444	136591549	0.00118251	-0.084	SE
ENSG00000225470	JPX	chrX	+	73998767	73998844	0.00444253	-0.22	SE
ENSG00000185825	BCAP31	chrX	-	153723507	153723612	0.000461176	0.088	SE
ENSG00000154380	ENAH	chr1	-	225517195	225517990	0.00279417	-0.287	SE
ENSG00000143344	RGL1	chr1	+	183806374	183806485	0.00586887	0.559	SE
ENSG00000163689	C3orf67	chr3	-	58913697	58913864	0.00393397	-0.394	SE
ENSG00000163689	C3orf67	chr3	-	58913707	58913864	0.00980632	-0.308	SE
ENSG00000071127	WDR1	chr4	-	10103895	10103986	0.0004256	-0.084	SE
ENSG00000169682	SPNS1	chr16	+	28981900	28982056	0.000351966	-0.21	SE
ENSG00000052795	FNIP2	chr4	+	158833800	158833890	1.26251e-05	-0.318	SE
ENSG00000075651	PLD1	chr3	-	171686684	171686798	0.00479406	0.414	SE
ENSG00000177556	ATOX1	chr5	-	151751703	151751779	2.82896e-05	-0.088	SE
ENSG00000188290	HES4	chr1	-	999691	999787	0.00144838	-0.197	SE
ENSG00000243147	MRPL33	chr2	+	27774423	27774530	1.03743e-05	-0.175	SE
ENSG00000172113	NME6	chr3	-	48300430	48300634	0.00708267	0.212	SE
ENSG00000174501	ANKRD36C	chr2	-	95852125	95852196	6.80026e-06	-0.701	SE
ENSG00000136068	FLNB	chr3	+	58131926	58132019	1.91023e-06	-0.109	SE
ENSG00000136068	FLNB	chr3	+	58141857	58141929	0.00227884	0.112	SE
ENSG00000215883	CYB5RL	chr1	-	54190737	54190896	0.00262311	-0.355	SE
ENSG00000140416	TPM1	chr15	+	63061712	63061788	4.32817e-07	-0.056	SE
ENSG00000140416	TPM1	chr15	+	63064063	63064142	0	-0.109	SE
ENSG00000181790	ADGRB1	chr8	+	142510931	142511073	0.000210166	-0.188	SE
ENSG00000166619	BLCAP	chr20	-	37521318	37521409	0.00619048	-0.218	SE
ENSG00000205643	CDPF1	chr22	-	46248171	46248284	0.0028904	0.405	SE
ENSG00000115687	PASK	chr2	-	241142836	241143074	9.07104e-05	-0.572	SE
ENSG00000198836	OPA1	chr3	+	193626091	193626202	0.00354029	-0.194	SE
ENSG00000058272	PPP1R12A	chr12	-	79806165	79806297	1.34008e-06	-0.312	SE
ENSG00000058272	PPP1R12A	chr12	-	79806165	79806333	1.57904e-08	-0.29	SE
ENSG00000143727	ACP1	chr2	+	272036	272065	0.00112756	0.139	SE
ENSG00000084693	AGBL5	chr2	+	27069047	27069094	0.00440227	-0.265	SE
ENSG00000071054	MAP4K4	chr2	+	101868028	101868037	6.68392e-11	-0.26	SE
ENSG00000187953	PMS2CL	chr7	+	6737075	6737936	0.00449748	0.288	SE
ENSG00000164924	YWHAZ	chr8	-	100951928	100952125	2.05334e-10	-0.084	SE
ENSG00000164924	YWHAZ	chr8	-	100951928	100952308	1.84e-09	-0.083	SE
ENSG00000139631	CSAD	chr12	-	53171176	53171441	0.000214709	-0.511	SE
ENSG00000139631	CSAD	chr12	-	53171272	53171441	0.000214709	-0.511	SE
ENSG00000139631	CSAD	chr12	-	53171325	53171441	0.000292199	-0.5	SE
ENSG00000280670	CCDC163	chr1	-	45496555	45496623	0.000101528	0.613	SE
ENSG00000280670	CCDC163	chr1	-	45497298	45497383	0.00576447	-0.4	SE
ENSG00000164615	CAMLG	chr5	+	134741062	134741523	0.0055287	-0.191	SE
ENSG00000117620	SLC35A3	chr1	+	99999260	99999415	0.00124728	-0.16	SE
ENSG00000229180	AC006001.3	chr7	-	66588511	66588580	0.000503081	-0.575	SE
ENSG00000232956	SNHG15	chr7	-	44984356	44984426	0.00391065	0.076	SE
ENSG00000117569	PTBP2	chr1	+	96806418	96806452	8.83767e-05	-0.535	SE
ENSG00000035115	SH3YL1	chr2	-	262630	262786	0.0066938	0.542	SE
ENSG00000035115	SH3YL1	chr2	-	262630	262786	0.000210166	0.714	SE
ENSG00000107614	TRDMT1	chr10	-	17161482	17161548	0.000851339	-0.688	SE
ENSG00000130508	PXDN	chr2	-	1687631	1687703	5.52357e-05	-0.184	SE
ENSG00000182919	C11orf54	chr11	+	93755209	93755386	0.00567915	0.092	SE
ENSG00000219545	UMAD1	chr7	+	7641503	7641705	1.18611e-05	-0.663	SE
ENSG00000168958	MFF	chr2	+	227347225	227347384	0.0049512	-0.105	SE
ENSG00000135636	DYSF	chr2	+	71549349	71549391	1.19373e-06	-0.459	SE
ENSG00000134490	TMEM241	chr18	-	23421366	23421444	0.00928053	-0.364	SE
ENSG00000143924	EML4	chr2	+	42261120	42261294	4.12304e-05	0.138	SE
ENSG00000112855	HARS2	chr5	+	140696028	140696201	0.000647988	-0.343	SE
ENSG00000112855	HARS2	chr5	+	140696102	140696201	9.87158e-05	-0.261	SE
ENSG00000151665	PIGF	chr2	-	46591802	46591925	0.00383933	-0.183	SE
ENSG00000170802	FOXN2	chr2	+	48328560	48328702	0.00432942	-0.301	SE
ENSG00000120159	CAAP1	chr9	-	26869925	26869977	0.00864805	-0.058	SE
ENSG00000115355	CCDC88A	chr2	-	55303068	55303152	4.96966e-08	-0.286	SE
ENSG00000162910	MRPL55	chr1	-	228108436	228108474	0.00319466	-0.413	SE
ENSG00000162910	MRPL55	chr1	-	228108436	228109021	0.00229756	-0.418	SE
ENSG00000155561	NUP205	chr7	+	135645467	135645596	0.00183433	0.101	SE
ENSG00000115977	AAK1	chr2	-	69495984	69496080	0.00279417	-0.27	SE
ENSG00000160767	FAM189B	chr1	-	155254399	155254456	0.000778447	-0.267	SE
ENSG00000148737	TCF7L2	chr10	+	113158666	113158717	5.53078e-05	-0.408	SE
ENSG00000148737	TCF7L2	chr10	+	113159919	113159992	2.93405e-06	-0.659	SE
ENSG00000256223	ZNF10	chr12	+	133143519	133143622	1.43458e-05	0.723	SE
ENSG00000091136	LAMB1	chr7	-	108002126	108002384	2.0379e-05	-0.133	SE
ENSG00000168890	TMEM150A	chr2	-	85600344	85600412	2.65336e-05	0.625	SE
ENSG00000224078	SNHG14	chr15	+	25087466	25089866	0.00514892	-0.212	SE
ENSG00000112078	KCTD20	chr6	+	36443417	36443530	2.04059e-05	-0.09	SE
ENSG00000064666	CNN2	chr19	+	1036066	1036246	0.00192427	-0.126	SE
ENSG00000064666	CNN2	chr19	+	1036129	1036246	0.000346647	-0.08	SE
ENSG00000064687	ABCA7	chr19	+	1054569	1054694	1.04539e-05	-0.651	SE
ENSG00000138795	LEF1	chr4	-	108081585	108081669	0.00479406	0.456	SE
ENSG00000002822	MAD1L1	chr7	-	2225409	2225550	0.00062888	-0.154	SE
ENSG00000136699	SMPD4	chr2	-	130161185	130161272	0.000303556	-0.228	SE
ENSG00000198363	ASPH	chr8	-	61638321	61638360	0.00260755	0.051	SE
ENSG00000166435	XRRA1	chr11	-	74851087	74851203	0.00380202	0.441	SE
ENSG00000117362	APH1A	chr1	-	150267956	150267991	6.31451e-05	-0.205	SE
ENSG00000117362	APH1A	chr1	-	150267956	150268127	2.62304e-05	-0.139	SE
ENSG00000173272	MZT2A	chr2	-	131491875	131491972	0.000973754	-0.08	SE
ENSG00000004897	CDC27	chr17	-	47169916	47170042	8.70208e-05	-0.077	SE
ENSG00000151914	DST	chr6	-	56463045	56463156	0	-0.173	SE
ENSG00000102034	ELF4	chrX	-	130081436	130081539	0.00285058	-0.243	SE
ENSG00000115307	AUP1	chr2	-	74528416	74528489	0.00495729	-0.075	SE
ENSG00000119013	NDUFB3	chr2	+	201072278	201072361	2.63132e-06	-0.074	SE
ENSG00000141522	ARHGDIA	chr17	-	81869055	81869075	1.22558e-05	-0.11	SE
ENSG00000153094	BCL2L11	chr2	+	111153779	111153904	0.000613558	-0.452	SE
ENSG00000095059	DHPS	chr19	-	12677290	12677396	0.000760844	-0.119	SE
ENSG00000115486	GGCX	chr2	-	85552415	85552567	0.00366043	-0.13	SE
ENSG00000047932	GOPC	chr6	-	117577447	117577471	0.00264539	-0.252	SE
ENSG00000072195	SPEG	chr2	+	219444029	219444059	1.19373e-06	-0.661	SE
ENSG00000125257	ABCC4	chr13	-	95269309	95269422	0.00183746	-0.416	SE
ENSG00000090975	PITPNM2	chr12	-	122994800	122994979	2.46479e-05	-0.337	SE
ENSG00000168785	TSPAN5	chr4	-	98486737	98486884	0.00183746	-0.12	SE
ENSG00000137478	FCHSD2	chr11	-	72900256	72900328	0.00146049	-0.063	SE
ENSG00000116698	SMG7	chr1	+	183527625	183527731	0.00764596	-0.056	SE
ENSG00000138386	NAB1	chr2	+	190649845	190649982	0.00812038	0.542	SE
ENSG00000177479	ARIH2	chr3	+	48944981	48945181	0.000307765	-0.373	SE
ENSG00000177479	ARIH2	chr3	+	48945135	48945181	0.00134485	-0.314	SE
ENSG00000196235	SUPT5H	chr19	+	39458293	39458305	0.00558725	-0.092	SE
ENSG00000111011	RSRC2	chr12	-	122526169	122526293	7.81346e-06	0.695	SE
ENSG00000169045	HNRNPH1	chr5	-	179619268	179619360	0.00170256	0.095	SE
ENSG00000169045	HNRNPH1	chr5	-	179619268	179619407	0.000346301	0.066	SE
ENSG00000106443	PHF14	chr7	+	11061790	11061841	0.000433491	0.176	SE
ENSG00000122566	HNRNPA2B1	chr7	-	26190992	26191128	0.00797395	-0.16	SE
ENSG00000122545	2022-09-07	chr7	+	35831491	35831496	2.81511e-06	-0.101	SE
ENSG00000088727	KIF9	chr3	-	47280951	47281195	0.0089981	-0.395	SE
ENSG00000129103	SUMF2	chr7	+	56074173	56074218	0.000647988	-0.204	SE
ENSG00000129103	SUMF2	chr7	+	56074585	56074736	0.000518177	-0.091	SE
ENSG00000161203	AP2M1	chr3	+	184180644	184180650	1.36064e-09	-0.297	SE
ENSG00000087274	ADD1	chr4	+	2926641	2926675	2.71137e-06	-0.109	SE
ENSG00000197965	MPZL1	chr1	+	167776063	167776166	4.05559e-06	-0.186	SE
ENSG00000135164	DMTF1	chr7	+	87194683	87194828	0.00537204	-0.164	SE
ENSG00000051825	MPHOSPH9	chr12	-	123203249	123203375	0.00484043	-0.251	SE
ENSG00000097033	SH3GLB1	chr1	+	86728402	86728441	6.48527e-06	-0.057	SE
ENSG00000097033	SH3GLB1	chr1	+	86728402	86728489	2.22405e-08	-0.086	SE
ENSG00000253729	PRKDC	chr8	-	47782161	47782254	0.00389641	0.065	SE
ENSG00000168255	POLR2J3	chr7	-	102566996	102568184	0.000151381	-0.282	SE
ENSG00000183087	GAS6	chr13	-	113821957	113822186	9.40597e-08	-0.131	SE
ENSG00000197694	SPTAN1	chr9	+	128592982	128593042	4.5035e-11	0.234	SE
ENSG00000197694	SPTAN1	chr9	+	128609650	128609665	1.70922e-05	-0.099	SE
ENSG00000197694	SPTAN1	chr9	+	128627924	128627942	3.79615e-08	-0.149	SE
ENSG00000169193	CCDC126	chr7	+	23597966	23598051	9.5668e-06	-0.452	SE
ENSG00000188002	AC026412.1	chr5	-	1632643	1632751	0.00548195	0.372	SE
ENSG00000116679	IVNS1ABP	chr1	-	185306484	185306625	0.00383933	-0.136	SE
ENSG00000163513	TGFBR2	chr3	+	30623198	30623273	0.00461755	0.124	SE
ENSG00000133612	AGAP3	chr7	+	151120519	151120745	0.00674615	-0.161	SE
ENSG00000146918	NCAPG2	chr7	-	158703649	158703702	0.00419613	-0.058	SE
ENSG00000169084	DHRSX	chrX	-	2392353	2392474	0.00614146	-0.196	SE
ENSG00000130066	SAT1	chrX	+	23784293	23784403	0.00145057	-0.073	SE
ENSG00000086758	HUWE1	chrX	-	53543840	53543968	0.00963275	0.12	SE
ENSG00000086758	HUWE1	chrX	-	53543885	53543968	0.00625045	0.194	SE
ENSG00000102265	TIMP1	chrX	+	47583407	47583536	6.83486e-05	-0.076	SE
ENSG00000178761	FAM219B	chr15	-	74904981	74905039	0.00832272	-0.182	SE
ENSG00000083457	ITGAE	chr17	-	3723287	3723383	1.07297e-08	-0.118	SE
ENSG00000140543	DET1	chr15	-	88536311	88536381	0.00261501	-0.222	SE
ENSG00000228106	AL392172.1	chr1	+	222823855	222823945	0.00176484	-0.283	SE
ENSG00000187676	B3GLCT	chr13	+	31317565	31317685	0.00597509	-0.115	SE
ENSG00000214026	MRPL23	chr11	+	1955610	1955781	0.00680178	-0.09	SE
ENSG00000068366	ACSL4	chrX	-	109696143	109696196	0.00052033	-0.124	SE
ENSG00000068366	ACSL4	chrX	-	109696143	109696196	4.19738e-05	-0.186	SE
ENSG00000119760	SUPT7L	chr2	-	27660983	27661388	0.000615953	0.1	SE
ENSG00000119760	SUPT7L	chr2	-	27660983	27661601	0.00125633	0.113	SE
ENSG00000092330	TINF2	chr14	-	24241889	24241994	0.00893768	0.084	SE
ENSG00000122126	OCRL	chrX	+	129584343	129584367	0.00969835	-0.322	SE
ENSG00000156504	FAM122B	chrX	-	134772142	134772283	0.00830702	-0.208	SE
ENSG00000063601	MTMR1	chrX	+	150712341	150712365	0.00023795	0.074	SE
ENSG00000133703	KRAS	chr12	-	25215436	25215560	0.00391282	-0.054	SE
ENSG00000106976	DNM1	chr9	+	128247923	128247935	4.17206e-05	-0.366	SE
ENSG00000132793	LPIN3	chr20	+	41357881	41358034	0.00907627	-0.247	SE
ENSG00000104290	FZD3	chr8	+	28499932	28499978	0.00149833	-0.191	SE
ENSG00000172954	LCLAT1	chr2	+	30459551	30459722	0.00596556	0.203	SE
ENSG00000172954	LCLAT1	chr2	+	30476401	30476635	0.00265136	-0.622	SE
ENSG00000172954	LCLAT1	chr2	+	30476576	30476635	0.00393486	-0.615	SE
ENSG00000198919	DZIP3	chr3	+	108646616	108646649	0.00786207	-0.128	SE
ENSG00000176731	C8orf59	chr8	-	85219235	85219360	0.000168935	-0.081	SE
ENSG00000176731	C8orf59	chr8	-	85219235	85219363	0.000293559	-0.11	SE
ENSG00000176731	C8orf59	chr8	-	85219322	85219363	0.00205024	-0.073	SE
ENSG00000156162	DPY19L4	chr8	+	94734629	94734754	0.000778447	-0.249	SE
ENSG00000156162	DPY19L4	chr8	+	94734629	94734754	0.00299143	-0.15	SE
ENSG00000089060	SLC8B1	chr12	-	113320330	113320498	7.7655e-07	-0.432	SE
ENSG00000147687	TATDN1	chr8	-	124503839	124503951	0.00107556	0.534	SE
ENSG00000105339	DENND3	chr8	+	141150285	141150348	0.00434364	-0.203	SE
ENSG00000138658	ZGRF1	chr4	-	112603523	112603697	0.00981903	0.325	SE
ENSG00000138658	ZGRF1	chr4	-	112607815	112607937	0.00719758	0.129	SE
ENSG00000158106	RHPN1	chr8	+	143376524	143376653	8.83767e-05	-0.185	SE
ENSG00000180900	SCRIB	chr8	-	143807551	143807614	6.37734e-05	-0.326	SE
ENSG00000179950	PUF60	chr8	-	143820665	143820716	0.00149471	-0.141	SE
ENSG00000179950	PUF60	chr8	-	143824312	143824399	0.00376329	-0.125	SE
ENSG00000107249	GLIS3	chr9	-	4125733	4125941	2.39872e-05	0.617	SE
ENSG00000147862	NFIB	chr9	-	14102421	14102510	0.000627991	-0.235	SE
ENSG00000147862	NFIB	chr9	-	14112998	14113081	0.00340875	-0.137	SE
ENSG00000198467	TPM2	chr9	-	35684731	35684807	1.1703e-07	-0.256	SE
ENSG00000198467	TPM2	chr9	-	35685063	35685139	0	0.221	SE
ENSG00000137103	TMEM8B	chr9	+	35834460	35834650	0.00333853	0.333	SE
ENSG00000165304	MELK	chr9	+	36657240	36657363	0.00725697	-0.119	SE
ENSG00000283486	FAM95C	chr9	-	38541288	38541562	0.00683935	-0.422	SE
ENSG00000096746	HNRNPH3	chr10	+	68337857	68337996	0.000160938	0.082	SE
ENSG00000136383	ALPK3	chr15	+	84823329	84823368	0.00051341	-0.238	SE
ENSG00000135018	UBQLN1	chr9	-	83666349	83666394	0.00019515	0.153	SE
ENSG00000135018	UBQLN1	chr9	-	83666349	83666433	5.48689e-06	0.105	SE
ENSG00000148339	SLC25A25	chr9	+	128099274	128099385	0.00522404	-0.154	SE
ENSG00000106397	PLOD3	chr7	-	101207577	101207724	0.00708464	-0.125	SE
ENSG00000122490	PQLC1	chr18	-	79919183	79919400	0.00897429	-0.218	SE
ENSG00000137497	NUMA1	chr11	-	72012894	72016260	9.16234e-05	0.058	SE
ENSG00000154277	UCHL1	chr4	+	41257114	41257126	0.000113614	-0.155	SE
ENSG00000136856	SLC2A8	chr9	+	127402556	127402753	0.00409138	-0.411	SE
ENSG00000180336	MEIOC	chr17	+	44669382	44669517	0.00777481	0.087	SE
ENSG00000187239	FNBP1	chr9	-	129923843	129923996	8.67752e-05	-0.34	SE
ENSG00000187239	FNBP1	chr9	-	129923843	129924026	4.39716e-05	-0.261	SE
ENSG00000172889	EGFL7	chr9	+	136670168	136670330	0.000289254	-0.185	SE
ENSG00000122359	ANXA11	chr10	-	80180940	80181136	3.34525e-08	-0.273	SE
ENSG00000122359	ANXA11	chr10	-	80180940	80181455	0.00228001	-0.258	SE
ENSG00000122359	ANXA11	chr10	-	80180940	80181455	1.00671e-07	-0.313	SE
ENSG00000177830	CHID1	chr11	-	893426	893519	0.00487057	-0.078	SE
ENSG00000029153	ARNTL2	chr12	+	27376345	27376387	0.00129217	-0.166	SE
ENSG00000029153	ARNTL2	chr12	+	27376345	27376387	0.000286489	-0.283	SE
ENSG00000029153	ARNTL2	chr12	+	27387227	27387320	0.000598941	-0.088	SE
ENSG00000133816	MICAL2	chr11	+	12241039	12241162	0.00386253	-0.063	SE
ENSG00000133816	MICAL2	chr11	+	12255642	12255750	0.00146732	-0.092	SE
ENSG00000186104	CYP2R1	chr11	-	14890431	14890469	0.00764596	0.33	SE
ENSG00000162599	NFIA	chr1	+	61426464	61426556	0.00152804	-0.402	SE
ENSG00000019485	PRDM11	chr11	+	45224216	45224843	0.001437	-0.521	SE
ENSG00000135976	ANKRD36	chr2	+	97198585	97198658	0.000758888	-0.383	SE
ENSG00000198561	CTNND1	chr11	+	57791384	57791673	3.87992e-06	-0.206	SE
ENSG00000198561	CTNND1	chr11	+	57791384	57791673	0.000687336	-0.092	SE
ENSG00000198561	CTNND1	chr11	+	57791493	57791673	6.88875e-06	-0.257	SE
ENSG00000108854	SMURF2	chr17	-	64606601	64606640	4.93868e-05	-0.137	SE
ENSG00000277072	STAG3L2	chr7	-	74883727	74883835	3.21264e-05	-0.635	SE
ENSG00000110274	CEP164	chr11	+	117382795	117382942	0.00192268	-0.685	SE
ENSG00000115414	FN1	chr2	-	215392930	215393203	0	-0.217	SE
ENSG00000089597	GANAB	chr11	-	62634309	62634375	9.41334e-08	-0.174	SE
ENSG00000149761	NUDT22	chr11	+	64227567	64227666	5.79931e-05	-0.337	SE
ENSG00000054654	SYNE2	chr14	+	64215285	64215354	0.00194786	-0.379	SE
ENSG00000162341	TPCN2	chr11	+	69063894	69063967	0.000687249	-0.373	SE
ENSG00000162341	TPCN2	chr11	+	69067502	69067605	0.000143527	-0.432	SE
ENSG00000151532	VTI1A	chr10	+	112533529	112533550	0.00814371	-0.159	SE
ENSG00000131626	PPFIA1	chr11	+	70365372	70365435	3.79615e-08	-0.129	SE
ENSG00000085733	CTTN	chr11	+	70421469	70421580	0.00144095	-0.106	SE
ENSG00000085733	CTTN	chr11	+	70422508	70422631	0.0040159	-0.129	SE
ENSG00000221926	TRIM16	chr17	-	15651090	15651946	0.000210245	0.514	SE
ENSG00000221926	TRIM16	chr17	-	15658801	15658876	0.000127747	0.714	SE
ENSG00000171204	TMEM126B	chr11	+	85629131	85629203	0.000373943	-0.087	SE
ENSG00000171204	TMEM126B	chr11	+	85629131	85629262	6.94754e-05	-0.107	SE
ENSG00000073921	PICALM	chr11	-	85990249	85990378	0.00279417	-0.317	SE
ENSG00000073921	PICALM	chr11	-	85990249	85990399	0.00033434	-0.285	SE
ENSG00000116747	TROVE2	chr1	+	193059873	193060222	0.00673832	-0.288	SE
ENSG00000186314	PRELID2	chr5	-	145819378	145819414	0.00318691	-0.138	SE
ENSG00000186166	CCDC84	chr11	+	119001612	119001825	0.00537204	-0.207	SE
ENSG00000196914	ARHGEF12	chr11	+	120409393	120409450	1.77323e-05	-0.197	SE
ENSG00000099783	HNRNPM	chr19	+	8483157	8483211	0.000134086	-0.114	SE
ENSG00000149547	EI24	chr11	+	125570103	125570190	0.00153897	-0.056	SE
ENSG00000084234	APLP2	chr11	+	130123611	130123779	8.46588e-07	-0.123	SE
ENSG00000129255	MPDU1	chr17	+	7586898	7587017	0.000608424	-0.055	SE
ENSG00000158545	ZC3H18	chr16	+	88587541	88587613	0.00668501	0.141	SE
ENSG00000078403	MLLT10	chr10	+	21557620	21557824	0.00149568	0.493	SE
ENSG00000136754	ABI1	chr10	-	26755654	26755741	1.23722e-11	-0.345	SE
ENSG00000136754	ABI1	chr10	-	26755654	26755741	1.84759e-11	-0.281	SE
ENSG00000136754	ABI1	chr10	-	26759061	26759235	2.51664e-06	-0.222	SE
ENSG00000136754	ABI1	chr10	-	26759061	26759238	1.77665e-07	-0.178	SE
ENSG00000120539	MASTL	chr10	+	27180952	27181066	0.00687609	0.104	SE
ENSG00000120539	MASTL	chr10	+	27181479	27181581	0.00874872	0.094	SE
ENSG00000100558	PLEK2	chr14	-	67390662	67390746	0.00974318	-0.055	SE
ENSG00000100558	PLEK2	chr14	-	67393149	67393241	0.0066938	-0.077	SE
ENSG00000128805	ARHGAP22	chr10	-	48582952	48583152	0.00517348	-0.137	SE
ENSG00000138346	DNA2	chr10	-	68437010	68437241	0.00514892	-0.082	SE
ENSG00000164347	GFM2	chr5	-	74738501	74738642	0.00750057	0.097	SE
ENSG00000138326	RPS24	chr10	+	78040203	78040225	0	-0.15	SE
ENSG00000151224	MAT1A	chr10	-	80283915	80284038	0.000410961	-0.309	SE
ENSG00000119401	TRIM32	chr9	+	116697372	116697433	0.00998937	0.135	SE
ENSG00000023191	RNH1	chr11	-	504823	504888	0.000111258	-0.137	SE
ENSG00000023191	RNH1	chr11	-	504823	504996	0.00419613	-0.15	SE
ENSG00000023191	RNH1	chr11	-	504823	504996	0.0049935	-0.196	SE
ENSG00000055950	MRPL43	chr10	-	100984033	100984074	0.00202978	-0.488	SE
ENSG00000166171	DPCD	chr10	+	101605139	101605212	0.00898169	-0.114	SE
ENSG00000197535	MYO5A	chr15	-	52337809	52337884	4.86767e-06	0.102	SE
ENSG00000213047	DENND1B	chr1	-	197658299	197658369	0.000243224	-0.345	SE
ENSG00000107679	PLEKHA1	chr10	+	122428275	122428316	0.00452084	-0.283	SE
ENSG00000107679	PLEKHA1	chr10	+	122428275	122428420	0.00153897	-0.262	SE
ENSG00000111206	FOXM1	chr12	-	2865354	2865399	0.00378445	0.111	SE
ENSG00000205885	C1RL-AS1	chr12	+	7115385	7118677	9.13966e-05	-0.66	SE
ENSG00000090615	GOLGA3	chr12	-	132827807	132827902	0.00271734	-0.239	SE
ENSG00000005189	REXO5	chr16	+	20824438	20824527	0.00223185	-0.242	SE
ENSG00000110888	CAPRIN2	chr12	-	30719078	30719225	0.00679229	0.149	SE
ENSG00000165525	NEMF	chr14	-	49796232	49796328	0.00514418	-0.063	SE
ENSG00000087470	DNM1L	chr12	+	32705824	32705863	1.64017e-07	-0.062	SE
ENSG00000134283	PPHLN1	chr12	+	42351884	42352049	0.00926034	-0.14	SE
ENSG00000119801	YPEL5	chr2	+	30148244	30148305	0.00214465	-0.229	SE
ENSG00000111424	VDR	chr12	-	47899836	47899958	0.00285058	0.689	SE
ENSG00000079332	SAR1A	chr10	-	70162689	70162759	0.0066938	-0.063	SE
ENSG00000102780	DGKH	chr13	+	42221161	42221394	0.00760212	-0.119	SE
ENSG00000123415	SMUG1	chr12	-	54187818	54187905	0.00584528	-0.316	SE
ENSG00000127314	RAP1B	chr12	+	68624507	68624873	0.000698202	-0.056	SE
ENSG00000127314	RAP1B	chr12	+	68624670	68624873	0.000292199	-0.063	SE
ENSG00000127314	RAP1B	chr12	+	68624674	68624873	0.00509709	-0.103	SE
ENSG00000127314	RAP1B	chr12	+	68624674	68624873	0.000438081	-0.057	SE
ENSG00000138777	PPA2	chr4	-	105437949	105438036	0.00271734	-0.109	SE
ENSG00000120662	MTRF1	chr13	-	41261690	41261825	0.00347067	-0.393	SE
ENSG00000049130	KITLG	chr12	-	88515533	88515617	0.00177609	-0.187	SE
ENSG00000141376	BCAS3	chr17	+	61026865	61026910	0.00443081	-0.207	SE
ENSG00000141376	BCAS3	chr17	+	61388617	61388708	0.00764596	-0.533	SE
ENSG00000111271	ACAD10	chr12	+	111746143	111746284	8.70208e-05	-0.306	SE
ENSG00000197111	PCBP2	chr12	+	53467804	53467843	0.00492768	-0.061	SE
ENSG00000139496	NUP58	chr13	+	25303101	25303155	0.00855292	-0.064	SE
ENSG00000118156	ZNF541	chr19	-	47544125	47545980	0.00487989	-0.183	SE
ENSG00000134900	TPP2	chr13	+	102667757	102667883	0.00889368	-0.052	SE
ENSG00000198176	TFDP1	chr13	+	113637817	113637896	0.006008	0.107	SE
ENSG00000148840	PPRC1	chr10	+	102145019	102145090	6.10355e-05	0.235	SE
ENSG00000148840	PPRC1	chr10	+	102146671	102147392	4.52635e-06	0.309	SE
ENSG00000256771	ZNF253	chr19	+	19880050	19880146	0.000877887	-0.265	SE
ENSG00000071564	TCF3	chr19	-	1615284	1615485	0.00220819	-0.061	SE
ENSG00000089123	TASP1	chr20	-	13616856	13617123	0.00541587	-0.194	SE
ENSG00000125505	MBOAT7	chr19	-	54187160	54187287	0.000778447	-0.107	SE
ENSG00000126822	PLEKHG3	chr14	+	64728995	64729093	0.00134061	-0.133	SE
ENSG00000089159	PXN	chr12	-	120226838	120227117	0.000851339	0.11	SE
ENSG00000119688	ABCD4	chr14	-	74299547	74299675	0.00958534	0.209	SE
ENSG00000119688	ABCD4	chr14	-	74300149	74300268	0.00267084	0.347	SE
ENSG00000213722	DDAH2	chr6	-	31728864	31729221	0.00139891	-0.119	SE
ENSG00000213722	DDAH2	chr6	-	31728864	31729225	0.00100066	-0.086	SE
ENSG00000123136	DDX39A	chr19	-	14410420	14410605	0.00923256	-0.058	SE
ENSG00000198668	CALM1	chr14	+	90398990	90399087	3.72709e-06	0.664	SE
ENSG00000165948	IFI27L1	chr14	+	94101813	94102059	0.00522404	-0.221	SE
ENSG00000010322	NISCH	chr3	+	52480878	52481037	2.11497e-08	-0.752	SE
ENSG00000010322	NISCH	chr3	+	52480878	52481109	1.64017e-07	-0.738	SE
ENSG00000077935	SMC1B	chr22	-	45399094	45399374	0.00669465	-0.264	SE
ENSG00000166897	ELFN2	chr22	-	37417768	37418233	0.00385946	-0.311	SE
ENSG00000100014	SPECC1L	chr22	+	24311993	24312131	0.00109563	0.081	SE
ENSG00000105483	CARD8	chr19	-	48246074	48246295	0.00178606	-0.534	SE
ENSG00000101181	MTG2	chr20	+	62193313	62193624	0.00206762	-0.11	SE
ENSG00000101160	CTSZ	chr20	-	58996851	58997134	0.00274385	-0.053	SE
ENSG00000101160	CTSZ	chr20	-	58996851	58997152	0.00273293	-0.071	SE
ENSG00000185513	L3MBTL1	chr20	+	43530537	43530889	2.05143e-06	0.639	SE
ENSG00000198646	NCOA6	chr20	-	34758804	34758948	0.00296235	0.179	SE
ENSG00000198646	NCOA6	chr20	-	34758804	34758961	0.00311179	0.186	SE
ENSG00000197586	ENTPD6	chr20	+	25213264	25213406	0.00363512	-0.12	SE
ENSG00000149346	SLX4IP	chr20	+	10597694	10598101	0.000257633	-0.458	SE
ENSG00000176014	TUBB6	chr18	+	12308687	12308795	1.59475e-06	-0.069	SE
ENSG00000100425	BRD1	chr22	-	49825729	49825857	9.87158e-05	0.286	SE
ENSG00000125648	SLC25A23	chr19	-	6453980	6454224	0.00479406	-0.274	SE
ENSG00000123159	GIPC1	chr19	-	14482688	14482787	8.41712e-05	-0.171	SE
ENSG00000175832	ETV4	chr17	-	43533186	43533330	0.00823435	0.191	SE
ENSG00000214719	AC005562.1	chr17	+	30631736	30631927	0.00894028	-0.213	SE
ENSG00000133030	MPRIP	chr17	+	17096767	17097223	0.00487057	-0.054	SE
ENSG00000175106	TVP23C	chr17	-	15506666	15506986	0.00456272	-0.441	SE
ENSG00000175106	TVP23C	chr17	-	15506797	15506986	0.00922759	-0.43	SE
ENSG00000167522	ANKRD11	chr16	-	89291012	89291178	0.00155538	0.688	SE
ENSG00000103335	PIEZO1	chr16	-	88717316	88717615	0.00120479	-0.105	SE
ENSG00000103335	PIEZO1	chr16	-	88720659	88720745	0.00298909	0.484	SE
ENSG00000103335	PIEZO1	chr16	-	88720659	88720837	0.000195699	0.561	SE
ENSG00000140950	TLDC1	chr16	-	84503957	84504147	4.94284e-05	0.724	SE
ENSG00000130706	ADRM1	chr20	+	62303547	62303781	0.000113614	-0.167	SE
ENSG00000130706	ADRM1	chr20	+	62303718	62303781	0.000125421	-0.163	SE
ENSG00000130706	ADRM1	chr20	+	62303754	62303781	0.00669809	-0.199	SE
ENSG00000130706	ADRM1	chr20	+	62304460	62304485	0.00153897	-0.252	SE
ENSG00000099377	HSD3B7	chr16	+	30985483	30985824	0.00633527	-0.182	SE
ENSG00000099377	HSD3B7	chr16	+	30985639	30985824	0.0066938	-0.185	SE
ENSG00000099377	HSD3B7	chr16	+	30985656	30985824	0.00732925	-0.191	SE
ENSG00000185716	MOSMO	chr16	+	22073567	22073677	0.00584913	-0.052	SE
ENSG00000010361	FUZ	chr19	-	49812640	49812736	0.000594624	-0.452	SE
ENSG00000284946	AC068831.7	chr15	-	90981396	90981669	0.000182902	0.086	SE
ENSG00000284946	AC068831.7	chr15	-	90981498	90981661	0.000723021	0.085	SE
ENSG00000284946	AC068831.7	chr15	-	90981498	90981696	0.000755042	0.085	SE
ENSG00000185043	CIB1	chr15	-	90232218	90232427	0.00431576	-0.071	SE
ENSG00000185043	CIB1	chr15	-	90233142	90233208	2.71221e-05	-0.389	SE
ENSG00000185043	CIB1	chr15	-	90233142	90233208	0.000142834	-0.057	SE
ENSG00000140521	POLG	chr15	-	89320792	89321260	4.21725e-07	-0.286	SE
ENSG00000182718	ANXA2	chr15	-	60393238	60393440	0.00189028	0.091	SE
ENSG00000154237	LRRK1	chr15	+	100964890	100964982	0.000370786	-0.3	SE
ENSG00000140157	NIPA2	chr15	+	22843101	22843228	0.00669809	-0.124	SE
ENSG00000126226	PCID2	chr13	-	113190867	113190971	9.07022e-05	0.514	SE
ENSG00000126226	PCID2	chr13	-	113190867	113190975	0.00893647	0.138	SE
ENSG00000126226	PCID2	chr13	-	113190871	113190971	0.00927786	0.105	SE
ENSG00000111321	LTBR	chr12	+	6388234	6388505	0.000123498	-0.215	SE
ENSG00000111321	LTBR	chr12	+	6388255	6388505	0.000151381	-0.212	SE
ENSG00000111321	LTBR	chr12	+	6390111	6390330	0.00220819	-0.667	SE
ENSG00000149657	LSM14B	chr20	+	62127589	62127701	0.00466887	-0.299	SE
ENSG00000078319	PMS2P1	chr7	-	100328835	100329194	0.0086112	0.437	SE
ENSG00000237441	RGL2	chr6	-	33293603	33293906	0.00223179	-0.136	SE
ENSG00000237441	RGL2	chr6	-	33293603	33293935	0.00196108	-0.139	SE
ENSG00000237441	RGL2	chr6	-	33293612	33293916	0.00961016	-0.095	SE
ENSG00000237441	RGL2	chr6	-	33293794	33293935	0.00195282	-0.48	SE
ENSG00000130749	ZC3H4	chr19	-	47110779	47110956	2.81511e-06	1	SE
ENSG00000124786	SLC35B3	chr6	-	8419579	8419644	0.00285058	0.183	SE
ENSG00000184677	ZBTB40	chr1	+	22501491	22501554	0.00677355	-0.167	SE
ENSG00000082515	MRPL22	chr5	+	154950850	154950938	4.5327e-05	-0.112	SE
ENSG00000124782	RREB1	chr6	+	7107979	7108060	0.0040159	-0.381	SE
ENSG00000172795	DCP2	chr5	+	112981041	112981171	0.00452084	-0.118	SE
ENSG00000145730	PAM	chr5	+	102987517	102987571	0.00399795	-0.101	SE
ENSG00000132842	AP3B1	chr5	-	78003458	78003494	0.00981141	-0.076	SE
ENSG00000157916	RER1	chr1	+	2393207	2393355	0.000144012	0.071	SE
ENSG00000157916	RER1	chr1	+	2393269	2393355	3.73138e-07	0.086	SE
ENSG00000127993	RBM48	chr7	+	92536433	92536474	6.34334e-06	-0.26	SE
ENSG00000127993	RBM48	chr7	+	92536433	92536548	1.19373e-06	-0.223	SE
ENSG00000038382	TRIO	chr5	+	14460688	14460828	2.69807e-05	-0.067	SE
ENSG00000170242	USP47	chr11	+	11873799	11873915	4.32817e-07	-0.16	SE
ENSG00000151458	ANKRD50	chr4	-	124707424	124707813	0.000111411	-0.133	SE
ENSG00000162972	MAIP1	chr2	+	199961784	199961928	0.00687955	0.092	SE
ENSG00000162972	MAIP1	chr2	+	199961826	199961928	0.00713101	0.092	SE
ENSG00000152795	HNRNPDL	chr4	-	82425565	82425667	0.000759916	-0.069	SE
ENSG00000138772	ANXA3	chr4	+	78574853	78575027	8.71513e-05	-0.051	SE
ENSG00000083896	YTHDC1	chr4	-	68336447	68336540	0.000198163	-0.065	SE
ENSG00000106692	FKTN	chr9	+	105615280	105615407	0.00173776	-0.494	SE
ENSG00000145734	BDP1	chr5	+	71549428	71549606	0.00426582	-0.133	SE
ENSG00000145734	BDP1	chr5	+	71562776	71562895	0.0076083	-0.171	SE
ENSG00000118564	FBXL5	chr4	-	15656228	15656339	1.9184e-05	0.59	SE
ENSG00000103064	SLC7A6	chr16	+	68275024	68275249	0.00466461	-0.16	SE
ENSG00000156976	EIF4A2	chr3	+	186788179	186788416	0.000346301	-0.079	SE
ENSG00000156976	EIF4A2	chr3	+	186788291	186788416	0.000202242	-0.082	SE
ENSG00000114346	ECT2	chr3	+	172755468	172755575	0.00916559	-0.14	SE
ENSG00000155903	RASA2	chr3	+	141509567	141509673	4.39716e-05	-0.102	SE
ENSG00000164944	VIRMA	chr8	-	94548150	94548205	0.00154345	-0.057	SE
ENSG00000178222	RNF212	chr4	-	1072993	1073140	3.14639e-06	-0.249	SE
ENSG00000176261	ZBTB8OS	chr1	-	32634732	32634792	0.00147063	-0.329	SE
ENSG00000082805	ERC1	chr12	+	998323	998482	0.00420827	-0.282	SE
ENSG00000081154	PCNP	chr3	+	101579588	101579766	1.84e-09	-0.126	SE
ENSG00000070614	NDST1	chr5	+	150520867	150521767	0.00464974	-0.085	SE
ENSG00000115827	DCAF17	chr2	+	171447686	171447737	0.00764596	0.569	SE
ENSG00000137312	FLOT1	chr6	-	30741195	30741333	0.000396664	-0.105	SE
ENSG00000104723	TUSC3	chr8	+	15730665	15730722	0.00130728	-0.108	SE
ENSG00000183856	IQGAP3	chr1	-	156562390	156562691	3.79615e-08	-1	SE
ENSG00000166669	ATF7IP2	chr16	+	10429371	10429645	0.00406231	-0.525	SE
ENSG00000086015	MAST2	chr1	+	46028767	46028923	0.00147063	-0.132	SE
ENSG00000204590	GNL1	chr6	-	30555554	30555695	0.00329333	-0.077	SE
ENSG00000204590	GNL1	chr6	-	30555554	30555711	0.00336779	-0.076	SE
ENSG00000183291	SELENOF	chr1	-	86868052	86868092	0.00466887	-0.086	SE
ENSG00000270249	AC093668.1	chr7	-	102566581	102567043	7.42129e-05	-0.446	SE
ENSG00000116285	ERRFI1	chr1	-	8022392	8022467	0.00347067	-0.07	SE
ENSG00000122678	POLM	chr7	-	44076508	44076755	0.00161223	-0.422	SE
ENSG00000113810	SMC4	chr3	+	160417697	160418162	2.14271e-05	0.608	SE
ENSG00000088448	ANKRD10	chr13	-	110903475	110903539	0.000182902	-0.774	SE
ENSG00000117616	RSRP1	chr1	-	25306561	25306949	0.00418725	0.506	SE
ENSG00000058056	USP13	chr3	+	179690243	179690301	9.25103e-06	-0.821	SE
ENSG00000204348	DXO	chr6	-	31971305	31971581	0.000924236	-0.333	SE
ENSG00000039319	ZFYVE16	chr5	+	80409691	80409939	0.00907627	-0.188	SE
ENSG00000144674	GOLGA4	chr3	+	37361218	37361305	6.031e-05	-0.312	SE
ENSG00000151693	ASAP2	chr2	+	9318523	9318685	0.000342076	-0.094	SE
ENSG00000185825	BCAP31	chrX	-	153723507	153723562	0.00160211	0.075	SE
ENSG00000164142	FAM160A1	chr4	+	151415723	151415801	0.00761967	-0.25	SE
ENSG00000134697	GNL2	chr1	-	37583693	37583781	0.000103782	0.078	SE
ENSG00000156875	MFSD14A	chr1	+	100043072	100043166	7.09132e-05	-0.195	SE
ENSG00000156875	MFSD14A	chr1	+	100043072	100043229	0.00561516	-0.245	SE
ENSG00000156875	MFSD14A	chr1	+	100043090	100043229	0.00276998	-0.157	SE
ENSG00000255104	AC005324.4	chr17	+	15700134	15700168	0.00687609	-0.75	SE
ENSG00000177556	ATOX1	chr5	-	151751703	151751776	2.48007e-05	-0.133	SE
ENSG00000181790	ADGRB1	chr8	+	142510956	142511073	0.000159687	-0.272	SE
ENSG00000236871	LINC00106	chrX	+	1396994	1397224	0.000916784	-0.567	SE
ENSG00000236871	LINC00106	chrX	+	1396997	1397224	4.70718e-05	-0.667	SE
ENSG00000205643	CDPF1	chr22	-	46248173	46248284	1.36594e-06	0.771	SE
ENSG00000144136	SLC20A1	chr2	+	112652888	112653344	0.0069253	-0.067	SE
ENSG00000117153	KLHL12	chr1	-	202915730	202915772	0.00296798	-0.066	SE
ENSG00000104946	TBC1D17	chr19	+	49885171	49885234	0.00633527	-0.156	SE
ENSG00000060138	YBX3	chr12	-	10710529	10710788	0.00375657	-0.052	SE
ENSG00000164924	YWHAZ	chr8	-	100951928	100952128	2.12773e-09	-0.083	SE
ENSG00000164924	YWHAZ	chr8	-	100952849	100953149	0.00155538	0.245	SE
ENSG00000101361	NOP56	chr20	+	2657084	2657488	0.00422632	0.147	SE
ENSG00000101361	NOP56	chr20	+	2657084	2657493	0.00508457	0.166	SE
ENSG00000085063	CD59	chr11	-	33731423	33731461	0.00202439	-0.108	SE
ENSG00000232956	SNHG15	chr7	-	44984289	44984426	0.00351583	0.131	SE
ENSG00000232956	SNHG15	chr7	-	44984356	44984421	0.00361882	0.144	SE
ENSG00000070610	GBA2	chr9	-	35743275	35743326	0.00531402	-0.313	SE
ENSG00000168958	MFF	chr2	+	227347342	227347384	0.000633529	-0.2	SE
ENSG00000135636	DYSF	chr2	+	71513235	71513332	0.00462874	-0.402	SE
ENSG00000093183	SEC22C	chr3	-	42563764	42563810	0.000239146	0.098	SE
ENSG00000259080	AC074091.1	chr2	+	27631026	27631200	0.001425	0.304	SE
ENSG00000115825	PRKD3	chr2	-	37292921	37292976	4.18877e-05	-0.213	SE
ENSG00000115825	PRKD3	chr2	-	37317786	37317899	0.0021478	-0.154	SE
ENSG00000112855	HARS2	chr5	+	140696095	140696201	0.000682068	-0.334	SE
ENSG00000273269	AC073283.3	chr2	-	47172413	47172454	3.12672e-08	-0.054	SE
ENSG00000119326	CTNNAL1	chr9	-	108951779	108951866	0.000173896	-0.633	SE
ENSG00000115109	EPB41L5	chr2	+	120104059	120104349	0.00192457	0.514	SE
ENSG00000091136	LAMB1	chr7	-	108001998	108002384	1.69515e-05	-0.111	SE
ENSG00000091136	LAMB1	chr7	-	108002014	108002384	8.75379e-06	-0.117	SE
ENSG00000224078	SNHG14	chr15	+	25088607	25088741	0.00200143	0.08	SE
ENSG00000148303	RPL7A	chr9	+	133350495	133350719	0.00378445	-0.099	SE
ENSG00000148303	RPL7A	chr9	+	133350572	133350719	0.00525494	-0.093	SE
ENSG00000148303	RPL7A	chr9	+	133350656	133350719	3.79615e-08	-0.686	SE
ENSG00000164985	PSIP1	chr9	-	15470975	15471231	0.000131908	-0.085	SE
ENSG00000169379	ARL13B	chr3	+	93997246	93997301	0.00144095	-0.554	SE
ENSG00000002822	MAD1L1	chr7	-	2225409	2225742	0.000373489	-0.207	SE
ENSG00000002822	MAD1L1	chr7	-	2225409	2225893	0.000349451	-0.211	SE
ENSG00000148426	PROSER2	chr10	+	11849946	11850208	0.000888987	-0.079	SE
ENSG00000151914	DST	chr6	-	56620612	56620715	0.00893768	0.065	SE
ENSG00000115307	AUP1	chr2	-	74528252	74528489	0.00582813	-0.072	SE
ENSG00000118418	HMGN3	chr6	-	79202055	79202385	5.69498e-09	0.833	SE
ENSG00000105953	OGDH	chr7	+	44618823	44618934	0.00134503	-0.062	SE
ENSG00000204104	TRAF3IP1	chr2	+	238344535	238344598	0.00612256	-0.202	SE
ENSG00000168385	2022-09-02	chr2	+	241325966	241326109	0.0011703	0.174	SE
ENSG00000168385	2022-09-02	chr2	+	241325998	241326109	0.0043333	0.149	SE
ENSG00000090975	PITPNM2	chr12	-	122994800	122994928	3.03422e-06	-0.488	SE
ENSG00000138386	NAB1	chr2	+	190653726	190653780	0.00131456	0.594	SE
ENSG00000205269	TMEM170B	chr6	+	11574174	11574251	0.00238788	-0.137	SE
ENSG00000137309	HMGA1	chr6	+	34243443	34243712	5.69498e-09	0.733	SE
ENSG00000124486	USP9X	chrX	+	41087616	41087665	0.00113729	-0.074	SE
ENSG00000164543	STK17A	chr7	+	43623571	43623620	0.000483274	-0.085	SE
ENSG00000111832	RWDD1	chr6	+	116574057	116574174	2.68656e-06	0.65	SE
ENSG00000285106	AC016831.7	chr7	-	130941412	130941858	0.0016617	-0.625	SE
ENSG00000161203	AP2M1	chr3	+	184180561	184180650	1.06592e-12	-0.054	SE
ENSG00000197965	MPZL1	chr1	+	167776069	167776166	4.40098e-05	-0.258	SE
ENSG00000108825	PTGES3L-AARSD1	chr17	-	42951800	42951894	0.00435904	-0.342	SE
ENSG00000183087	GAS6	chr13	-	113821812	113822186	1.21185e-06	-0.164	SE
ENSG00000183087	GAS6	chr13	-	113821957	113822338	3.72709e-06	-0.295	SE
ENSG00000183087	GAS6	chr13	-	113832633	113832884	7.37392e-05	-0.505	SE
ENSG00000169193	CCDC126	chr7	+	23597971	23598051	7.7655e-07	-0.71	SE
ENSG00000116679	IVNS1ABP	chr1	-	185306447	185306625	0.00192427	-0.111	SE
ENSG00000105887	MTPN	chr7	-	135960667	135960726	0.00191747	-0.053	SE
ENSG00000146963	LUC7L2	chr7	+	139363175	139363259	1.07825e-05	-0.143	SE
ENSG00000146963	LUC7L2	chr7	+	139363175	139363452	6.10209e-06	-0.147	SE
ENSG00000089006	SNX5	chr20	-	17955364	17955498	0.000800521	-0.483	SE
ENSG00000187676	B3GLCT	chr13	+	31317565	31317747	4.94284e-05	-0.292	SE
ENSG00000119760	SUPT7L	chr2	-	27660983	27661155	0.000598941	0.132	SE
ENSG00000119760	SUPT7L	chr2	-	27660983	27661358	0.000635697	0.133	SE
ENSG00000119760	SUPT7L	chr2	-	27660983	27661443	0.000635697	0.133	SE
ENSG00000196924	FLNA	chrX	-	154366023	154366221	0.000287156	-0.064	SE
ENSG00000168939	SPRY3	chrX	+	155769425	155769862	0.00416378	0.166	SE
ENSG00000104290	FZD3	chr8	+	28499937	28499978	7.9419e-05	-0.356	SE
ENSG00000204685	STARD7-AS1	chr2	+	96237904	96238099	0.00382814	-0.572	SE
ENSG00000084652	TXLNA	chr1	+	32180331	32180514	0.00828536	-0.091	SE
ENSG00000084652	TXLNA	chr1	+	32180331	32180777	0.00332801	-0.575	SE
ENSG00000156162	DPY19L4	chr8	+	94734677	94734754	0.0041459	-0.26	SE
ENSG00000156162	DPY19L4	chr8	+	94756040	94756159	0.0089578	-0.098	SE
ENSG00000173064	HECTD4	chr12	-	112224990	112225145	0.00688896	-0.14	SE
ENSG00000105339	DENND3	chr8	+	141150097	141150348	0.000202242	-0.271	SE
ENSG00000158106	RHPN1	chr8	+	143376417	143376653	1.68505e-05	-0.247	SE
ENSG00000179950	PUF60	chr8	-	143820430	143820716	0.00533535	-0.192	SE
ENSG00000107186	MPDZ	chr9	-	13110912	13111024	0.00760212	-0.077	SE
ENSG00000198467	TPM2	chr9	-	35684731	35684740	3.15647e-07	-0.07	SE
ENSG00000198467	TPM2	chr9	-	35684731	35684746	1.29839e-09	-0.153	SE
ENSG00000130821	SLC6A8	chrX	+	153694136	153694258	0.000521295	-0.609	SE
ENSG00000147162	OGT	chrX	+	71546210	71546496	0.0083534	0.055	SE
ENSG00000136856	SLC2A8	chr9	+	127398039	127398111	0.0053086	-0.336	SE
ENSG00000141551	CSNK1D	chr17	-	82246197	82246465	2.83621e-05	-0.076	SE
ENSG00000172889	EGFL7	chr9	+	136670168	136670276	0.000410961	-0.346	SE
ENSG00000122359	ANXA11	chr10	-	80180940	80181023	3.40251e-08	-0.274	SE
ENSG00000029153	ARNTL2	chr12	+	27387227	27387289	0.00062888	-0.22	SE
ENSG00000107372	ZFAND5	chr9	-	72363469	72363643	0.0089981	0.19	SE
ENSG00000135365	PHF21A	chr11	-	45945839	45945872	0.00518922	0.273	SE
ENSG00000198561	CTNND1	chr11	+	57791384	57791701	0.00106574	-0.308	SE
ENSG00000198561	CTNND1	chr11	+	57791384	57791701	0.000732374	-0.655	SE
ENSG00000115414	FN1	chr2	-	215393077	215393203	0	-0.147	SE
ENSG00000149483	TMEM138	chr11	+	61364432	61364870	0.000111411	-0.502	SE
ENSG00000089597	GANAB	chr11	-	62634309	62634466	1.08216e-08	-0.103	SE
ENSG00000221926	TRIM16	chr17	-	15644725	15644946	5.3094e-08	0.9	SE
ENSG00000182712	CMC4	chrX	-	155065485	155065789	0.00678197	-0.099	SE
ENSG00000196914	ARHGEF12	chr11	+	120409397	120409450	0.00342193	-0.142	SE
ENSG00000084234	APLP2	chr11	+	130123611	130123755	1.77665e-07	-0.089	SE
ENSG00000158545	ZC3H18	chr16	+	88571613	88571672	0.000243368	-0.085	SE
ENSG00000150093	ITGB1	chr10	-	32935982	32936423	0.00418725	-0.11	SE
ENSG00000150093	ITGB1	chr10	-	32936241	32936423	0.00398445	-0.128	SE
ENSG00000150093	ITGB1	chr10	-	32936349	32936423	0.00437284	-0.124	SE
ENSG00000196693	ZNF33B	chr10	-	42613887	42613968	0.00893768	-0.074	SE
ENSG00000128805	ARHGAP22	chr10	-	48582818	48583152	0.00092366	-0.204	SE
ENSG00000023191	RNH1	chr11	-	504823	505001	0.000955037	-0.132	SE
ENSG00000023191	RNH1	chr11	-	504823	505001	0.000422572	-0.159	SE
ENSG00000249456	AL731577.2	chr10	+	124940373	124940547	0.00223179	0.186	SE
ENSG00000205885	C1RL-AS1	chr12	+	7118266	7118677	1.71398e-06	-0.834	SE
ENSG00000255054	AL020996.2	chr1	+	25823237	25823439	0.00865198	-0.075	SE
ENSG00000110888	CAPRIN2	chr12	-	30719078	30719221	0.00538262	0.097	SE
ENSG00000082898	XPO1	chr2	-	61525491	61525521	1.16182e-05	0.688	SE
ENSG00000120662	MTRF1	chr13	-	41261430	41261825	0.00329333	-0.379	SE
ENSG00000091039	OSBPL8	chr12	-	76558569	76558614	0.00162503	-0.078	SE
ENSG00000028203	VEZT	chr12	+	95262905	95263162	0.00681619	0.592	SE
ENSG00000188026	RILPL1	chr12	-	123520094	123520183	0.00602028	-0.188	SE
ENSG00000197111	PCBP2	chr12	+	53467804	53467827	0.00121879	-0.11	SE
ENSG00000122034	GTF3A	chr13	+	27432543	27432804	0.000135471	-0.075	SE
ENSG00000136100	VPS36	chr13	-	52429235	52429432	0.00150703	0.09	SE
ENSG00000258603	AC005225.2	chr14	-	73619666	73619816	0.00139504	0.43	SE
ENSG00000005810	MYCBP2	chr13	-	77227041	77227157	7.81346e-06	-0.128	SE
ENSG00000005810	MYCBP2	chr13	-	77227041	77227157	0.000214803	-0.174	SE
ENSG00000102595	UGGT2	chr13	-	95886929	95887393	0.00539284	-0.084	SE
ENSG00000119640	ACYP1	chr14	-	75056446	75056560	0.000939545	0.107	SE
ENSG00000196312	MFSD14C	chr9	-	96962764	96962963	0.00582813	-0.077	SE
ENSG00000129534	MIS18BP1	chr14	-	45237171	45237319	0.00989361	0.058	SE
ENSG00000139926	FRMD6	chr14	+	51575756	51575854	0.00679229	-0.134	SE
ENSG00000126822	PLEKHG3	chr14	+	64737861	64738137	0.0027166	-0.468	SE
ENSG00000126822	PLEKHG3	chr14	+	64737861	64738224	4.74302e-05	-0.45	SE
ENSG00000072110	ACTN1	chr14	-	68977573	68977656	0.00271734	0.693	SE
ENSG00000139990	DCAF5	chr14	-	69152488	69152876	0.00408905	0.367	SE
ENSG00000119688	ABCD4	chr14	-	74288715	74288785	4.01745e-08	-1	SE
ENSG00000213722	DDAH2	chr6	-	31728864	31728984	0.0012912	-0.119	SE

## Sheet: AASE_EC109_KD
GeneID	geneSymbol	chr	strand	exonStart	exonEnd	FDR	IncLevelDifference	asType
ENSG00000182472	CAPN12	chr19	-	38733702	38733940	0.00381824	-0.834	A3
ENSG00000105705	SUGP1	chr19	-	19302264	19302443	1.16228e-05	0.057	A3
ENSG00000141994	DUS3L	chr19	-	5786748	5786919	0.00677786	-0.07	A3
ENSG00000203880	PCMTD2	chr20	+	64267886	64268010	0.00611594	-0.068	A3
ENSG00000170471	RALGAPB	chr20	+	38535073	38535207	0.00371849	0.176	A3
ENSG00000124155	PIGT	chr20	+	45418771	45418979	0.0036517	-0.275	A3
ENSG00000124155	PIGT	chr20	+	45419142	45419395	4.1101e-05	0.611	A3
ENSG00000124155	PIGT	chr20	+	45419277	45419395	0.00434147	-0.21	A3
ENSG00000124155	PIGT	chr20	+	45419472	45419590	0.0046973	-0.279	A3
ENSG00000214087	ARL16	chr17	-	81682033	81682675	0.000862522	-0.175	A3
ENSG00000181045	SLC26A11	chr17	+	80220915	80221115	0.00855734	-0.091	A3
ENSG00000266967	AARSD1	chr17	-	42962174	42962295	0.00202373	-0.361	A3
ENSG00000178971	CTC1	chr17	-	8229890	8229968	0.00192465	0.092	A3
ENSG00000161955	TNFSF13	chr17	+	7559845	7559893	0.00618185	-0.244	A3
ENSG00000108559	NUP88	chr17	-	5387778	5387952	0.00598406	-0.248	A3
ENSG00000102878	HSF4	chr16	+	67166557	67166622	0.00882879	-0.052	A3
ENSG00000089505	CMTM1	chr16	+	66578830	66579135	0.00130929	0.425	A3
ENSG00000125170	DOK4	chr16	-	57479441	57479688	0.000304464	0.66	A3
ENSG00000125124	BBS2	chr16	-	56498436	56498696	1.47179e-05	0.06	A3
ENSG00000204941	PSG5	chr19	-	43167742	43168203	0.000584093	0.628	A3
ENSG00000140374	ETFA	chr15	-	76227712	76227918	1.59605e-05	0.586	A3
ENSG00000140400	MAN2C1	chr15	-	75358461	75359153	0.000489675	-0.086	A3
ENSG00000140474	ULK3	chr15	-	74842279	74842449	0.000762631	0.506	A3
ENSG00000259426	AC027237.3	chr15	-	69396903	69397799	0.00040354	0.716	A3
ENSG00000112759	SLC29A1	chr6	+	44227259	44227342	0.00228858	0.198	A3
ENSG00000136235	GPNMB	chr7	+	23266480	23266615	0.00454267	0.078	A3
ENSG00000204120	GIGYF2	chr2	+	232760479	232760591	0.00253072	0.685	A3
ENSG00000168487	BMP1	chr8	+	22196180	22196840	0.00818798	-0.06	A3
ENSG00000163633	C4orf36	chr4	-	86890047	86890158	0.00484466	0.461	A3
ENSG00000004139	SARM1	chr17	+	28388173	28388539	0.000934113	-0.282	A3
ENSG00000198792	TMEM184B	chr22	-	38231243	38231399	0.00671137	0.726	A3
ENSG00000125089	SH3TC1	chr4	+	8218244	8218347	0.00268122	-0.274	A3
ENSG00000184470	TXNRD2	chr22	-	19875521	19877234	0.00654519	-0.109	A3
ENSG00000111642	CHD4	chr12	-	6578028	6578135	0.00491329	0.121	A3
ENSG00000168591	TMUB2	chr17	+	44187616	44187743	0.00738643	0.265	A3
ENSG00000187742	SECISBP2	chr9	+	89325426	89325676	4.41346e-05	0.149	A3
ENSG00000178904	DPY19L3	chr19	+	32467473	32468813	0.00104706	-0.192	A3
ENSG00000187098	MITF	chr3	+	69951811	69951886	0.00369975	0.129	A3
ENSG00000115380	EFEMP1	chr2	-	55922570	55922747	0.000650558	0.414	A3
ENSG00000145335	SNCA	chr4	-	89835546	89835692	0.00011545	0.093	A3
ENSG00000113119	TMCO6	chr5	+	140642490	140642671	0.0072319	0.137	A3
ENSG00000176046	NUPR1	chr16	-	28538005	28538209	2.99199e-06	0.335	A3
ENSG00000169683	LRRC45	chr17	+	82029018	82029185	0.00191043	0.088	A3
ENSG00000132781	MUTYH	chr1	-	45331660	45331872	0.00393471	0.058	A3
ENSG00000140992	PDPK1	chr16	+	2581294	2581363	0.00195373	-0.302	A3
ENSG00000171574	ZNF584	chr19	+	58415792	58415940	8.52742e-06	0.352	A3
ENSG00000117569	PTBP2	chr1	+	96813272	96813447	0.000584093	-0.548	A3
ENSG00000167291	TBC1D16	chr17	-	79950410	79950594	2.56063e-06	-0.292	A3
ENSG00000167291	TBC1D16	chr17	-	79950410	79950594	4.31247e-05	-0.189	A3
ENSG00000163701	IL17RE	chr3	+	9914401	9914599	5.61362e-05	-0.783	A3
ENSG00000115464	USP34	chr2	-	61214059	61214278	8.64674e-07	0.179	A3
ENSG00000115464	USP34	chr2	-	61214059	61214694	2.70537e-05	0.063	A3
ENSG00000064687	ABCA7	chr19	+	1065269	1065572	0.00135836	-0.07	A3
ENSG00000131236	CAP1	chr1	+	40059333	40059458	0.0088078	0.299	A3
ENSG00000077232	DNAJC10	chr2	+	182739544	182740388	0.00222677	0.734	A3
ENSG00000157637	SLC38A10	chr17	-	81246884	81247061	0.000353095	-0.336	A3
ENSG00000160766	GBAP1	chr1	-	155215053	155215400	0.00146652	-0.221	A3
ENSG00000250067	YJEFN3	chr19	+	19533103	19535144	0.00686298	-0.131	A3
ENSG00000205702	CYP2D7	chr22	-	42141151	42141396	1.18357e-05	0.694	A3
ENSG00000116698	SMG7	chr1	+	183517625	183517820	0.00301015	0.075	A3
ENSG00000169026	SLC49A3	chr4	-	684482	684602	0.00264507	0.495	A3
ENSG00000196295	AC005154.1	chr7	-	30551317	30551479	0.000742595	0.415	A3
ENSG00000118058	KMT2A	chr11	+	118471661	118474315	4.27909e-07	0.146	A3
ENSG00000179818	PCBP1-AS1	chr2	-	69993862	69994250	0.00162089	-0.637	A3
ENSG00000188878	FBF1	chr17	-	75914121	75914295	2.62577e-06	-0.837	A3
ENSG00000188878	FBF1	chr17	-	75914121	75914298	0.00126765	-0.123	A3
ENSG00000244754	N4BP2L2	chr13	-	32442387	32444126	0.00515397	0.3	A3
ENSG00000196998	WDR45	chrX	-	49076644	49076804	0.00404047	-0.063	A3
ENSG00000156531	PHF6	chrX	+	134413487	134413657	0.00829791	-0.124	A3
ENSG00000143569	UBAP2L	chr1	+	154258875	154259030	7.11175e-06	0.412	A3
ENSG00000164733	CTSB	chr8	-	11867253	11867526	0.000190412	0.697	A3
ENSG00000106397	PLOD3	chr7	-	101212841	101213204	0.00313972	0.591	A3
ENSG00000026508	CD44	chr11	+	35201667	35201787	0.00768005	-0.528	A3
ENSG00000153339	TRAPPC8	chr18	-	31857539	31857982	0.00381274	0.09	A3
ENSG00000142186	SCYL1	chr11	+	65538441	65538704	4.86233e-06	-0.106	A3
ENSG00000143702	CEP170	chr1	-	243156220	243156455	0.00130806	0.096	A3
ENSG00000166321	NUDT13	chr10	+	73126634	73126827	0.00375758	-0.369	A3
ENSG00000175197	DDIT3	chr12	-	57517268	57517542	6.2847e-08	0.112	A3
ENSG00000175197	DDIT3	chr12	-	57517268	57517595	1.49948e-08	0.117	A3
ENSG00000119953	SMNDC1	chr10	-	110297566	110297745	0.0012671	-0.057	A3
ENSG00000160957	RECQL4	chr8	-	144514935	144515072	0.00202373	-0.071	A3
ENSG00000198563	DDX39B	chr6	-	31540321	31540664	0.00192636	0.112	A3
ENSG00000148444	COMMD3	chr10	+	22318352	22318713	0.000722318	0.407	A3
ENSG00000136153	LMO7	chr13	+	75835151	75835339	0.000277869	0.092	A3
ENSG00000071564	TCF3	chr19	-	1609292	1611369	0.00335111	-0.119	A3
ENSG00000235194	PPP1R3E	chr14	-	23299400	23299541	0.00191208	0.361	A3
ENSG00000072415	MPP5	chr14	+	67279017	67279537	0.00126173	0.147	A3
ENSG00000171469	ZNF561	chr19	-	9617044	9617226	0.00158925	-0.373	A3
ENSG00000186866	POFUT2	chr21	-	45282586	45283046	9.64691e-07	-0.362	A3
ENSG00000160218	TRAPPC10	chr21	+	44087703	44087928	0.00268122	0.558	A3
ENSG00000243927	MRPS6	chr21	+	34073608	34073745	0.00641343	-0.079	A3
ENSG00000243927	MRPS6	chr21	+	34073611	34073745	0.00879855	-0.15	A3
ENSG00000275464	FP565260.1	chr21	-	5147288	5147432	0.00641769	-0.16	A3
ENSG00000100239	PPP6R2	chr22	+	50393749	50394135	0.00729991	-0.466	A3
ENSG00000128159	TUBGCP6	chr22	-	50222453	50222568	0.00273344	0.293	A3
ENSG00000128159	TUBGCP6	chr22	-	50222453	50222588	0.00467097	-0.285	A3
ENSG00000170638	TRABD	chr22	+	50199099	50199569	0.00564917	0.447	A3
ENSG00000100401	RANGAP1	chr22	-	41280928	41281082	0.00620807	0.186	A3
ENSG00000100221	JOSD1	chr22	-	38699800	38700123	0.00448633	-0.29	A3
ENSG00000100124	ANKRD54	chr22	-	37832636	37833005	6.42716e-05	-0.646	A3
ENSG00000100124	ANKRD54	chr22	-	37832636	37833070	0.000238104	-0.611	A3
ENSG00000100106	TRIOBP	chr22	+	37754965	37755153	0.00082369	-0.445	A3
ENSG00000100097	LGALS1	chr22	+	37678375	37678654	0.00842617	-0.147	A3
ENSG00000100097	LGALS1	chr22	+	37679602	37679802	0.000871617	-0.183	A3
ENSG00000187860	CCDC157	chr22	+	30376432	30378658	0.00040354	-0.411	A3
ENSG00000100031	GGT1	chr22	+	24610357	24610531	3.99883e-07	0.331	A3
ENSG00000099991	CABIN1	chr22	+	24177503	24177817	0.00070334	0.558	A3
ENSG00000108106	UBE2S	chr19	-	55404287	55404425	0.00647043	-0.26	A3
ENSG00000232324	AC008440.3	chr19	+	53865933	53866140	0.000533055	-0.405	A3
ENSG00000126453	BCL2L12	chr19	+	49666996	49667161	0.00551707	0.082	A3
ENSG00000142541	RPL13A	chr19	+	49490957	49491089	0.000235015	0.289	A3
ENSG00000105321	CCDC9	chr19	+	47258562	47258663	0.00448633	-0.164	A3
ENSG00000104892	KLC3	chr19	+	45351285	45351515	0.00888034	-0.224	A3
ENSG00000079462	PAFAH1B3	chr19	-	42302231	42302495	0.00470667	-0.069	A3
ENSG00000077312	SNRPA	chr19	+	40751307	40751481	0.000221448	-0.131	A3
ENSG00000188493	C19orf54	chr19	-	40750284	40750433	0.000294007	0.324	A3
ENSG00000248101	AC002116.1	chr19	-	36010566	36010989	0.000753171	-0.363	A3
ENSG00000248101	AC002116.1	chr19	-	36010566	36011045	0.000948414	-0.315	A3
ENSG00000104859	CLASRP	chr19	+	45069940	45070104	0.00889898	0.209	A3
ENSG00000130726	TRIM28	chr19	+	58547791	58547906	7.76894e-07	0.092	A3
ENSG00000105726	ATP13A1	chr19	-	19649566	19649953	5.64314e-05	-0.545	A3
ENSG00000064489	BORCS8-MEF2B	chr19	-	19157024	19157283	4.04356e-05	0.516	A3
ENSG00000221983	UBA52	chr19	+	18573534	18573748	0.000361469	-0.668	A3
ENSG00000130520	LSM4	chr19	-	18310003	18310249	0.00350019	0.391	A3
ENSG00000130511	SSBP4	chr19	+	18432683	18432844	5.97912e-05	-0.426	A3
ENSG00000132024	CC2D1A	chr19	+	13926534	13926725	0.00630604	-0.599	A3
ENSG00000161860	SYCE2	chr19	-	12904491	12904830	0.00299055	-0.166	A3
ENSG00000076944	STXBP2	chr19	+	7640697	7641175	0.00111472	0.685	A3
ENSG00000104880	ARHGEF18	chr19	+	7470536	7472477	0.00154374	0.119	A3
ENSG00000196365	LONP1	chr19	-	5691992	5692242	0.00239091	0.182	A3
ENSG00000127663	KDM4B	chr19	+	5110621	5110818	0.00191043	-0.07	A3
ENSG00000142002	DPP9	chr19	-	4689569	4689722	0	-0.101	A3
ENSG00000161091	MFSD12	chr19	-	3538649	3538849	0.00667042	-0.178	A3
ENSG00000125912	NCLN	chr19	+	3193634	3193810	1.97081e-07	-1	A3
ENSG00000125912	NCLN	chr19	+	3206127	3206425	1.73357e-06	-0.725	A3
ENSG00000172009	THOP1	chr19	+	2794792	2794888	0.0025293	-0.191	A3
ENSG00000178297	TMPRSS9	chr19	+	2424806	2425036	0.00979598	0.084	A3
ENSG00000273734	AC005258.1	chr19	+	2340912	2341172	0.00867738	-0.132	A3
ENSG00000104899	AMH	chr19	+	2250848	2251008	0.00504003	0.058	A3
ENSG00000180448	ARHGAP45	chr19	+	1073145	1073223	0.00787566	-0.062	A3
ENSG00000011304	PTBP1	chr19	+	805027	805187	2.98875e-08	0.704	A3
ENSG00000196700	ZNF512B	chr20	-	63964070	63964397	0.000243882	0.28	A3
ENSG00000026036	RTEL1-TNFRSF6B	chr20	+	63696759	63697191	0.000811315	0.143	A3
ENSG00000101216	GMEB2	chr20	-	63602964	63603161	0.00541604	0.46	A3
ENSG00000101210	EEF1A2	chr20	-	63490416	63490734	0.000439016	0.101	A3
ENSG00000101210	EEF1A2	chr20	-	63494804	63495088	0.00814615	-0.056	A3
ENSG00000101210	EEF1A2	chr20	-	63495855	63496057	0.00112306	0.5	A3
ENSG00000060491	OGFR	chr20	+	62806032	62806261	0.000223931	0.46	A3
ENSG00000130702	LAMA5	chr20	-	62308855	62309263	0.000411859	-0.709	A3
ENSG00000130702	LAMA5	chr20	-	62308855	62309263	0.00620012	-0.639	A3
ENSG00000130702	LAMA5	chr20	-	62310162	62310572	0	-0.066	A3
ENSG00000130702	LAMA5	chr20	-	62310664	62310970	0.00757278	-0.082	A3
ENSG00000130702	LAMA5	chr20	-	62310664	62311061	0.00542123	-0.132	A3
ENSG00000101181	MTG2	chr20	+	62200048	62200204	0.000277562	0.476	A3
ENSG00000170471	RALGAPB	chr20	+	38565355	38565478	0.0046858	0.068	A3
ENSG00000170471	RALGAPB	chr20	+	38565358	38565478	0.00871238	0.053	A3
ENSG00000088367	EPB41L1	chr20	+	36194214	36194360	0.00248049	0.053	A3
ENSG00000125991	ERGIC3	chr20	+	35556990	35557249	0.00691592	-0.099	A3
ENSG00000131069	ACSS2	chr20	+	34914068	34914117	0.0074137	0.13	A3
ENSG00000131069	ACSS2	chr20	+	34921543	34921992	4.19628e-05	0.617	A3
ENSG00000183647	ZNF530	chr19	+	57604276	57604406	5.54557e-05	-0.214	A3
ENSG00000105426	PTPRS	chr19	-	5210468	5210801	0.00171833	0.5	A3
ENSG00000167363	FN3K	chr17	+	82741215	82741393	0.000223424	-0.635	A3
ENSG00000185624	P4HB	chr17	-	81846359	81846668	0.00205131	-0.489	A3
ENSG00000184009	ACTG1	chr17	-	81511762	81512118	0.00106623	-0.198	A3
ENSG00000171246	NPTX1	chr17	-	80475510	80475715	0.00914812	0.267	A3
ENSG00000181045	SLC26A11	chr17	+	80223179	80223255	0.00370058	0.656	A3
ENSG00000141527	CARD14	chr17	+	80208137	80208963	0.000478819	-0.164	A3
ENSG00000055483	USP36	chr17	-	78802460	78802855	0.00414952	0.418	A3
ENSG00000163597	SNHG16	chr17	+	76561287	76561398	0.000390065	0.057	A3
ENSG00000132471	WBP2	chr17	-	75845746	75846034	0.00603136	-0.244	A3
ENSG00000092929	UNC13D	chr17	-	75836199	75836693	0.000306907	-0.065	A3
ENSG00000092929	UNC13D	chr17	-	75836338	75836714	0.000215148	-0.097	A3
ENSG00000092929	UNC13D	chr17	-	75836338	75836724	0.000191872	-0.101	A3
ENSG00000108479	GALK1	chr17	-	75757893	75758346	0.0006385	0.419	A3
ENSG00000125454	SLC25A19	chr17	-	75272980	75273639	9.65534e-05	0.074	A3
ENSG00000125450	NUP85	chr17	+	75234934	75235201	0.0033651	-0.093	A3
ENSG00000214176	PLEKHM1P1	chr17	-	64786566	64786724	0.00161335	0.218	A3
ENSG00000006282	SPATA20	chr17	+	50551996	50552180	0.00579248	-0.105	A3
ENSG00000108829	LRRC59	chr17	-	50385117	50385289	0.00863846	-0.5	A3
ENSG00000159259	CHAF1B	chr21	+	36412883	36413315	0.00518223	-0.063	A3
ENSG00000068079	IFI35	chr17	+	43012929	43013194	1.60286e-06	0.639	A3
ENSG00000173812	EIF1	chr17	+	41690721	41690999	7.88599e-09	0.088	A3
ENSG00000141736	ERBB2	chr17	+	39724840	39725203	0.00115685	-0.757	A3
ENSG00000125691	RPL23	chr17	-	38850080	38850466	0.00589453	0.485	A3
ENSG00000275700	AATF	chr17	+	37056600	37056871	0.000132229	-0.052	A3
ENSG00000109118	PHF12	chr17	-	28944502	28944639	0.000306646	-0.432	A3
ENSG00000244045	TMEM199	chr17	+	28360150	28360238	0.00103841	0.411	A3
ENSG00000133028	SCO1	chr17	-	10691871	10691999	0.00252856	-0.394	A3
ENSG00000161955	TNFSF13	chr17	+	7559847	7559893	0.00414706	-0.396	A3
ENSG00000215041	NEURL4	chr17	-	7322664	7322866	0.001513	0.127	A3
ENSG00000141503	MINK1	chr17	+	4891515	4891716	0.00315194	-0.079	A3
ENSG00000141503	MINK1	chr17	+	4893876	4894217	0.00859999	0.226	A3
ENSG00000141503	MINK1	chr17	+	4893954	4894217	0.00575616	0.24	A3
ENSG00000161905	ALOX15	chr17	-	4641516	4641676	0.00825309	0.232	A3
ENSG00000174231	PRPF8	chr17	-	1673356	1673845	0.00470667	-0.709	A3
ENSG00000141002	TCF25	chr16	+	89904751	89904975	0.00800273	-0.158	A3
ENSG00000158805	ZNF276	chr16	+	89722530	89722834	0.00878037	-0.182	A3
ENSG00000261226	AC092384.3	chr16	-	88936778	88937175	0.000291795	0.357	A3
ENSG00000103335	PIEZO1	chr16	-	88719801	88720280	0.00913984	0.161	A3
ENSG00000103335	PIEZO1	chr16	-	88724405	88724691	0.0035912	-0.772	A3
ENSG00000051523	CYBA	chr16	-	88646754	88647211	0.00106464	-0.182	A3
ENSG00000131143	COX4I1	chr16	+	85806759	85806802	0.00156853	-0.175	A3
ENSG00000131149	GSE1	chr16	+	85663385	85663614	0.00552018	-0.123	A3
ENSG00000103175	WFDC1	chr16	+	84329325	84329840	3.83328e-06	-0.086	A3
ENSG00000103168	TAF1C	chr16	-	84179943	84180443	2.14002e-05	0.778	A3
ENSG00000125814	NAPB	chr20	-	23395138	23395467	0.0066901	-0.467	A3
ENSG00000141756	FKBP10	chr17	+	41819569	41820023	0.0052828	-0.133	A3
ENSG00000141756	FKBP10	chr17	+	41822240	41822540	0.00878037	-0.566	A3
ENSG00000141756	FKBP10	chr17	+	41822282	41822540	8.70279e-05	-0.234	A3
ENSG00000103121	CMC2	chr16	-	80975801	80976179	3.96005e-10	-0.091	A3
ENSG00000182149	IST1	chr16	+	71922477	71922540	0.00989487	0.586	A3
ENSG00000103043	VAC14	chr16	-	70698478	70698811	5.62709e-05	0.055	A3
ENSG00000132600	PRMT7	chr16	+	68353394	68353566	0.00314529	0.112	A3
ENSG00000205250	E2F4	chr16	+	67192989	67193484	0.00504115	-0.219	A3
ENSG00000205250	E2F4	chr16	+	67193002	67193484	0.00470667	-0.224	A3
ENSG00000205250	E2F4	chr16	+	67193066	67193484	0.00491071	-0.222	A3
ENSG00000205250	E2F4	chr16	+	67193070	67193484	0.00563726	-0.222	A3
ENSG00000205250	E2F4	chr16	+	67193421	67193515	0.00274465	-0.385	A3
ENSG00000102878	HSF4	chr16	+	67167719	67167947	0.00494152	-0.103	A3
ENSG00000102878	HSF4	chr16	+	67167823	67167917	0.000151289	-0.055	A3
ENSG00000125170	DOK4	chr16	-	57474792	57475217	3.7144e-05	0.53	A3
ENSG00000125170	DOK4	chr16	-	57474792	57475231	0.00141113	-0.342	A3
ENSG00000125170	DOK4	chr16	-	57474792	57475231	4.71626e-07	-0.554	A3
ENSG00000099364	FBXL19	chr16	+	30946758	30946948	0.00212811	0.238	A3
ENSG00000103549	RNF40	chr16	+	30772068	30772190	0.00828003	-0.272	A3
ENSG00000103549	RNF40	chr16	+	30773814	30773982	5.16203e-05	0.359	A3
ENSG00000168488	ATXN2L	chr16	+	28833196	28833354	0.000352877	0.209	A3
ENSG00000243716	NPIPB5	chr16	+	22519137	22519414	0.00723588	0.333	A3
ENSG00000254681	PKD1P5	chr16	-	18374831	18374884	1.36514e-07	0.717	A3
ENSG00000227827	AC138969.2	chr16	+	16369909	16370298	0.00393296	0.596	A3
ENSG00000183889	AC138969.1	chr16	+	16344307	16344452	0.00173335	0.164	A3
ENSG00000072864	NDE1	chr16	+	15667290	15667439	0.00679888	-0.223	A3
ENSG00000153048	CARHSP1	chr16	-	8858912	8859351	0.00612746	0.252	A3
ENSG00000102858	MGRN1	chr16	+	4665098	4665151	0.00424658	0.589	A3
ENSG00000005339	CREBBP	chr16	-	3770569	3770986	0.00511667	-0.053	A3
ENSG00000007038	PRSS21	chr16	+	2820341	2820382	0.00412754	-0.082	A3
ENSG00000007038	PRSS21	chr16	+	2820341	2820696	0.000120346	0.281	A3
ENSG00000007038	PRSS21	chr16	+	2820906	2821064	1.54785e-05	-0.145	A3
ENSG00000007038	PRSS21	chr16	+	2820917	2821064	7.1837e-06	-0.137	A3
ENSG00000167969	ECI1	chr16	-	2243045	2243224	0.000119732	-0.072	A3
ENSG00000130175	PRKCSH	chr19	+	11441068	11441355	0.00124768	0.6	A3
ENSG00000100726	TELO2	chr16	+	1496153	1496177	6.12292e-05	0.576	A3
ENSG00000196557	CACNA1H	chr16	+	1201662	1201835	0.00381529	-0.118	A3
ENSG00000007376	RPUSD1	chr16	-	787067	787501	0.00939301	0.32	A3
ENSG00000007376	RPUSD1	chr16	-	787071	787477	2.17906e-11	0.073	A3
ENSG00000161996	WDR90	chr16	+	658509	658614	0.000994357	0.194	A3
ENSG00000161996	WDR90	chr16	+	666654	666745	0.00501753	-0.157	A3
ENSG00000172366	MCRIP2	chr16	+	647416	647544	1.79661e-09	-0.073	A3
ENSG00000103326	CAPN15	chr16	+	549614	549838	2.54687e-05	0.069	A3
ENSG00000103326	CAPN15	chr16	+	549620	549838	0.00855281	-0.362	A3
ENSG00000214078	CPNE1	chr20	-	35626514	35626852	0.00607165	-0.212	A3
ENSG00000272808	AC015712.6	chr15	+	100855226	100855348	0.00165825	-0.5	A3
ENSG00000284946	AC068831.7	chr15	-	90966189	90966653	9.23593e-05	0.172	A3
ENSG00000284946	AC068831.7	chr15	-	90966189	90969120	0.00427565	0.266	A3
ENSG00000284946	AC068831.7	chr15	-	90981396	90981696	2.14442e-05	-0.628	A3
ENSG00000140577	CRTC3	chr15	+	90617882	90617968	1.79661e-09	0.068	A3
ENSG00000037757	MRI1	chr19	+	13768324	13768680	8.55911e-05	0.099	A3
ENSG00000037757	MRI1	chr19	+	13768343	13768680	8.55911e-05	0.099	A3
ENSG00000037757	MRI1	chr19	+	13768560	13768870	0.000685215	-0.077	A3
ENSG00000037757	MRI1	chr19	+	13768582	13768680	0.00589453	0.213	A3
ENSG00000037757	MRI1	chr19	+	13768582	13768737	0.00420304	0.226	A3
ENSG00000260836	AC245033.1	chr15	-	82537562	82538042	0.00119454	-0.552	A3
ENSG00000260836	AC245033.1	chr15	-	82538879	82538959	3.00872e-06	0.109	A3
ENSG00000278202	AC243919.1	chr15	+	82419207	82419465	5.65812e-05	-0.514	A3
ENSG00000259429	UBE2Q2P2	chr15	+	82400632	82400716	0.00376326	-0.583	A3
ENSG00000179151	EDC3	chr15	-	74676940	74677221	0.0091707	0.294	A3
ENSG00000138629	UBL7	chr15	-	74448477	74448724	0.0017217	-0.609	A3
ENSG00000103591	AAGAB	chr15	-	67236629	67236820	0.00911194	-0.271	A3
ENSG00000102854	MSLN	chr16	+	765433	765790	2.7197e-08	-0.057	A3
ENSG00000102854	MSLN	chr16	+	765617	765790	3.18874e-08	-0.058	A3
ENSG00000166477	LEO1	chr15	-	51938024	51938260	4.24823e-05	-0.051	A3
ENSG00000166477	LEO1	chr15	-	51938024	51938285	4.4981e-07	-0.719	A3
ENSG00000104093	DMXL2	chr15	-	51471222	51471401	0.00879783	-0.057	A3
ENSG00000128951	DUT	chr15	+	48332267	48332288	0.00476292	-0.103	A3
ENSG00000102901	CENPT	chr16	-	67830394	67830888	5.36052e-05	0.762	A3
ENSG00000092470	WDR76	chr15	+	43828074	43828366	0.00749103	-0.2	A3
ENSG00000127586	CHTF18	chr16	+	794033	794201	0.000397011	-0.553	A3
ENSG00000100065	CARD10	chr22	-	37508116	37508399	1.52964e-05	-0.369	A3
ENSG00000134152	KATNBL1	chr15	-	34152789	34153069	0.000953479	-0.169	A3
ENSG00000276550	HERC2P2	chr15	+	22560997	22561393	0.00461555	0.066	A3
ENSG00000103269	RHBDL1	chr16	+	676335	676470	0.00995693	-0.063	A3
ENSG00000100429	HDAC10	chr22	-	50250062	50250489	0.000417468	0.21	A3
ENSG00000100429	HDAC10	chr22	-	50250062	50250499	0.000308215	0.225	A3
ENSG00000185347	TEDC1	chr14	+	105492106	105492243	6.44386e-07	-0.083	A3
ENSG00000185347	TEDC1	chr14	+	105492108	105492309	1.74501e-05	0.46	A3
ENSG00000166165	CKB	chr14	-	103519658	103519973	8.38968e-07	0.105	A3
ENSG00000075413	MARK3	chr14	+	103468032	103468186	6.93806e-05	0.055	A3
ENSG00000075413	MARK3	chr14	+	103468080	103468186	2.96405e-06	0.181	A3
ENSG00000197102	DYNC1H1	chr14	+	102041375	102041734	1.21032e-06	1	A3
ENSG00000089820	ARHGAP4	chrX	-	153930762	153930847	0.00070336	-0.147	A3
ENSG00000229401	MIR5689HG	chr6	+	10456435	10456781	0.00650943	-0.785	A3
ENSG00000236081	ELFN1-AS1	chr7	-	1738982	1739466	0.00263179	-0.5	A3
ENSG00000071994	PDCD2	chr6	-	170583504	170583740	0.0012671	-0.323	A3
ENSG00000115760	BIRC6	chr2	+	32509737	32509994	0.00879018	0.133	A3
ENSG00000111321	LTBR	chr12	+	6386003	6386444	3.57852e-05	-0.509	A3
ENSG00000111321	LTBR	chr12	+	6386071	6386444	0.000222864	-0.416	A3
ENSG00000139433	GLTP	chr12	-	109850942	109852737	2.92685e-06	0.101	A3
ENSG00000125459	MSTO1	chr1	+	155612805	155612975	0.00714321	0.36	A3
ENSG00000075568	TMEM131	chr2	-	97786672	97786824	0.00875717	0.661	A3
ENSG00000118181	RPS25	chr11	-	119017360	119017552	0.00066351	-0.499	A3
ENSG00000242802	AP5Z1	chr7	+	4790458	4790591	0.000563169	-0.073	A3
ENSG00000254462	TMX2-CTNND1	chr11	+	57791391	57791586	0.00192636	-0.191	A3
ENSG00000174652	ZNF266	chr19	-	9419050	9419289	0.00723588	-0.205	A3
ENSG00000124608	AARS2	chr6	-	44304180	44304517	1.45201e-08	0.872	A3
ENSG00000171453	POLR1C	chr6	+	43520284	43520427	0.000201745	-0.463	A3
ENSG00000078319	PMS2P1	chr7	-	100325690	100325868	0.00976081	0.087	A3
ENSG00000214160	ALG3	chr3	-	184243790	184243996	1.56268e-09	0.087	A3
ENSG00000137200	CMTR1	chr6	+	37458611	37458810	0.000194909	0.063	A3
ENSG00000204386	NEU1	chr6	-	31860041	31860264	3.0586e-05	0.053	A3
ENSG00000120008	WDR11	chr10	+	120890691	120890887	0.00541604	0.5	A3
ENSG00000265190	ANXA8	chr10	-	47468540	47468647	2.98875e-08	-0.528	A3
ENSG00000204463	BAG6	chr6	-	31643889	31644327	4.68576e-07	-1	A3
ENSG00000204463	BAG6	chr6	-	31643889	31644352	0.00421165	-0.383	A3
ENSG00000204463	BAG6	chr6	-	31644945	31645198	1.2358e-11	-0.051	A3
ENSG00000141959	PFKL	chr21	+	44324419	44324543	1.06105e-07	-0.663	A3
ENSG00000137409	MTCH1	chr6	-	36969947	36970436	0.00127759	0.678	A3
ENSG00000137409	MTCH1	chr6	-	36977633	36977784	1.75856e-05	-0.528	A3
ENSG00000198113	TOR4A	chr9	+	137278652	137282641	5.45128e-05	0.057	A3
ENSG00000130363	RSPH3	chr6	-	158982484	158982688	0.00767282	0.5	A3
ENSG00000124787	RPP40	chr6	-	4996221	4996420	0.00582095	0.113	A3
ENSG00000204628	RACK1	chr5	-	181238098	181238246	1.02649e-13	-0.355	A3
ENSG00000204628	RACK1	chr5	-	181238098	181238267	3.77899e-12	-0.384	A3
ENSG00000176783	RUFY1	chr5	+	179608284	179608605	0.000720147	0.617	A3
ENSG00000153071	DAB2	chr5	-	39381453	39381609	1.10743e-05	0.116	A3
ENSG00000146067	FAM193B	chr5	-	177553167	177553359	0.00107749	0.263	A3
ENSG00000072571	HMMR	chr5	+	163474056	163474205	0.00787411	-0.054	A3
ENSG00000263798	AC018521.1	chr17	+	47975022	47975337	4.76444e-08	0.945	A3
ENSG00000263798	AC018521.1	chr17	+	47975171	47975337	2.95325e-05	0.499	A3
ENSG00000041880	PARP3	chr3	+	51948372	51948482	0.00412754	0.291	A3
ENSG00000185404	SP140L	chr2	+	230400954	230401063	0.00971209	-0.078	A3
ENSG00000187775	DNAH17	chr17	-	78441050	78441509	3.09152e-07	-0.807	A3
ENSG00000116062	MSH6	chr2	+	47798614	47801155	0.00451355	-0.198	A3
ENSG00000213123	TCTEX1D2	chr3	-	196312262	196312383	6.23826e-06	-0.859	A3
ENSG00000167766	ZNF83	chr19	-	52654070	52654403	0.00938864	-0.075	A3
ENSG00000151876	FBXO4	chr5	+	41929702	41929917	0.0089406	0.255	A3
ENSG00000197603	C5orf42	chr5	-	37213558	37214056	2.18256e-08	0.9	A3
ENSG00000145604	SKP2	chr5	+	36152742	36153042	0.00081161	-0.5	A3
ENSG00000214655	ZSWIM8	chr10	+	73800295	73800472	0.000233722	-0.095	A3
ENSG00000179869	ABCA13	chr7	+	48520040	48520145	7.75148e-07	0.153	A3
ENSG00000134056	MRPS36	chr5	+	69228199	69228387	0.00742464	-0.254	A3
ENSG00000100416	TRMU	chr22	+	46356841	46357016	0.00504959	-0.09	A3
ENSG00000228812	LAMA5-AS1	chr20	+	62355267	62355480	0.00737627	0.312	A3
ENSG00000167635	ZNF146	chr19	+	36235661	36236059	0.00578007	0.689	A3
ENSG00000282907	Z98883.1	chr16	+	574065	574438	0.00982746	-0.277	A3
ENSG00000268173	AC007192.1	chr19	+	18173803	18173973	4.25438e-07	-0.97	A3
ENSG00000268173	AC007192.1	chr19	+	18177883	18178117	6.42716e-05	0.129	A3
ENSG00000049656	CLPTM1L	chr5	-	1330279	1330431	0.00061217	-0.392	A3
ENSG00000106009	BRAT1	chr7	-	2538892	2539346	0.00161162	0.21	A3
ENSG00000187583	PLEKHN1	chr1	+	972860	973010	0.0082731	-0.114	A3
ENSG00000006744	ELAC2	chr17	-	12994411	12994898	0.00441067	0.188	A3
ENSG00000070423	RNF126	chr19	-	651384	651855	1.03809e-05	0.075	A3
ENSG00000126522	ASL	chr7	+	66086498	66086786	0.0085343	-0.116	A3
ENSG00000204520	MICA	chr6	+	31411200	31411359	3.93405e-05	0.714	A3
ENSG00000112357	PEX7	chr6	+	136826313	136826469	0.00077935	-0.173	A3
ENSG00000174720	LARP7	chr4	+	112647650	112647834	0.000639551	0.663	A3
ENSG00000160613	PCSK7	chr11	-	117205946	117206262	0.0049157	-0.232	A3
ENSG00000138640	FAM13A	chr4	-	88758753	88758901	0.00150942	-0.083	A3
ENSG00000170502	NUDT9	chr4	+	87434980	87435199	0.00151055	0.18	A3
ENSG00000103502	CDIPT	chr16	-	29861105	29861391	3.00778e-05	-0.76	A3
ENSG00000161011	SQSTM1	chr5	+	179823859	179823968	0.00427779	0.26	A3
ENSG00000161011	SQSTM1	chr5	+	179823866	179823968	0.00141781	0.14	A3
ENSG00000156508	EEF1A1	chr6	-	73518353	73518609	8.08571e-06	0.884	A3
ENSG00000143862	ARL8A	chr1	-	202135150	202135526	0.00061933	0.088	A3
ENSG00000188976	NOC2L	chr1	-	946027	946491	0.00018648	-0.445	A3
ENSG00000188976	NOC2L	chr1	-	946027	946497	0.00396859	-0.207	A3
ENSG00000188976	NOC2L	chr1	-	946146	946539	0.00286946	-0.347	A3
ENSG00000136925	TSTD2	chr9	-	97625680	97625969	1.54023e-05	0.695	A3
ENSG00000153234	NR4A2	chr2	-	156326149	156326328	0.000420743	-0.09	A3
ENSG00000205339	IPO7	chr11	+	9433581	9433846	9.24461e-05	-0.452	A3
ENSG00000204842	ATXN2	chr12	-	111488475	111488780	0.00013044	-0.109	A3
ENSG00000100422	CERK	chr22	-	46686982	46687206	2.35237e-05	0.055	A3
ENSG00000156253	RWDD2B	chr21	-	29007760	29008123	0.00792617	-0.26	A3
ENSG00000154144	TBRG1	chr11	+	124626692	124626751	2.24678e-06	0.722	A3
ENSG00000124459	ZNF45	chr19	-	43934425	43934727	0.000210419	-0.1	A3
ENSG00000109606	DHX15	chr4	-	24537050	24537173	5.49081e-11	-0.056	A3
ENSG00000085982	USP40	chr2	-	233540661	233540769	0.00162089	-0.712	A3
ENSG00000178950	GAK	chr4	-	883314	883463	3.14983e-08	0.074	A3
ENSG00000160796	NBEAL2	chr3	+	46998958	46999117	0.0035457	-0.067	A3
ENSG00000177963	RIC8A	chr11	+	214205	214557	6.64232e-06	-0.628	A3
ENSG00000177963	RIC8A	chr11	+	214235	214495	3.65349e-06	0.152	A3
ENSG00000114346	ECT2	chr3	+	172816690	172816837	2.00956e-08	-0.073	A3
ENSG00000100151	PICK1	chr22	+	38057745	38057850	6.011e-06	-0.748	A3
ENSG00000136603	SKIL	chr3	+	170384532	170385049	0.00346378	0.083	A3
ENSG00000068650	ATP11A	chr13	+	112881875	112882188	0.001938	0.088	A3
ENSG00000154122	ANKH	chr5	-	14711087	14711310	0	-0.063	A3
ENSG00000204536	CCHCR1	chr6	-	31150140	31150565	3.6143e-06	-0.099	A3
ENSG00000029993	HMGB3	chrX	+	150985594	150985749	0.00052595	0.168	A3
ENSG00000158062	UBXN11	chr1	-	26284141	26284557	0.000157249	0.752	A3
ENSG00000167566	NCKAP5L	chr12	-	49803921	49804080	0.00414952	-0.068	A3
ENSG00000134897	BIVM	chr13	+	102805057	102805390	0.00242101	0.401	A3
ENSG00000133422	MORC2	chr22	-	30950376	30950469	0.000157974	-0.438	A3
ENSG00000246082	NUDT16P1	chr3	+	131362155	131362441	0.00142735	-0.078	A3
ENSG00000246082	NUDT16P1	chr3	+	131362155	131362441	0.00977286	-0.5	A3
ENSG00000099995	SF3A1	chr22	-	30341691	30341897	6.60463e-05	0.518	A3
ENSG00000163870	TPRA1	chr3	-	127576608	127577076	0.00707743	0.196	A3
ENSG00000277053	GTF2IP1	chr7	-	75186115	75186414	0	1	A3
ENSG00000277053	GTF2IP1	chr7	-	75210527	75210599	0.000889018	0.122	A3
ENSG00000277053	GTF2IP1	chr7	-	75213405	75213589	6.05696e-05	0.266	A3
ENSG00000127928	GNGT1	chr7	+	93906735	93906842	7.24262e-07	-1	A3
ENSG00000143554	SLC27A3	chr1	+	153778845	153779228	0.00656994	-0.2	A3
ENSG00000142798	HSPG2	chr1	-	21831651	21831796	0.00534718	0.163	A3
ENSG00000144034	TPRKB	chr2	-	73734527	73734591	0.0017662	0.314	A3
ENSG00000122970	IFT81	chr12	+	110127359	110127524	0.00873071	-0.141	A3
ENSG00000178904	DPY19L3	chr19	+	32439111	32439235	9.72545e-05	0.146	A3
ENSG00000135317	SNX14	chr6	-	85507967	85508313	0.000919823	0.059	A3
ENSG00000172986	GXYLT2	chr3	+	72957228	72957352	0.00124861	0.082	A3
ENSG00000013392	RWDD2A	chr6	+	83195179	83195271	0.000838237	-0.441	A3
ENSG00000170322	NFRKB	chr11	-	129872588	129873068	0	-1	A3
ENSG00000170322	NFRKB	chr11	-	129872879	129873096	3.27199e-06	0.052	A3
ENSG00000285053	TBCE	chr1	+	235329031	235329183	0.0011786	-0.705	A3
ENSG00000285053	TBCE	chr1	+	235329049	235329183	0.00151586	0.45	A3
ENSG00000101940	WDR13	chrX	+	48598544	48598827	2.52773e-05	-0.134	A3
ENSG00000101940	WDR13	chrX	+	48598750	48598957	2.65767e-06	-0.112	A3
ENSG00000169908	TM4SF1	chr3	-	149369021	149369208	2.8569e-05	0.082	A3
ENSG00000169908	TM4SF1	chr3	-	149369021	149369225	8.99516e-05	0.15	A3
ENSG00000164828	SUN1	chr7	+	838797	839180	0	0.054	A3
ENSG00000132153	DHX30	chr3	+	47841527	47841737	0.00163647	-0.491	A3
ENSG00000122435	TRMT13	chr1	+	100140844	100141019	3.71734e-06	-0.838	A3
ENSG00000111325	OGFOD2	chr12	+	122976507	122976970	0.000158003	-0.416	A3
ENSG00000013573	DDX11	chr12	+	31103576	31103731	3.31467e-08	0.076	A3
ENSG00000178922	HYI	chr1	-	43451647	43452046	0.00417109	-0.399	A3
ENSG00000143486	EIF2D	chr1	-	206593618	206593793	0.00548535	-0.051	A3
ENSG00000143486	EIF2D	chr1	-	206593618	206593802	0.00393471	-0.5	A3
ENSG00000205236	AC105052.1	chr7	-	102638713	102638834	0.00292602	0.056	A3
ENSG00000072210	ALDH3A2	chr17	+	19656365	19656574	0.00691362	-0.121	A3
ENSG00000159592	GPBP1L1	chr1	-	45633463	45633647	1.91385e-09	-0.065	A3
ENSG00000159592	GPBP1L1	chr1	-	45633463	45633675	1.0889e-06	-0.8	A3
ENSG00000179010	MRFAP1	chr4	+	6640827	6641257	0.00829231	-0.218	A3
ENSG00000173621	LRFN4	chr11	+	66857512	66857790	6.93894e-07	-0.337	A3
ENSG00000173621	LRFN4	chr11	+	66857642	66857790	3.26996e-05	-0.477	A3
ENSG00000227963	RBM15-AS1	chr1	-	110318764	110318886	0.00204912	0.229	A3
ENSG00000213585	VDAC1	chr5	-	133971914	133972862	1.02211e-09	0.055	A3
ENSG00000162755	KLHDC9	chr1	+	161099578	161099796	0.000350503	-0.58	A3
ENSG00000163041	H3F3A	chr1	+	226064333	226064479	0.00244867	-0.075	A3
ENSG00000160818	GPATCH4	chr1	-	156598022	156598494	0.001098	0.056	A3
ENSG00000126012	KDM5C	chrX	-	53193436	53193636	1.95426e-05	0.052	A3
ENSG00000126012	KDM5C	chrX	-	53193436	53193636	2.01768e-09	0.052	A3
ENSG00000197343	ZNF655	chr7	+	99562004	99562269	6.05341e-07	-0.75	A3
ENSG00000132680	KHDC4	chr1	-	155921238	155921557	4.13957e-06	0.095	A3
ENSG00000079432	CIC	chr19	+	42294823	42295110	2.37254e-07	-0.06	A3
ENSG00000143952	VPS54	chr2	-	63981645	63981887	0.0074805	0.247	A3
ENSG00000197956	S100A6	chr1	-	153535092	153535353	5.50106e-05	0.203	A3
ENSG00000135999	EPC2	chr2	+	148781643	148781780	0.000172743	0.089	A3
ENSG00000105856	HBP1	chr7	+	107179878	107180062	0.00393296	0.147	A3
ENSG00000115325	DOK1	chr2	+	74554640	74554859	0.00354207	-0.485	A3
ENSG00000173171	MTX1	chr1	+	155212078	155212219	1.47747e-05	-0.651	A3
ENSG00000149532	CPSF7	chr11	-	61421191	61421553	1.90782e-05	0.342	A3
ENSG00000177943	MAMDC4	chr9	+	136853035	136853204	0.00099694	-0.209	A3
ENSG00000177943	MAMDC4	chr9	+	136853074	136853204	0.000859485	-0.185	A3
ENSG00000177943	MAMDC4	chr9	+	136853098	136853204	0.000665283	-0.123	A3
ENSG00000177943	MAMDC4	chr9	+	136857658	136857796	2.24678e-06	-0.101	A3
ENSG00000113119	TMCO6	chr5	+	140643516	140643966	0.00117662	-0.192	A3
ENSG00000113119	TMCO6	chr5	+	140643538	140643966	0.0012671	-0.194	A3
ENSG00000113119	TMCO6	chr5	+	140643563	140643675	0.00114934	0.128	A3
ENSG00000113119	TMCO6	chr5	+	140643567	140643966	0.000730972	-0.185	A3
ENSG00000113119	TMCO6	chr5	+	140643902	140643966	0.00264354	-0.298	A3
ENSG00000113119	TMCO6	chr5	+	140643910	140643966	9.72545e-05	-0.531	A3
ENSG00000074603	DPP8	chr15	-	65456224	65456371	0.00545597	0.063	A3
ENSG00000168765	GSTM4	chr1	+	109658816	109659110	0.00837272	0.58	A3
ENSG00000258728	AL162231.3	chr9	+	34647474	34647961	0.000544185	0.633	A3
ENSG00000258728	AL162231.3	chr9	+	34647540	34647961	0.000809512	0.548	A3
ENSG00000055917	PUM2	chr2	-	20263192	20263460	0.000829662	0.096	A3
ENSG00000160310	PRMT2	chr21	+	46643531	46643639	0.00833348	-0.204	A3
ENSG00000159214	CCDC24	chr1	+	43992319	43992639	0.000835611	-0.485	A3
ENSG00000159214	CCDC24	chr1	+	43992334	43992639	0.00459334	-0.559	A3
ENSG00000117448	AKR1A1	chr1	+	45567982	45568025	0.00563726	0.501	A3
ENSG00000117448	AKR1A1	chr1	+	45567984	45568025	0.00661858	0.494	A3
ENSG00000117448	AKR1A1	chr1	+	45567985	45568025	0.00582242	0.496	A3
ENSG00000117448	AKR1A1	chr1	+	45568006	45568068	0.00360266	-0.448	A3
ENSG00000142208	AKT1	chr14	-	104772877	104773379	4.76444e-08	0.062	A3
ENSG00000127946	HIP1	chr7	-	75538082	75538224	0.000834657	-0.052	A3
ENSG00000154814	OXNAD1	chr3	+	16270928	16271071	0.00374144	0.139	A3
ENSG00000116478	HDAC1	chr1	+	32331645	32331781	0.00977601	-0.751	A3
ENSG00000107566	ERLIN1	chr10	-	100175944	100176122	0.00862788	-0.472	A3
ENSG00000163283	ALPP	chr2	+	232379768	232379784	0.0035457	-0.234	A3
ENSG00000163283	ALPP	chr2	+	232379772	232379936	0.00641343	-0.26	A3
ENSG00000163283	ALPP	chr2	+	232379814	232380264	0.000112315	0.153	A3
ENSG00000137074	APTX	chr9	-	32987542	32987731	0.00122088	0.121	A3
ENSG00000137074	APTX	chr9	-	32987543	32987846	8.58561e-05	0.16	A3
ENSG00000107821	KAZALD1	chr10	+	101064781	101064920	0.00339201	-0.5	A3
ENSG00000188157	AGRN	chr1	+	1043243	1043435	0.000662974	-0.359	A3
ENSG00000188157	AGRN	chr1	+	1047334	1047687	0.00438663	0.13	A3
ENSG00000188157	AGRN	chr1	+	1050728	1050837	5.24318e-06	-0.122	A3
ENSG00000114270	COL7A1	chr3	-	48575625	48575927	0.00254748	0.7	A3
ENSG00000114270	COL7A1	chr3	-	48575625	48576021	0.00647507	0.6	A3
ENSG00000114270	COL7A1	chr3	-	48585939	48586213	0.00510205	-0.246	A3
ENSG00000114270	COL7A1	chr3	-	48585939	48586265	0.00510205	-0.246	A3
ENSG00000150753	CCT5	chr5	+	10261578	10261695	0.00510606	-0.487	A3
ENSG00000240038	AMY2B	chr1	+	103573062	103573260	0.00246819	0.235	A3
ENSG00000162591	MEGF6	chr1	-	3514549	3514668	0.000769739	0.559	A3
ENSG00000164897	TMUB1	chr7	-	151082001	151082430	0.000356726	-0.667	A3
ENSG00000135253	KCP	chr7	-	128880996	128881237	0.00297582	-0.35	A3
ENSG00000187800	PEAR1	chr1	+	156913390	156913523	0.00654629	-0.097	A3
ENSG00000131408	NR1H2	chr19	+	50382455	50382731	0.00667042	0.064	A3
ENSG00000165449	SLC16A9	chr10	-	59653548	59653809	4.50625e-05	0.805	A3
ENSG00000165449	SLC16A9	chr10	-	59653674	59654589	0.000858463	-0.104	A3
ENSG00000162551	ALPL	chr1	+	21560625	21560745	5.74865e-06	0.104	A3
ENSG00000058453	CROCC	chr1	+	16969115	16969331	0.00285321	-0.065	A3
ENSG00000100316	RPL3	chr22	-	39315361	39315632	1.99673e-13	-0.117	A3
ENSG00000171603	CLSTN1	chr1	-	9751472	9751679	3.55293e-12	-0.518	A3
ENSG00000156475	PPP2R2B	chr5	-	146592048	146592196	0.000102079	0.644	A3
ENSG00000162461	SLC25A34	chr1	+	15737672	15737994	0.00145287	0.666	A3
ENSG00000170248	PDCD6IP	chr3	+	33828837	33828969	0.00582081	0.131	A3
ENSG00000143224	PPOX	chr1	+	161167338	161167486	0.000121845	0.695	A3
ENSG00000137825	ITPKA	chr15	+	41494170	41494416	0.000448364	-0.834	A3
ENSG00000135336	ORC3	chr6	+	87595107	87595437	0.00160175	-0.664	A3
ENSG00000135336	ORC3	chr6	+	87609095	87609229	4.76343e-05	-0.084	A3
ENSG00000109790	KLHL5	chr4	+	39081102	39081182	9.87673e-05	0.056	A3
ENSG00000155034	FBXL18	chr7	-	5505411	5505593	0.000239654	-0.441	A3
ENSG00000223764	AL645608.1	chr1	-	918021	918175	0.000349386	0.494	A3
ENSG00000116288	PARK7	chr1	+	7965291	7965425	0.00701956	0.072	A3
ENSG00000118292	C1orf54	chr1	+	150279639	150279741	0.00175397	-0.83	A3
ENSG00000140943	MBTPS1	chr16	-	84070587	84070779	7.19067e-05	0.117	A3
ENSG00000217801	AL390719.1	chr1	+	1060276	1060393	4.22565e-07	0.544	A3
ENSG00000213563	C8orf82	chr8	-	144528023	144528435	0.00616813	-0.391	A3
ENSG00000204054	LINC00963	chr9	+	129503322	129503672	0.000157974	0.105	A3
ENSG00000197355	UAP1L1	chr9	+	137081634	137082064	0.000448364	0.834	A3
ENSG00000166851	PLK1	chr16	+	23683871	23683948	0.00502799	0.236	A3
ENSG00000203761	MSTO2P	chr1	+	155747976	155748127	1.1857e-06	-0.837	A3
ENSG00000203761	MSTO2P	chr1	+	155747979	155748127	0.000794279	-0.535	A3
ENSG00000203761	MSTO2P	chr1	+	155749897	155750137	1.64948e-06	0.772	A3
ENSG00000100029	PES1	chr22	-	30579750	30579935	0	-0.082	A3
ENSG00000100029	PES1	chr22	-	30580570	30580698	2.12346e-05	0.198	A3
ENSG00000100029	PES1	chr22	-	30580570	30580922	2.9449e-05	-0.639	A3
ENSG00000159140	SON	chr21	+	33573307	33573455	0.00381274	-0.175	A3
ENSG00000116717	GADD45A	chr1	+	67686024	67686588	0.00482026	-0.075	A3
ENSG00000188529	SRSF10	chr1	-	23974973	23975075	0.000269416	0.2	A3
ENSG00000188529	SRSF10	chr1	-	23974973	23975080	0.000639551	0.111	A3
ENSG00000188529	SRSF10	chr1	-	23974973	23975080	0.000750727	0.092	A3
ENSG00000176095	IP6K1	chr3	-	49738211	49738422	0.00918693	0.076	A3
ENSG00000117385	P3H1	chr1	-	42746530	42746852	0.00140343	-0.064	A3
ENSG00000164506	STXBP5	chr6	+	147260614	147260749	0.00924186	0.103	A3
ENSG00000166441	RPL27A	chr11	+	8684640	8684739	0.000125414	0.73	A3
ENSG00000160055	TMEM234	chr1	-	32216189	32216594	0.00399589	0.117	A3
ENSG00000072736	NFATC3	chr16	+	68221195	68221284	0.00153196	-0.282	A3
ENSG00000123473	STIL	chr1	-	47262902	47263116	0.00603484	0.083	A3
ENSG00000273443	AL645608.9	chr1	-	1062207	1062808	0.00416021	-0.499	A3
ENSG00000027869	SH2D2A	chr1	-	156809180	156809490	0.00665256	0.063	A3
ENSG00000123843	C4BPB	chr1	+	207090307	207090481	0.00365325	-0.224	A3
ENSG00000165458	INPPL1	chr11	+	72235845	72235946	0.00516839	0.226	A3
ENSG00000099622	CIRBP	chr19	+	1273488	1273715	0.00133593	-0.839	A3
ENSG00000179632	MAF1	chr8	+	144107060	144107217	0.0086255	0.472	A3
ENSG00000177542	SLC25A22	chr11	-	792022	792476	0.0076802	-0.212	A3
ENSG00000116213	WRAP73	chr1	-	3631885	3632317	0.00437254	-0.659	A3
ENSG00000273136	NBPF26	chr1	+	120833602	120833775	0.00732401	-0.295	A3
ENSG00000117262	GPR89A	chr1	+	145646165	145646272	0.00839784	0.463	A3
ENSG00000160326	SLC2A6	chr9	-	133475399	133475611	1.30683e-05	0.55	A3
ENSG00000173039	RELA	chr11	-	65658286	65658499	0	0.074	A3
ENSG00000070814	TCOF1	chr5	+	150387942	150388088	0.00378201	0.192	A3
ENSG00000136044	APPL2	chr12	-	105189990	105190155	0.000584628	-0.061	A3
ENSG00000116984	MTR	chr1	+	236889180	236889336	2.97626e-05	-0.085	A3
ENSG00000143382	ADAMTSL4	chr1	+	150558256	150558649	0.00767495	0.079	A3
ENSG00000044115	CTNNA1	chr5	+	138783176	138783353	0	-0.055	A3
ENSG00000135837	CEP350	chr1	+	180033861	180034082	0.00110461	0.115	A3
ENSG00000117411	B4GALT2	chr1	+	43981108	43981473	0.00115685	0.122	A3
ENSG00000117411	B4GALT2	chr1	+	43981695	43981924	1.13557e-07	-0.903	A3
ENSG00000111640	GAPDH	chr12	+	6537590	6537798	0	-1	A3
ENSG00000111640	GAPDH	chr12	+	6537590	6537798	6.44512e-05	-0.5	A3
ENSG00000111640	GAPDH	chr12	+	6537613	6537798	1.74027e-05	-0.649	A3
ENSG00000111640	GAPDH	chr12	+	6537613	6537798	0.00342227	-0.5	A3
ENSG00000111640	GAPDH	chr12	+	6537613	6537979	0	-0.717	A3
ENSG00000278615	C11orf98	chr11	-	62662815	62663142	0.000160539	-0.615	A3
ENSG00000197746	PSAP	chr10	-	71828876	71829101	0.00252856	0.796	A3
ENSG00000170581	STAT2	chr12	-	56348751	56349029	0.003757	-0.678	A3
ENSG00000115568	ZNF142	chr2	-	218658979	218659130	0.00504003	-0.114	A3
ENSG00000251136	AF117829.1	chr8	-	89722014	89722156	0.00375072	-0.538	A3
ENSG00000100813	ACIN1	chr14	-	23062928	23063098	0.00401037	0.637	A3
ENSG00000136877	FPGS	chr9	+	127806912	127807087	0.000707066	-0.752	A3
ENSG00000140416	TPM1	chr15	+	63071089	63071190	2.111e-10	0.065	A3
ENSG00000257379	AC023509.1	chr12	+	53443395	53443773	0.00620807	-0.073	A3
ENSG00000257379	AC023509.1	chr12	+	53443486	53443773	0.00758114	-0.144	A3
ENSG00000257379	AC023509.1	chr12	+	53443507	53443773	0.00413663	0.111	A3
ENSG00000083845	RPS5	chr19	+	58392996	58393487	0.000500178	0.385	A3
ENSG00000001167	NFYA	chr6	+	41091545	41091694	0.00862788	0.089	A3
ENSG00000165637	VDAC2	chr10	+	75220725	75220970	0.00104706	-0.77	A3
ENSG00000012171	SEMA3B	chr3	+	50273912	50274011	2.59695e-05	-0.054	A3
ENSG00000012171	SEMA3B	chr3	+	50275176	50275459	0	0.678	A3
ENSG00000012171	SEMA3B	chr3	+	50275307	50275459	0	0.339	A3
ENSG00000012171	SEMA3B	chr3	+	50275317	50275615	0.000156675	-0.177	A3
ENSG00000012171	SEMA3B	chr3	+	50276242	50276706	0.0098186	0.5	A3
ENSG00000120733	KDM3B	chr5	+	138386288	138386621	0.00387617	-0.701	A3
ENSG00000143543	JTB	chr1	-	153976971	153977406	0.00131722	0.18	A3
ENSG00000169228	RAB24	chr5	-	177302364	177302644	2.56024e-05	0.585	A3
ENSG00000169228	RAB24	chr5	-	177302364	177302823	3.22883e-05	0.585	A3
ENSG00000163932	PRKCD	chr3	+	53173492	53173608	0.00352818	0.485	A3
ENSG00000163932	PRKCD	chr3	+	53173492	53173608	2.13153e-05	-0.639	A3
ENSG00000111331	OAS3	chr12	+	112969607	112969755	0.00459201	-0.054	A3
ENSG00000233461	AL445524.1	chr1	-	231524425	231524523	0.00982746	-0.18	A3
ENSG00000233461	AL445524.1	chr1	-	231524425	231524547	0.0077778	-0.113	A3
ENSG00000070882	OSBPL3	chr7	-	24852448	24852618	0.00487631	0.248	A3
ENSG00000070882	OSBPL3	chr7	-	24852448	24852634	0.00112264	0.076	A3
ENSG00000141524	TMC6	chr17	-	78124523	78124781	0.00274127	0.24	A3
ENSG00000120948	TARDBP	chr1	+	11023192	11023329	0.00682529	0.133	A3
ENSG00000120948	TARDBP	chr1	+	11023240	11023341	0.00167377	-0.143	A3
ENSG00000120948	TARDBP	chr1	+	11023292	11023329	0.00808233	0.199	A3
ENSG00000143793	C1orf35	chr1	-	228101744	228102195	3.12681e-05	0.584	A3
ENSG00000143793	C1orf35	chr1	-	228102083	228102560	7.60459e-05	0.282	A3
ENSG00000109381	ELF2	chr4	-	139061864	139062057	0.00522556	0.066	A3
ENSG00000154518	ATP5MC3	chr2	-	175181354	175181466	1.15075e-12	-0.054	A3
ENSG00000044459	CNTLN	chr9	+	17273732	17273866	0.0094324	0.203	A3
ENSG00000166311	SMPD1	chr11	+	6394218	6394373	0.006705	-0.262	A3
ENSG00000181085	MAPK15	chr8	+	143720702	143720814	0.00243783	0.287	A3
ENSG00000130508	PXDN	chr2	-	1663604	1663763	0	0.057	A3
ENSG00000077150	NFKB2	chr10	+	102401744	102401917	0.000115188	0.061	A3
ENSG00000059588	TARBP1	chr1	-	234429415	234429677	0.00280585	0.062	A3
ENSG00000143870	PDIA6	chr2	-	10784933	10785045	0.00021526	-0.18	A3
ENSG00000123240	OPTN	chr10	+	13127744	13127903	9.90309e-08	0.081	A3
ENSG00000133961	NUMB	chr14	-	73357140	73357595	0.000447459	-0.834	A3
ENSG00000196576	PLXNB2	chr22	-	50289516	50290597	0.00700266	0.072	A3
ENSG00000177084	POLE	chr12	-	132642176	132642365	0.000877084	0.169	A3
ENSG00000122705	CLTA	chr9	+	36211607	36211784	0.000994357	-0.155	A3
ENSG00000184922	FMNL1	chr17	+	45241864	45242146	3.19977e-05	0.59	A3
ENSG00000265808	SEC22B	chr1	-	120160383	120160548	0.000114892	-0.558	A3
ENSG00000275052	PPP4R3B	chr2	-	55564312	55564476	8.58907e-06	-0.263	A3
ENSG00000275052	PPP4R3B	chr2	-	55564312	55564497	0.00188475	-0.064	A3
ENSG00000108518	PFN1	chr17	-	4948092	4948461	0.000381393	-0.391	A3
ENSG00000108518	PFN1	chr17	-	4948092	4948555	4.77694e-10	-0.726	A3
ENSG00000141367	CLTC	chr17	+	59644275	59644467	0	-0.054	A3
ENSG00000115464	USP34	chr2	-	61188473	61188741	0.000528519	-0.365	A3
ENSG00000162885	B3GALNT2	chr1	-	235484321	235484515	5.93214e-12	-0.092	A3
ENSG00000152240	HAUS1	chr18	+	46126645	46126767	1.76877e-05	-0.624	A3
ENSG00000064205	WISP2	chr20	+	44724737	44724991	0.000249031	0.063	A3
ENSG00000032444	PNPLA6	chr19	+	7561030	7561317	6.44616e-07	-0.712	A3
ENSG00000135390	ATP5MC2	chr12	-	53669147	53669339	0	-0.851	A3
ENSG00000135390	ATP5MC2	chr12	-	53673695	53674178	7.88599e-09	-1	A3
ENSG00000138036	DYNC2LI1	chr2	+	43774412	43774872	0.00832854	0.488	A3
ENSG00000129173	E2F8	chr11	-	19225519	19225615	0.00318642	0.244	A3
ENSG00000115694	STK25	chr2	-	241498988	241499417	3.64415e-06	0.223	A3
ENSG00000115694	STK25	chr2	-	241499032	241499509	4.1395e-06	0.272	A3
ENSG00000115694	STK25	chr2	-	241499256	241499414	2.01959e-06	0.053	A3
ENSG00000224078	SNHG14	chr15	+	25079825	25080229	0.000887784	-0.277	A3
ENSG00000148303	RPL7A	chr9	+	133349911	133350052	1.02649e-13	0.052	A3
ENSG00000198901	PRC1	chr15	-	90966464	90966653	0.000246576	0.113	A3
ENSG00000198901	PRC1	chr15	-	90966464	90966721	0.000731488	0.582	A3
ENSG00000129083	COPB1	chr11	-	14461185	14461331	2.23482e-09	0.056	A3
ENSG00000129083	COPB1	chr11	-	14476916	14477217	2.1959e-07	-1	A3
ENSG00000231584	FAHD2CP	chr2	+	96022893	96023380	0.0015557	-0.41	A3
ENSG00000167792	NDUFV1	chr11	+	67608395	67608724	0.00469529	0.056	A3
ENSG00000167792	NDUFV1	chr11	+	67608399	67608724	0.001849	0.07	A3
ENSG00000272752	STAG3L5P-PVRIG2P-PILRB	chr7	+	100349716	100349887	0.000829662	-0.088	A3
ENSG00000272752	STAG3L5P-PVRIG2P-PILRB	chr7	+	100349730	100349887	0.00133743	-0.095	A3
ENSG00000272752	STAG3L5P-PVRIG2P-PILRB	chr7	+	100358689	100359079	0.00459201	0.057	A3
ENSG00000272752	STAG3L5P-PVRIG2P-PILRB	chr7	+	100358862	100359079	0.00341599	-0.108	A3
ENSG00000272752	STAG3L5P-PVRIG2P-PILRB	chr7	+	100358862	100359079	0.00631073	-0.06	A3
ENSG00000168763	CNNM3	chr2	+	96827730	96827900	9.65161e-05	0.054	A3
ENSG00000225138	SLC9A3-AS1	chr5	+	476049	476490	1.68452e-05	0.216	A3
ENSG00000225138	SLC9A3-AS1	chr5	+	476131	476490	1.34679e-05	-0.46	A3
ENSG00000225138	SLC9A3-AS1	chr5	+	476131	476490	5.29104e-06	-0.066	A3
ENSG00000225138	SLC9A3-AS1	chr5	+	477248	477336	0.0047593	0.08	A3
ENSG00000225138	SLC9A3-AS1	chr5	+	477279	477336	0.00641343	0.131	A3
ENSG00000159840	ZYX	chr7	+	143382800	143383322	0.00515397	0.131	A3
ENSG00000064666	CNN2	chr19	+	1036129	1036549	5.32027e-05	0.106	A3
ENSG00000064687	ABCA7	chr19	+	1043370	1043841	9.19317e-07	1	A3
ENSG00000162227	TAF6L	chr11	+	62777977	62778128	0.000239842	-0.056	A3
ENSG00000171148	TADA3	chr3	-	9791259	9791485	3.00806e-05	-0.527	A3
ENSG00000213145	CRIP1	chr14	+	105487889	105488388	0.00342227	-0.065	A3
ENSG00000213145	CRIP1	chr14	+	105488107	105488388	0.00354207	-0.065	A3
ENSG00000213145	CRIP1	chr14	+	105488172	105488388	0.00278805	-0.088	A3
ENSG00000185842	DNAH14	chr1	+	225147103	225147249	8.08523e-06	-0.848	A3
ENSG00000161202	DVL3	chr3	+	184164477	184164517	0.000276772	-0.095	A3
ENSG00000161202	DVL3	chr3	+	184164503	184164517	0.000473325	-0.093	A3
ENSG00000161202	DVL3	chr3	+	184164506	184164517	0.000722927	-0.103	A3
ENSG00000161202	DVL3	chr3	+	184165082	184165491	0.00126173	-0.382	A3
ENSG00000161202	DVL3	chr3	+	184165134	184165491	0.00016298	-0.473	A3
ENSG00000076201	PTPN23	chr3	+	47412486	47412627	2.66719e-06	-0.877	A3
ENSG00000235703	LINC00894	chrX	+	149943675	149944100	0.00672828	0.5	A3
ENSG00000004455	AK2	chr1	-	33012073	33012341	0.00189413	-0.577	A3
ENSG00000167747	C19orf48	chr19	-	50798703	50798958	0.00689878	0.25	A3
ENSG00000176978	DPP7	chr9	-	137113356	137113715	0.00600092	0.054	A3
ENSG00000164164	OTUD4	chr4	-	145142195	145142334	0.000826541	0.062	A3
ENSG00000267432	DNAH17-AS1	chr17	+	78486340	78486418	0.00981756	-0.117	A3
ENSG00000197858	GPAA1	chr8	+	144084454	144084519	0.00236475	0.192	A3
ENSG00000169689	CENPX	chr17	-	82018702	82019219	1.81926e-08	0.089	A3
ENSG00000169689	CENPX	chr17	-	82019156	82019375	0.00598662	-0.123	A3
ENSG00000033100	CHPF2	chr7	+	151233785	151234274	9.84901e-07	-0.291	A3
ENSG00000197299	BLM	chr15	+	90760146	90760279	0.000619514	-0.063	A3
ENSG00000197299	BLM	chr15	+	90760593	90760873	0.00598662	-0.097	A3
ENSG00000174915	PTDSS2	chr11	+	489074	489511	5.60327e-05	0.638	A3
ENSG00000163848	ZNF148	chr3	-	125313307	125313656	6.72019e-05	-0.097	A3
ENSG00000115252	PDE1A	chr2	-	182240109	182240292	4.85871e-13	0.07	A3
ENSG00000105372	RPS19	chr19	+	41869039	41869146	0.00693964	-0.265	A3
ENSG00000079785	DDX1	chr2	+	15623437	15623582	0.00398956	0.549	A3
ENSG00000115307	AUP1	chr2	-	74527936	74528321	0.00165825	-0.141	A3
ENSG00000205609	EIF3CL	chr16	-	28400376	28400486	0.00128159	-0.203	A3
ENSG00000166762	CATSPER2	chr15	-	43649726	43649900	0.00807506	0.45	A3
ENSG00000146576	C7orf26	chr7	+	6593669	6593792	4.68576e-07	1	A3
ENSG00000147124	ZNF41	chrX	-	47467409	47467760	0.00013044	-0.45	A3
ENSG00000164294	GPX8	chr5	+	55160990	55161255	0.00804204	-0.206	A3
ENSG00000008130	NADK	chr1	-	1752974	1753081	0.00574684	0.248	A3
ENSG00000197756	RPL37A	chr2	+	216499235	216499398	0.00454267	-0.489	A3
ENSG00000198598	MMP17	chr12	+	131849782	131849981	0.00339201	-0.157	A3
ENSG00000198598	MMP17	chr12	+	131849801	131849981	0.00285579	-0.078	A3
ENSG00000198598	MMP17	chr12	+	131849938	131850059	0.000733958	-0.106	A3
ENSG00000115053	NCL	chr2	-	231463199	231463316	0.00860817	0.263	A3
ENSG00000178719	GRINA	chr8	+	143991901	143991963	0.00835285	-0.3	A3
ENSG00000096433	ITPR3	chr6	+	33682523	33682640	5.88385e-09	-0.058	A3
ENSG00000096433	ITPR3	chr6	+	33691800	33691928	0	0.052	A3
ENSG00000096433	ITPR3	chr6	+	33691802	33691928	0	-0.546	A3
ENSG00000092841	MYL6	chr12	+	56159470	56159622	0	0.936	A3
ENSG00000092841	MYL6	chr12	+	56159480	56159622	0	0.941	A3
ENSG00000092841	MYL6	chr12	+	56159497	56159622	0	0.935	A3
ENSG00000092841	MYL6	chr12	+	56159586	56159622	0	0.051	A3
ENSG00000092841	MYL6	chr12	+	56159588	56159622	0	0.539	A3
ENSG00000092841	MYL6	chr12	+	56159594	56159696	0	-0.668	A3
ENSG00000196262	PPIA	chr7	+	44799390	44799871	0.00231073	0.197	A3
ENSG00000158773	USF1	chr1	-	161040201	161040323	0.00403983	0.138	A3
ENSG00000116698	SMG7	chr1	+	183544986	183545312	0.00360266	-0.207	A3
ENSG00000168026	TTC21A	chr3	+	39136329	39136507	0.000249271	0.621	A3
ENSG00000168026	TTC21A	chr3	+	39136329	39136507	3.4692e-08	1	A3
ENSG00000168026	TTC21A	chr3	+	39136356	39136507	0.00836441	0.589	A3
ENSG00000076706	MCAM	chr11	-	119309886	119310250	0.00188635	-0.552	A3
ENSG00000085998	POMGNT1	chr1	-	46189853	46189989	8.10977e-06	-0.077	A3
ENSG00000067225	PKM	chr15	-	72218943	72219110	0.0013051	0.235	A3
ENSG00000177479	ARIH2	chr3	+	48927461	48927813	0.00835285	-0.062	A3
ENSG00000178467	P4HTM	chr3	+	48999488	48999784	9.19317e-07	0.871	A3
ENSG00000178467	P4HTM	chr3	+	49005431	49005867	3.9819e-08	-0.834	A3
ENSG00000260669	AL096870.2	chr14	-	24211410	24211609	0.00862788	-0.491	A3
ENSG00000160753	RUSC1	chr1	+	155326609	155327132	0.0040226	-0.113	A3
ENSG00000164078	MST1R	chr3	-	49897279	49897744	0.00626499	-0.198	A3
ENSG00000247596	TWF2	chr3	-	52231943	52232117	0.00211422	-0.595	A3
ENSG00000162585	FAAP20	chr1	-	2212371	2212458	0.000207026	0.334	A3
ENSG00000198755	RPL10A	chr6	+	35469314	35469529	0.00158022	0.326	A3
ENSG00000198755	RPL10A	chr6	+	35469340	35469529	0.00221425	0.338	A3
ENSG00000198755	RPL10A	chr6	+	35469346	35469529	0.00196876	0.331	A3
ENSG00000228300	C19orf24	chr19	+	1277182	1277299	4.50931e-05	-0.074	A3
ENSG00000122566	HNRNPA2B1	chr7	-	26197316	26197732	0	-0.137	A3
ENSG00000260342	AC138811.2	chr16	-	18788062	18788159	0.000374445	-0.454	A3
ENSG00000011426	ANLN	chr7	+	36410513	36410704	5.09286e-12	0.08	A3
ENSG00000008405	CRY1	chr12	-	106992486	106992886	0.000978026	0.734	A3
ENSG00000156869	FRRS1	chr1	-	99748572	99748768	0.00631705	-0.181	A3
ENSG00000160183	TMPRSS3	chr21	-	42374774	42375153	3.42108e-07	1	A3
ENSG00000122515	ZMIZ2	chr7	+	44750905	44751091	7.52238e-07	-1	A3
ENSG00000214765	SEPT7P2	chr7	-	45728831	45729026	0.00257626	-0.247	A3
ENSG00000172638	EFEMP2	chr11	-	65868294	65868440	0.00138694	0.367	A3
ENSG00000183696	UPP1	chr7	+	48089211	48089418	0.00381927	0.058	A3
ENSG00000183696	UPP1	chr7	+	48089271	48089418	0.00231835	0.127	A3
ENSG00000198815	FOXJ3	chr1	-	42278347	42278784	0.00144254	0.077	A3
ENSG00000221829	FANCG	chr9	-	35076449	35076870	0.00654629	0.079	A3
ENSG00000196313	POM121	chr7	+	72881449	72881552	4.4493e-10	-0.189	A3
ENSG00000130305	NSUN5	chr7	-	73303234	73303524	0.00257565	-0.137	A3
ENSG00000139637	C12orf10	chr12	+	53306659	53306861	9.24398e-05	0.661	A3
ENSG00000164659	KIAA1324L	chr7	-	86938807	86938960	0.00367635	-0.07	A3
ENSG00000075142	SRI	chr7	-	88209978	88210154	0.00538873	-0.512	A3
ENSG00000234545	FAM133B	chr7	-	92577654	92577679	0.00328404	-0.37	A3
ENSG00000234545	FAM133B	chr7	-	92577654	92577694	0.000663755	0.367	A3
ENSG00000234545	FAM133B	chr7	-	92577654	92577717	0.000506826	0.072	A3
ENSG00000234545	FAM133B	chr7	-	92577654	92577811	0.000133663	0.308	A3
ENSG00000105854	PON2	chr7	-	95412311	95412461	0.000172683	0.063	A3
ENSG00000132323	ILKAP	chr2	-	238188130	238188257	3.60533e-05	-0.399	A3
ENSG00000106333	PCOLCE	chr7	+	100605464	100605759	0.00891237	0.249	A3
ENSG00000065000	AP3D1	chr19	-	2116536	2116796	0.00379953	-0.48	A3
ENSG00000087077	TRIP6	chr7	+	100868107	100868233	3.66781e-07	0.274	A3
ENSG00000087077	TRIP6	chr7	+	100868120	100868141	3.19007e-10	0.605	A3
ENSG00000255031	AP002807.1	chr11	+	68052979	68053085	0.00661647	-0.105	A3
ENSG00000169871	TRIM56	chr7	+	101086808	101087168	1.74501e-05	-0.581	A3
ENSG00000169871	TRIM56	chr7	+	101086981	101087168	6.25715e-07	-0.724	A3
ENSG00000169871	TRIM56	chr7	+	101087014	101087168	1.4174e-05	-0.542	A3
ENSG00000222011	FAM185A	chr7	+	102779712	102779810	0.000826541	-0.441	A3
ENSG00000148606	POLR3A	chr10	-	77985169	77985340	0.00144489	-0.051	A3
ENSG00000179218	CALR	chr19	+	12943716	12943756	0.00124768	0.203	A3
ENSG00000179218	CALR	chr19	+	12943716	12943756	0.00388656	-0.229	A3
ENSG00000019144	PHLDB1	chr11	+	118647778	118648076	0.000238275	-0.819	A3
ENSG00000019144	PHLDB1	chr11	+	118647825	118648076	0.000758201	-0.781	A3
ENSG00000197694	SPTAN1	chr9	+	128553135	128553311	0.00620012	0.491	A3
ENSG00000197694	SPTAN1	chr9	+	128576720	128576956	0.00777316	-0.483	A3
ENSG00000223482	NUTM2A-AS1	chr10	-	87246114	87246236	1.63793e-11	0.188	A3
ENSG00000128578	STRIP2	chr7	+	129460306	129460372	0.0017662	0.315	A3
ENSG00000178172	SPINK6	chr5	+	148203020	148203109	1.99183e-06	-0.151	A3
ENSG00000167123	CERCAM	chr9	+	128424065	128424182	5.74865e-06	-0.598	A3
ENSG00000274523	RCC1L	chr7	-	75049240	75049334	1.65365e-06	0.848	A3
ENSG00000103145	HCFC1R1	chr16	-	3023683	3023968	6.43706e-05	-0.117	A3
ENSG00000196305	IARS	chr9	-	92286535	92286607	8.84139e-06	0.491	A3
ENSG00000099901	RANBP1	chr22	+	20126742	20127035	0.0074664	-0.485	A3
ENSG00000186480	INSIG1	chr7	+	155298258	155298655	2.04062e-08	-0.092	A3
ENSG00000283128	AC009403.2	chr7	-	155643467	155643604	0.00445864	-0.056	A3
ENSG00000234741	GAS5	chr1	-	173865817	173866205	0.000341216	0.072	A3
ENSG00000234741	GAS5	chr1	-	173865856	173866199	0.00401333	-0.081	A3
ENSG00000234741	GAS5	chr1	-	173865856	173866205	0.0047593	-0.081	A3
ENSG00000146918	NCAPG2	chr7	-	158652292	158652435	0.00434545	0.288	A3
ENSG00000087842	PIR	chrX	-	15491734	15491831	8.74898e-07	-0.734	A3
ENSG00000196123	KIAA0895L	chr16	-	67178196	67178506	0.00103276	-0.202	A3
ENSG00000130741	EIF2S3	chrX	+	24057641	24057754	0.00106464	-0.185	A3
ENSG00000167615	LENG8	chr19	+	54451289	54451356	0.00188672	-0.161	A3
ENSG00000169710	FASN	chr17	-	82083974	82084379	0.00552307	0.279	A3
ENSG00000169710	FASN	chr17	-	82083974	82084379	0.00264354	0.105	A3
ENSG00000169710	FASN	chr17	-	82084233	82084711	0.00920948	0.059	A3
ENSG00000169710	FASN	chr17	-	82090374	82090560	0.000586256	-0.5	A3
ENSG00000169710	FASN	chr17	-	82090374	82090564	1.99673e-13	-0.057	A3
ENSG00000169710	FASN	chr17	-	82090881	82091009	1.7849e-09	-0.678	A3
ENSG00000143850	PLEKHA6	chr1	-	204248803	204249261	0.00862788	-0.369	A3
ENSG00000137310	TCF19	chr6	+	31159142	31159707	0.00297277	-0.089	A3
ENSG00000137310	TCF19	chr6	+	31161721	31162005	2.76376e-06	0.454	A3
ENSG00000137310	TCF19	chr6	+	31161746	31162005	4.966e-05	0.125	A3
ENSG00000126756	UXT	chrX	-	47657204	47657639	0.000406078	0.053	A3
ENSG00000251257	AC010457.1	chr5	-	38466162	38466402	0.000381393	-0.135	A3
ENSG00000251257	AC010457.1	chr5	-	38466162	38466483	0.000245649	0.384	A3
ENSG00000068438	FTSJ1	chrX	+	48482600	48482794	0.00441666	0.555	A3
ENSG00000147155	EBP	chrX	+	48523898	48524072	0.000457622	0.184	A3
ENSG00000136938	ANP32B	chr9	+	98004963	98005298	0	-0.06	A3
ENSG00000176092	CRYBG2	chr1	-	26338011	26338064	0.00448633	0.054	A3
ENSG00000135048	TMEM2	chr9	-	71730704	71730914	0.000398607	-0.095	A3
ENSG00000072506	HSD17B10	chrX	-	53431257	53431594	0.00152105	-0.182	A3
ENSG00000083750	RRAGB	chrX	+	55752226	55752353	0.00496931	0.233	A3
ENSG00000083750	RRAGB	chrX	+	55752226	55752353	0.00195373	0.303	A3
ENSG00000248323	LUCAT1	chr5	-	91311020	91313229	0.000854771	0.258	A3
ENSG00000184634	MED12	chrX	+	71125662	71126142	0.00831455	-0.066	A3
ENSG00000173660	UQCRH	chr1	+	46310154	46310316	7.1837e-06	0.094	A3
ENSG00000164062	APEH	chr3	+	49682401	49682736	0.00237999	-0.3	A3
ENSG00000072778	ACADVL	chr17	+	7222126	7222302	3.1051e-09	-0.198	A3
ENSG00000177646	ACAD9	chr3	+	128909918	128910149	0.00641343	-0.178	A3
ENSG00000177646	ACAD9	chr3	+	128910390	128910539	0.00231835	-0.286	A3
ENSG00000183401	CCDC159	chr19	+	11348965	11349693	0.00981472	-0.576	A3
ENSG00000147955	SIGMAR1	chr9	-	34635482	34635721	5.76818e-05	-0.139	A3
ENSG00000146701	MDH2	chr7	+	76065745	76065946	0.00503451	0.231	A3
ENSG00000146701	MDH2	chr7	+	76065825	76065946	0.00147178	0.308	A3
ENSG00000021762	OSBPL5	chr11	-	3088685	3089143	9.19317e-07	-1	A3
ENSG00000021762	OSBPL5	chr11	-	3093465	3093897	0.00268122	0.321	A3
ENSG00000197620	CXorf40A	chrX	+	149545601	149545720	0.00704181	-0.051	A3
ENSG00000100580	TMED8	chr14	-	77346348	77346480	4.88409e-05	0.761	A3
ENSG00000147459	DOCK5	chr8	+	25278415	25278662	0.000115122	-0.056	A3
ENSG00000102287	GABRE	chrX	-	151957282	151957486	0.00729991	0.35	A3
ENSG00000143569	UBAP2L	chr1	+	154260965	154261020	0.00159381	-0.125	A3
ENSG00000067829	IDH3G	chrX	-	153785766	153786009	0.00254748	-0.381	A3
ENSG00000102030	NAA10	chrX	-	153929826	153930218	0.00041711	-0.539	A3
ENSG00000196924	FLNA	chrX	-	154350030	154350363	0.000149902	1	A3
ENSG00000196924	FLNA	chrX	-	154353295	154353457	0.00112306	0.155	A3
ENSG00000196924	FLNA	chrX	-	154353295	154353688	0.00749698	0.266	A3
ENSG00000160447	PKN3	chr9	+	128705735	128705879	0.000132229	0.554	A3
ENSG00000196663	TECPR2	chr14	+	102497468	102497719	5.83491e-06	0.731	A3
ENSG00000273003	ARL2-SNX15	chr11	+	65038428	65038829	3.61029e-06	-0.9	A3
ENSG00000205581	HMGN1	chr21	-	39342691	39343157	0.00545088	0.5	A3
ENSG00000239213	NCK1-AS1	chr3	-	136842190	136842296	0.000291795	-0.487	A3
ENSG00000239213	NCK1-AS1	chr3	-	136842190	136842569	0.000368889	0.174	A3
ENSG00000158483	FAM86C1	chr11	+	71796514	71796940	3.98067e-08	0.834	A3
ENSG00000158483	FAM86C1	chr11	+	71796514	71796940	4.31558e-09	0.834	A3
ENSG00000171320	ESCO2	chr8	+	27776361	27776707	3.61179e-05	-0.128	A3
ENSG00000139546	TARBP2	chr12	+	53504611	53504815	0.00317006	0.221	A3
ENSG00000225921	NOL7	chr6	+	13632392	13632739	0.00365325	-0.296	A3
ENSG00000104738	MCM4	chr8	+	47970525	47970735	0.00596342	0.242	A3
ENSG00000101190	TCFL5	chr20	-	62857394	62857635	0.000868169	-0.09	A3
ENSG00000245532	NEAT1	chr11	+	65423633	65423678	0.00200565	0.098	A3
ENSG00000120885	CLU	chr8	-	27604923	27605314	3.65923e-06	-0.139	A3
ENSG00000120885	CLU	chr8	-	27610475	27610600	0.00241229	0.169	A3
ENSG00000198919	DZIP3	chr3	+	108688592	108688736	2.93774e-06	0.225	A3
ENSG00000129472	RAB2B	chr14	-	21468669	21468752	1.85921e-06	0.245	A3
ENSG00000144713	RPL32	chr3	-	12840634	12840956	5.38105e-05	-0.623	A3
ENSG00000144713	RPL32	chr3	-	12840634	12841092	0.0012267	-0.691	A3
ENSG00000061273	HDAC7	chr12	-	47793368	47793504	0.00470667	0.289	A3
ENSG00000089060	SLC8B1	chr12	-	113318963	113319266	2.42409e-06	1	A3
ENSG00000138604	GLCE	chr15	+	69255793	69256392	0.00817603	-0.079	A3
ENSG00000173064	HECTD4	chr12	-	112228088	112228222	0.000245649	-0.274	A3
ENSG00000173064	HECTD4	chr12	-	112228088	112228258	0.00127759	-0.107	A3
ENSG00000179091	CYC1	chr8	+	144096322	144096494	0.00350958	-0.483	A3
ENSG00000179526	SHARPIN	chr8	-	144098865	144098994	6.83104e-05	-0.081	A3
ENSG00000160948	VPS28	chr8	-	144425660	144426105	0.00195221	-0.516	A3
ENSG00000119397	CNTRL	chr9	+	121173242	121173509	0.00141113	0.184	A3
ENSG00000147684	NDUFB9	chr8	+	124543088	124543279	0.0073144	-0.267	A3
ENSG00000107249	GLIS3	chr9	-	4286037	4286523	0.00448633	-0.124	A3
ENSG00000175893	ZDHHC21	chr9	-	14674186	14674385	0.00959326	-0.17	A3
ENSG00000116580	GON4L	chr1	-	155763311	155763564	0.00951167	-0.087	A3
ENSG00000107262	BAG1	chr9	-	33258918	33259354	0.00607165	0.484	A3
ENSG00000213930	GALT	chr9	+	34647743	34647905	0.00757278	0.217	A3
ENSG00000198467	TPM2	chr9	-	35681991	35682904	0.00467097	-0.205	A3
ENSG00000178057	NDUFAF3	chr3	+	49023131	49023495	0.000432745	0.842	A3
ENSG00000177628	GBA	chr1	-	155240693	155241159	3.31403e-06	-0.857	A3
ENSG00000177628	GBA	chr1	-	155240693	155241161	0.00896042	-0.451	A3
ENSG00000198887	SMC5	chr9	+	70346578	70346649	0.00559812	-0.184	A3
ENSG00000197969	VPS13A	chr9	+	77389950	77390142	2.87112e-06	0.859	A3
ENSG00000143409	MINDY1	chr1	-	150997360	150997807	0.0014297	0.65	A3
ENSG00000135047	CTSL	chr9	+	87727674	87728149	9.42351e-05	0.434	A3
ENSG00000056586	RC3H2	chr9	-	122851322	122851436	0.00381274	-0.06	A3
ENSG00000137207	YIPF3	chr6	-	43512158	43512559	0.000483548	-0.325	A3
ENSG00000106397	PLOD3	chr7	-	101207224	101207667	0.00185692	0.081	A3
ENSG00000136943	CTSV	chr9	-	97036522	97036747	0.000467677	0.058	A3
ENSG00000166507	NDST2	chr10	-	73806288	73806503	0.000313663	-0.785	A3
ENSG00000119408	NEK6	chr9	+	124312510	124312647	0.00949536	0.721	A3
ENSG00000113356	POLR3G	chr5	+	90485524	90485684	0.000134632	-0.574	A3
ENSG00000136856	SLC2A8	chr9	+	127403654	127403747	4.46716e-09	1	A3
ENSG00000136856	SLC2A8	chr9	+	127403659	127403803	0.000610691	0.053	A3
ENSG00000110955	ATP5F1B	chr12	-	56644944	56645349	0.00482942	-0.487	A3
ENSG00000110955	ATP5F1B	chr12	-	56644944	56645380	0.00305646	-0.489	A3
ENSG00000167118	URM1	chr9	+	128387582	128387895	0.00265434	-0.423	A3
ENSG00000136811	ODF2	chr9	+	128457202	128457437	0.000174281	0.894	A3
ENSG00000119333	WDR34	chr9	-	128635091	128635230	0.00019759	-0.49	A3
ENSG00000119333	WDR34	chr9	-	128635091	128635241	6.18039e-06	-0.398	A3
ENSG00000119333	WDR34	chr9	-	128635091	128635259	1.64171e-06	-0.098	A3
ENSG00000119333	WDR34	chr9	-	128635178	128635671	2.24998e-07	-0.194	A3
ENSG00000167136	ENDOG	chr9	+	128821437	128821814	0.00790451	-0.137	A3
ENSG00000198917	SPOUT1	chr9	-	128824770	128825201	0.00158164	0.715	A3
ENSG00000095319	NUP188	chr9	+	128999159	128999316	9.24398e-05	0.63	A3
ENSG00000095319	NUP188	chr9	+	128999173	128999316	0.0046973	0.5	A3
ENSG00000095319	NUP188	chr9	+	129005392	129005530	0.00647658	0.191	A3
ENSG00000165684	SNAPC4	chr9	-	136381823	136382030	0.000769739	0.299	A3
ENSG00000165684	SNAPC4	chr9	-	136381823	136382073	0.00242101	-0.086	A3
ENSG00000159069	FBXW5	chr9	-	136942045	136942466	7.64553e-08	-0.068	A3
ENSG00000159069	FBXW5	chr9	-	136943267	136943506	2.09718e-11	0.059	A3
ENSG00000159069	FBXW5	chr9	-	136943267	136943607	0.0074917	0.485	A3
ENSG00000176919	C8G	chr9	+	136946411	136946566	2.89831e-05	-0.722	A3
[truncated: 3,049 more rows]

## Sheet: AASE_H1650_KO
GeneID	geneSymbol	chr	strand	exonStart	exonEnd	FDR	IncLevelDifference	asType
[truncated: 471 more rows]

[truncated: 5 more sheets: AASE_HepG2_KD, AASE_K562_KD, AASE_MB231_OE, AASE_U87MG_KD, AASE_ZR75_KD]
